# Supplementary material for: Effector innovation in genome-reduced phytoplasmas and other host-dependent mollicutes
Source: PLoS Genet. 2025 Nov 13;21(11):e1011946. doi: 10.1371/journal.pgen.1011946 (PMC12633904; doi:10.1371/journal.pgen.1011946)
Supplement: S1 Table — (XLSX) [file pgen.1011946.s019.xlsx]

## Sheet: Table S1
S1 Table. Phytoplasma genomes assembly quality used in this study
NCBI/RefSeq_assembly	Protein_coding_genes_in_NCBI/RefSeq_assembly	Genome_assembly	Genome_size	Scafold_N50(kb)	CheckM	Annotated_as_Complete_Genome_(Assembly_level)	RePh
GCA_000069925.1	684	ASM6992v1	0.88	879.96	100	Yes	Yes
GCA_003181115.1	457	ASM318111v1	0.7436	373.9	100	No	No
GCA_005093185.1	775	ASM509318v1	0.8246	166.44	100	No	No
GCA_013372025.1	753	ASM1337202v1	0.8295	829.55	100	Yes	No
GCA_018598675.1	477	ASM1859867v1	0.8332	4.82	100	No	No
GCA_026245995.1	521	ASM2624599v1	0.859	4.45	100	No	No
GCA_030686925.1	819	ASM3068692v1	0.8343	834.3	100	Yes	No
GCF_000009845.1	694	ASM984v1	0.8531	853.09	100	Yes	No
GCF_000397185.1	751	ASM39718v1	0.9598	959.78	100	Yes	Yes
GCF_001712875.1	519	ASM171287v1	0.5761	576.12	100	Yes	Yes
GCF_001866375.1	554	ASM186637v1	0.5993	163.23	100	No	Yes
GCF_003698095.1	648	ASM369809v1	0.8213	76.26	100	No	No
GCF_004214875.1	547	ASM421487v1	0.6039	600.12	100	Yes	No
GCF_018283495.1	456	SW86_hybridAssembly	0.554	65.48	100	No	No
GCF_018327665.1	520	ASM1832766v1	0.5978	65.27	100	No	Yes
GCF_019396865.1	869	ASM1939686v1	0.8916	891.64	100	Yes	No
GCF_020714625.1	532	ASM2071462v1	0.6224	622.36	100	Yes	Yes
GCF_016876135.2	572	ASM1687613v2	0.7519	53.85	99.52	No	No
GCF_000012225.1	607	ASM1222v1	0.724	706.57	99.05	Yes	Yes
GCF_000803325.1	608	ASM80332v1	0.6597	6.55	99.05	No	No
GCF_018274325.1	550	ASM1827432v1	0.6276	82.06	98.57	No	No
GCF_000495255.1	507	WBD	0.6115	345.81	98.1	No	Yes
GCA_024586395.1	466	ASM2458639v1	0.5888	103.26	97.14	No	No
GCA_029746895.1	722	ASM2974689v1	0.7099	705.14	97.14	Yes	Yes
GCA_033391615.1	565	ASM3339161v1	0.6252	335.72	97.14	No	No
GCA_035853675.1	746	ASM3585367v1	0.7582	101.01	97.14	No	No
GCF_000309405.1	595	ASM30940v1	0.6478	6.57	97.14	No	No
GCF_013391955.1	676	ASM1339195v1	0.7905	31.27	97.14	No	No
GCF_001277135.1	547	ASM127713v1	0.5985	38.83	96.83	No	No
GCF_000970375.1	470	ASM97037v1	0.5702	570.24	96.03	Yes	Yes
GCA_023934045.1	498	ASM2393404v1	0.6542	654.22	95.71	Yes	Yes
GCF_003263355.1	411	ASM326335v1	0.4845	113.48	95.71	No	No
GCF_035187685.1	458	ASM3518768v1	0.5599	554.36	95.71	Yes	No
GCF_000309465.1	583	ASM30946v1	0.6314	8.19	95.24	No	No
GCF_000309485.1	509	ASM30948v1	0.5838	7.97	95.24	No	No
GCF_022058185.1	649	ASM2205818v1	0.7641	764.11	95.24	Yes	Yes
GCF_020312115.2	828	ASM2031211v2	0.9437	18.88	94.76	No	No
GCF_026821955.1	662	ASM2682195v1	0.7623	762.25	94.76	Yes	Yes
GCF_028595955.1	456	ASM2859595v1	0.5129	78.17	94.76	No	Yes
GCF_032886515.1	434	ASM3288651v1	0.5044	153.61	94.76	No	No
GCF_032886495.1	476	ASM3288649v1	0.5593	58.68	94.67	No	No
GCA_032884575.1	453	ASM3288457v1	0.5232	56.63	94.44	No	No
GCA_001307505.2	475	ASM130750v2	0.6398	635.58	94.29	Yes	No
GCA_015239935.3	468	ASM1523993v3	0.5887	588.75	94.29	Yes	Yes
GCA_030544865.1	482	ASM3054486v1	0.6372	632.99	94.29	Yes	No
GCA_031326065.1	507	ASM3132606v1	0.633	633	94.29	Yes	No
GCA_032884585.1	488	ASM3288458v1	0.603	41.94	94.29	No	No
GCA_032884595.1	453	ASM3288459v1	0.563	58.72	94.29	No	No
GCA_032884735.1	440	ASM3288473v1	0.5492	63.64	94.29	No	No
GCA_032884815.1	463	ASM3288481v1	0.5787	17.35	94.29	No	No
GCA_032884915.1	532	ASM3288491v1	0.6396	17.81	94.29	No	No
GCA_032884955.1	478	ASM3288495v1	0.5699	76.36	94.29	No	No
GCA_032884975.1	497	ASM3288497v1	0.6925	13.55	94.29	No	No
GCA_032885015.1	489	ASM3288501v1	0.5867	30.58	94.29	No	No
GCA_032885235.1	647	ASM3288523v1	1.087	3.19	94.29	No	No
GCA_032885335.1	522	ASM3288533v1	0.7734	27.89	94.29	No	No
GCA_032885375.1	449	ASM3288537v1	0.5612	40.31	94.29	No	No
GCA_032885475.1	452	ASM3288547v1	0.6018	39.35	94.29	No	No
GCA_032885485.1	484	ASM3288548v1	0.6234	20.54	94.29	No	No
GCA_032885555.1	491	ASM3288555v1	0.7057	41.49	94.29	No	No
GCA_032885685.1	539	ASM3288568v1	0.7674	15.92	94.29	No	No
GCA_032885725.1	652	ASM3288572v1	0.9881	8.62	94.29	No	No
GCA_032885735.1	484	ASM3288573v1	0.6178	19.26	94.29	No	No
GCA_032885795.1	524	ASM3288579v1	0.7397	14.93	94.29	No	No
GCA_032885895.1	522	ASM3288589v1	0.6874	10.93	94.29	No	No
GCA_032885905.1	459	ASM3288590v1	0.5642	23.45	94.29	No	No
GCA_032885945.1	726	ASM3288594v1	1.32	1.64	94.29	No	No
GCA_032886075.1	478	ASM3288607v1	0.6486	34.42	94.29	No	No
GCA_032886095.1	542	ASM3288609v1	0.8041	16.19	94.29	No	No
GCA_032886105.1	455	ASM3288610v1	0.5603	23.25	94.29	No	No
GCA_032886155.1	545	ASM3288615v1	0.684	35.58	94.29	No	No
GCA_032886175.1	499	ASM3288617v1	0.6137	27.58	94.29	No	No
GCA_032886225.1	507	ASM3288622v1	0.6242	16.91	94.29	No	No
GCA_032886255.1	455	ASM3288625v1	0.5621	31.47	94.29	No	No
GCA_032886295.1	453	ASM3288629v1	0.5615	23.64	94.29	No	No
GCA_032886315.1	457	ASM3288631v1	0.5708	27.87	94.29	No	No
GCA_032886335.1	458	ASM3288633v1	0.5867	56.5	94.29	No	No
GCA_032886355.1	454	ASM3288635v1	0.5622	23.25	94.29	No	No
GCA_032886375.1	445	ASM3288637v1	0.5575	30.59	94.29	No	No
GCA_032886395.1	464	ASM3288639v1	0.5654	26.46	94.29	No	No
GCA_032886415.1	457	ASM3288641v1	0.5638	24.2	94.29	No	No
GCA_032886535.1	460	ASM3288653v1	0.6101	37.59	94.29	No	No
GCA_032886575.1	452	ASM3288657v1	0.6313	12.21	94.29	No	No
GCA_032886595.1	480	ASM3288659v1	0.5945	26.59	94.29	No	No
GCA_032886615.1	477	ASM3288661v1	0.5738	37.28	94.29	No	No
GCA_032886635.1	475	ASM3288663v1	0.661	36.1	94.29	No	No
GCA_032886655.1	466	ASM3288665v1	0.561	18.09	94.29	No	No
GCA_032886735.1	449	ASM3288673v1	0.5601	26.93	94.29	No	No
GCA_032886745.1	450	ASM3288674v1	0.5601	24.03	94.29	No	No
GCA_032886795.1	476	ASM3288679v1	0.5729	23.3	94.29	No	No
GCA_032886915.1	463	ASM3288691v1	0.5581	31.84	94.29	No	No
GCA_032886995.1	466	ASM3288699v1	0.5723	23.3	94.29	No	No
GCA_032887035.1	457	ASM3288703v1	0.5579	27.73	94.29	No	No
GCA_032887275.1	488	ASM3288727v1	0.5651	6.29	94.29	No	No
GCA_032887335.1	453	ASM3288733v1	0.5564	28.64	94.29	No	No
GCA_032887395.1	501	ASM3288739v1	0.6006	39.72	94.29	No	No
GCA_032887435.1	451	ASM3288743v1	0.5569	29.99	94.29	No	No
GCA_032887555.1	443	ASM3288755v1	0.5722	56.95	94.29	No	No
GCA_032887655.1	439	ASM3288765v1	0.5578	48.83	94.29	No	No
GCA_032887755.1	521	ASM3288775v1	0.6323	11.78	94.29	No	No
GCA_032887795.1	449	ASM3288779v1	0.5728	30.59	94.29	No	No
GCA_032887815.1	467	ASM3288781v1	0.5942	26.59	94.29	No	No
GCA_032887855.1	456	ASM3288785v1	0.5547	23.53	94.29	No	No
GCA_032887865.1	471	ASM3288786v1	0.5668	18.67	94.29	No	No
GCA_032888005.1	463	ASM3288800v1	0.5883	64.79	94.29	No	No
GCA_032888055.1	644	ASM3288805v1	0.9594	13.58	94.29	No	No
GCA_032888195.1	612	ASM3288819v1	0.8072	23.33	94.29	No	No
GCA_032888235.1	546	ASM3288823v1	0.7663	25.79	94.29	No	No
GCA_032888275.1	528	ASM3288827v1	0.6628	22.25	94.29	No	No
GCA_032888455.1	470	ASM3288845v1	0.6398	25.41	94.29	No	No
GCA_032888495.1	508	ASM3288849v1	0.6881	24.21	94.29	No	No
GCA_032888515.1	469	ASM3288851v1	0.6506	29.2	94.29	No	No
GCA_032888535.1	457	ASM3288853v1	0.5625	18.16	94.29	No	No
GCF_003640545.1	611	ASM364054v1	0.7508	750.8	94.29	Yes	No
GCF_015239935.1	438	ASM1523993v1	0.5932	593.2	94.29	Yes	No
GCF_018390775.2	446	ASM1839077v2	0.5532	30.53	94.29	No	No
GCF_024425255.1	445	ASM2442525v1	0.5603	41.67	94.29	No	No
GCF_024425275.1	439	ASM2442527v1	0.5582	41.72	94.29	No	No
GCF_030586665.1	441	ASM3058666v1	0.5616	30.58	94.29	No	No
GCF_030586685.1	447	ASM3058668v1	0.5594	24.9	94.29	No	No
GCF_030586705.1	469	ASM3058670v1	0.6705	40.32	94.29	No	No
GCF_030586715.1	436	ASM3058671v1	0.556	40.32	94.29	No	No
GCF_030586885.1	441	ASM3058688v1	0.5496	26.94	94.29	No	No
GCF_030586945.1	469	ASM3058694v1	0.5759	27.47	94.29	No	No
GCF_030586985.1	448	ASM3058698v1	0.5556	26.51	94.29	No	No
GCF_030587015.1	450	ASM3058701v1	0.5539	31.25	94.29	No	No
GCF_030587035.1	448	ASM3058703v1	0.5524	59.63	94.29	No	No
GCF_030587105.1	449	ASM3058710v1	0.5576	24.23	94.29	No	No
GCF_030587125.1	454	ASM3058712v1	0.5769	35.37	94.29	No	No
GCF_030587205.1	445	ASM3058720v1	0.5495	38.98	94.29	No	No
GCA_032887935.1	457	ASM3288793v1	0.5545	16.78	93.97	No	No
GCF_030586915.1	475	ASM3058691v1	0.5886	19.67	93.81	No	No
GCF_032886435.1	478	ASM3288643v1	0.5609	33.32	93.81	No	No
GCA_027945135.1	424	ASM2794513v1	0.5113	511.27	93.33	Yes	Yes
GCA_032885195.1	583	ASM3288519v1	0.6945	8.5	93.33	No	No
GCA_032885355.1	827	ASM3288535v1	0.9494	16.22	93.33	No	No
GCA_032885455.1	547	ASM3288545v1	0.6433	20.49	93.33	No	No
GCA_032887535.1	430	ASM3288753v1	0.5376	18.16	93.33	No	No
GCF_000364425.1	442	ASM36442v1	0.5667	71.46	93.33	No	No
GCF_007821455.1	406	Pine-spades	0.4741	40	93.33	No	Yes
GCF_030586965.1	496	ASM3058696v1	0.587	23.77	93.33	No	No
GCA_027594465.1	474	ASM2759446v1	0.5419	538.95	92.86	Yes	Yes
GCA_032884775.1	504	ASM3288477v1	0.6672	6.48	92.86	No	No
GCA_032888115.1	434	ASM3288811v1	0.5104	9.56	92.86	No	No
GCF_030587225.1	404	ASM3058722v1	0.5075	8.58	92.7	No	No
GCA_029457555.1	535	ASM2945755v1	0.6701	670.07	92.38	Yes	Yes
GCA_032884755.1	499	ASM3288475v1	0.6558	9.04	92.38	No	No
GCA_032884965.1	479	ASM3288496v1	0.6163	12.89	92.38	No	No
GCA_032885155.1	578	ASM3288515v1	0.7129	16.01	92.38	No	No
GCA_032885935.1	559	ASM3288593v1	0.7351	8.72	92.38	No	No
GCA_032886555.1	461	ASM3288655v1	0.5402	29.78	92.38	No	No
GCA_032887235.1	518	ASM3288723v1	0.6082	13.74	92.38	No	No
GCA_032887675.1	515	ASM3288767v1	0.6015	18	92.38	No	No
GCA_032887695.1	531	ASM3288769v1	0.5983	18.09	92.38	No	No
GCA_032887715.1	480	ASM3288771v1	0.6147	37.44	92.38	No	No
GCA_032888315.1	432	ASM3288831v1	0.5368	20.58	92.38	No	No
GCA_032888575.1	510	ASM3288857v1	0.5488	3.35	92.38	No	No
GCF_030586905.1	471	ASM3058690v1	0.6294	27.73	92.38	No	No
GCA_032886695.1	749	ASM3288669v1	1.054	13.22	92.06	No	No
GCA_032887095.1	528	ASM3288709v1	0.5817	3.99	92.06	No	No
GCF_030586865.1	429	ASM3058686v1	0.5346	15.41	92.06	No	No
GCA_032884785.1	525	ASM3288478v1	0.618	11.09	91.9	No	No
GCA_032887495.1	499	ASM3288749v1	0.5657	4.92	91.9	No	No
GCF_009268105.1	418	ASM926810v1	0.5052	32.25	91.9	No	No
GCF_018024475.1	505	ASM1802447v1	0.7691	769.14	91.9	Yes	Yes
GCF_030586805.1	460	ASM3058680v1	0.5689	22.86	91.9	No	No
GCA_015100165.3	474	ASM1510016v3	0.6146	614.57	91.43	Yes	No
GCA_032884545.1	383	ASM3288454v1	0.4638	76.73	91.43	No	No
GCA_032886675.1	476	ASM3288667v1	0.5887	16.38	91.43	No	No
GCA_032886765.1	497	ASM3288676v1	0.5764	6.86	91.43	No	No
GCA_032887735.1	485	ASM3288773v1	0.6033	17.96	91.43	No	No
GCA_032887895.1	450	ASM3288789v1	0.5507	27.4	91.43	No	No
GCA_032887995.1	454	ASM3288799v1	0.5542	24.16	91.43	No	No
GCA_032888435.1	452	ASM3288843v1	0.5522	56.5	91.43	No	No
GCF_000300695.1	555	ASM30069v1	0.5972	12.31	91.43	No	No
GCF_000744065.1	774	ASM74406v1	0.7396	10.88	91.43	No	No
GCF_030587075.1	442	ASM3058707v1	0.5523	29.47	91.43	No	No
GCF_030587135.1	439	ASM3058713v1	0.5451	37.68	91.43	No	No
GCF_030587175.1	389	ASM3058717v1	0.4959	10.09	91.43	No	No
GCF_030588185.1	404	ASM3058818v1	0.5046	78.11	91.43	No	Yes
GCA_002968365.1	536	ASM296836v1	0.5411	4.92	91.11	No	No
GCF_030586975.1	503	ASM3058697v1	0.6395	15.97	91.11	No	No
GCF_000026205.1	466	ASM2620v1	0.6019	601.94	90.95	Yes	Yes
GCF_030586785.1	455	ASM3058678v1	0.5614	22.78	90.95	No	No
GCF_030586845.1	473	ASM3058684v1	0.5747	17.56	90.95	No	No
GCF_002554195.1	575	ASM255419v1	0.6521	21.93	90.54	No	No
GCA_032886705.1	504	ASM3288670v1	0.6069	28.38	90.48	No	No
GCA_032887515.1	448	ASM3288751v1	0.5474	23.76	90.48	No	No
GCA_032887915.1	452	ASM3288791v1	0.5491	23.3	90.48	No	No
GCA_032887975.1	447	ASM3288797v1	0.55	31.93	90.48	No	No
GCA_032888175.1	453	ASM3288817v1	0.5606	31.22	90.48	No	No
GCA_032888385.1	453	ASM3288838v1	0.5494	26.41	90.48	No	No
GCA_032888415.1	461	ASM3288841v1	0.5529	28.89	90.48	No	No
GCF_015100165.2	434	ASM1510016v2	0.5662	63.11	90.48	No	No
GCF_030587065.1	441	ASM3058706v1	0.5427	31.34	90.48	No	No
GCF_030587165.1	393	ASM3058716v1	0.5035	12.05	90.48	No	No
GCA_030127385.1	413	ASM3012738v1	0.4989	498.92	90	Yes	No
GCA_032888035.1	448	ASM3288803v1	0.513	11.49	90	No	No
GCF_009268075.1	432	ASM926807v1	0.4839	79.19	90	No	Yes
GCA_032887315.1	518	ASM3288731v1	0.5809	5.62	89.52	No	No
GCF_030586815.1	482	ASM3058681v1	0.8763	22.24	89.05	No	No
GCA_032887835.1	424	ASM3288783v1	0.5198	14.35	88.57	No	No
GCA_032886935.1	533	ASM3288693v1	0.5458	3.23	88.16	No	No
GCA_032885715.1	538	ASM3288571v1	0.5689	2.67	87.97	No	No
GCA_032886955.1	471	ASM3288695v1	0.5857	35.73	87.62	No	No
GCA_032887635.1	472	ASM3288763v1	0.5915	35.73	87.62	No	No
GCA_032887955.1	438	ASM3288795v1	0.5381	37.28	87.62	No	No
GCA_032888075.1	443	ASM3288807v1	0.545	26.84	87.62	No	No
GCA_032888135.1	444	ASM3288813v1	0.5421	31.22	87.62	No	No
GCA_032888155.1	442	ASM3288815v1	0.5421	59.64	87.62	No	No
GCA_032888215.1	475	ASM3288821v1	0.5741	28.95	87.62	No	No
GCA_032888335.1	480	ASM3288833v1	0.5585	22.81	87.62	No	No
GCA_032888355.1	441	ASM3288835v1	0.5432	37.75	87.62	No	No
GCA_032888475.1	537	ASM3288847v1	0.5799	4.23	87.62	No	No
GCF_005774685.2	392	ASM577468v2	0.4861	69.36	87.05	No	Yes
GCA_030587215.1	462	ASM3058721v1	0.5057	3.52	86.37	No	No
GCA_032886455.1	458	ASM3288645v1	0.5023	8.23	86.19	No	No
GCA_032888095.1	445	ASM3288809v1	0.5086	9.15	86.19	No	No
GCA_032884535.1	439	ASM3288453v1	0.5323	25.78	85.71	No	No
GCA_032885165.1	573	ASM3288516v1	0.5945	4.5	84.76	No	No
GCA_032886275.1	606	ASM3288627v1	0.638	1.54	84.16	No	No
GCF_002009625.1	398	ASM200962v1	0.4747	16	83.81	No	No
GCF_001578535.1	392	ASM157853v1	0.5332	24.45	83.76	No	No
GCA_032888295.1	426	ASM3288829v1	0.5111	11.87	83.57	No	No
GCA_032888375.1	421	ASM3288837v1	0.4963	10.66	83.53	No	No
GCA_032886475.1	511	ASM3288647v1	0.4483	1.21	74.38	No	No
GCA_032886835.1	536	ASM3288683v1	0.4591	1.29	73.56	No	No
GCF_001189415.1	316	ASM118941v1	0.346	5.78	73.49	No	No
GCA_032886195.1	535	ASM3288619v1	0.4759	1.35	71.96	No	No
GCA_032885465.1	624	ASM3288546v1	0.5704	1.32	71.88	No	No
GCA_000970395.1	573	ASM97039v1	0.5455	545.46	70.83	Yes	No
GCA_032887115.1	520	ASM3288711v1	0.4657	1.34	69.48	No	No
GCA_032888555.1	497	ASM3288855v1	0.4274	1.12	67.99	No	No
GCA_032887775.1	381	ASM3288777v1	0.3808	3.1	64.72	No	No
GCA_032887215.1	454	ASM3288721v1	0.3525	0.94	58.69	No	No
GCA_032885135.1	560	ASM3288513v1	0.4668	0.95	57.27	No	No
GCA_032887135.1	406	ASM3288713v1	0.3217	0.92	50.17	No	No
GCA_032886215.1	405	ASM3288621v1	0.3754	0.98	47.81	No	No
GCA_019646075.1	377	ASM1964607v1	0.2283	0.26	14.82	No	No
