# Supplementary material for: Effector innovation in genome-reduced phytoplasmas and other host-dependent mollicutes
Source: PLoS Genet. 2025 Nov 13;21(11):e1011946. doi: 10.1371/journal.pgen.1011946 (PMC12633904; doi:10.1371/journal.pgen.1011946)
Supplement: S2 Table — (XLSX) [file pgen.1011946.s020.xlsx]

## Sheet: Table S2
S2 Table. Prediction of putative Phytoplasma Effectors (PhAMEs)
SignalP3-HMM Output								SignalP3- NN Output													TMHMM2.0 Output
GenBank_assembly	Protein_ID	!	Max cleavage site probability	Max cleavage site position	Cleavage site	Signal peptide probability	Signal peptide	Cmax	position	Cmax>cutoff	Ymax	position	Ymax>cutoff	Smax	position	Smax>cutoff	Smean	Smean>cutoff	D	D>cutoff	TM_helices	Topology
GCA_000069925.1	CAM11943.1	Q	0	0	N	0	N	0.16	27	N	0.121	27	N	0.616	8	N	0.213	N	0.167	N	#N/A	#N/A
GCA_000069925.1	CAM11942.1	Q	0	0	N	0	N	0.093	46	N	0.077	46	N	0.521	1	N	0.108	N	0.092	N	#N/A	#N/A
GCA_000069925.1	CAM11941.1	Q	0	0	N	0	N	0.106	25	N	0.203	25	N	0.845	1	N	0.481	N	0.342	N	#N/A	#N/A
GCA_000069925.1	CAM11940.1	Q	0	0	N	0	N	0.161	28	N	0.079	16	N	0.754	1	N	0.209	N	0.144	N	#N/A	#N/A
GCA_000069925.1	CAM11939.1	Q	0	0	N	0	N	0.09	31	N	0.151	21	N	0.981	7	Y	0.516	Y	0.333	N	#N/A	#N/A
GCA_000069925.1	CAM11938.1	S	0.664	25	Y	0.668	Y	0.198	37	N	0.286	37	N	0.858	16	N	0.46	N	0.373	N	PredHel=5	Topology=o10-30i37-54o67-89i101-118o131-153i
GCA_000069925.1	CAM11937.1	Q	0	33	N	0	N	0.216	25	N	0.268	34	N	0.971	28	Y	0.711	Y	0.489	Y	#N/A	#N/A
GCA_000069925.1	CAM11936.1	Q	0	0	N	0	N	0.091	32	N	0.056	32	N	0.172	26	N	0.057	N	0.056	N	#N/A	#N/A
GCA_000069925.1	CAM11935.1	Q	0	0	N	0	N	0.147	27	N	0.077	40	N	0.537	1	N	0.133	N	0.105	N	#N/A	#N/A
GCA_000069925.1	CAM11934.1	S	0.376	58	N	0.686	Y	0.176	32	N	0.359	32	Y	0.982	21	Y	0.87	Y	0.615	Y	PredHel=0	Topology=o
GCA_000069925.1	CAM11933.1	Q	0	43	N	0	N	0.16	48	N	0.262	43	N	0.948	22	N	0.628	Y	0.445	N	#N/A	#N/A
GCA_000069925.1	CAM11932.1	Q	0.371	55	N	0.419	N	0.14	26	N	0.15	57	N	0.978	1	Y	0.538	Y	0.344	N	#N/A	#N/A
GCA_000069925.1	CAM11931.1	Q	0	28	N	0	N	0.15	34	N	0.302	34	N	0.957	18	N	0.352	N	0.327	N	#N/A	#N/A
GCA_000069925.1	CAM11930.1	Q	0	0	N	0	N	0.129	31	N	0.079	57	N	0.521	37	N	0.158	N	0.118	N	#N/A	#N/A
GCA_000069925.1	CAM11929.1	Q	0	0	N	0	N	0.201	31	N	0.071	24	N	0.504	7	N	0.104	N	0.088	N	#N/A	#N/A
GCA_000069925.1	CAM11928.1	Q	0	0	N	0	N	0.175	57	N	0.067	25	N	0.494	4	N	0.117	N	0.092	N	#N/A	#N/A
GCA_000069925.1	CAM11927.1	Q	0	48	N	0	N	0.337	36	N	0.172	36	N	0.318	31	N	0.08	N	0.126	N	#N/A	#N/A
GCA_000069925.1	CAM11926.1	Q	0	43	N	0	N	0.163	43	N	0.209	17	N	0.94	10	N	0.481	N	0.345	N	#N/A	#N/A
GCA_000069925.1	CAM11925.1	Q	0	0	N	0	N	0.319	28	N	0.066	41	N	0.256	24	N	0.045	N	0.056	N	#N/A	#N/A
GCA_000069925.1	CAM11924.1	Q	0	0	N	0	N	0.116	30	N	0.207	30	N	0.851	19	N	0.311	N	0.259	N	#N/A	#N/A
GCA_000069925.1	CAM11923.1	Q	0	0	N	0	N	0.054	22	N	0.14	24	N	0.996	8	Y	0.71	Y	0.425	N	#N/A	#N/A
GCA_000069925.1	CAM11922.1	Q	0	0	N	0	N	0.253	25	N	0.063	25	N	0.182	6	N	0.058	N	0.061	N	#N/A	#N/A
GCA_000069925.1	CAM11921.1	Q	0	0	N	0	N	0.36	33	N	0.134	45	N	0.427	28	N	0.151	N	0.142	N	#N/A	#N/A
GCA_000069925.1	CAM11920.1	Q	0	0	N	0	N	0.133	43	N	0.114	43	N	0.49	30	N	0.146	N	0.13	N	#N/A	#N/A
GCA_000069925.1	CAM11919.1	Q	0	0	N	0	N	0.21	32	N	0.14	32	N	0.459	26	N	0.159	N	0.149	N	#N/A	#N/A
GCA_000069925.1	CAM11918.1	Q	0.001	23	N	0.002	N	0.138	25	N	0.219	23	N	0.864	6	N	0.578	Y	0.399	N	#N/A	#N/A
GCA_000069925.1	CAM11917.1	Q	0	0	N	0	N	0.087	28	N	0.116	13	N	0.97	7	N	0.624	Y	0.37	N	#N/A	#N/A
GCA_000069925.1	CAM11916.1	Q	0.001	60	N	0.001	N	0.328	38	N	0.304	38	N	0.913	20	N	0.41	N	0.357	N	#N/A	#N/A
GCA_000069925.1	CAM11915.1	Q	0	0	N	0	N	0.111	25	N	0.15	25	N	0.63	7	N	0.278	N	0.214	N	#N/A	#N/A
GCA_000069925.1	CAM11914.1	Q	0	41	N	0	N	0.169	24	N	0.244	24	N	0.997	7	Y	0.6	Y	0.422	N	#N/A	#N/A
GCA_000069925.1	CAM11913.1	Q	0	0	N	0	N	0.087	44	N	0.165	44	N	0.623	31	N	0.217	N	0.191	N	#N/A	#N/A
GCA_000069925.1	CAM11912.1	Q	0	0	N	0	N	0.094	43	N	0.119	17	N	0.977	4	Y	0.555	Y	0.337	N	#N/A	#N/A
GCA_000069925.1	CAM11911.1	Q	0	34	N	0	N	0.206	34	N	0.155	34	N	0.46	1	N	0.143	N	0.149	N	#N/A	#N/A
GCA_000069925.1	CAM11910.1	Q	0	0	N	0	N	0.128	22	N	0.079	22	N	0.635	4	N	0.156	N	0.117	N	#N/A	#N/A
GCA_000069925.1	CAM11909.1	Q	0	0	N	0	N	0.096	26	N	0.115	38	N	0.662	23	N	0.138	N	0.127	N	#N/A	#N/A
GCA_000069925.1	CAM11908.1	Q	0.021	44	N	0.021	N	0.159	44	N	0.172	24	N	0.88	6	N	0.479	N	0.326	N	#N/A	#N/A
GCA_000069925.1	CAM11907.1	Q	0	0	N	0	N	0.285	23	N	0.181	35	N	0.874	29	N	0.363	N	0.272	N	#N/A	#N/A
GCA_000069925.1	CAM11906.1	Q	0	0	N	0	N	0.075	34	N	0.063	34	N	0.181	28	N	0.064	N	0.064	N	#N/A	#N/A
GCA_000069925.1	CAM11905.1	Q	0	56	N	0	N	0.072	25	N	0.2	36	N	0.968	9	N	0.71	Y	0.455	Y	#N/A	#N/A
GCA_000069925.1	CAM11904.1	Q	0.001	58	N	0.002	N	0.207	58	N	0.147	39	N	0.93	34	N	0.439	N	0.293	N	#N/A	#N/A
GCA_000069925.1	CAM11903.1	Q	0	25	N	0	N	0.271	23	N	0.32	23	N	0.91	3	N	0.559	Y	0.439	N	#N/A	#N/A
GCA_000069925.1	CAM11902.1	Q	0	30	N	0	N	0.093	26	N	0.227	26	N	0.966	9	N	0.627	Y	0.427	N	#N/A	#N/A
GCA_000069925.1	CAM11901.1	Q	0.044	51	N	0.102	N	0.117	29	N	0.24	36	N	0.98	27	Y	0.65	Y	0.445	N	#N/A	#N/A
GCA_000069925.1	CAM11900.1	Q	0	18	N	0	N	0.126	18	N	0.178	36	N	0.681	10	N	0.297	N	0.238	N	#N/A	#N/A
GCA_000069925.1	CAM11899.1	Q	0	0	N	0	N	0.255	29	N	0.213	29	N	0.636	20	N	0.232	N	0.223	N	#N/A	#N/A
GCA_000069925.1	CAM11898.1	Q	0	0	N	0	N	0.25	23	N	0.127	35	N	0.575	20	N	0.135	N	0.131	N	#N/A	#N/A
GCA_000069925.1	CAM11897.1	Q	0	0	N	0	N	0.075	26	N	0.152	6	N	0.829	1	N	0.518	Y	0.335	N	#N/A	#N/A
GCA_000069925.1	CAM11896.1	Q	0	0	N	0	N	0.156	19	N	0.065	34	N	0.184	22	N	0.068	N	0.067	N	#N/A	#N/A
GCA_000069925.1	CAM11895.1	Q	0.007	39	N	0.012	N	0.188	49	N	0.191	21	N	0.99	4	Y	0.842	Y	0.516	Y	#N/A	#N/A
GCA_000069925.1	CAM11894.1	Q	0	62	N	0	N	0.146	34	N	0.155	34	N	0.786	3	N	0.253	N	0.204	N	#N/A	#N/A
GCA_000069925.1	CAM11893.1	Q	0.02	38	N	0.022	N	0.122	36	N	0.159	36	N	0.969	8	N	0.414	N	0.287	N	#N/A	#N/A
GCA_000069925.1	CAM11892.1	Q	0.073	43	N	0.101	N	0.071	37	N	0.19	37	N	0.951	22	N	0.643	Y	0.416	N	#N/A	#N/A
GCA_000069925.1	CAM11891.1	Q	0	0	N	0	N	0.13	29	N	0.128	41	N	0.831	4	N	0.205	N	0.167	N	#N/A	#N/A
GCA_000069925.1	CAM11890.1	Q	0	0	N	0	N	0.096	15	N	0.071	26	N	0.369	8	N	0.078	N	0.075	N	#N/A	#N/A
GCA_000069925.1	CAM11889.1	Q	0.032	28	N	0.034	N	0.233	28	N	0.205	34	N	0.536	3	N	0.198	N	0.201	N	#N/A	#N/A
GCA_000069925.1	CAM11888.1	Q	0	0	N	0	N	0.256	25	N	0.123	45	N	0.642	22	N	0.14	N	0.132	N	#N/A	#N/A
GCA_000069925.1	CAM11887.1	Q	0	0	N	0	N	0.109	22	N	0.049	22	N	0.302	9	N	0.066	N	0.058	N	#N/A	#N/A
GCA_000069925.1	CAM11886.1	Q	0.002	38	N	0.002	N	0.4	33	N	0.505	33	Y	0.994	19	Y	0.662	Y	0.583	Y	#N/A	#N/A
GCA_000069925.1	CAM11885.1	Q	0	0	N	0	N	0.185	24	N	0.366	24	Y	0.994	9	Y	0.832	Y	0.599	Y	#N/A	#N/A
GCA_000069925.1	CAM11884.1	Q	0	0	N	0	N	0.177	55	N	0.091	55	N	0.348	15	N	0.085	N	0.088	N	#N/A	#N/A
GCA_000069925.1	CAM11883.1	Q	0	0	N	0	N	0.248	23	N	0.35	23	Y	0.89	1	N	0.588	Y	0.469	Y	#N/A	#N/A
GCA_000069925.1	CAM11882.1	Q	0	0	N	0	N	0.201	26	N	0.198	26	N	0.516	14	N	0.213	N	0.205	N	#N/A	#N/A
GCA_000069925.1	CAM11881.1	Q	0	0	N	0	N	0.145	33	N	0.119	33	N	0.386	15	N	0.086	N	0.103	N	#N/A	#N/A
GCA_000069925.1	CAM11880.1	Q	0	0	N	0	N	0.104	34	N	0.054	34	N	0.091	31	N	0.035	N	0.044	N	#N/A	#N/A
GCA_000069925.1	CAM11879.1	Q	0	0	N	0	N	0.232	59	N	0.362	31	Y	0.95	16	N	0.613	Y	0.488	Y	#N/A	#N/A
GCA_000069925.1	CAM11878.1	Q	0	0	N	0	N	0.166	42	N	0.104	42	N	0.378	9	N	0.076	N	0.09	N	#N/A	#N/A
GCA_000069925.1	CAM11877.1	Q	0	0	N	0	N	0.156	37	N	0.233	37	N	0.826	24	N	0.216	N	0.224	N	#N/A	#N/A
GCA_000069925.1	CAM11876.1	Q	0	0	N	0	N	0.111	50	N	0.169	38	N	0.709	31	N	0.224	N	0.197	N	#N/A	#N/A
GCA_000069925.1	CAM11875.1	Q	0	0	N	0	N	0.073	22	N	0.087	7	N	0.537	3	N	0.285	N	0.186	N	#N/A	#N/A
GCA_000069925.1	CAM11874.1	Q	0	0	N	0	N	0.247	44	N	0.112	44	N	0.518	9	N	0.077	N	0.095	N	#N/A	#N/A
GCA_000069925.1	CAM11873.1	S	0.552	45	Y	0.616	Y	0.214	33	N	0.376	33	Y	0.988	24	Y	0.686	Y	0.531	Y	PredHel=1	Topology=i86-105o
GCA_000069925.1	CAM11872.1	Q	0.003	39	N	0.005	N	0.177	67	N	0.256	39	N	0.971	21	Y	0.41	N	0.333	N	#N/A	#N/A
GCA_000069925.1	CAM11871.1	Q	0	0	N	0	N	0.198	23	N	0.086	38	N	0.263	9	N	0.075	N	0.081	N	#N/A	#N/A
GCA_000069925.1	CAM11870.1	Q	0	0	N	0	N	0.076	25	N	0.071	32	N	0.497	28	N	0.112	N	0.092	N	#N/A	#N/A
GCA_000069925.1	CAM11869.1	Q	0	28	N	0	N	0.623	28	Y	0.441	28	Y	0.791	25	N	0.245	N	0.343	N	#N/A	#N/A
GCA_000069925.1	CAM11868.1	Q	0	0	N	0	N	0.086	26	N	0.074	6	N	0.704	1	N	0.394	N	0.234	N	#N/A	#N/A
GCA_000069925.1	CAM11867.1	Q	0	0	N	0	N	0.089	36	N	0.16	41	N	0.901	9	N	0.406	N	0.283	N	#N/A	#N/A
GCA_000069925.1	CAM11866.1	Q	0	0	N	0	N	0.055	26	N	0.056	3	N	0.526	1	N	0.509	N	0.282	N	#N/A	#N/A
GCA_000069925.1	CAM11865.1	Q	0	0	N	0	N	0.133	23	N	0.145	23	N	0.509	17	N	0.234	N	0.19	N	#N/A	#N/A
GCA_000069925.1	CAM11864.1	Q	0	45	N	0	N	0.059	34	N	0.169	34	N	0.929	27	N	0.555	Y	0.362	N	#N/A	#N/A
GCA_000069925.1	CAM11863.1	Q	0	0	N	0	N	0.111	24	N	0.097	35	N	0.861	34	N	0.333	N	0.215	N	#N/A	#N/A
GCA_000069925.1	CAM11862.1	Q	0	0	N	0	N	0.108	30	N	0.061	30	N	0.346	9	N	0.063	N	0.062	N	#N/A	#N/A
GCA_000069925.1	CAM11861.1	Q	0	25	N	0	N	0.181	27	N	0.174	27	N	0.713	20	N	0.236	N	0.205	N	#N/A	#N/A
GCA_000069925.1	CAM11860.1	Q	0	0	N	0	N	0.129	25	N	0.14	28	N	0.626	2	N	0.262	N	0.201	N	#N/A	#N/A
GCA_000069925.1	CAM11858.1	Q	0	0	N	0	N	0.103	24	N	0.082	24	N	0.729	2	N	0.188	N	0.135	N	#N/A	#N/A
GCA_000069925.1	CAM11857.1	S	0.957	26	Y	0.986	Y	0.386	26	N	0.506	26	Y	0.988	20	Y	0.79	Y	0.648	Y	PredHel=1	Topology=o1976-1995i
GCA_000069925.1	CAM11856.1	Q	0.008	40	N	0.014	N	0.075	44	N	0.221	44	N	0.934	22	N	0.684	Y	0.452	Y	#N/A	#N/A
GCA_000069925.1	CAM11855.1	Q	0	0	N	0	N	0.282	25	N	0.105	25	N	0.385	1	N	0.106	N	0.105	N	#N/A	#N/A
GCA_000069925.1	CAM11854.1	Q	0	0	N	0	N	0.196	57	N	0.085	32	N	0.797	4	N	0.182	N	0.134	N	#N/A	#N/A
GCA_000069925.1	CAM11853.1	Q	0	0	N	0	N	0.133	24	N	0.102	3	N	0.826	29	N	0.732	Y	0.417	N	#N/A	#N/A
GCA_000069925.1	CAM11852.1	Q	0	0	N	0	N	0.174	49	N	0.099	26	N	0.331	23	N	0.113	N	0.106	N	#N/A	#N/A
GCA_000069925.1	CAM11851.1	Q	0	0	N	0	N	0.09	51	N	0.066	32	N	0.501	1	N	0.088	N	0.077	N	#N/A	#N/A
GCA_000069925.1	CAM11850.1	Q	0	0	N	0	N	0.437	36	N	0.237	36	N	0.656	17	N	0.147	N	0.192	N	#N/A	#N/A
GCA_000069925.1	CAM11849.1	Q	0.058	44	N	0.079	N	0.366	35	N	0.308	35	N	0.86	7	N	0.484	N	0.396	N	#N/A	#N/A
GCA_000069925.1	CAM11848.1	Q	0	0	N	0	N	0.273	24	N	0.133	12	N	0.948	2	N	0.585	Y	0.359	N	#N/A	#N/A
GCA_000069925.1	CAM11847.1	Q	0	27	N	0	N	0.138	32	N	0.118	32	N	0.758	1	N	0.168	N	0.143	N	#N/A	#N/A
GCA_000069925.1	CAM11846.1	Q	0	0	N	0	N	0.422	65	N	0.234	33	N	0.54	3	N	0.247	N	0.241	N	#N/A	#N/A
GCA_000069925.1	CAM11845.1	Q	0	32	N	0	N	0.103	70	N	0.129	32	N	0.522	9	N	0.166	N	0.147	N	#N/A	#N/A
GCA_000069925.1	CAM11844.1	Q	0	24	N	0	N	0.219	32	N	0.315	32	N	0.803	24	N	0.48	N	0.398	N	#N/A	#N/A
GCA_000069925.1	CAM11843.1	Q	0	19	N	0	N	0.173	23	N	0.154	23	N	0.991	2	Y	0.401	N	0.277	N	#N/A	#N/A
GCA_000069925.1	CAM11842.1	Q	0	22	N	0	N	0.281	22	N	0.144	36	N	0.604	21	N	0.153	N	0.149	N	#N/A	#N/A
GCA_000069925.1	CAM11841.1	Q	0	0	N	0	N	0.078	17	N	0.127	17	N	0.612	3	N	0.284	N	0.206	N	#N/A	#N/A
GCA_000069925.1	CAM11840.1	Q	0	0	N	0	N	0.084	24	N	0.083	35	N	0.155	23	N	0.074	N	0.078	N	#N/A	#N/A
GCA_000069925.1	CAM11839.1	Q	0	0	N	0	N	0.261	32	N	0.196	32	N	0.703	22	N	0.212	N	0.204	N	#N/A	#N/A
GCA_000069925.1	CAM11838.1	Q	0	0	N	0	N	0.096	36	N	0.188	36	N	0.879	26	N	0.32	N	0.254	N	#N/A	#N/A
GCA_000069925.1	CAM11837.1	Q	0	0	N	0	N	0.083	28	N	0.183	28	N	0.907	19	N	0.594	Y	0.388	N	#N/A	#N/A
GCA_000069925.1	CAM11836.1	Q	0.002	19	N	0.002	N	0.31	22	N	0.319	22	N	0.767	14	N	0.376	N	0.348	N	#N/A	#N/A
GCA_000069925.1	CAM11835.1	Q	0	19	N	0	N	0.182	22	N	0.276	22	N	0.846	14	N	0.494	N	0.385	N	#N/A	#N/A
GCA_000069925.1	CAM11834.1	Q	0	0	N	0	N	0.118	36	N	0.19	36	N	0.93	8	N	0.508	N	0.349	N	#N/A	#N/A
GCA_000069925.1	CAM11833.1	Q	0	0	N	0	N	0.198	26	N	0.073	42	N	0.239	9	N	0.068	N	0.07	N	#N/A	#N/A
GCA_000069925.1	CAM11832.1	Q	0	22	N	0	N	0.343	24	N	0.329	24	Y	0.84	7	N	0.397	N	0.363	N	#N/A	#N/A
GCA_000069925.1	CAM11831.1	Q	0	33	N	0	N	0.264	36	N	0.29	36	N	0.942	14	N	0.523	Y	0.407	N	#N/A	#N/A
GCA_000069925.1	CAM11830.1	Q	0	0	N	0	N	0.265	30	N	0.197	30	N	0.717	18	N	0.37	N	0.283	N	#N/A	#N/A
GCA_000069925.1	CAM11829.1	Q	0	0	N	0	N	0.156	52	N	0.219	36	N	0.979	26	Y	0.325	N	0.272	N	#N/A	#N/A
GCA_000069925.1	CAM11828.1	Q	0	0	N	0	N	0.098	30	N	0.063	37	N	0.292	9	N	0.1	N	0.081	N	#N/A	#N/A
GCA_000069925.1	CAM11827.1	Q	0	0	N	0	N	0.207	32	N	0.158	32	N	0.815	1	N	0.261	N	0.209	N	#N/A	#N/A
GCA_000069925.1	CAM11826.1	Q	0	0	N	0	N	0.23	32	N	0.234	40	N	0.899	31	N	0.318	N	0.276	N	#N/A	#N/A
GCA_000069925.1	CAM11825.1	S	0.407	32	N	0.591	Y	0.203	32	N	0.383	32	Y	0.994	22	Y	0.788	Y	0.585	Y	PredHel=0	Topology=o
GCA_000069925.1	CAM11824.1	Q	0	42	N	0	N	0.128	23	N	0.259	23	N	0.94	16	N	0.777	Y	0.518	Y	#N/A	#N/A
GCA_000069925.1	CAM11823.1	Q	0	0	N	0	N	0.154	39	N	0.211	39	N	0.978	1	Y	0.396	N	0.304	N	#N/A	#N/A
GCA_000069925.1	CAM11822.1	Q	0.008	29	N	0.008	N	0.167	44	N	0.314	32	N	0.978	22	Y	0.627	Y	0.47	Y	#N/A	#N/A
GCA_000069925.1	CAM11821.1	Q	0	33	N	0	N	0.128	35	N	0.127	35	N	0.344	8	N	0.144	N	0.135	N	#N/A	#N/A
GCA_000069925.1	CAM11820.1	Q	0	0	N	0	N	0.087	24	N	0.126	41	N	0.924	30	N	0.319	N	0.223	N	#N/A	#N/A
GCA_000069925.1	CAM11819.1	Q	0	0	N	0	N	0.13	22	N	0.103	22	N	0.539	3	N	0.164	N	0.134	N	#N/A	#N/A
GCA_000069925.1	CAM11818.1	Q	0.002	42	N	0.002	N	0.193	28	N	0.313	42	N	0.962	24	N	0.368	N	0.341	N	#N/A	#N/A
GCA_000069925.1	CAM11817.1	Q	0.002	46	N	0.004	N	0.296	29	N	0.344	29	Y	0.972	24	Y	0.337	N	0.34	N	#N/A	#N/A
GCA_000069925.1	CAM11816.1	Q	0	28	N	0	N	0.184	27	N	0.211	27	N	0.843	19	N	0.331	N	0.271	N	#N/A	#N/A
GCA_000069925.1	CAM11815.1	S	0.999	32	Y	0.999	Y	0.396	32	N	0.565	32	Y	0.997	23	Y	0.542	Y	0.554	Y	PredHel=0	Topology=o
GCA_000069925.1	CAM11814.1	Q	0.004	29	N	0.004	N	0.124	29	N	0.275	29	N	0.996	27	Y	0.752	Y	0.513	Y	#N/A	#N/A
GCA_000069925.1	CAM11812.1	S	0.8	42	Y	0.964	Y	0.406	42	N	0.57	42	Y	0.982	28	Y	0.755	Y	0.663	Y	PredHel=0	Topology=o
GCA_000069925.1	CAM11810.1	Q	0	0	N	0	N	0.137	25	N	0.221	24	N	0.978	9	Y	0.431	N	0.326	N	#N/A	#N/A
GCA_000069925.1	CAM11809.1	Q	0	0	N	0	N	0.129	28	N	0.097	28	N	0.568	1	N	0.131	N	0.114	N	#N/A	#N/A
GCA_000069925.1	CAM11805.1	Q	0	0	N	0	N	0.08	29	N	0.128	34	N	0.843	6	N	0.33	N	0.229	N	#N/A	#N/A
GCA_000069925.1	CAM11803.1	S	0.67	34	Y	1	Y	0.671	34	Y	0.75	34	Y	0.974	25	Y	0.771	Y	0.76	Y	PredHel=0	Topology=o
GCA_000069925.1	CAM11801.1	S	0.797	33	Y	0.95	Y	0.208	28	N	0.373	28	Y	0.984	17	Y	0.855	Y	0.614	Y	PredHel=0	Topology=i
GCA_000069925.1	CAM11795.1	Q	0	0	N	0	N	0.105	26	N	0.169	42	N	0.867	23	N	0.223	N	0.196	N	#N/A	#N/A
GCA_000069925.1	CAM11794.1	S	0.974	30	Y	0.998	Y	0.242	30	N	0.383	30	Y	0.965	9	N	0.729	Y	0.556	Y	PredHel=4	Topology=i7-29o33-52i65-87o92-114i
GCA_000069925.1	CAM11792.1	Q	0	0	N	0	N	0.13	24	N	0.114	35	N	0.798	34	N	0.191	N	0.153	N	#N/A	#N/A
GCA_000069925.1	CAM11791.1	Q	0	0	N	0	N	0.127	29	N	0.109	29	N	0.763	14	N	0.321	N	0.215	N	#N/A	#N/A
GCA_000069925.1	CAM11790.1	Q	0	23	N	0	N	0.709	23	Y	0.231	31	N	0.968	30	N	0.435	N	0.333	N	#N/A	#N/A
GCA_000069925.1	CAM11789.1	Q	0	0	N	0	N	0.117	27	N	0.112	18	N	0.781	9	N	0.317	N	0.215	N	#N/A	#N/A
GCA_000069925.1	CAM11788.1	Q	0	0	N	0	N	0.153	23	N	0.173	23	N	0.557	10	N	0.269	N	0.221	N	#N/A	#N/A
GCA_000069925.1	CAM11787.1	Q	0	0	N	0	N	0.087	23	N	0.069	20	N	0.678	1	N	0.178	N	0.123	N	#N/A	#N/A
GCA_000069925.1	CAM11786.1	Q	0	0	N	0	N	0.117	34	N	0.167	34	N	0.6	4	N	0.307	N	0.237	N	#N/A	#N/A
GCA_000069925.1	CAM11785.1	Q	0.003	24	N	0.004	N	0.261	22	N	0.391	22	Y	0.95	13	N	0.601	Y	0.496	Y	#N/A	#N/A
GCA_000069925.1	CAM11784.1	S	0.77	41	Y	0.988	Y	0.544	43	Y	0.587	43	Y	0.99	27	Y	0.552	Y	0.57	Y	PredHel=5	Topology=o320-342i373-395o410-432i477-499o509-530i
GCA_000069925.1	CAM11783.1	Q	0	0	N	0	N	0.14	69	N	0.151	26	N	0.642	9	N	0.282	N	0.217	N	#N/A	#N/A
GCA_000069925.1	CAM11782.1	Q	0	36	N	0	N	0.526	26	Y	0.282	26	N	0.959	24	N	0.377	N	0.33	N	#N/A	#N/A
GCA_000069925.1	CAM11780.1	Q	0.389	41	N	0.391	N	0.19	38	N	0.398	38	Y	0.996	29	Y	0.66	Y	0.529	Y	#N/A	#N/A
GCA_000069925.1	CAM11779.1	Q	0	0	N	0	N	0.115	24	N	0.166	40	N	0.896	35	N	0.491	N	0.329	N	#N/A	#N/A
GCA_000069925.1	CAM11776.1	Q	0	0	N	0	N	0.203	32	N	0.157	21	N	0.728	3	N	0.349	N	0.253	N	#N/A	#N/A
GCA_000069925.1	CAM11774.1	Q	0	44	N	0	N	0.195	32	N	0.337	32	Y	0.906	24	N	0.54	Y	0.439	N	#N/A	#N/A
GCA_000069925.1	CAM11773.1	Q	0	0	N	0	N	0.245	27	N	0.181	27	N	0.57	16	N	0.158	N	0.169	N	#N/A	#N/A
GCA_000069925.1	CAM11772.1	Q	0	0	N	0	N	0.129	68	N	0.037	9	N	0.19	8	N	0.074	N	0.055	N	#N/A	#N/A
GCA_000069925.1	CAM11770.1	Q	0	55	N	0	N	0.14	32	N	0.325	32	Y	0.989	29	Y	0.727	Y	0.526	Y	#N/A	#N/A
GCA_000069925.1	CAM11769.1	Q	0	21	N	0	N	0.115	22	N	0.134	22	N	0.576	2	N	0.225	N	0.179	N	#N/A	#N/A
GCA_000069925.1	CAM11768.1	Q	0	0	N	0	N	0.096	23	N	0.083	55	N	0.864	51	N	0.319	N	0.201	N	#N/A	#N/A
GCA_000069925.1	CAM11767.1	Q	0	0	N	0	N	0.094	17	N	0.114	44	N	0.665	24	N	0.18	N	0.147	N	#N/A	#N/A
GCA_000069925.1	CAM11766.1	Q	0	36	N	0	N	0.138	36	N	0.127	22	N	0.746	2	N	0.332	N	0.23	N	#N/A	#N/A
GCA_000069925.1	CAM11765.1	Q	0	50	N	0	N	0.073	36	N	0.105	6	N	0.759	6	N	0.579	Y	0.342	N	#N/A	#N/A
GCA_000069925.1	CAM11764.1	Q	0	0	N	0	N	0.137	40	N	0.251	40	N	0.867	26	N	0.353	N	0.302	N	#N/A	#N/A
GCA_000069925.1	CAM11760.1	Q	0	0	N	0	N	0.137	40	N	0.248	40	N	0.86	26	N	0.342	N	0.295	N	#N/A	#N/A
GCA_000069925.1	CAM11759.1	Q	0	0	N	0	N	0.264	26	N	0.097	26	N	0.272	25	N	0.081	N	0.089	N	#N/A	#N/A
GCA_000069925.1	CAM11758.1	Q	0	0	N	0	N	0.075	21	N	0.214	21	N	0.959	9	N	0.714	Y	0.464	Y	#N/A	#N/A
GCA_000069925.1	CAM11757.1	Q	0	0	N	0	N	0.14	22	N	0.095	22	N	0.778	1	N	0.147	N	0.121	N	#N/A	#N/A
GCA_000069925.1	CAM11756.1	Q	0	36	N	0	N	0.15	36	N	0.11	36	N	0.651	2	N	0.206	N	0.158	N	#N/A	#N/A
GCA_000069925.1	CAM11755.1	Q	0	0	N	0	N	0.094	17	N	0.126	40	N	0.675	24	N	0.192	N	0.159	N	#N/A	#N/A
GCA_000069925.1	CAM11754.1	Q	0	0	N	0	N	0.083	23	N	0.107	21	N	0.795	3	N	0.451	N	0.279	N	#N/A	#N/A
GCA_000069925.1	CAM11753.1	Q	0	21	N	0	N	0.115	22	N	0.134	22	N	0.576	2	N	0.225	N	0.179	N	#N/A	#N/A
GCA_000069925.1	CAM11752.1	Q	0	55	N	0	N	0.14	32	N	0.322	32	Y	0.988	29	Y	0.726	Y	0.524	Y	#N/A	#N/A
GCA_000069925.1	CAM11751.1	S	0.439	37	N	1	Y	0.169	27	N	0.352	30	Y	0.995	21	Y	0.91	Y	0.631	Y	PredHel=0	Topology=o
GCA_000069925.1	CAM11750.1	Q	0	0	N	0	N	0.042	27	N	0.115	47	N	0.977	2	Y	0.727	Y	0.421	N	#N/A	#N/A
GCA_000069925.1	CAM11744.1	Q	0	0	N	0	N	0.138	26	N	0.12	26	N	0.52	3	N	0.194	N	0.157	N	#N/A	#N/A
GCA_000069925.1	CAM11743.1	Q	0	0	N	0	N	0.083	53	N	0.046	45	N	0.366	6	N	0.064	N	0.055	N	#N/A	#N/A
GCA_000069925.1	CAM11742.1	Q	0	0	N	0	N	0.119	29	N	0.091	29	N	0.899	2	N	0.2	N	0.145	N	#N/A	#N/A
GCA_000069925.1	CAM11741.1	Q	0	53	N	0	N	0.08	22	N	0.189	54	N	0.907	38	N	0.344	N	0.266	N	#N/A	#N/A
GCA_000069925.1	CAM11740.1	Q	0.131	30	N	0.133	N	0.17	26	N	0.259	33	N	0.906	16	N	0.623	Y	0.441	N	#N/A	#N/A
GCA_000069925.1	CAM11739.1	Q	0	0	N	0	N	0.101	32	N	0.082	7	N	0.79	3	N	0.585	Y	0.334	N	#N/A	#N/A
GCA_000069925.1	CAM11738.1	Q	0	0	N	0	N	0.092	30	N	0.097	19	N	0.708	4	N	0.302	N	0.2	N	#N/A	#N/A
GCA_000069925.1	CAM11737.1	Q	0	0	N	0	N	0.135	30	N	0.168	37	N	0.634	23	N	0.282	N	0.225	N	#N/A	#N/A
GCA_000069925.1	CAM11736.1	S	0.776	47	Y	0.874	Y	0.19	45	N	0.311	45	N	0.877	33	N	0.328	N	0.32	N	PredHel=0	Topology=i
GCA_000069925.1	CAM11735.1	Q	0	0	N	0	N	0.135	29	N	0.081	28	N	0.349	20	N	0.11	N	0.095	N	#N/A	#N/A
GCA_000069925.1	CAM11733.1	Q	0	0	N	0	N	0.154	23	N	0.115	23	N	0.347	8	N	0.123	N	0.119	N	#N/A	#N/A
GCA_000069925.1	CAM11732.1	S	0.408	64	N	0.77	Y	0.118	32	N	0.253	37	N	0.939	3	N	0.607	Y	0.43	N	PredHel=0	Topology=i
GCA_000069925.1	CAM11731.1	Q	0	0	N	0	N	0.271	28	N	0.114	22	N	0.514	2	N	0.18	N	0.147	N	#N/A	#N/A
GCA_000069925.1	CAM11730.1	Q	0	56	N	0	N	0.185	24	N	0.193	24	N	0.764	2	N	0.311	N	0.252	N	#N/A	#N/A
GCA_000069925.1	CAM11729.1	Q	0	0	N	0	N	0.077	23	N	0.1	44	N	0.728	26	N	0.185	N	0.142	N	#N/A	#N/A
GCA_000069925.1	CAM11728.1	Q	0	0	N	0	N	0.082	65	N	0.045	35	N	0.123	28	N	0.047	N	0.046	N	#N/A	#N/A
GCA_000069925.1	CAM11727.1	Q	0.075	28	N	0.077	N	0.121	41	N	0.268	35	N	0.992	23	Y	0.738	Y	0.503	Y	#N/A	#N/A
GCA_000069925.1	CAM11726.1	Q	0	21	N	0	N	0.141	22	N	0.144	22	N	0.57	2	N	0.222	N	0.183	N	#N/A	#N/A
GCA_000069925.1	CAM11725.1	Q	0.01	44	N	0.011	N	0.14	32	N	0.32	32	Y	0.979	29	Y	0.657	Y	0.489	Y	#N/A	#N/A
GCA_000069925.1	CAM11724.1	Q	0	51	N	0	N	0.052	34	N	0.167	34	N	0.986	2	Y	0.857	Y	0.512	Y	#N/A	#N/A
GCA_000069925.1	CAM11723.1	Q	0	0	N	0	N	0.119	26	N	0.097	9	N	0.622	3	N	0.358	N	0.227	N	#N/A	#N/A
GCA_000069925.1	CAM11720.1	Q	0	30	N	0	N	0.291	30	N	0.376	30	Y	0.961	27	N	0.516	Y	0.446	N	#N/A	#N/A
GCA_000069925.1	CAM11719.1	Q	0	24	N	0	N	0.218	23	N	0.205	23	N	0.614	20	N	0.22	N	0.212	N	#N/A	#N/A
GCA_000069925.1	CAM11718.1	Q	0	21	N	0	N	0.19	30	N	0.342	30	Y	0.904	24	N	0.544	Y	0.443	N	#N/A	#N/A
GCA_000069925.1	CAM11717.1	Q	0	0	N	0	N	0.038	27	N	0.096	41	N	0.986	3	Y	0.776	Y	0.436	N	#N/A	#N/A
GCA_000069925.1	CAM11716.1	S	0.592	37	Y	1	Y	0.145	27	N	0.332	30	Y	0.992	21	Y	0.875	Y	0.603	Y	PredHel=0	Topology=o
GCA_000069925.1	CAM11715.1	Q	0.023	44	N	0.023	N	0.14	32	N	0.322	32	Y	0.987	13	Y	0.727	Y	0.525	Y	#N/A	#N/A
GCA_000069925.1	CAM11714.1	Q	0	21	N	0	N	0.115	22	N	0.134	22	N	0.576	2	N	0.225	N	0.179	N	#N/A	#N/A
GCA_000069925.1	CAM12174.1	Q	0	0	N	0	N	0.064	45	N	0.1	45	N	0.854	9	N	0.305	N	0.202	N	#N/A	#N/A
GCA_000069925.1	CAM12173.1	Q	0	0	N	0	N	0.124	47	N	0.136	47	N	0.57	42	N	0.1	N	0.118	N	#N/A	#N/A
GCA_000069925.1	CAM12172.1	Q	0	0	N	0	N	0.148	26	N	0.12	40	N	0.79	22	N	0.172	N	0.146	N	#N/A	#N/A
GCA_000069925.1	CAM12171.1	Q	0.005	17	N	0.005	N	0.197	17	N	0.255	17	N	0.638	11	N	0.384	N	0.319	N	#N/A	#N/A
GCA_000069925.1	CAM12170.1	Q	0	0	N	0	N	0.171	27	N	0.111	27	N	0.577	2	N	0.128	N	0.12	N	#N/A	#N/A
GCA_000069925.1	CAM12169.1	Q	0	0	N	0	N	0.078	30	N	0.15	23	N	0.994	6	Y	0.678	Y	0.414	N	#N/A	#N/A
GCA_000069925.1	CAM12168.1	S	0.778	28	Y	0.88	Y	0.268	28	N	0.422	28	Y	0.996	21	Y	0.864	Y	0.643	Y	PredHel=0	Topology=o
GCA_000069925.1	CAM12167.1	Q	0	0	N	0	N	0.202	27	N	0.147	27	N	0.571	22	N	0.097	N	0.122	N	#N/A	#N/A
GCA_000069925.1	CAM12166.1	Q	0	0	N	0	N	0.074	31	N	0.084	45	N	0.601	38	N	0.153	N	0.119	N	#N/A	#N/A
GCA_000069925.1	CAM12165.1	Q	0	0	N	0	N	0.332	26	N	0.208	26	N	0.964	4	N	0.321	N	0.265	N	#N/A	#N/A
GCA_000069925.1	CAM12164.1	Q	0	0	N	0	N	0.086	33	N	0.149	23	N	0.763	8	N	0.374	N	0.262	N	#N/A	#N/A
GCA_000069925.1	CAM12163.1	Q	0	49	N	0	N	0.145	24	N	0.203	30	N	0.874	22	N	0.348	N	0.275	N	#N/A	#N/A
GCA_000069925.1	CAM12162.1	S	0.986	32	Y	1	Y	0.706	32	Y	0.734	32	Y	0.993	21	Y	0.868	Y	0.801	Y	PredHel=1	Topology=o869-891i
GCA_000069925.1	CAM12161.1	Q	0	0	N	0	N	0.087	24	N	0.102	24	N	0.588	4	N	0.262	N	0.182	N	#N/A	#N/A
GCA_000069925.1	CAM12160.1	Q	0	0	N	0	N	0.105	24	N	0.054	24	N	0.067	17	N	0.035	N	0.045	N	#N/A	#N/A
GCA_000069925.1	CAM12158.1	Q	0	0	N	0	N	0.534	22	Y	0.259	22	N	0.643	13	N	0.219	N	0.239	N	#N/A	#N/A
GCA_000069925.1	CAM12157.1	Q	0	0	N	0	N	0.227	22	N	0.175	32	N	0.666	16	N	0.256	N	0.216	N	#N/A	#N/A
GCA_000069925.1	CAM12156.1	Q	0	36	N	0	N	0.269	38	N	0.219	38	N	0.673	34	N	0.224	N	0.221	N	#N/A	#N/A
GCA_000069925.1	CAM12155.1	Q	0	0	N	0	N	0.055	24	N	0.071	24	N	0.635	5	N	0.143	N	0.107	N	#N/A	#N/A
GCA_000069925.1	CAM12154.1	Q	0	0	N	0	N	0.159	26	N	0.06	33	N	0.449	3	N	0.089	N	0.074	N	#N/A	#N/A
GCA_000069925.1	CAM12153.1	Q	0	29	N	0	N	0.141	30	N	0.236	30	N	0.909	5	N	0.531	Y	0.384	N	#N/A	#N/A
GCA_000069925.1	CAM12152.1	S	0.971	41	Y	0.972	Y	0.462	41	N	0.581	41	Y	0.994	9	Y	0.859	Y	0.72	Y	PredHel=1	Topology=o752-774i
GCA_000069925.1	CAM12151.1	Q	0	41	N	0	N	0.196	37	N	0.38	37	Y	0.998	14	Y	0.847	Y	0.613	Y	#N/A	#N/A
GCA_000069925.1	CAM12150.1	Q	0.013	26	N	0.016	N	0.281	28	N	0.419	28	Y	0.972	18	Y	0.633	Y	0.526	Y	#N/A	#N/A
GCA_000069925.1	CAM12149.1	Q	0	0	N	0	N	0.083	53	N	0.046	45	N	0.366	6	N	0.064	N	0.055	N	#N/A	#N/A
GCA_000069925.1	CAM12148.1	Q	0	0	N	0	N	0.16	29	N	0.088	29	N	0.925	2	N	0.18	N	0.134	N	#N/A	#N/A
GCA_000069925.1	CAM12147.1	Q	0.002	53	N	0.002	N	0.08	22	N	0.169	54	N	0.906	38	N	0.33	N	0.249	N	#N/A	#N/A
GCA_000069925.1	CAM12146.1	Q	0.027	30	N	0.04	N	0.121	33	N	0.269	33	N	0.956	7	N	0.711	Y	0.49	Y	#N/A	#N/A
GCA_000069925.1	CAM12145.1	Q	0	0	N	0	N	0.185	29	N	0.133	49	N	0.935	35	N	0.423	N	0.278	N	#N/A	#N/A
GCA_000069925.1	CAM12143.1	Q	0	0	N	0	N	0.168	25	N	0.147	32	N	0.541	16	N	0.141	N	0.144	N	#N/A	#N/A
GCA_000069925.1	CAM12142.1	Q	0	0	N	0	N	0.137	40	N	0.251	40	N	0.867	26	N	0.353	N	0.302	N	#N/A	#N/A
GCA_000069925.1	CAM12141.1	Q	0	0	N	0	N	0.264	26	N	0.101	26	N	0.286	25	N	0.088	N	0.095	N	#N/A	#N/A
GCA_000069925.1	CAM12140.1	Q	0	0	N	0	N	0.075	21	N	0.214	21	N	0.959	9	N	0.714	Y	0.464	Y	#N/A	#N/A
GCA_000069925.1	CAM12139.1	Q	0	0	N	0	N	0.14	22	N	0.094	22	N	0.781	1	N	0.148	N	0.121	N	#N/A	#N/A
GCA_000069925.1	CAM12138.1	Q	0	36	N	0	N	0.15	36	N	0.11	36	N	0.651	2	N	0.206	N	0.158	N	#N/A	#N/A
GCA_000069925.1	CAM12137.1	Q	0	0	N	0	N	0.094	17	N	0.135	40	N	0.685	24	N	0.182	N	0.159	N	#N/A	#N/A
GCA_000069925.1	CAM12136.1	Q	0	0	N	0	N	0.083	23	N	0.107	21	N	0.795	3	N	0.451	N	0.279	N	#N/A	#N/A
GCA_000069925.1	CAM12135.1	Q	0	21	N	0	N	0.115	22	N	0.134	22	N	0.576	2	N	0.225	N	0.179	N	#N/A	#N/A
GCA_000069925.1	CAM12134.1	Q	0	55	N	0	N	0.14	32	N	0.322	32	Y	0.988	29	Y	0.726	Y	0.524	Y	#N/A	#N/A
GCA_000069925.1	CAM12133.1	S	0.439	37	N	1	Y	0.169	27	N	0.352	30	Y	0.995	21	Y	0.91	Y	0.631	Y	PredHel=0	Topology=o
GCA_000069925.1	CAM12132.1	Q	0	0	N	0	N	0.032	24	N	0.113	47	N	0.98	3	Y	0.819	Y	0.466	Y	#N/A	#N/A
GCA_000069925.1	CAM12131.1	Q	0	21	N	0	N	0.19	30	N	0.336	30	Y	0.893	24	N	0.518	Y	0.427	N	#N/A	#N/A
GCA_000069925.1	CAM12130.1	Q	0	24	N	0	N	0.197	23	N	0.2	23	N	0.624	14	N	0.244	N	0.222	N	#N/A	#N/A
GCA_000069925.1	CAM12128.1	Q	0	0	N	0	N	0.092	30	N	0.097	19	N	0.708	4	N	0.302	N	0.2	N	#N/A	#N/A
GCA_000069925.1	CAM12127.1	Q	0	0	N	0	N	0.101	32	N	0.082	7	N	0.79	3	N	0.585	Y	0.334	N	#N/A	#N/A
GCA_000069925.1	CAM12126.1	Q	0	53	N	0	N	0.08	22	N	0.178	54	N	0.91	38	N	0.335	N	0.257	N	#N/A	#N/A
GCA_000069925.1	CAM12125.1	Q	0	0	N	0	N	0.119	29	N	0.094	29	N	0.914	2	N	0.209	N	0.151	N	#N/A	#N/A
GCA_000069925.1	CAM12124.1	Q	0	0	N	0	N	0.083	53	N	0.046	45	N	0.366	6	N	0.064	N	0.055	N	#N/A	#N/A
GCA_000069925.1	CAM12123.1	Q	0	20	N	0	N	0.08	26	N	0.136	37	N	0.847	5	N	0.335	N	0.236	N	#N/A	#N/A
GCA_000069925.1	CAM12122.1	Q	0	0	N	0	N	0.185	29	N	0.133	49	N	0.935	35	N	0.423	N	0.278	N	#N/A	#N/A
GCA_000069925.1	CAM12119.1	Q	0	0	N	0	N	0.096	30	N	0.106	30	N	0.311	28	N	0.113	N	0.11	N	#N/A	#N/A
GCA_000069925.1	CAM12118.1	Q	0	0	N	0	N	0.107	40	N	0.094	40	N	0.315	26	N	0.054	N	0.074	N	#N/A	#N/A
GCA_000069925.1	CAM12117.1	Q	0	0	N	0	N	0.155	25	N	0.124	22	N	0.476	9	N	0.184	N	0.154	N	#N/A	#N/A
GCA_000069925.1	CAM12116.1	Q	0	45	N	0	N	0.168	45	N	0.182	45	N	0.787	15	N	0.343	N	0.262	N	#N/A	#N/A
GCA_000069925.1	CAM12115.1	Q	0	0	N	0	N	0.167	22	N	0.107	37	N	0.335	12	N	0.09	N	0.099	N	#N/A	#N/A
GCA_000069925.1	CAM12114.1	Q	0	0	N	0	N	0.319	28	N	0.329	28	Y	0.769	20	N	0.32	N	0.324	N	#N/A	#N/A
GCA_000069925.1	CAM12113.1	Q	0	0	N	0	N	0.103	38	N	0.087	38	N	0.623	15	N	0.112	N	0.099	N	#N/A	#N/A
GCA_000069925.1	CAM12112.1	Q	0	0	N	0	N	0.067	24	N	0.079	40	N	0.483	24	N	0.128	N	0.104	N	#N/A	#N/A
GCA_000069925.1	CAM12111.1	Q	0	0	N	0	N	0.086	22	N	0.098	31	N	0.518	7	N	0.183	N	0.141	N	#N/A	#N/A
GCA_000069925.1	CAM12110.1	Q	0	0	N	0	N	0.163	24	N	0.205	24	N	0.861	21	N	0.296	N	0.251	N	#N/A	#N/A
GCA_000069925.1	CAM12109.1	Q	0	0	N	0	N	0.115	22	N	0.065	33	N	0.214	27	N	0.07	N	0.068	N	#N/A	#N/A
GCA_000069925.1	CAM12108.1	Q	0	0	N	0	N	0.129	42	N	0.209	42	N	0.919	27	N	0.322	N	0.265	N	#N/A	#N/A
GCA_000069925.1	CAM12107.1	Q	0	0	N	0	N	0.152	30	N	0.042	37	N	0.13	29	N	0.032	N	0.037	N	#N/A	#N/A
GCA_000069925.1	CAM12106.1	Q	0.008	52	N	0.008	N	0.109	38	N	0.294	38	N	0.983	30	Y	0.663	Y	0.479	Y	#N/A	#N/A
GCA_000069925.1	CAM12105.1	Q	0	0	N	0	N	0.092	22	N	0.114	34	N	0.491	32	N	0.151	N	0.133	N	#N/A	#N/A
GCA_000069925.1	CAM12104.1	Q	0	0	N	0	N	0.191	24	N	0.07	24	N	0.227	9	N	0.049	N	0.059	N	#N/A	#N/A
GCA_000069925.1	CAM12103.1	Q	0	0	N	0	N	0.255	44	N	0.236	44	N	0.647	21	N	0.205	N	0.221	N	#N/A	#N/A
GCA_000069925.1	CAM12102.1	Q	0.004	46	N	0.006	N	0.078	42	N	0.235	42	N	0.987	26	Y	0.494	N	0.364	N	#N/A	#N/A
GCA_000069925.1	CAM12101.1	Q	0	0	N	0	N	0.305	25	N	0.062	29	N	0.107	23	N	0.03	N	0.046	N	#N/A	#N/A
GCA_000069925.1	CAM12100.1	Q	0.019	19	N	0.02	N	0.318	31	N	0.36	31	Y	0.861	23	N	0.345	N	0.352	N	#N/A	#N/A
GCA_000069925.1	CAM12097.1	Q	0	26	N	0	N	0.444	26	N	0.218	26	N	0.583	32	N	0.285	N	0.251	N	#N/A	#N/A
GCA_000069925.1	CAM12096.1	S	0.993	35	Y	1	Y	0.757	35	Y	0.798	35	Y	0.998	21	Y	0.921	Y	0.859	Y	PredHel=1	Topology=o86-108i
GCA_000069925.1	CAM12095.1	Q	0	24	N	0	N	0.513	24	N	0.294	24	N	0.808	7	N	0.333	N	0.314	N	#N/A	#N/A
GCA_000069925.1	CAM12094.1	Q	0	0	N	0	N	0.171	23	N	0.085	39	N	0.429	30	N	0.132	N	0.108	N	#N/A	#N/A
GCA_000069925.1	CAM12093.1	Q	0	0	N	0	N	0.275	25	N	0.28	29	N	0.831	23	N	0.395	N	0.337	N	#N/A	#N/A
GCA_000069925.1	CAM12092.1	Q	0.18	44	N	0.309	N	0.101	48	N	0.23	48	N	0.99	33	Y	0.684	Y	0.457	Y	#N/A	#N/A
GCA_000069925.1	CAM12091.1	S	0.514	38	Y	0.888	Y	0.211	38	N	0.332	33	Y	0.981	22	Y	0.495	N	0.414	N	PredHel=5	Topology=o67-89i96-118o133-155i193-215o243-265i
GCA_000069925.1	CAM12090.1	S	0.821	35	Y	0.86	Y	0.149	37	N	0.354	37	Y	0.998	29	Y	0.869	Y	0.612	Y	PredHel=0	Topology=o
GCA_000069925.1	CAM12089.1	Q	0.001	57	N	0.001	N	0.253	31	N	0.446	31	Y	0.988	19	Y	0.819	Y	0.633	Y	#N/A	#N/A
GCA_000069925.1	CAM12088.1	Q	0	0	N	0	N	0.263	23	N	0.141	29	N	0.729	22	N	0.164	N	0.152	N	#N/A	#N/A
GCA_000069925.1	CAM12087.1	Q	0	0	N	0	N	0.137	26	N	0.108	26	N	0.27	12	N	0.139	N	0.124	N	#N/A	#N/A
GCA_000069925.1	CAM12086.1	Q	0	0	N	0	N	0.182	23	N	0.128	23	N	0.768	2	N	0.241	N	0.184	N	#N/A	#N/A
GCA_000069925.1	CAM12083.1	Q	0	21	N	0	N	0.211	26	N	0.324	30	Y	0.902	24	N	0.51	Y	0.417	N	#N/A	#N/A
GCA_000069925.1	CAM12082.1	S	0.654	44	Y	0.961	Y	0.518	25	N	0.396	25	Y	0.996	18	Y	0.79	Y	0.593	Y	PredHel=0	Topology=o
GCA_000069925.1	CAM12076.1	Q	0.023	44	N	0.023	N	0.14	32	N	0.322	32	Y	0.987	13	Y	0.727	Y	0.525	Y	#N/A	#N/A
GCA_000069925.1	CAM12075.1	Q	0	21	N	0	N	0.115	22	N	0.134	22	N	0.576	2	N	0.225	N	0.179	N	#N/A	#N/A
GCA_000069925.1	CAM12074.1	Q	0	0	N	0	N	0.096	23	N	0.151	23	N	0.815	51	N	0.378	N	0.264	N	#N/A	#N/A
GCA_000069925.1	CAM12073.1	Q	0	0	N	0	N	0.101	17	N	0.145	40	N	0.713	17	N	0.297	N	0.221	N	#N/A	#N/A
GCA_000069925.1	CAM12072.1	Q	0	45	N	0	N	0.084	45	N	0.143	31	N	0.88	19	N	0.493	N	0.318	N	#N/A	#N/A
GCA_000069925.1	CAM12070.1	Q	0	0	N	0	N	0.075	21	N	0.214	21	N	0.959	9	N	0.714	Y	0.464	Y	#N/A	#N/A
GCA_000069925.1	CAM12069.1	Q	0	0	N	0	N	0.264	26	N	0.101	26	N	0.286	25	N	0.088	N	0.095	N	#N/A	#N/A
GCA_000069925.1	CAM12066.1	Q	0	0	N	0	N	0.509	22	N	0.269	22	N	0.662	16	N	0.224	N	0.246	N	#N/A	#N/A
GCA_000069925.1	CAM12065.1	Q	0	0	N	0	N	0.105	33	N	0.135	44	N	0.877	35	N	0.445	N	0.29	N	#N/A	#N/A
GCA_000069925.1	CAM12064.1	Q	0	0	N	0	N	0.137	29	N	0.138	39	N	0.477	32	N	0.13	N	0.134	N	#N/A	#N/A
GCA_000069925.1	CAM12063.1	Q	0	0	N	0	N	0.103	34	N	0.185	34	N	0.892	26	N	0.482	N	0.334	N	#N/A	#N/A
GCA_000069925.1	CAM12062.1	Q	0	16	N	0	N	0.24	32	N	0.253	16	N	0.907	10	N	0.625	Y	0.439	N	#N/A	#N/A
GCA_000069925.1	CAM12060.1	S	0.797	32	Y	0.997	Y	0.583	32	Y	0.708	32	Y	0.993	16	Y	0.917	Y	0.812	Y	PredHel=0	Topology=i
GCA_000069925.1	CAM12058.1	Q	0	0	N	0	N	0.147	29	N	0.094	21	N	0.874	2	N	0.212	N	0.153	N	#N/A	#N/A
GCA_000069925.1	CAM12057.1	Q	0	0	N	0	N	0.085	53	N	0.049	45	N	0.342	6	N	0.064	N	0.056	N	#N/A	#N/A
GCA_000069925.1	CAM12056.1	Q	0	0	N	0	N	0.114	24	N	0.207	24	N	0.757	21	N	0.417	N	0.312	N	#N/A	#N/A
GCA_000069925.1	CAM12055.1	Q	0	0	N	0	N	0.108	33	N	0.099	33	N	0.608	1	N	0.141	N	0.12	N	#N/A	#N/A
GCA_000069925.1	CAM12052.1	Q	0	0	N	0	N	0.166	23	N	0.051	37	N	0.241	35	N	0.051	N	0.051	N	#N/A	#N/A
GCA_000069925.1	CAM12051.1	Q	0	0	N	0	N	0.15	28	N	0.08	36	N	0.24	25	N	0.042	N	0.061	N	#N/A	#N/A
GCA_000069925.1	CAM12050.1	Q	0	0	N	0	N	0.064	43	N	0.131	22	N	0.974	6	Y	0.59	Y	0.361	N	#N/A	#N/A
GCA_000069925.1	CAM12049.1	Q	0	20	N	0	N	0.32	22	N	0.277	22	N	0.857	29	N	0.613	Y	0.445	N	#N/A	#N/A
GCA_000069925.1	CAM12048.1	Q	0	0	N	0	N	0.122	26	N	0.136	26	N	0.93	9	N	0.381	N	0.259	N	#N/A	#N/A
GCA_000069925.1	CAM12047.1	Q	0	0	N	0	N	0.244	32	N	0.133	32	N	0.43	17	N	0.077	N	0.105	N	#N/A	#N/A
GCA_000069925.1	CAM12046.1	Q	0	0	N	0	N	0.14	24	N	0.191	44	N	0.822	41	N	0.27	N	0.231	N	#N/A	#N/A
GCA_000069925.1	CAM12045.1	Q	0	54	N	0	N	0.143	54	N	0.146	27	N	0.894	8	N	0.405	N	0.276	N	#N/A	#N/A
GCA_000069925.1	CAM12044.1	Q	0	0	N	0	N	0.089	28	N	0.069	49	N	0.499	2	N	0.134	N	0.102	N	#N/A	#N/A
GCA_000069925.1	CAM12043.1	Q	0.027	27	N	0.029	N	0.172	29	N	0.291	35	N	0.993	23	Y	0.367	N	0.329	N	#N/A	#N/A
GCA_000069925.1	CAM12042.1	Q	0	47	N	0	N	0.297	24	N	0.374	24	Y	0.925	10	N	0.581	Y	0.478	Y	#N/A	#N/A
GCA_000069925.1	CAM12041.1	Q	0	0	N	0	N	0.104	22	N	0.093	37	N	0.531	1	N	0.14	N	0.116	N	#N/A	#N/A
GCA_000069925.1	CAM12040.1	Q	0	39	N	0	N	0.112	26	N	0.249	37	N	0.973	9	Y	0.692	Y	0.471	Y	#N/A	#N/A
GCA_000069925.1	CAM12039.1	Q	0	0	N	0	N	0.279	34	N	0.188	34	N	0.759	32	N	0.129	N	0.159	N	#N/A	#N/A
GCA_000069925.1	CAM12038.1	Q	0	24	N	0	N	0.104	27	N	0.192	34	N	0.987	23	Y	0.557	Y	0.374	N	#N/A	#N/A
GCA_000069925.1	CAM12037.1	Q	0	0	N	0	N	0.323	24	N	0.205	24	N	0.583	21	N	0.15	N	0.177	N	#N/A	#N/A
GCA_000069925.1	CAM12036.1	Q	0	0	N	0	N	0.147	29	N	0.13	29	N	0.366	21	N	0.13	N	0.13	N	#N/A	#N/A
GCA_000069925.1	CAM12035.1	Q	0	28	N	0	N	0.179	28	N	0.111	28	N	0.925	4	N	0.282	N	0.197	N	#N/A	#N/A
GCA_000069925.1	CAM12034.1	Q	0	0	N	0	N	0.122	32	N	0.052	32	N	0.106	20	N	0.027	N	0.04	N	#N/A	#N/A
GCA_000069925.1	CAM12033.1	Q	0.013	45	N	0.013	N	0.08	45	N	0.169	45	N	0.809	35	N	0.262	N	0.216	N	#N/A	#N/A
GCA_000069925.1	CAM12032.1	Q	0	29	N	0	N	0.279	27	N	0.192	27	N	0.953	8	N	0.597	Y	0.395	N	#N/A	#N/A
GCA_000069925.1	CAM12031.1	Q	0.014	55	N	0.014	N	0.172	23	N	0.179	23	N	0.701	6	N	0.232	N	0.206	N	#N/A	#N/A
GCA_000069925.1	CAM12030.1	Q	0.032	32	N	0.057	N	0.262	23	N	0.357	25	Y	0.954	16	N	0.719	Y	0.538	Y	#N/A	#N/A
GCA_000069925.1	CAM12029.1	Q	0.304	33	N	0.305	N	0.272	69	N	0.282	34	N	0.975	7	Y	0.691	Y	0.486	Y	#N/A	#N/A
GCA_000069925.1	CAM12028.1	Q	0	0	N	0	N	0.09	22	N	0.074	22	N	0.389	18	N	0.128	N	0.101	N	#N/A	#N/A
GCA_000069925.1	CAM12027.1	Q	0	39	N	0	N	0.273	20	N	0.253	34	N	0.983	28	Y	0.523	Y	0.388	N	#N/A	#N/A
GCA_000069925.1	CAM12026.1	Q	0.053	50	N	0.07	N	0.158	32	N	0.258	32	N	0.992	27	Y	0.322	N	0.29	N	#N/A	#N/A
GCA_000069925.1	CAM12025.1	Q	0	0	N	0	N	0.09	42	N	0.167	23	N	0.854	2	N	0.467	N	0.317	N	#N/A	#N/A
GCA_000069925.1	CAM12024.1	Q	0	0	N	0	N	0.26	28	N	0.087	47	N	0.218	29	N	0.059	N	0.073	N	#N/A	#N/A
GCA_000069925.1	CAM12023.1	Q	0.006	23	N	0.009	N	0.195	23	N	0.232	33	N	0.648	29	N	0.223	N	0.227	N	#N/A	#N/A
GCA_000069925.1	CAM12022.1	Q	0	0	N	0	N	0.179	32	N	0.07	32	N	0.077	27	N	0.027	N	0.049	N	#N/A	#N/A
GCA_000069925.1	CAM12021.1	Q	0	0	N	0	N	0.149	26	N	0.169	26	N	0.738	14	N	0.243	N	0.206	N	#N/A	#N/A
GCA_000069925.1	CAM12020.1	Q	0	0	N	0	N	0.147	22	N	0.052	56	N	0.272	45	N	0.064	N	0.058	N	#N/A	#N/A
GCA_000069925.1	CAM12019.1	Q	0	0	N	0	N	0.116	23	N	0.069	30	N	0.227	1	N	0.079	N	0.074	N	#N/A	#N/A
GCA_000069925.1	CAM12018.1	Q	0	21	N	0	N	0.123	25	N	0.137	25	N	0.591	16	N	0.207	N	0.172	N	#N/A	#N/A
GCA_000069925.1	CAM12017.1	Q	0	0	N	0	N	0.242	22	N	0.121	25	N	0.493	15	N	0.174	N	0.148	N	#N/A	#N/A
GCA_000069925.1	CAM12016.1	Q	0	0	N	0	N	0.109	25	N	0.114	3	N	0.694	1	N	0.599	Y	0.357	N	#N/A	#N/A
GCA_000069925.1	CAM12015.1	Q	0.002	61	N	0.002	N	0.118	44	N	0.287	44	N	0.995	31	Y	0.682	Y	0.485	Y	#N/A	#N/A
GCA_000069925.1	CAM12014.1	Q	0	0	N	0	N	0.103	25	N	0.15	46	N	0.821	32	N	0.209	N	0.18	N	#N/A	#N/A
GCA_000069925.1	CAM12013.1	Q	0	31	N	0	N	0.203	31	N	0.221	31	N	0.6	25	N	0.214	N	0.218	N	#N/A	#N/A
GCA_000069925.1	CAM12012.1	Q	0	0	N	0	N	0.152	29	N	0.101	33	N	0.688	5	N	0.173	N	0.137	N	#N/A	#N/A
GCA_000069925.1	CAM12011.1	Q	0.002	37	N	0.005	N	0.126	33	N	0.263	39	N	0.901	20	N	0.663	Y	0.463	Y	#N/A	#N/A
GCA_000069925.1	CAM12010.1	Q	0	25	N	0	N	0.141	55	N	0.157	32	N	0.834	22	N	0.34	N	0.248	N	#N/A	#N/A
GCA_000069925.1	CAM12009.1	Q	0	20	N	0	N	0.188	32	N	0.397	33	Y	0.998	21	Y	0.917	Y	0.657	Y	#N/A	#N/A
GCA_000069925.1	CAM12008.1	Q	0	0	N	0	N	0.305	24	N	0.112	41	N	0.512	39	N	0.131	N	0.121	N	#N/A	#N/A
GCA_000069925.1	CAM12007.1	Q	0	0	N	0	N	0.094	25	N	0.137	34	N	0.747	23	N	0.286	N	0.211	N	#N/A	#N/A
GCA_000069925.1	CAM12006.1	Q	0	0	N	0	N	0.095	27	N	0.08	24	N	0.651	8	N	0.178	N	0.129	N	#N/A	#N/A
GCA_000069925.1	CAM12005.1	Q	0.001	42	N	0.001	N	0.073	23	N	0.179	34	N	0.904	26	N	0.364	N	0.271	N	#N/A	#N/A
GCA_000069925.1	CAM12004.1	Q	0	0	N	0	N	0.075	47	N	0.085	10	N	0.471	7	N	0.3	N	0.192	N	#N/A	#N/A
GCA_000069925.1	CAM12003.1	Q	0	32	N	0	N	0.212	21	N	0.327	21	Y	0.972	6	Y	0.752	Y	0.54	Y	#N/A	#N/A
GCA_000069925.1	CAM12002.1	Q	0	0	N	0	N	0.154	26	N	0.098	40	N	0.961	4	N	0.263	N	0.181	N	#N/A	#N/A
GCA_000069925.1	CAM12001.1	Q	0	24	N	0	N	0.51	24	N	0.281	24	N	0.777	21	N	0.238	N	0.259	N	#N/A	#N/A
GCA_000069925.1	CAM12000.1	Q	0	0	N	0	N	0.103	53	N	0.093	28	N	0.513	4	N	0.169	N	0.131	N	#N/A	#N/A
GCA_000069925.1	CAM11999.1	Q	0	0	N	0	N	0.072	41	N	0.073	21	N	0.524	3	N	0.146	N	0.109	N	#N/A	#N/A
GCA_000069925.1	CAM11998.1	Q	0	0	N	0	N	0.107	62	N	0.111	26	N	0.681	21	N	0.153	N	0.132	N	#N/A	#N/A
GCA_000069925.1	CAM11997.1	Q	0	61	N	0	N	0.361	24	N	0.395	24	Y	0.981	7	Y	0.847	Y	0.621	Y	#N/A	#N/A
GCA_000069925.1	CAM11996.1	Q	0	0	N	0	N	0.145	40	N	0.164	40	N	0.843	1	N	0.212	N	0.188	N	#N/A	#N/A
GCA_000069925.1	CAM11995.1	Q	0	0	N	0	N	0.159	22	N	0.121	22	N	0.495	19	N	0.14	N	0.13	N	#N/A	#N/A
GCA_000069925.1	CAM11994.1	Q	0	45	N	0	N	0.346	31	N	0.179	47	N	0.637	35	N	0.184	N	0.181	N	#N/A	#N/A
GCA_000069925.1	CAM11989.1	Q	0	0	N	0	N	0.163	28	N	0.085	24	N	0.548	8	N	0.137	N	0.111	N	#N/A	#N/A
GCA_000069925.1	CAM11987.1	Q	0	0	N	0	N	0.075	31	N	0.113	23	N	0.83	6	N	0.322	N	0.218	N	#N/A	#N/A
GCA_000069925.1	CAM11985.1	Q	0	0	N	0	N	0.094	68	N	0.196	38	N	0.96	24	N	0.327	N	0.262	N	#N/A	#N/A
GCA_000069925.1	CAM11984.1	Q	0	0	N	0	N	0.206	26	N	0.108	26	N	0.429	1	N	0.138	N	0.123	N	#N/A	#N/A
GCA_000069925.1	CAM11983.1	S	0.729	32	Y	0.729	Y	0.148	29	N	0.321	29	Y	0.986	9	Y	0.816	Y	0.569	Y	PredHel=0	Topology=i
GCA_000069925.1	CAM11982.1	Q	0.017	28	N	0.017	N	0.106	30	N	0.251	30	N	0.974	20	Y	0.476	N	0.364	N	#N/A	#N/A
GCA_000069925.1	CAM11979.1	Q	0	0	N	0	N	0.117	21	N	0.087	21	N	0.419	9	N	0.122	N	0.104	N	#N/A	#N/A
GCA_000069925.1	CAM11978.1	Q	0	18	N	0	N	0.197	69	N	0.205	41	N	0.855	30	N	0.223	N	0.214	N	#N/A	#N/A
GCA_000069925.1	CAM11977.1	Q	0	26	N	0	N	0.106	64	N	0.156	23	N	0.994	8	Y	0.591	Y	0.373	N	#N/A	#N/A
GCA_000069925.1	CAM11976.1	Q	0.006	28	N	0.006	N	0.237	31	N	0.431	31	Y	0.978	24	Y	0.659	Y	0.545	Y	#N/A	#N/A
GCA_000069925.1	CAM11975.1	Q	0.111	51	N	0.13	N	0.175	40	N	0.272	40	N	0.969	24	N	0.359	N	0.316	N	#N/A	#N/A
GCA_000069925.1	CAM11974.1	Q	0	19	N	0	N	0.235	40	N	0.244	27	N	0.863	13	N	0.463	N	0.353	N	#N/A	#N/A
GCA_000069925.1	CAM11973.1	Q	0	0	N	0	N	0.155	37	N	0.11	39	N	0.295	36	N	0.08	N	0.095	N	#N/A	#N/A
GCA_000069925.1	CAM11972.1	Q	0.001	20	N	0.001	N	0.232	24	N	0.316	26	N	0.846	24	N	0.567	Y	0.441	N	#N/A	#N/A
GCA_000069925.1	CAM11971.1	Q	0	0	N	0	N	0.139	38	N	0.15	38	N	0.726	41	N	0.183	N	0.166	N	#N/A	#N/A
GCA_000069925.1	CAM11970.1	Q	0.002	32	N	0.002	N	0.26	32	N	0.237	40	N	0.828	23	N	0.28	N	0.258	N	#N/A	#N/A
GCA_000069925.1	CAM11969.1	Q	0	40	N	0	N	0.096	35	N	0.164	35	N	0.832	31	N	0.273	N	0.218	N	#N/A	#N/A
GCA_000069925.1	CAM11968.1	Q	0	0	N	0	N	0.19	28	N	0.148	28	N	0.536	10	N	0.178	N	0.163	N	#N/A	#N/A
GCA_000069925.1	CAM11967.1	Q	0.021	54	N	0.024	N	0.248	40	N	0.459	40	Y	0.981	37	Y	0.513	Y	0.486	Y	#N/A	#N/A
GCA_000069925.1	CAM11966.1	Q	0	31	N	0	N	0.27	35	N	0.152	35	N	0.492	16	N	0.119	N	0.136	N	#N/A	#N/A
GCA_000069925.1	CAM11965.1	Q	0	0	N	0	N	0.115	21	N	0.183	21	N	0.941	17	N	0.353	N	0.268	N	#N/A	#N/A
GCA_000069925.1	CAM11964.1	Q	0	0	N	0	N	0.201	53	N	0.152	53	N	0.371	41	N	0.076	N	0.114	N	#N/A	#N/A
GCA_000069925.1	CAM11963.1	Q	0.132	46	N	0.138	N	0.142	32	N	0.306	32	N	0.955	22	N	0.797	Y	0.551	Y	#N/A	#N/A
GCA_000069925.1	CAM11962.1	S	0.589	28	Y	0.997	Y	0.223	28	N	0.376	28	Y	0.983	18	Y	0.878	Y	0.627	Y	PredHel=0	Topology=o
GCA_000069925.1	CAM11961.1	Q	0	0	N	0	N	0.096	30	N	0.112	48	N	0.896	40	N	0.314	N	0.213	N	#N/A	#N/A
GCA_000069925.1	CAM11960.1	Q	0.003	31	N	0.004	N	0.33	28	N	0.303	28	N	0.879	26	N	0.285	N	0.294	N	#N/A	#N/A
GCA_000069925.1	CAM11959.1	Q	0	0	N	0	N	0.085	41	N	0.126	19	N	0.976	2	Y	0.414	N	0.27	N	#N/A	#N/A
GCA_000069925.1	CAM11958.1	Q	0	0	N	0	N	0.206	24	N	0.059	35	N	0.136	3	N	0.047	N	0.053	N	#N/A	#N/A
GCA_000069925.1	CAM11957.1	Q	0	0	N	0	N	0.185	24	N	0.114	20	N	0.751	9	N	0.303	N	0.209	N	#N/A	#N/A
GCA_000069925.1	CAM11954.1	Q	0	0	N	0	N	0.185	29	N	0.133	49	N	0.936	35	N	0.413	N	0.273	N	#N/A	#N/A
GCA_000069925.1	CAM11953.1	Q	0	0	N	0	N	0.247	24	N	0.09	24	N	0.243	21	N	0.07	N	0.08	N	#N/A	#N/A
GCA_000069925.1	CAM11952.1	Q	0	0	N	0	N	0.172	25	N	0.125	31	N	0.494	25	N	0.102	N	0.113	N	#N/A	#N/A
GCA_000069925.1	CAM11951.1	Q	0	0	N	0	N	0.144	24	N	0.151	34	N	0.727	25	N	0.235	N	0.193	N	#N/A	#N/A
GCA_000069925.1	CAM11950.1	Q	0	20	N	0	N	0.166	31	N	0.3	31	N	0.941	2	N	0.611	Y	0.455	Y	#N/A	#N/A
GCA_000069925.1	CAM11949.1	Q	0	31	N	0	N	0.144	29	N	0.126	29	N	0.559	25	N	0.145	N	0.135	N	#N/A	#N/A
GCA_000069925.1	CAM11948.1	Q	0	0	N	0	N	0.137	56	N	0.089	32	N	0.484	23	N	0.104	N	0.096	N	#N/A	#N/A
GCA_000069925.1	CAM11947.1	Q	0	0	N	0	N	0.075	25	N	0.096	7	N	0.539	1	N	0.224	N	0.16	N	#N/A	#N/A
GCA_000069925.1	CAM11946.1	Q	0	0	N	0	N	0.204	43	N	0.115	9	N	0.927	2	N	0.541	Y	0.328	N	#N/A	#N/A
GCA_000069925.1	CAM11945.1	S	0.52	26	Y	0.797	Y	0.411	24	N	0.474	24	Y	0.988	20	Y	0.575	Y	0.525	Y	PredHel=3	Topology=i36-55o70-87i100-122o
GCA_000069925.1	CAM11944.1	Q	0	0	N	0	N	0.19	27	N	0.13	39	N	0.735	24	N	0.19	N	0.16	N	#N/A	#N/A
GCA_000069925.1	CAM11712.1	Q	0	0	N	0	N	0.094	17	N	0.123	40	N	0.681	24	N	0.165	N	0.144	N	#N/A	#N/A
GCA_000069925.1	CAM11711.1	Q	0	45	N	0	N	0.084	45	N	0.143	31	N	0.88	19	N	0.493	N	0.318	N	#N/A	#N/A
GCA_000069925.1	CAM11710.1	Q	0	0	N	0	N	0.091	40	N	0.123	20	N	0.92	8	N	0.328	N	0.226	N	#N/A	#N/A
GCA_000069925.1	CAM11709.1	Q	0	0	N	0	N	0.097	21	N	0.213	21	N	0.909	9	N	0.579	Y	0.396	N	#N/A	#N/A
GCA_000069925.1	CAM11708.1	Q	0	0	N	0	N	0.076	26	N	0.05	26	N	0.239	13	N	0.07	N	0.06	N	#N/A	#N/A
GCA_000069925.1	CAM11707.1	Q	0	0	N	0	N	0.137	40	N	0.251	40	N	0.867	26	N	0.353	N	0.302	N	#N/A	#N/A
GCA_000069925.1	CAM11706.1	Q	0	0	N	0	N	0.509	22	N	0.303	22	N	0.68	16	N	0.237	N	0.27	N	#N/A	#N/A
GCA_000069925.1	CAM11704.1	S	0.799	32	Y	0.926	Y	0.421	32	N	0.603	32	Y	0.987	16	Y	0.865	Y	0.734	Y	PredHel=0	Topology=o
GCA_000069925.1	CAM11701.1	Q	0	0	N	0	N	0.137	26	N	0.164	44	N	0.733	2	N	0.193	N	0.179	N	#N/A	#N/A
GCA_000069925.1	CAM11700.1	Q	0	0	N	0	N	0.188	28	N	0.096	28	N	0.201	25	N	0.064	N	0.08	N	#N/A	#N/A
GCA_000069925.1	CAM11699.1	Q	0	0	N	0	N	0.085	29	N	0.159	42	N	0.783	39	N	0.258	N	0.208	N	#N/A	#N/A
GCA_000069925.1	CAM11698.1	Q	0.005	26	N	0.005	N	0.385	26	N	0.096	32	N	0.968	21	N	0.62	Y	0.358	N	#N/A	#N/A
GCA_000069925.1	CAM11697.1	Q	0	0	N	0	N	0.09	39	N	0.131	39	N	0.595	26	N	0.201	N	0.166	N	#N/A	#N/A
GCA_000069925.1	CAM11696.1	Q	0	0	N	0	N	0.104	27	N	0.061	27	N	0.273	17	N	0.068	N	0.064	N	#N/A	#N/A
GCA_000069925.1	CAM11695.1	Q	0	0	N	0	N	0.134	34	N	0.299	34	N	0.965	21	N	0.506	N	0.402	N	#N/A	#N/A
GCA_000069925.1	CAM11694.1	Q	0	0	N	0	N	0.174	29	N	0.053	7	N	0.584	36	N	0.133	N	0.093	N	#N/A	#N/A
GCA_000069925.1	CAM11693.1	Q	0	0	N	0	N	0.184	30	N	0.223	30	N	0.78	3	N	0.41	N	0.316	N	#N/A	#N/A
GCA_000069925.1	CAM11692.1	Q	0	0	N	0	N	0.225	23	N	0.056	35	N	0.078	22	N	0.036	N	0.046	N	#N/A	#N/A
GCA_000069925.1	CAM11691.1	Q	0.001	26	N	0.001	N	0.736	26	Y	0.52	26	Y	0.866	2	N	0.516	Y	0.518	Y	#N/A	#N/A
GCA_000069925.1	CAM11689.1	Q	0	0	N	0	N	0.108	33	N	0.097	33	N	0.612	1	N	0.143	N	0.12	N	#N/A	#N/A
GCA_000069925.1	CAM11686.1	Q	0	0	N	0	N	0.128	35	N	0.108	55	N	0.873	41	N	0.278	N	0.193	N	#N/A	#N/A
GCA_000069925.1	CAM11685.1	Q	0	0	N	0	N	0.098	21	N	0.053	33	N	0.117	27	N	0.045	N	0.049	N	#N/A	#N/A
GCA_000069925.1	CAM11684.1	Q	0	0	N	0	N	0.09	27	N	0.088	25	N	0.36	7	N	0.102	N	0.095	N	#N/A	#N/A
GCA_000069925.1	CAM11683.1	Q	0	28	N	0	N	0.365	28	N	0.129	28	N	0.983	1	Y	0.291	N	0.21	N	#N/A	#N/A
GCA_000069925.1	CAM11682.1	Q	0	29	N	0	N	0.183	34	N	0.227	29	N	0.817	23	N	0.304	N	0.265	N	#N/A	#N/A
GCA_000069925.1	CAM11681.1	Q	0	0	N	0	N	0.106	61	N	0.114	22	N	0.902	2	N	0.311	N	0.213	N	#N/A	#N/A
GCA_000069925.1	CAM11680.1	Q	0	0	N	0	N	0.144	25	N	0.134	25	N	0.446	22	N	0.162	N	0.148	N	#N/A	#N/A
GCA_000069925.1	CAM11679.1	Q	0	0	N	0	N	0.115	24	N	0.162	51	N	0.907	37	N	0.409	N	0.285	N	#N/A	#N/A
GCA_000069925.1	CAM11678.1	Q	0	0	N	0	N	0.394	28	N	0.135	21	N	0.868	9	N	0.322	N	0.228	N	#N/A	#N/A
GCA_000069925.1	CAM11674.1	Q	0.005	41	N	0.006	N	0.208	30	N	0.402	30	Y	0.997	22	Y	0.75	Y	0.576	Y	#N/A	#N/A
GCA_000069925.1	CAM11673.1	Q	0	0	N	0	N	0.108	26	N	0.085	36	N	0.473	32	N	0.15	N	0.118	N	#N/A	#N/A
GCA_000069925.1	CAM11672.1	Q	0	51	N	0	N	0.052	34	N	0.167	34	N	0.986	2	Y	0.857	Y	0.512	Y	#N/A	#N/A
GCA_000069925.1	CAM11671.1	Q	0.01	44	N	0.011	N	0.14	32	N	0.32	32	Y	0.979	29	Y	0.657	Y	0.489	Y	#N/A	#N/A
GCA_000069925.1	CAM11670.1	Q	0	21	N	0	N	0.16	22	N	0.158	22	N	0.567	2	N	0.23	N	0.194	N	#N/A	#N/A
GCA_000069925.1	CAM11669.1	Q	0	0	N	0	N	0.096	23	N	0.096	55	N	0.806	51	N	0.34	N	0.218	N	#N/A	#N/A
GCA_000069925.1	CAM11668.1	Q	0.075	28	N	0.083	N	0.121	41	N	0.267	35	N	0.992	23	Y	0.728	Y	0.497	Y	#N/A	#N/A
GCA_000069925.1	CAM11667.1	Q	0	0	N	0	N	0.082	65	N	0.074	36	N	0.304	34	N	0.065	N	0.07	N	#N/A	#N/A
GCA_000069925.1	CAM11666.1	Q	0	56	N	0	N	0.185	24	N	0.193	24	N	0.764	2	N	0.311	N	0.252	N	#N/A	#N/A
GCA_000069925.1	CAM11665.1	Q	0	0	N	0	N	0.271	28	N	0.114	22	N	0.514	2	N	0.18	N	0.147	N	#N/A	#N/A
GCA_000069925.1	CAM11664.1	S	0.416	64	N	0.768	Y	0.118	32	N	0.252	37	N	0.932	3	N	0.595	Y	0.424	N	PredHel=0	Topology=i
GCA_000069925.1	CAM11663.1	Q	0	0	N	0	N	0.154	23	N	0.115	23	N	0.347	8	N	0.123	N	0.119	N	#N/A	#N/A
GCA_000069925.1	CAM11662.1	Q	0	0	N	0	N	0.094	17	N	0.13	40	N	0.669	24	N	0.169	N	0.149	N	#N/A	#N/A
GCA_000069925.1	CAM11661.1	Q	0	0	N	0	N	0.168	25	N	0.147	32	N	0.541	16	N	0.141	N	0.144	N	#N/A	#N/A
GCA_000069925.1	CAM11660.1	Q	0	0	N	0	N	0.137	40	N	0.248	40	N	0.86	26	N	0.342	N	0.295	N	#N/A	#N/A
GCA_000069925.1	CAM11659.1	Q	0	0	N	0	N	0.264	26	N	0.101	26	N	0.286	25	N	0.088	N	0.095	N	#N/A	#N/A
GCA_000069925.1	CAM11658.1	Q	0	0	N	0	N	0.075	21	N	0.214	21	N	0.959	9	N	0.714	Y	0.464	Y	#N/A	#N/A
GCA_000069925.1	CAM11657.1	Q	0	0	N	0	N	0.14	22	N	0.095	22	N	0.778	1	N	0.147	N	0.121	N	#N/A	#N/A
GCA_000069925.1	CAM11656.1	Q	0	36	N	0	N	0.15	36	N	0.11	36	N	0.651	2	N	0.206	N	0.158	N	#N/A	#N/A
GCA_000069925.1	CAM11655.1	Q	0	0	N	0	N	0.094	17	N	0.135	40	N	0.685	24	N	0.182	N	0.159	N	#N/A	#N/A
GCA_000069925.1	CAM11654.1	Q	0	0	N	0	N	0.083	23	N	0.107	21	N	0.795	3	N	0.451	N	0.279	N	#N/A	#N/A
GCA_000069925.1	CAM11653.1	Q	0	53	N	0	N	0.08	22	N	0.177	54	N	0.906	38	N	0.331	N	0.254	N	#N/A	#N/A
GCA_000069925.1	CAM11652.1	Q	0	0	N	0	N	0.119	29	N	0.091	29	N	0.899	2	N	0.2	N	0.145	N	#N/A	#N/A
GCA_000069925.1	CAM11651.1	Q	0	0	N	0	N	0.083	53	N	0.046	45	N	0.366	6	N	0.064	N	0.055	N	#N/A	#N/A
GCA_000069925.1	CAM11649.1	Q	0.052	28	N	0.054	N	0.126	26	N	0.265	26	N	0.988	20	Y	0.702	Y	0.483	Y	#N/A	#N/A
GCA_000069925.1	CAM11648.1	Q	0.15	30	N	0.225	N	0.238	30	N	0.441	30	Y	0.995	23	Y	0.83	Y	0.635	Y	#N/A	#N/A
GCA_000069925.1	CAM11647.1	Q	0.087	32	N	0.087	N	0.108	33	N	0.26	33	N	0.969	20	N	0.468	N	0.364	N	#N/A	#N/A
GCA_000069925.1	CAM11645.1	S	0.799	32	Y	0.869	Y	0.26	32	N	0.466	32	Y	0.992	24	Y	0.725	Y	0.596	Y	PredHel=0	Topology=o
GCA_000069925.1	CAM11644.1	Q	0.002	30	N	0.002	N	0.151	36	N	0.144	25	N	0.708	23	N	0.192	N	0.168	N	#N/A	#N/A
GCA_000069925.1	CAM11640.1	Q	0	0	N	0	N	0.19	26	N	0.175	44	N	0.779	32	N	0.168	N	0.171	N	#N/A	#N/A
GCA_000069925.1	CAM11639.1	Q	0	0	N	0	N	0.188	28	N	0.096	28	N	0.201	25	N	0.064	N	0.08	N	#N/A	#N/A
GCA_000069925.1	CAM11638.1	Q	0	0	N	0	N	0.09	39	N	0.131	39	N	0.595	26	N	0.201	N	0.166	N	#N/A	#N/A
GCA_000069925.1	CAM11634.1	Q	0	0	N	0	N	0.111	24	N	0.143	46	N	0.823	3	N	0.412	N	0.277	N	#N/A	#N/A
GCA_000069925.1	CAM11633.1	Q	0	0	N	0	N	0.201	23	N	0.068	35	N	0.096	35	N	0.034	N	0.051	N	#N/A	#N/A
GCA_000069925.1	CAM11627.1	Q	0	0	N	0	N	0.108	33	N	0.097	33	N	0.598	1	N	0.138	N	0.117	N	#N/A	#N/A
GCA_000069925.1	CAM11626.1	Q	0	20	N	0	N	0.08	26	N	0.137	37	N	0.852	5	N	0.34	N	0.239	N	#N/A	#N/A
GCA_000069925.1	CAM11623.1	S	0.8	32	Y	0.929	Y	0.581	32	Y	0.723	32	Y	0.992	16	Y	0.89	Y	0.807	Y	PredHel=0	Topology=i
GCA_000069925.1	CAM11618.1	Q	0	0	N	0	N	0.105	26	N	0.166	38	N	0.888	23	N	0.263	N	0.215	N	#N/A	#N/A
GCA_000069925.1	CAM11611.1	S	0.8	33	Y	0.8	Y	0.623	33	Y	0.738	33	Y	0.992	17	Y	0.822	Y	0.78	Y	PredHel=0	Topology=i
GCA_000069925.1	CAM11609.1	Q	0	0	N	0	N	0.139	25	N	0.095	25	N	0.441	2	N	0.165	N	0.13	N	#N/A	#N/A
GCA_000069925.1	CAM11608.1	Q	0	0	N	0	N	0.1	26	N	0.047	26	N	0.143	2	N	0.052	N	0.049	N	#N/A	#N/A
GCA_000069925.1	CAM11607.1	Q	0	0	N	0	N	0.197	28	N	0.237	28	N	0.882	22	N	0.433	N	0.335	N	#N/A	#N/A
GCA_000069925.1	CAM11606.1	Q	0	0	N	0	N	0.166	25	N	0.162	25	N	0.539	15	N	0.164	N	0.163	N	#N/A	#N/A
GCA_000069925.1	CAM11605.1	Q	0.015	61	N	0.034	N	0.124	35	N	0.236	35	N	0.964	24	N	0.473	N	0.355	N	#N/A	#N/A
GCA_000069925.1	CAM11604.1	Q	0	57	N	0	N	0.116	24	N	0.192	39	N	0.931	24	N	0.52	Y	0.356	N	#N/A	#N/A
GCA_000069925.1	CAM11603.1	Q	0.148	47	N	0.18	N	0.093	34	N	0.264	34	N	0.964	24	N	0.528	Y	0.396	N	#N/A	#N/A
GCA_000069925.1	CAM11602.1	Q	0	0	N	0	N	0.159	36	N	0.176	36	N	0.586	1	N	0.191	N	0.184	N	#N/A	#N/A
GCA_000069925.1	CAM11601.1	Q	0.017	27	N	0.018	N	0.182	27	N	0.262	27	N	0.918	15	N	0.501	N	0.382	N	#N/A	#N/A
GCA_000069925.1	CAM11598.1	S	0.8	32	Y	0.8	Y	0.679	32	Y	0.776	32	Y	0.993	17	Y	0.887	Y	0.832	Y	PredHel=0	Topology=o
GCA_000069925.1	CAM11593.1	Q	0	0	N	0	N	0.187	38	N	0.205	38	N	0.537	26	N	0.209	N	0.207	N	#N/A	#N/A
GCA_000069925.1	CAM11591.1	Q	0	21	N	0	N	0.154	21	N	0.154	21	N	0.802	3	N	0.242	N	0.198	N	#N/A	#N/A
GCA_000069925.1	CAM11590.1	Q	0	0	N	0	N	0.168	25	N	0.147	32	N	0.541	16	N	0.141	N	0.144	N	#N/A	#N/A
GCA_000069925.1	CAM11587.1	Q	0	25	N	0	N	0.237	25	N	0.15	36	N	0.749	25	N	0.24	N	0.195	N	#N/A	#N/A
GCA_000069925.1	CAM11586.1	Q	0.001	34	N	0.001	N	0.084	36	N	0.19	36	N	0.771	7	N	0.494	N	0.342	N	#N/A	#N/A
GCA_000069925.1	CAM11585.1	Q	0	0	N	0	N	0.101	25	N	0.09	23	N	0.843	8	N	0.291	N	0.191	N	#N/A	#N/A
GCA_000069925.1	CAM11584.1	Q	0	0	N	0	N	0.104	36	N	0.199	21	N	0.91	9	N	0.592	Y	0.396	N	#N/A	#N/A
GCA_000069925.1	CAM11583.1	Q	0	0	N	0	N	0.085	35	N	0.122	20	N	0.921	8	N	0.324	N	0.223	N	#N/A	#N/A
GCA_000069925.1	CAM11581.1	Q	0.001	34	N	0.001	N	0.102	29	N	0.212	36	N	0.813	7	N	0.526	Y	0.369	N	#N/A	#N/A
GCA_000069925.1	CAM11580.1	Q	0	0	N	0	N	0.096	23	N	0.083	55	N	0.864	51	N	0.319	N	0.201	N	#N/A	#N/A
GCA_000069925.1	CAM11579.1	Q	0	21	N	0	N	0.115	22	N	0.116	22	N	0.489	2	N	0.175	N	0.145	N	#N/A	#N/A
GCA_000069925.1	CAM11578.1	Q	0	55	N	0	N	0.14	32	N	0.326	32	Y	0.979	29	Y	0.659	Y	0.492	Y	#N/A	#N/A
GCA_000069925.1	CAM11577.1	Q	0	33	N	0	N	0.213	43	N	0.168	43	N	0.401	30	N	0.099	N	0.134	N	#N/A	#N/A
GCA_000069925.1	CAM11576.1	Q	0.024	35	N	0.044	N	0.116	35	N	0.285	37	N	0.997	27	Y	0.768	Y	0.527	Y	#N/A	#N/A
GCA_000069925.1	CAM11573.1	Q	0	21	N	0	N	0.211	26	N	0.338	30	Y	0.925	24	N	0.56	Y	0.449	N	#N/A	#N/A
GCA_000069925.1	CAM11570.1	S	0.439	37	N	1	Y	0.169	27	N	0.352	30	Y	0.995	21	Y	0.91	Y	0.631	Y	PredHel=0	Topology=o
GCA_000069925.1	CAM11569.1	Q	0	55	N	0	N	0.14	32	N	0.321	32	Y	0.99	29	Y	0.746	Y	0.533	Y	#N/A	#N/A
GCA_000069925.1	CAM11568.1	Q	0	21	N	0	N	0.115	22	N	0.134	22	N	0.576	2	N	0.225	N	0.179	N	#N/A	#N/A
GCA_000069925.1	CAM11567.1	Q	0	0	N	0	N	0.083	23	N	0.107	21	N	0.795	3	N	0.451	N	0.279	N	#N/A	#N/A
GCA_000069925.1	CAM11566.1	Q	0	0	N	0	N	0.094	17	N	0.135	40	N	0.685	24	N	0.182	N	0.159	N	#N/A	#N/A
GCA_000069925.1	CAM11565.1	Q	0	36	N	0	N	0.15	36	N	0.11	36	N	0.651	2	N	0.206	N	0.158	N	#N/A	#N/A
GCA_000069925.1	CAM11564.1	Q	0	0	N	0	N	0.14	22	N	0.095	22	N	0.778	1	N	0.147	N	0.121	N	#N/A	#N/A
GCA_000069925.1	CAM11563.1	Q	0	0	N	0	N	0.075	21	N	0.214	21	N	0.959	9	N	0.714	Y	0.464	Y	#N/A	#N/A
GCA_000069925.1	CAM11562.1	Q	0	0	N	0	N	0.264	26	N	0.101	26	N	0.286	25	N	0.088	N	0.095	N	#N/A	#N/A
GCA_000069925.1	CAM11561.1	Q	0	0	N	0	N	0.137	40	N	0.248	40	N	0.86	26	N	0.342	N	0.295	N	#N/A	#N/A
GCA_000069925.1	CAM11560.1	Q	0	0	N	0	N	0.168	25	N	0.147	32	N	0.541	16	N	0.141	N	0.144	N	#N/A	#N/A
GCA_000069925.1	CAM11559.1	Q	0	0	N	0	N	0.31	31	N	0.191	31	N	0.41	28	N	0.079	N	0.135	N	#N/A	#N/A
GCA_000069925.1	CAM11558.1	Q	0	47	N	0.001	N	0.136	38	N	0.311	38	N	0.981	24	Y	0.484	N	0.398	N	#N/A	#N/A
GCA_000069925.1	CAM11557.1	Q	0	0	N	0	N	0.092	23	N	0.124	23	N	0.412	10	N	0.168	N	0.146	N	#N/A	#N/A
GCA_000069925.1	CAM11556.1	Q	0	18	N	0	N	0.109	52	N	0.089	29	N	0.863	2	N	0.213	N	0.151	N	#N/A	#N/A
GCA_000069925.1	CAM11555.1	Q	0	0	N	0	N	0.196	24	N	0.214	24	N	0.836	8	N	0.382	N	0.298	N	#N/A	#N/A
GCA_000069925.1	CAM11554.1	Q	0.318	25	N	0.457	N	0.169	38	N	0.371	38	Y	0.998	22	Y	0.709	Y	0.54	Y	#N/A	#N/A
GCA_000069925.1	CAM11553.1	Q	0	0	N	0	N	0.214	26	N	0.323	29	Y	0.927	18	N	0.746	Y	0.534	Y	#N/A	#N/A
GCA_000069925.1	CAM11552.1	S	0.743	31	Y	0.765	Y	0.169	36	N	0.342	36	Y	0.997	19	Y	0.82	Y	0.581	Y	PredHel=0	Topology=i
GCA_000069925.1	CAM11551.1	Q	0	39	N	0	N	0.206	27	N	0.224	27	N	0.949	28	N	0.48	N	0.352	N	#N/A	#N/A
GCA_000069925.1	CAM11550.1	Q	0.002	24	N	0.002	N	0.444	24	N	0.432	24	Y	0.99	7	Y	0.838	Y	0.635	Y	#N/A	#N/A
GCA_000069925.1	CAM11549.1	Q	0.001	39	N	0.001	N	0.179	39	N	0.329	39	Y	0.956	32	N	0.34	N	0.334	N	#N/A	#N/A
GCA_000069925.1	CAM11548.1	Q	0	0	N	0	N	0.148	52	N	0.152	31	N	0.69	25	N	0.15	N	0.151	N	#N/A	#N/A
GCA_000069925.1	CAM11545.1	Q	0	0	N	0	N	0.509	22	N	0.271	22	N	0.637	16	N	0.208	N	0.239	N	#N/A	#N/A
GCA_000069925.1	CAM11543.1	Q	0	0	N	0	N	0.096	23	N	0.086	55	N	0.852	51	N	0.348	N	0.217	N	#N/A	#N/A
GCA_000069925.1	CAM11541.1	Q	0	24	N	0	N	0.226	23	N	0.227	23	N	0.626	14	N	0.298	N	0.262	N	#N/A	#N/A
GCA_000069925.1	CAM11540.1	Q	0	21	N	0	N	0.211	26	N	0.327	30	Y	0.907	24	N	0.52	Y	0.424	N	#N/A	#N/A
GCA_000069925.1	CAM11539.1	Q	0	0	N	0	N	0.042	27	N	0.115	47	N	0.977	2	Y	0.727	Y	0.421	N	#N/A	#N/A
GCA_000069925.1	CAM11538.1	S	0.439	37	N	1	Y	0.169	27	N	0.352	30	Y	0.995	21	Y	0.91	Y	0.631	Y	PredHel=0	Topology=o
GCA_000069925.1	CAM11537.1	Q	0	55	N	0	N	0.14	32	N	0.322	32	Y	0.988	29	Y	0.726	Y	0.524	Y	#N/A	#N/A
GCA_000069925.1	CAM11536.1	Q	0	21	N	0	N	0.115	22	N	0.134	22	N	0.576	2	N	0.225	N	0.179	N	#N/A	#N/A
GCA_000069925.1	CAM11535.1	Q	0	0	N	0	N	0.083	23	N	0.107	21	N	0.795	3	N	0.451	N	0.279	N	#N/A	#N/A
GCA_000069925.1	CAM11534.1	Q	0	0	N	0	N	0.074	40	N	0.141	40	N	0.733	24	N	0.2	N	0.17	N	#N/A	#N/A
GCA_000069925.1	CAM11533.1	Q	0	36	N	0	N	0.15	36	N	0.11	36	N	0.651	2	N	0.206	N	0.158	N	#N/A	#N/A
GCA_000069925.1	CAM11532.1	Q	0	0	N	0	N	0.14	22	N	0.094	22	N	0.781	1	N	0.148	N	0.121	N	#N/A	#N/A
GCA_000069925.1	CAM11531.1	Q	0	0	N	0	N	0.075	21	N	0.214	21	N	0.959	9	N	0.714	Y	0.464	Y	#N/A	#N/A
GCA_000069925.1	CAM11530.1	Q	0	0	N	0	N	0.264	26	N	0.101	26	N	0.286	25	N	0.088	N	0.095	N	#N/A	#N/A
GCA_000069925.1	CAM11529.1	Q	0	0	N	0	N	0.137	40	N	0.251	40	N	0.867	26	N	0.353	N	0.302	N	#N/A	#N/A
GCA_000069925.1	CAM11528.1	Q	0	0	N	0	N	0.168	25	N	0.147	32	N	0.541	16	N	0.141	N	0.144	N	#N/A	#N/A
GCA_000069925.1	CAM11527.1	Q	0	55	N	0	N	0.14	32	N	0.321	32	Y	0.988	29	Y	0.725	Y	0.523	Y	#N/A	#N/A
GCA_000069925.1	CAM11521.1	Q	0	19	N	0	N	0.217	27	N	0.292	27	N	0.848	24	N	0.443	N	0.368	N	#N/A	#N/A
GCA_000069925.1	CAM11520.1	S	0.998	32	Y	1	Y	0.71	32	Y	0.769	32	Y	0.958	17	N	0.741	Y	0.755	Y	PredHel=0	Topology=i
GCA_000069925.1	CAM11516.1	Q	0	0	N	0	N	0.159	22	N	0.214	22	N	0.746	15	N	0.315	N	0.264	N	#N/A	#N/A
GCA_000069925.1	CAM11515.1	Q	0	60	N	0	N	0.41	39	N	0.507	39	Y	0.974	27	Y	0.404	N	0.455	Y	#N/A	#N/A
GCA_000069925.1	CAM11514.1	Q	0	0	N	0	N	0.389	28	N	0.216	28	N	0.752	1	N	0.267	N	0.241	N	#N/A	#N/A
GCA_000069925.1	CAM11513.1	Q	0.22	39	N	0.371	N	0.282	41	N	0.342	41	Y	0.753	33	N	0.411	N	0.377	N	#N/A	#N/A
GCA_000069925.1	CAM11512.1	Q	0	43	N	0	N	0.137	32	N	0.188	43	N	0.876	31	N	0.264	N	0.226	N	#N/A	#N/A
GCA_000069925.1	CAM11511.1	Q	0	0	N	0	N	0.104	22	N	0.094	41	N	0.584	1	N	0.158	N	0.126	N	#N/A	#N/A
GCA_000069925.1	CAM11510.1	Q	0	0	N	0	N	0.082	27	N	0.097	30	N	0.742	22	N	0.174	N	0.136	N	#N/A	#N/A
GCA_000069925.1	CAM11509.1	Q	0	0	N	0	N	0.348	24	N	0.256	33	N	0.959	30	N	0.374	N	0.315	N	#N/A	#N/A
GCA_000069925.1	CAM11508.1	Q	0.009	48	N	0.01	N	0.143	48	N	0.298	40	N	0.985	29	Y	0.509	N	0.403	N	#N/A	#N/A
GCA_000069925.1	CAM11507.1	Q	0	0	N	0	N	0.148	25	N	0.056	44	N	0.363	29	N	0.092	N	0.074	N	#N/A	#N/A
GCA_000069925.1	CAM11506.1	Q	0	64	N	0	N	0.07	17	N	0.095	43	N	0.579	7	N	0.173	N	0.134	N	#N/A	#N/A
GCA_000069925.1	CAM11505.1	Q	0	0	N	0	N	0.152	32	N	0.092	53	N	0.532	3	N	0.112	N	0.102	N	#N/A	#N/A
GCA_000069925.1	CAM11504.1	Q	0	0	N	0	N	0.153	24	N	0.123	24	N	0.601	19	N	0.137	N	0.13	N	#N/A	#N/A
GCA_000069925.1	CAM11503.1	Q	0	0	N	0	N	0.074	21	N	0.165	21	N	0.95	5	N	0.609	Y	0.387	N	#N/A	#N/A
GCA_000069925.1	CAM11502.1	Q	0	0	N	0	N	0.271	33	N	0.192	33	N	0.815	8	N	0.224	N	0.208	N	#N/A	#N/A
GCA_000069925.1	CAM11501.1	Q	0	0	N	0	N	0.113	24	N	0.146	23	N	0.84	5	N	0.338	N	0.242	N	#N/A	#N/A
GCA_000069925.1	CAM11500.1	Q	0	54	N	0	N	0.162	21	N	0.232	37	N	0.943	25	N	0.477	N	0.355	N	#N/A	#N/A
GCA_000069925.1	CAM11499.1	Q	0.004	29	N	0.008	N	0.173	25	N	0.163	31	N	0.541	23	N	0.237	N	0.2	N	#N/A	#N/A
GCA_000069925.1	CAM11498.1	Q	0	62	N	0	N	0.095	22	N	0.228	34	N	0.98	28	Y	0.58	Y	0.404	N	#N/A	#N/A
GCA_000069925.1	CAM11497.1	Q	0	52	N	0	N	0.168	33	N	0.325	33	Y	0.99	17	Y	0.695	Y	0.51	Y	#N/A	#N/A
GCA_000069925.1	CAM11496.1	Q	0.195	44	N	0.196	N	0.134	23	N	0.212	28	N	0.936	21	N	0.766	Y	0.489	Y	#N/A	#N/A
GCA_000069925.1	CAM11495.1	Q	0.046	42	N	0.046	N	0.165	33	N	0.295	24	N	0.932	9	N	0.828	Y	0.562	Y	#N/A	#N/A
GCA_000069925.1	CAM11494.1	Q	0	0	N	0	N	0.134	28	N	0.156	33	N	0.611	28	N	0.177	N	0.167	N	#N/A	#N/A
GCA_000069925.1	CAM11493.1	S	0.64	51	Y	0.96	Y	0.095	51	N	0.213	43	N	0.998	32	Y	0.642	Y	0.427	N	PredHel=0	Topology=i
GCA_000069925.1	CAM11492.1	Q	0	0	N	0	N	0.14	27	N	0.148	33	N	0.504	18	N	0.138	N	0.143	N	#N/A	#N/A
GCA_000069925.1	CAM11491.1	Q	0.061	47	N	0.101	N	0.104	29	N	0.237	35	N	0.999	27	Y	0.777	Y	0.507	Y	#N/A	#N/A
GCA_000069925.1	CAM11490.1	Q	0	0	N	0	N	0.249	27	N	0.153	27	N	0.518	16	N	0.108	N	0.131	N	#N/A	#N/A
GCA_000069925.1	CAM11489.1	Q	0	0	N	0	N	0.096	24	N	0.06	24	N	0.232	8	N	0.083	N	0.071	N	#N/A	#N/A
GCA_000069925.1	CAM11488.1	Q	0	45	N	0	N	0.089	50	N	0.248	45	N	0.958	39	N	0.417	N	0.333	N	#N/A	#N/A
GCA_000069925.1	CAM11487.1	Q	0	0	N	0	N	0.108	23	N	0.062	4	N	0.739	5	N	0.55	Y	0.306	N	#N/A	#N/A
GCA_000069925.1	CAM11486.1	Q	0	0	N	0	N	0.214	27	N	0.079	27	N	0.893	2	N	0.229	N	0.154	N	#N/A	#N/A
GCA_000069925.1	CAM11485.1	Q	0	0	N	0	N	0.081	25	N	0.179	25	N	0.993	7	Y	0.538	Y	0.358	N	#N/A	#N/A
GCA_000069925.1	CAM11484.1	Q	0.002	52	N	0.002	N	0.206	29	N	0.3	29	N	0.862	13	N	0.489	N	0.394	N	#N/A	#N/A
GCA_000069925.1	CAM11483.1	Q	0	0	N	0	N	0.154	32	N	0.205	32	N	0.666	23	N	0.232	N	0.218	N	#N/A	#N/A
GCA_000069925.1	CAM11482.1	Q	0	0	N	0	N	0.087	35	N	0.141	35	N	0.574	1	N	0.244	N	0.193	N	#N/A	#N/A
GCA_000069925.1	CAM11481.1	Q	0	21	N	0	N	0.118	26	N	0.161	21	N	0.71	2	N	0.308	N	0.235	N	#N/A	#N/A
GCA_000069925.1	CAM11480.1	Q	0	0	N	0	N	0.126	45	N	0.1	45	N	0.279	23	N	0.09	N	0.095	N	#N/A	#N/A
GCA_000069925.1	CAM11479.1	Q	0	0	N	0	N	0.099	24	N	0.153	33	N	0.928	4	N	0.725	Y	0.439	N	#N/A	#N/A
GCA_000069925.1	CAM11478.1	Q	0	0	N	0	N	0.158	50	N	0.242	50	N	0.88	1	N	0.241	N	0.241	N	#N/A	#N/A
GCA_000069925.1	CAM11477.1	Q	0	0	N	0	N	0.155	26	N	0.205	47	N	0.927	29	N	0.303	N	0.254	N	#N/A	#N/A
GCA_000069925.1	CAM11476.1	Q	0.233	53	N	0.378	N	0.207	28	N	0.316	39	N	0.912	24	N	0.498	N	0.407	N	#N/A	#N/A
GCA_000069925.1	CAM11475.1	Q	0	0	N	0	N	0.089	70	N	0.087	21	N	0.865	1	N	0.323	N	0.205	N	#N/A	#N/A
GCA_000069925.1	CAM11474.1	Q	0.001	59	N	0.001	N	0.15	35	N	0.276	35	N	0.976	31	Y	0.404	N	0.34	N	#N/A	#N/A
GCA_000069925.1	CAM11473.1	S	0.358	37	N	0.609	Y	0.154	28	N	0.326	31	Y	0.977	19	Y	0.83	Y	0.578	Y	PredHel=1	Topology=o887-909i
GCA_000069925.1	CAM11472.1	Q	0	0	N	0	N	0.119	25	N	0.25	36	N	0.978	25	Y	0.463	N	0.357	N	#N/A	#N/A
GCA_000069925.1	CAM11471.1	Q	0	0	N	0	N	0.18	29	N	0.222	29	N	0.966	26	N	0.409	N	0.316	N	#N/A	#N/A
GCA_000069925.1	CAM11470.1	Q	0	0	N	0	N	0.153	26	N	0.095	26	N	0.402	22	N	0.138	N	0.117	N	#N/A	#N/A
GCA_000069925.1	CAM11469.1	Q	0.01	55	N	0.01	N	0.251	41	N	0.387	41	Y	0.939	24	N	0.402	N	0.394	N	#N/A	#N/A
GCA_000069925.1	CAM11468.1	S	0.314	40	N	0.632	Y	0.385	28	N	0.357	28	Y	0.987	27	Y	0.76	Y	0.559	Y	PredHel=5	Topology=i30-52o72-94i101-123o155-177i197-219o
GCA_000069925.1	CAM11467.1	Q	0	0	N	0	N	0.109	28	N	0.071	42	N	0.296	35	N	0.048	N	0.059	N	#N/A	#N/A
GCA_000069925.1	CAM11466.1	Q	0	0	N	0	N	0.123	30	N	0.182	38	N	0.956	25	N	0.338	N	0.26	N	#N/A	#N/A
GCA_000069925.1	CAM11465.1	Q	0.001	50	N	0.001	N	0.121	65	N	0.189	50	N	0.938	29	N	0.43	N	0.309	N	#N/A	#N/A
GCA_000069925.1	CAM11464.1	Q	0	0	N	0	N	0.113	32	N	0.109	32	N	0.559	4	N	0.159	N	0.134	N	#N/A	#N/A
GCA_000069925.1	CAM11463.1	Q	0.001	17	N	0.001	N	0.221	34	N	0.188	17	N	0.598	14	N	0.299	N	0.244	N	#N/A	#N/A
GCA_000069925.1	CAM11462.1	Q	0	0	N	0	N	0.167	38	N	0.176	38	N	0.531	26	N	0.182	N	0.179	N	#N/A	#N/A
GCA_000069925.1	CAM11461.1	Q	0	0	N	0	N	0.162	29	N	0.122	37	N	0.907	2	N	0.387	N	0.254	N	#N/A	#N/A
GCA_000069925.1	CAM11460.1	Q	0	49	N	0	N	0.149	26	N	0.254	26	N	0.947	20	N	0.62	Y	0.437	N	#N/A	#N/A
GCA_000069925.1	CAM11459.1	Q	0	31	N	0	N	0.097	34	N	0.161	21	N	0.854	8	N	0.464	N	0.312	N	#N/A	#N/A
GCA_000069925.1	CAM11458.1	Q	0	0	N	0	N	0.234	28	N	0.15	45	N	0.547	26	N	0.132	N	0.141	N	#N/A	#N/A
GCA_000069925.1	CAM11457.1	Q	0	0	N	0	N	0.157	66	N	0.178	31	N	0.877	23	N	0.474	N	0.326	N	#N/A	#N/A
GCA_000069925.1	CAM11456.1	Q	0	37	N	0	N	0.115	24	N	0.168	40	N	0.982	9	Y	0.469	N	0.319	N	#N/A	#N/A
GCA_000069925.1	CAM11455.1	Q	0	50	N	0	N	0.39	23	N	0.159	44	N	0.749	28	N	0.243	N	0.201	N	#N/A	#N/A
GCA_000069925.1	CAM11454.1	S	0.463	31	N	0.556	Y	0.422	31	N	0.549	31	Y	0.993	21	Y	0.763	Y	0.656	Y	PredHel=0	Topology=o
GCA_000069925.1	CAM11453.1	Q	0	0	N	0	N	0.074	25	N	0.059	5	N	0.524	2	N	0.338	N	0.198	N	#N/A	#N/A
GCA_000069925.1	CAM11452.1	Q	0	0	N	0	N	0.101	27	N	0.13	45	N	0.727	30	N	0.265	N	0.197	N	#N/A	#N/A
GCA_000069925.1	CAM11451.1	Q	0.31	44	N	0.378	N	0.294	36	N	0.487	36	Y	0.994	19	Y	0.794	Y	0.641	Y	#N/A	#N/A
GCA_000069925.1	CAM11450.1	S	0.656	50	Y	0.994	Y	0.177	50	N	0.276	38	N	0.995	24	Y	0.71	Y	0.493	Y	PredHel=4	Topology=o13-35i103-125o202-224i229-251o
GCA_000069925.1	CAM11449.1	Q	0.396	32	N	0.444	N	0.185	62	N	0.274	28	N	0.984	21	Y	0.483	N	0.378	N	#N/A	#N/A
GCA_000069925.1	CAM11448.1	Q	0.011	36	N	0.013	N	0.23	39	N	0.385	39	Y	0.938	30	N	0.551	Y	0.468	Y	#N/A	#N/A
GCA_000069925.1	CAM11447.1	Q	0	0	N	0	N	0.09	34	N	0.078	13	N	0.463	2	N	0.122	N	0.1	N	#N/A	#N/A
GCA_000069925.1	CAM11446.1	Q	0.021	36	N	0.05	N	0.23	24	N	0.323	24	Y	0.853	5	N	0.605	Y	0.464	Y	#N/A	#N/A
GCA_000069925.1	CAM11445.1	Q	0	50	N	0	N	0.091	42	N	0.126	42	N	0.468	18	N	0.17	N	0.148	N	#N/A	#N/A
GCA_000069925.1	CAM11444.1	Q	0.001	37	N	0.001	N	0.102	30	N	0.201	42	N	0.975	28	Y	0.556	Y	0.378	N	#N/A	#N/A
GCA_000069925.1	CAM11442.1	Q	0	0	N	0	N	0.277	28	N	0.152	27	N	0.695	1	N	0.175	N	0.164	N	#N/A	#N/A
GCA_000069925.1	CAM11441.1	Q	0	0	N	0	N	0.135	29	N	0.118	29	N	0.705	26	N	0.125	N	0.121	N	#N/A	#N/A
GCA_000069925.1	CAM11440.1	Q	0.095	22	N	0.121	N	0.491	27	N	0.468	27	Y	0.936	17	N	0.551	Y	0.51	Y	#N/A	#N/A
GCA_000069925.1	CAM11439.1	Q	0	0	N	0	N	0.111	23	N	0.047	3	N	0.185	2	N	0.172	N	0.11	N	#N/A	#N/A
GCA_000069925.1	CAM11434.1	Q	0	0	N	0	N	0.164	28	N	0.131	28	N	0.29	18	N	0.113	N	0.122	N	#N/A	#N/A
GCA_000069925.1	CAM11433.1	S	0.785	36	Y	1	Y	0.424	36	N	0.509	36	Y	0.96	26	N	0.526	Y	0.517	Y	PredHel=5	Topology=o6-24i36-58o68-90i102-119o129-146i
GCA_000069925.1	CAM11432.1	Q	0	0	N	0	N	0.154	24	N	0.269	24	N	0.942	5	N	0.624	Y	0.446	N	#N/A	#N/A
GCA_000069925.1	CAM11431.1	Q	0	35	N	0	N	0.065	30	N	0.197	30	N	0.983	8	Y	0.728	Y	0.462	Y	#N/A	#N/A
GCA_000069925.1	CAM11430.1	Q	0	0	N	0	N	0.299	26	N	0.079	41	N	0.182	24	N	0.051	N	0.065	N	#N/A	#N/A
GCA_000069925.1	CAM11429.1	Q	0	0	N	0	N	0.328	23	N	0.324	23	Y	0.965	18	N	0.398	N	0.361	N	#N/A	#N/A
GCA_000069925.1	CAM11428.1	Q	0	0	N	0	N	0.141	22	N	0.076	39	N	0.187	33	N	0.058	N	0.067	N	#N/A	#N/A
GCA_000069925.1	CAM11427.1	Q	0	25	N	0	N	0.169	25	N	0.178	35	N	0.808	25	N	0.261	N	0.22	N	#N/A	#N/A
GCA_000069925.1	CAM11426.1	Q	0	22	N	0	N	0.103	29	N	0.125	44	N	0.985	1	Y	0.248	N	0.186	N	#N/A	#N/A
GCA_000069925.1	CAM11425.1	Q	0.001	45	N	0.001	N	0.177	23	N	0.227	40	N	0.91	7	N	0.645	Y	0.436	N	#N/A	#N/A
GCA_000069925.1	CAM11424.1	Q	0	0	N	0	N	0.062	21	N	0.082	24	N	0.562	20	N	0.185	N	0.134	N	#N/A	#N/A
GCA_000069925.1	CAM11423.1	Q	0	0	N	0	N	0.183	33	N	0.11	21	N	0.853	5	N	0.351	N	0.23	N	#N/A	#N/A
GCA_000069925.1	CAM11422.1	Q	0	0	N	0	N	0.185	34	N	0.12	34	N	0.374	1	N	0.132	N	0.126	N	#N/A	#N/A
GCA_000069925.1	CAM11421.1	Q	0.13	53	N	0.13	N	0.156	31	N	0.223	37	N	0.863	31	N	0.438	N	0.331	N	#N/A	#N/A
GCA_000069925.1	CAM11420.1	Q	0	0	N	0	N	0.138	68	N	0.054	40	N	0.411	28	N	0.074	N	0.064	N	#N/A	#N/A
GCA_000069925.1	CAM11419.1	Q	0	0	N	0	N	0.072	27	N	0.105	19	N	0.645	1	N	0.309	N	0.207	N	#N/A	#N/A
GCA_000069925.1	CAM11418.1	Q	0.001	36	N	0.001	N	0.397	36	N	0.358	36	Y	0.699	1	N	0.247	N	0.302	N	#N/A	#N/A
GCA_000069925.1	CAM11417.1	Q	0	0	N	0	N	0.064	21	N	0.066	54	N	0.794	37	N	0.172	N	0.119	N	#N/A	#N/A
GCA_000069925.1	CAM11416.1	Q	0	26	N	0	N	0.203	24	N	0.215	32	N	0.966	21	N	0.679	Y	0.447	N	#N/A	#N/A
GCA_000069925.1	CAM11415.1	S	0.68	40	Y	0.998	Y	0.192	40	N	0.389	40	Y	0.998	23	Y	0.783	Y	0.586	Y	PredHel=1	Topology=o25-47i
GCA_000069925.1	CAM11409.1	S	0.799	32	Y	0.799	Y	0.378	32	N	0.573	32	Y	0.989	16	Y	0.883	Y	0.728	Y	PredHel=0	Topology=i
GCA_000069925.1	CAM11408.1	Q	0	0	N	0	N	0.136	25	N	0.114	32	N	0.577	16	N	0.129	N	0.121	N	#N/A	#N/A
GCA_000069925.1	CAM11406.1	Q	0	0	N	0	N	0.264	26	N	0.101	26	N	0.286	25	N	0.088	N	0.095	N	#N/A	#N/A
GCA_000069925.1	CAM11405.1	Q	0	45	N	0	N	0.084	45	N	0.143	31	N	0.88	19	N	0.493	N	0.318	N	#N/A	#N/A
GCA_000069925.1	CAM11404.1	Q	0	0	N	0	N	0.094	17	N	0.135	40	N	0.685	24	N	0.182	N	0.159	N	#N/A	#N/A
GCA_000069925.1	CAM11403.1	Q	0.001	31	N	0.002	N	0.159	31	N	0.188	31	N	0.905	9	N	0.296	N	0.242	N	#N/A	#N/A
GCA_000069925.1	CAM11400.1	Q	0	21	N	0	N	0.189	30	N	0.326	30	Y	0.899	24	N	0.487	N	0.406	N	#N/A	#N/A
GCA_000069925.1	CAM11399.1	S	0.998	32	Y	1	Y	0.271	32	N	0.476	32	Y	0.979	2	Y	0.849	Y	0.662	Y	PredHel=0	Topology=i
GCA_000069925.1	CAM11398.1	Q	0	24	N	0	N	0.197	23	N	0.199	23	N	0.607	14	N	0.236	N	0.218	N	#N/A	#N/A
GCA_000069925.1	CAM11397.1	Q	0	52	N	0	N	0.097	32	N	0.15	32	N	0.951	6	N	0.455	N	0.303	N	#N/A	#N/A
GCA_000069925.1	CAM11396.1	Q	0	0	N	0	N	0.176	39	N	0.24	39	N	0.949	1	N	0.385	N	0.313	N	#N/A	#N/A
GCA_000069925.1	CAM11395.1	Q	0	17	N	0	N	0.509	24	N	0.33	24	Y	0.987	1	Y	0.346	N	0.338	N	#N/A	#N/A
GCA_000069925.1	CAM11394.1	Q	0	0	N	0	N	0.164	32	N	0.109	42	N	0.479	34	N	0.11	N	0.11	N	#N/A	#N/A
GCA_000069925.1	CAM11393.1	Q	0	0	N	0	N	0.152	41	N	0.163	18	N	0.903	7	N	0.507	N	0.335	N	#N/A	#N/A
GCA_000069925.1	CAM11392.1	Q	0	0	N	0	N	0.136	23	N	0.17	22	N	0.859	6	N	0.341	N	0.256	N	#N/A	#N/A
GCA_000069925.1	CAM11391.1	Q	0	0	N	0	N	0.161	23	N	0.101	40	N	0.361	30	N	0.058	N	0.079	N	#N/A	#N/A
GCA_000069925.1	CAM11383.1	S	0.593	37	Y	1	Y	0.145	27	N	0.331	30	Y	0.992	21	Y	0.867	Y	0.599	Y	PredHel=0	Topology=o
GCA_000069925.1	CAM11382.1	Q	0.023	44	N	0.023	N	0.14	32	N	0.322	32	Y	0.987	13	Y	0.727	Y	0.525	Y	#N/A	#N/A
GCA_000069925.1	CAM11381.1	Q	0	21	N	0	N	0.115	22	N	0.134	22	N	0.576	2	N	0.225	N	0.179	N	#N/A	#N/A
GCA_000069925.1	CAM11380.1	Q	0	0	N	0	N	0.096	23	N	0.083	55	N	0.864	51	N	0.319	N	0.201	N	#N/A	#N/A
GCA_000069925.1	CAM11378.1	Q	0	0	N	0	N	0.094	17	N	0.144	40	N	0.717	24	N	0.199	N	0.171	N	#N/A	#N/A
GCA_000069925.1	CAM11377.1	Q	0	45	N	0	N	0.084	45	N	0.143	31	N	0.88	19	N	0.493	N	0.318	N	#N/A	#N/A
GCA_000069925.1	CAM11376.1	Q	0	0	N	0	N	0.103	35	N	0.123	20	N	0.927	8	N	0.333	N	0.228	N	#N/A	#N/A
GCA_000069925.1	CAM11375.1	Q	0	0	N	0	N	0.075	21	N	0.214	21	N	0.959	9	N	0.714	Y	0.464	Y	#N/A	#N/A
GCA_000069925.1	CAM11374.1	Q	0	0	N	0	N	0.264	26	N	0.101	26	N	0.286	25	N	0.088	N	0.095	N	#N/A	#N/A
GCA_000069925.1	CAM11373.1	Q	0	0	N	0	N	0.137	40	N	0.251	40	N	0.867	26	N	0.353	N	0.302	N	#N/A	#N/A
GCA_000069925.1	CAM11372.1	Q	0	0	N	0	N	0.509	22	N	0.271	22	N	0.637	16	N	0.208	N	0.239	N	#N/A	#N/A
GCA_000069925.1	CAM11365.1	S	0.798	32	Y	0.999	Y	0.51	32	N	0.653	32	Y	0.97	17	N	0.769	Y	0.711	Y	PredHel=0	Topology=i
GCA_000069925.1	CAM11362.1	Q	0	23	N	0	N	0.167	26	N	0.275	26	N	0.976	6	Y	0.677	Y	0.476	Y	#N/A	#N/A
GCA_000069925.1	CAM11361.1	Q	0	0	N	0	N	0.088	24	N	0.107	32	N	0.589	29	N	0.132	N	0.12	N	#N/A	#N/A
GCA_000069925.1	CAM11360.1	Q	0	60	N	0	N	0.089	27	N	0.122	48	N	0.572	30	N	0.274	N	0.198	N	#N/A	#N/A
GCA_000069925.1	CAM11359.1	Q	0.003	39	N	0.004	N	0.124	40	N	0.303	40	N	0.965	31	N	0.684	Y	0.494	Y	#N/A	#N/A
GCA_000069925.1	CAM11358.1	Q	0	0	N	0	N	0.136	49	N	0.307	37	N	0.975	30	Y	0.753	Y	0.53	Y	#N/A	#N/A
GCA_000069925.1	CAM11357.1	S	0.966	32	Y	0.994	Y	0.325	32	N	0.53	32	Y	0.999	23	Y	0.823	Y	0.676	Y	PredHel=0	Topology=o
GCA_000069925.1	CAM11356.1	Q	0	0	N	0	N	0.129	30	N	0.079	40	N	0.22	35	N	0.042	N	0.06	N	#N/A	#N/A
GCA_000069925.1	CAM11355.1	S	0.585	29	Y	0.829	Y	0.848	29	Y	0.523	29	Y	0.781	25	N	0.259	N	0.391	N	PredHel=0	Topology=o
GCA_000069925.1	CAM11354.1	Q	0	0	N	0	N	0.215	30	N	0.063	49	N	0.262	35	N	0.051	N	0.057	N	#N/A	#N/A
GCA_000069925.1	CAM11353.1	Q	0	0	N	0	N	0.139	26	N	0.228	39	N	0.797	33	N	0.35	N	0.289	N	#N/A	#N/A
GCA_000069925.1	CAM11352.1	Q	0	0	N	0	N	0.11	24	N	0.1	34	N	0.701	30	N	0.162	N	0.131	N	#N/A	#N/A
GCA_000069925.1	CAM11351.1	Q	0	36	N	0	N	0.178	30	N	0.24	30	N	0.951	26	N	0.386	N	0.313	N	#N/A	#N/A
GCA_000069925.1	CAM11350.1	Q	0.007	56	N	0.007	N	0.118	56	N	0.196	38	N	0.782	25	N	0.274	N	0.235	N	#N/A	#N/A
GCA_000069925.1	CAM11347.1	Q	0	0	N	0	N	0.139	17	N	0.114	29	N	0.625	26	N	0.233	N	0.174	N	#N/A	#N/A
GCA_000069925.1	CAM11346.1	Q	0	0	N	0	N	0.116	33	N	0.127	33	N	0.307	24	N	0.103	N	0.115	N	#N/A	#N/A
GCA_000069925.1	CAM11345.1	Q	0	0	N	0	N	0.184	24	N	0.092	43	N	0.417	32	N	0.147	N	0.12	N	#N/A	#N/A
GCA_000069925.1	CAM11344.1	Q	0	0	N	0	N	0.147	24	N	0.081	22	N	0.278	19	N	0.091	N	0.086	N	#N/A	#N/A
GCA_000069925.1	CAM11343.1	Q	0	0	N	0	N	0.147	24	N	0.074	22	N	0.241	21	N	0.086	N	0.08	N	#N/A	#N/A
GCA_000069925.1	CAM11342.1	Q	0	0	N	0	N	0.104	22	N	0.115	22	N	0.93	4	N	0.235	N	0.175	N	#N/A	#N/A
GCA_000069925.1	CAM11341.1	Q	0	0	N	0	N	0.176	50	N	0.088	34	N	0.502	30	N	0.094	N	0.091	N	#N/A	#N/A
GCA_000069925.1	CAM11340.1	Q	0	0	N	0	N	0.117	44	N	0.076	39	N	0.355	24	N	0.069	N	0.072	N	#N/A	#N/A
GCA_000069925.1	CAM11339.1	Q	0	0	N	0	N	0.056	23	N	0.135	23	N	0.927	9	N	0.406	N	0.27	N	#N/A	#N/A
GCA_000069925.1	CAM11337.1	Q	0	38	N	0	N	0.104	26	N	0.219	40	N	0.893	34	N	0.404	N	0.311	N	#N/A	#N/A
GCA_000069925.1	CAM11336.1	Q	0	0	N	0	N	0.178	27	N	0.058	38	N	0.142	21	N	0.034	N	0.046	N	#N/A	#N/A
GCA_000970395.1	CCP88645.1	Q	0	0	N	0	N	0.114	25	N	0.168	31	N	0.873	17	N	0.338	N	0.253	N	#N/A	#N/A
GCA_000970395.1	CCP88653.1	Q	0	0	N	0	N	0.231	24	N	0.078	54	N	0.674	41	N	0.19	N	0.134	N	#N/A	#N/A
GCA_000970395.1	CCP88652.1	Q	0.025	27	N	0.025	N	0.291	27	N	0.406	27	Y	0.941	17	N	0.462	N	0.434	N	#N/A	#N/A
GCA_000970395.1	CCP88651.1	Q	0	0	N	0	N	0.1	22	N	0.087	32	N	0.417	58	N	0.114	N	0.101	N	#N/A	#N/A
GCA_000970395.1	CCP88650.1	S	0.232	47	N	0.623	Y	0.162	25	N	0.302	25	N	0.995	16	Y	0.707	Y	0.504	Y	PredHel=0	Topology=i
GCA_000970395.1	CCP88649.1	Q	0	0	N	0	N	0.079	34	N	0.214	34	N	0.964	27	N	0.331	N	0.273	N	#N/A	#N/A
GCA_000970395.1	CCP88648.1	Q	0	0	N	0	N	0.078	48	N	0.053	48	N	0.174	38	N	0.038	N	0.045	N	#N/A	#N/A
GCA_000970395.1	CCP88647.1	Q	0	21	N	0	N	0.216	32	N	0.357	32	Y	0.925	22	N	0.551	Y	0.454	Y	#N/A	#N/A
GCA_000970395.1	CCP88646.1	S	0.769	38	Y	0.775	Y	0.223	38	N	0.298	38	N	0.841	5	N	0.487	N	0.393	N	PredHel=0	Topology=o
GCA_000970395.1	CCP88654.1	Q	0	28	N	0	N	0.146	23	N	0.105	28	N	0.472	9	N	0.13	N	0.118	N	#N/A	#N/A
GCA_000970395.1	CCP88644.1	Q	0	0	N	0	N	0.108	31	N	0.163	36	N	0.848	29	N	0.314	N	0.238	N	#N/A	#N/A
GCA_000970395.1	CCP88643.1	Q	0	0	N	0	N	0.083	31	N	0.127	31	N	0.53	18	N	0.125	N	0.126	N	#N/A	#N/A
GCA_000970395.1	CCP88642.1	Q	0	0	N	0	N	0.131	26	N	0.044	37	N	0.07	20	N	0.017	N	0.031	N	#N/A	#N/A
GCA_000970395.1	CCP88641.1	Q	0	31	N	0	N	0.163	20	N	0.151	20	N	0.574	10	N	0.251	N	0.201	N	#N/A	#N/A
GCA_000970395.1	CCP88640.1	Q	0	0	N	0	N	0.195	30	N	0.069	33	N	0.362	33	N	0.064	N	0.067	N	#N/A	#N/A
GCA_000970395.1	CCP88639.1	Q	0	0	N	0	N	0.084	58	N	0.093	27	N	0.839	21	N	0.16	N	0.127	N	#N/A	#N/A
GCA_000970395.1	CCP88638.1	Q	0.056	28	N	0.127	N	0.268	43	N	0.213	25	N	0.988	8	Y	0.824	Y	0.518	Y	#N/A	#N/A
GCA_000970395.1	CCP88637.1	Q	0	0	N	0	N	0.148	19	N	0.077	34	N	0.251	27	N	0.081	N	0.079	N	#N/A	#N/A
GCA_000970395.1	CCP88663.1	Q	0	0	N	0	N	0.099	23	N	0.079	23	N	0.427	8	N	0.14	N	0.11	N	#N/A	#N/A
GCA_000970395.1	CCP88671.1	Q	0	0	N	0	N	0.059	33	N	0.095	21	N	0.868	7	N	0.428	N	0.261	N	#N/A	#N/A
GCA_000970395.1	CCP88670.1	Q	0	0	N	0	N	0.136	32	N	0.098	32	N	0.324	24	N	0.078	N	0.088	N	#N/A	#N/A
GCA_000970395.1	CCP88669.1	Q	0	0	N	0	N	0.154	23	N	0.095	38	N	0.552	34	N	0.17	N	0.133	N	#N/A	#N/A
GCA_000970395.1	CCP88668.1	Q	0	0	N	0	N	0.124	24	N	0.092	18	N	0.7	1	N	0.264	N	0.178	N	#N/A	#N/A
GCA_000970395.1	CCP88667.1	Q	0.156	20	N	0.156	N	0.215	25	N	0.309	32	N	0.987	19	Y	0.502	N	0.405	N	#N/A	#N/A
GCA_000970395.1	CCP88666.1	Q	0	0	N	0	N	0.187	40	N	0.25	40	N	0.892	27	N	0.193	N	0.221	N	#N/A	#N/A
GCA_000970395.1	CCP88665.1	Q	0	0	N	0	N	0.062	21	N	0.045	26	N	0.14	17	N	0.054	N	0.049	N	#N/A	#N/A
GCA_000970395.1	CCP88664.1	Q	0.392	34	N	0.422	N	0.138	34	N	0.279	34	N	0.991	23	Y	0.413	N	0.346	N	#N/A	#N/A
GCA_000970395.1	CCP88636.1	Q	0	0	N	0	N	0.075	26	N	0.152	6	N	0.829	1	N	0.518	Y	0.335	N	#N/A	#N/A
GCA_000970395.1	CCP88662.1	Q	0	0	N	0	N	0.086	27	N	0.073	27	N	0.529	21	N	0.091	N	0.082	N	#N/A	#N/A
GCA_000970395.1	CCP88661.1	Q	0.001	31	N	0.001	N	0.117	38	N	0.271	31	N	0.975	24	Y	0.509	N	0.39	N	#N/A	#N/A
GCA_000970395.1	CCP88660.1	Q	0	0	N	0	N	0.068	26	N	0.121	9	N	0.95	1	N	0.308	N	0.215	N	#N/A	#N/A
GCA_000970395.1	CCP88659.1	Q	0	0	N	0	N	0.215	29	N	0.382	29	Y	0.987	13	Y	0.806	Y	0.594	Y	#N/A	#N/A
GCA_000970395.1	CCP88658.1	S	0.697	34	Y	0.697	Y	0.478	34	N	0.599	34	Y	0.986	20	Y	0.763	Y	0.681	Y	PredHel=0	Topology=o
GCA_000970395.1	CCP88657.1	Q	0	0	N	0	N	0.334	64	N	0.104	6	N	0.829	2	N	0.459	N	0.281	N	#N/A	#N/A
GCA_000970395.1	CCP88656.1	Q	0	65	N	0.001	N	0.332	25	N	0.291	25	N	0.659	19	N	0.237	N	0.264	N	#N/A	#N/A
GCA_000970395.1	CCP88655.1	Q	0	0	N	0	N	0.173	57	N	0.157	33	N	0.74	20	N	0.213	N	0.185	N	#N/A	#N/A
GCA_000970395.1	CCP88609.1	Q	0	0	N	0	N	0.044	37	N	0.049	39	N	0.296	22	N	0.069	N	0.059	N	#N/A	#N/A
GCA_000970395.1	CCP88617.1	Q	0	0	N	0	N	0.178	36	N	0.307	36	N	0.866	27	N	0.541	Y	0.424	N	#N/A	#N/A
GCA_000970395.1	CCP88616.1	Q	0	18	N	0	N	0.396	30	N	0.233	30	N	0.553	29	N	0.123	N	0.178	N	#N/A	#N/A
GCA_000970395.1	CCP88615.1	Q	0	0	N	0	N	0.313	25	N	0.069	36	N	0.776	2	N	0.14	N	0.105	N	#N/A	#N/A
GCA_000970395.1	CCP88614.1	Q	0.01	40	N	0.021	N	0.223	38	N	0.224	38	N	0.911	22	N	0.366	N	0.295	N	#N/A	#N/A
GCA_000970395.1	CCP88613.1	Q	0	24	N	0	N	0.317	30	N	0.317	30	N	0.87	12	N	0.462	N	0.389	N	#N/A	#N/A
GCA_000970395.1	CCP88612.1	Q	0	0	N	0	N	0.101	35	N	0.101	27	N	0.696	14	N	0.138	N	0.12	N	#N/A	#N/A
GCA_000970395.1	CCP88611.1	Q	0	0	N	0	N	0.095	26	N	0.105	44	N	0.646	33	N	0.107	N	0.106	N	#N/A	#N/A
GCA_000970395.1	CCP88610.1	Q	0	0	N	0	N	0.133	23	N	0.085	32	N	0.39	30	N	0.103	N	0.094	N	#N/A	#N/A
GCA_000970395.1	CCP88618.1	Q	0.043	52	N	0.108	N	0.236	25	N	0.184	25	N	0.896	17	N	0.446	N	0.315	N	#N/A	#N/A
GCA_000970395.1	CCP88608.1	Q	0	38	N	0.001	N	0.184	32	N	0.318	32	N	0.956	19	N	0.504	N	0.411	N	#N/A	#N/A
GCA_000970395.1	CCP88607.1	Q	0	0	N	0	N	0.21	31	N	0.236	31	N	0.848	22	N	0.175	N	0.205	N	#N/A	#N/A
GCA_000970395.1	CCP88606.1	Q	0	0	N	0	N	0.166	27	N	0.182	40	N	0.797	31	N	0.334	N	0.258	N	#N/A	#N/A
GCA_000970395.1	CCP88605.1	S	0.675	34	Y	1	Y	0.372	35	N	0.57	35	Y	0.993	26	Y	0.66	Y	0.615	Y	PredHel=0	Topology=i
GCA_000970395.1	CCP88604.1	Q	0	0	N	0	N	0.096	25	N	0.062	39	N	0.354	2	N	0.107	N	0.084	N	#N/A	#N/A
GCA_000970395.1	CCP88603.1	Q	0	43	N	0	N	0.166	23	N	0.183	49	N	0.983	33	Y	0.364	N	0.273	N	#N/A	#N/A
GCA_000970395.1	CCP88602.1	S	0.799	33	Y	0.824	Y	0.325	33	N	0.54	33	Y	0.996	17	Y	0.892	Y	0.716	Y	PredHel=0	Topology=i
GCA_000970395.1	CCP88601.1	Q	0	0	N	0	N	0.108	23	N	0.126	40	N	0.598	29	N	0.143	N	0.134	N	#N/A	#N/A
GCA_000970395.1	CCP88627.1	Q	0	0	N	0	N	0.207	36	N	0.088	36	N	0.19	1	N	0.062	N	0.075	N	#N/A	#N/A
GCA_000970395.1	CCP88635.1	Q	0	0	N	0	N	0.16	24	N	0.116	35	N	0.468	30	N	0.113	N	0.114	N	#N/A	#N/A
GCA_000970395.1	CCP88634.1	Q	0	47	N	0.001	N	0.172	29	N	0.192	47	N	0.869	27	N	0.325	N	0.259	N	#N/A	#N/A
GCA_000970395.1	CCP88633.1	Q	0	18	N	0	N	0.15	18	N	0.138	18	N	0.71	10	N	0.306	N	0.222	N	#N/A	#N/A
GCA_000970395.1	CCP88632.1	Q	0.094	34	N	0.171	N	0.143	34	N	0.331	34	Y	0.992	28	Y	0.637	Y	0.484	Y	#N/A	#N/A
GCA_000970395.1	CCP88631.1	Q	0	30	N	0	N	0.08	26	N	0.218	26	N	0.979	9	Y	0.66	Y	0.439	N	#N/A	#N/A
GCA_000970395.1	CCP88630.1	Q	0.002	22	N	0.003	N	0.24	25	N	0.334	23	Y	0.975	7	Y	0.74	Y	0.537	Y	#N/A	#N/A
GCA_000970395.1	CCP88629.1	Q	0	58	N	0.001	N	0.405	58	N	0.154	39	N	0.92	33	N	0.37	N	0.262	N	#N/A	#N/A
GCA_000970395.1	CCP88628.1	Q	0	56	N	0	N	0.112	25	N	0.207	36	N	0.98	8	Y	0.768	Y	0.488	Y	#N/A	#N/A
GCA_000970395.1	CCP88672.1	Q	0	22	N	0	N	0.232	22	N	0.202	22	N	0.768	17	N	0.308	N	0.255	N	#N/A	#N/A
GCA_000970395.1	CCP88626.1	Q	0	0	N	0	N	0.179	23	N	0.194	32	N	0.903	29	N	0.336	N	0.265	N	#N/A	#N/A
GCA_000970395.1	CCP88625.1	Q	0	0	N	0	N	0.202	55	N	0.081	35	N	0.353	34	N	0.08	N	0.08	N	#N/A	#N/A
GCA_000970395.1	CCP88624.1	Q	0	0	N	0	N	0.126	28	N	0.076	17	N	0.735	1	N	0.207	N	0.142	N	#N/A	#N/A
GCA_000970395.1	CCP88623.1	Q	0	31	N	0	N	0.262	45	N	0.163	31	N	0.494	10	N	0.191	N	0.177	N	#N/A	#N/A
GCA_000970395.1	CCP88622.1	Q	0.004	22	N	0.004	N	0.604	22	Y	0.493	22	Y	0.893	15	N	0.454	N	0.474	Y	#N/A	#N/A
GCA_000970395.1	CCP88621.1	Q	0	0	N	0	N	0.087	26	N	0.072	26	N	0.539	9	N	0.066	N	0.069	N	#N/A	#N/A
GCA_000970395.1	CCP88620.1	Q	0	0	N	0	N	0.302	32	N	0.268	32	N	0.856	23	N	0.148	N	0.208	N	#N/A	#N/A
GCA_000970395.1	CCP88619.1	Q	0	0	N	0	N	0.109	31	N	0.055	23	N	0.211	1	N	0.083	N	0.069	N	#N/A	#N/A
GCA_000970395.1	CCP88717.1	Q	0	0	N	0	N	0.098	38	N	0.072	38	N	0.24	2	N	0.07	N	0.071	N	#N/A	#N/A
GCA_000970395.1	CCP88725.1	Q	0	0	N	0	N	0.184	33	N	0.079	33	N	0.153	6	N	0.046	N	0.063	N	#N/A	#N/A
GCA_000970395.1	CCP88724.1	Q	0	0	N	0	N	0.077	22	N	0.088	32	N	0.735	30	N	0.101	N	0.095	N	#N/A	#N/A
GCA_000970395.1	CCP88723.1	Q	0	0	N	0	N	0.078	19	N	0.051	19	N	0.233	12	N	0.066	N	0.058	N	#N/A	#N/A
GCA_000970395.1	CCP88722.1	Q	0	17	N	0	N	0.254	24	N	0.156	26	N	0.816	2	N	0.321	N	0.239	N	#N/A	#N/A
GCA_000970395.1	CCP88721.1	Q	0	0	N	0	N	0.276	35	N	0.269	35	N	0.767	28	N	0.248	N	0.258	N	#N/A	#N/A
GCA_000970395.1	CCP88720.1	Q	0	47	N	0	N	0.122	33	N	0.248	34	N	0.894	26	N	0.487	N	0.367	N	#N/A	#N/A
GCA_000970395.1	CCP88719.1	Q	0.001	40	N	0.001	N	0.101	44	N	0.232	44	N	0.889	29	N	0.368	N	0.3	N	#N/A	#N/A
GCA_000970395.1	CCP88718.1	Q	0	0	N	0	N	0.137	28	N	0.171	28	N	0.536	22	N	0.213	N	0.192	N	#N/A	#N/A
GCA_000970395.1	CCP88726.1	Q	0	0	N	0	N	0.198	24	N	0.163	46	N	0.784	2	N	0.186	N	0.175	N	#N/A	#N/A
GCA_000970395.1	CCP88716.1	S	0.8	33	Y	0.987	Y	0.511	33	N	0.668	33	Y	0.996	23	Y	0.89	Y	0.779	Y	PredHel=0	Topology=i
GCA_000970395.1	CCP88715.1	Q	0	0	N	0	N	0.152	20	N	0.144	38	N	0.833	9	N	0.258	N	0.201	N	#N/A	#N/A
GCA_000970395.1	CCP88714.1	Q	0	0	N	0	N	0.163	32	N	0.211	32	N	0.669	13	N	0.303	N	0.257	N	#N/A	#N/A
GCA_000970395.1	CCP88713.1	Q	0.051	50	N	0.051	N	0.083	37	N	0.167	55	N	0.844	36	N	0.45	N	0.308	N	#N/A	#N/A
GCA_000970395.1	CCP88712.1	Q	0	31	N	0	N	0.321	31	N	0.356	31	Y	0.828	21	N	0.357	N	0.357	N	#N/A	#N/A
GCA_000970395.1	CCP88711.1	Q	0	0	N	0	N	0.06	33	N	0.173	33	N	0.905	19	N	0.509	N	0.341	N	#N/A	#N/A
GCA_000970395.1	CCP88710.1	Q	0	0	N	0	N	0.14	22	N	0.165	34	N	0.605	21	N	0.184	N	0.175	N	#N/A	#N/A
GCA_000970395.1	CCP88709.1	Q	0	0	N	0	N	0.124	23	N	0.071	23	N	0.748	5	N	0.182	N	0.127	N	#N/A	#N/A
GCA_000970395.1	CCP88735.1	Q	0	24	N	0	N	0.411	24	N	0.206	24	N	0.654	13	N	0.243	N	0.224	N	#N/A	#N/A
GCA_000970395.1	CCP88743.1	S	0.961	34	Y	0.961	Y	0.133	32	N	0.327	32	Y	0.983	22	Y	0.675	Y	0.501	Y	PredHel=1	Topology=o336-355i
GCA_000970395.1	CCP88742.1	Q	0.263	34	N	0.301	N	0.202	31	N	0.323	31	Y	0.975	28	Y	0.678	Y	0.501	Y	#N/A	#N/A
GCA_000970395.1	CCP88741.1	Q	0.012	51	N	0.021	N	0.251	41	N	0.383	41	Y	0.941	26	N	0.387	N	0.385	N	#N/A	#N/A
GCA_000970395.1	CCP88740.1	Q	0.001	24	N	0.001	N	0.303	24	N	0.125	37	N	0.852	35	N	0.236	N	0.18	N	#N/A	#N/A
GCA_000970395.1	CCP88739.1	Q	0	0	N	0	N	0.394	68	N	0.112	21	N	0.991	3	Y	0.448	N	0.28	N	#N/A	#N/A
GCA_000970395.1	CCP88738.1	S	0.753	34	Y	0.989	Y	0.454	32	N	0.622	32	Y	0.999	22	Y	0.717	Y	0.67	Y	PredHel=0	Topology=o
GCA_000970395.1	CCP88737.1	Q	0	0	N	0	N	0.127	30	N	0.19	30	N	0.726	20	N	0.218	N	0.204	N	#N/A	#N/A
GCA_000970395.1	CCP88736.1	S	0.852	34	Y	0.869	Y	0.218	35	N	0.428	35	Y	0.999	25	Y	0.872	Y	0.65	Y	PredHel=0	Topology=o
GCA_000970395.1	CCP88708.1	Q	0	20	N	0	N	0.167	27	N	0.117	41	N	0.887	2	N	0.225	N	0.171	N	#N/A	#N/A
GCA_000970395.1	CCP88734.1	Q	0	0	N	0	N	0.121	34	N	0.179	34	N	0.904	8	N	0.407	N	0.293	N	#N/A	#N/A
GCA_000970395.1	CCP88733.1	Q	0	0	N	0	N	0.112	23	N	0.085	20	N	0.809	3	N	0.253	N	0.169	N	#N/A	#N/A
GCA_000970395.1	CCP88732.1	Q	0	0	N	0	N	0.148	22	N	0.11	43	N	0.683	37	N	0.107	N	0.108	N	#N/A	#N/A
GCA_000970395.1	CCP88731.1	Q	0	17	N	0	N	0.38	24	N	0.114	46	N	0.826	1	N	0.16	N	0.137	N	#N/A	#N/A
GCA_000970395.1	CCP88730.1	Q	0	0	N	0	N	0.301	32	N	0.102	42	N	0.375	34	N	0.057	N	0.08	N	#N/A	#N/A
GCA_000970395.1	CCP88729.1	Q	0	0	N	0	N	0.133	27	N	0.119	27	N	0.9	1	N	0.382	N	0.251	N	#N/A	#N/A
GCA_000970395.1	CCP88728.1	Q	0	40	N	0	N	0.158	40	N	0.178	40	N	0.977	8	Y	0.425	N	0.302	N	#N/A	#N/A
GCA_000970395.1	CCP88727.1	Q	0	0	N	0	N	0.089	32	N	0.061	32	N	0.202	26	N	0.07	N	0.065	N	#N/A	#N/A
GCA_000970395.1	CCP88681.1	Q	0	0	N	0	N	0.201	30	N	0.089	19	N	0.846	3	N	0.202	N	0.145	N	#N/A	#N/A
GCA_000970395.1	CCP88689.1	Q	0	0	N	0	N	0.285	25	N	0.132	25	N	0.29	7	N	0.095	N	0.114	N	#N/A	#N/A
GCA_000970395.1	CCP88688.1	Q	0	29	N	0	N	0.266	29	N	0.238	29	N	0.479	16	N	0.221	N	0.229	N	#N/A	#N/A
GCA_000970395.1	CCP88687.1	Q	0.048	40	N	0.049	N	0.166	31	N	0.345	31	Y	0.983	24	Y	0.616	Y	0.48	Y	#N/A	#N/A
GCA_000970395.1	CCP88686.1	Q	0.294	62	N	0.304	N	0.197	57	N	0.348	33	Y	0.885	25	N	0.568	Y	0.458	Y	#N/A	#N/A
GCA_000970395.1	CCP88685.1	Q	0	0	N	0	N	0.099	23	N	0.103	6	N	0.554	1	N	0.289	N	0.196	N	#N/A	#N/A
GCA_000970395.1	CCP88684.1	Q	0	0	N	0	N	0.274	22	N	0.258	23	N	0.75	18	N	0.242	N	0.25	N	#N/A	#N/A
GCA_000970395.1	CCP88683.1	Q	0	0	N	0	N	0.115	22	N	0.105	33	N	0.641	27	N	0.167	N	0.136	N	#N/A	#N/A
GCA_000970395.1	CCP88682.1	Q	0	0	N	0	N	0.265	54	N	0.094	54	N	0.678	9	N	0.113	N	0.104	N	#N/A	#N/A
GCA_000970395.1	CCP88690.1	Q	0	0	N	0	N	0.234	63	N	0.132	9	N	0.557	5	N	0.333	N	0.232	N	#N/A	#N/A
GCA_000970395.1	CCP88680.1	Q	0	0	N	0	N	0.138	69	N	0.12	24	N	0.513	19	N	0.143	N	0.131	N	#N/A	#N/A
GCA_000970395.1	CCP88679.1	Q	0	27	N	0	N	0.301	29	N	0.283	29	N	0.703	24	N	0.286	N	0.285	N	#N/A	#N/A
GCA_000970395.1	CCP88678.1	S	0.337	54	N	0.966	Y	0.13	42	N	0.316	42	N	0.998	24	Y	0.782	Y	0.549	Y	PredHel=0	Topology=o
GCA_000970395.1	CCP88677.1	S	0.791	43	Y	0.799	Y	0.355	43	N	0.454	43	Y	0.993	27	Y	0.532	Y	0.493	Y	PredHel=4	Topology=o65-87i100-122o193-215i243-265o
GCA_000970395.1	CCP88676.1	Q	0.321	45	N	0.322	N	0.117	49	N	0.234	48	N	0.989	33	Y	0.664	Y	0.449	N	#N/A	#N/A
GCA_000970395.1	CCP88675.1	Q	0	0	N	0	N	0.116	24	N	0.192	24	N	0.818	11	N	0.335	N	0.263	N	#N/A	#N/A
GCA_000970395.1	CCP88674.1	Q	0	0	N	0	N	0.11	17	N	0.067	27	N	0.205	9	N	0.072	N	0.069	N	#N/A	#N/A
GCA_000970395.1	CCP88673.1	Q	0	0	N	0	N	0.111	20	N	0.047	30	N	0.238	1	N	0.059	N	0.053	N	#N/A	#N/A
GCA_000970395.1	CCP88699.1	S	0.616	40	Y	0.9	Y	0.254	39	N	0.355	39	Y	0.819	24	N	0.478	N	0.417	N	PredHel=4	Topology=i5-27o31-53i70-89o104-126i
GCA_000970395.1	CCP88707.1	Q	0	0	N	0	N	0.088	64	N	0.112	25	N	0.875	7	N	0.356	N	0.234	N	#N/A	#N/A
GCA_000970395.1	CCP88706.1	Q	0.001	38	N	0.001	N	0.141	29	N	0.21	29	N	0.717	18	N	0.342	N	0.276	N	#N/A	#N/A
GCA_000970395.1	CCP88705.1	Q	0	33	N	0	N	0.203	43	N	0.242	33	N	0.815	25	N	0.31	N	0.276	N	#N/A	#N/A
GCA_000970395.1	CCP88704.1	Q	0	27	N	0	N	0.228	29	N	0.229	29	N	0.727	25	N	0.249	N	0.239	N	#N/A	#N/A
GCA_000970395.1	CCP88703.1	Q	0	25	N	0	N	0.301	25	N	0.077	25	N	0.233	43	N	0.054	N	0.066	N	#N/A	#N/A
GCA_000970395.1	CCP88702.1	Q	0	0	N	0	N	0.076	26	N	0.103	26	N	0.422	17	N	0.154	N	0.128	N	#N/A	#N/A
GCA_000970395.1	CCP88701.1	Q	0	0	N	0	N	0.135	50	N	0.209	50	N	0.988	1	Y	0.316	N	0.262	N	#N/A	#N/A
GCA_000970395.1	CCP88700.1	Q	0	47	N	0	N	0.063	47	N	0.175	47	N	0.912	29	N	0.346	N	0.261	N	#N/A	#N/A
GCA_000970395.1	CCP88600.1	Q	0	0	N	0	N	0.062	38	N	0.07	38	N	0.393	34	N	0.078	N	0.074	N	#N/A	#N/A
GCA_000970395.1	CCP88698.1	Q	0	0	N	0	N	0.089	70	N	0.086	34	N	0.657	2	N	0.233	N	0.16	N	#N/A	#N/A
GCA_000970395.1	CCP88697.1	Q	0	0	N	0	N	0.201	35	N	0.296	35	N	0.95	32	N	0.372	N	0.334	N	#N/A	#N/A
GCA_000970395.1	CCP88696.1	S	0.634	37	Y	0.639	Y	0.236	22	N	0.295	22	N	0.957	18	N	0.706	Y	0.5	Y	PredHel=1	Topology=o886-908i
GCA_000970395.1	CCP88695.1	Q	0	0	N	0	N	0.167	31	N	0.077	27	N	0.233	10	N	0.053	N	0.065	N	#N/A	#N/A
GCA_000970395.1	CCP88694.1	Q	0	0	N	0	N	0.146	62	N	0.107	34	N	0.492	30	N	0.083	N	0.095	N	#N/A	#N/A
GCA_000970395.1	CCP88693.1	Q	0	0	N	0	N	0.219	23	N	0.204	23	N	0.842	15	N	0.4	N	0.302	N	#N/A	#N/A
GCA_000970395.1	CCP88692.1	Q	0	0	N	0	N	0.123	34	N	0.107	34	N	0.491	9	N	0.104	N	0.106	N	#N/A	#N/A
GCA_000970395.1	CCP88691.1	Q	0.001	31	N	0.002	N	0.17	31	N	0.294	31	N	0.931	21	N	0.345	N	0.32	N	#N/A	#N/A
GCA_000970395.1	CCP88502.1	Q	0	0	N	0	N	0.131	26	N	0.165	21	N	0.726	14	N	0.283	N	0.224	N	#N/A	#N/A
GCA_000970395.1	CCP88510.1	Q	0	0	N	0	N	0.233	53	N	0.158	53	N	0.351	40	N	0.073	N	0.115	N	#N/A	#N/A
GCA_000970395.1	CCP88509.1	Q	0	0	N	0	N	0.181	24	N	0.122	24	N	0.508	17	N	0.1	N	0.111	N	#N/A	#N/A
GCA_000970395.1	CCP88508.1	Q	0	0	N	0	N	0.306	25	N	0.09	38	N	0.406	30	N	0.101	N	0.096	N	#N/A	#N/A
GCA_000970395.1	CCP88507.1	Q	0	0	N	0	N	0.176	35	N	0.097	35	N	0.488	26	N	0.092	N	0.094	N	#N/A	#N/A
GCA_000970395.1	CCP88506.1	Q	0	0	N	0	N	0.155	28	N	0.059	38	N	0.391	7	N	0.076	N	0.067	N	#N/A	#N/A
GCA_000970395.1	CCP88505.1	Q	0	29	N	0	N	0.381	30	N	0.309	30	N	0.783	9	N	0.314	N	0.312	N	#N/A	#N/A
GCA_000970395.1	CCP88504.1	Q	0.026	23	N	0.03	N	0.305	23	N	0.218	33	N	0.734	22	N	0.238	N	0.228	N	#N/A	#N/A
GCA_000970395.1	CCP88503.1	Q	0	0	N	0	N	0.124	26	N	0.042	32	N	0.082	26	N	0.022	N	0.032	N	#N/A	#N/A
GCA_000970395.1	CCP88511.1	S	0.968	46	Y	0.969	Y	0.16	46	N	0.251	33	N	0.925	4	N	0.741	Y	0.496	Y	PredHel=0	Topology=o
GCA_000970395.1	CCP88501.1	Q	0	23	N	0	N	0.158	34	N	0.105	62	N	0.556	35	N	0.124	N	0.114	N	#N/A	#N/A
GCA_000970395.1	CCP88500.1	Q	0	0	N	0	N	0.072	23	N	0.144	32	N	0.647	21	N	0.261	N	0.202	N	#N/A	#N/A
GCA_000970395.1	CCP88499.1	S	0.993	29	Y	0.993	Y	0.496	29	N	0.578	29	Y	0.997	19	Y	0.775	Y	0.676	Y	PredHel=0	Topology=i
GCA_000970395.1	CCP88498.1	Q	0	0	N	0	N	0.195	27	N	0.064	43	N	0.227	31	N	0.061	N	0.062	N	#N/A	#N/A
GCA_000970395.1	CCP88497.1	Q	0.035	28	N	0.041	N	0.431	27	N	0.537	27	Y	0.916	18	N	0.576	Y	0.556	Y	#N/A	#N/A
GCA_000970395.1	CCP88496.1	S	0.707	45	Y	0.82	Y	0.098	45	N	0.221	45	N	0.982	27	Y	0.615	Y	0.418	N	PredHel=6	Topology=o15-35i42-61o76-98i105-127o142-164i171-188o
GCA_000970395.1	CCP88495.1	Q	0	0	N	0	N	0.095	39	N	0.182	39	N	0.938	1	N	0.389	N	0.286	N	#N/A	#N/A
GCA_000970395.1	CCP88494.1	Q	0	0	N	0	N	0.084	44	N	0.16	44	N	0.616	31	N	0.197	N	0.179	N	#N/A	#N/A
GCA_000970395.1	CCP88520.1	Q	0	51	N	0	N	0.241	65	N	0.314	39	N	0.985	28	Y	0.452	N	0.383	N	#N/A	#N/A
GCA_000970395.1	CCP88528.1	Q	0	0	N	0	N	0.193	37	N	0.172	37	N	0.665	33	N	0.122	N	0.147	N	#N/A	#N/A
GCA_000970395.1	CCP88527.1	Q	0	0	N	0	N	0.179	33	N	0.147	49	N	0.821	31	N	0.294	N	0.221	N	#N/A	#N/A
GCA_000970395.1	CCP88526.1	Q	0	0	N	0	N	0.192	28	N	0.049	32	N	0.095	9	N	0.032	N	0.04	N	#N/A	#N/A
GCA_000970395.1	CCP88525.1	Q	0	0	N	0	N	0.511	23	N	0.115	34	N	0.23	29	N	0.07	N	0.092	N	#N/A	#N/A
GCA_000970395.1	CCP88524.1	Q	0	0	N	0	N	0.216	30	N	0.108	41	N	0.536	2	N	0.223	N	0.165	N	#N/A	#N/A
GCA_000970395.1	CCP88523.1	Q	0	0	N	0	N	0.09	40	N	0.153	40	N	0.923	2	N	0.327	N	0.24	N	#N/A	#N/A
GCA_000970395.1	CCP88522.1	Q	0	0	N	0	N	0.115	41	N	0.144	41	N	0.924	4	N	0.229	N	0.187	N	#N/A	#N/A
GCA_000970395.1	CCP88521.1	S	0.28	30	N	0.576	Y	0.39	26	N	0.405	26	Y	0.998	24	Y	0.532	Y	0.469	Y	PredHel=0	Topology=o
GCA_000970395.1	CCP88493.1	Q	0	0	N	0	N	0.115	24	N	0.176	35	N	0.828	25	N	0.22	N	0.198	N	#N/A	#N/A
GCA_000970395.1	CCP88519.1	Q	0	0	N	0	N	0.158	22	N	0.124	22	N	0.63	15	N	0.139	N	0.132	N	#N/A	#N/A
GCA_000970395.1	CCP88518.1	Q	0.003	63	N	0.003	N	0.225	57	N	0.185	57	N	0.903	1	N	0.308	N	0.247	N	#N/A	#N/A
GCA_000970395.1	CCP88517.1	Q	0	0	N	0	N	0.187	25	N	0.074	44	N	0.515	28	N	0.105	N	0.09	N	#N/A	#N/A
GCA_000970395.1	CCP88516.1	S	0.531	35	Y	0.966	Y	0.227	37	N	0.411	37	Y	0.993	25	Y	0.494	N	0.453	Y	PredHel=0	Topology=o
GCA_000970395.1	CCP88515.1	Q	0	0	N	0	N	0.156	48	N	0.089	26	N	0.784	2	N	0.162	N	0.126	N	#N/A	#N/A
GCA_000970395.1	CCP88514.1	Q	0.038	43	N	0.055	N	0.227	26	N	0.215	40	N	0.929	24	N	0.26	N	0.238	N	#N/A	#N/A
GCA_000970395.1	CCP88513.1	Q	0.063	43	N	0.076	N	0.169	32	N	0.294	32	N	0.976	20	Y	0.419	N	0.357	N	#N/A	#N/A
GCA_000970395.1	CCP88512.1	Q	0	50	N	0.001	N	0.139	30	N	0.32	43	Y	0.979	4	Y	0.853	Y	0.586	Y	#N/A	#N/A
GCA_000970395.1	CCP88466.1	Q	0	0	N	0	N	0.089	61	N	0.215	35	N	0.947	23	N	0.448	N	0.331	N	#N/A	#N/A
GCA_000970395.1	CCP88474.1	Q	0	34	N	0	N	0.233	38	N	0.454	38	Y	0.989	28	Y	0.63	Y	0.542	Y	#N/A	#N/A
GCA_000970395.1	CCP88473.1	Q	0	0	N	0	N	0.096	31	N	0.055	31	N	0.128	4	N	0.045	N	0.05	N	#N/A	#N/A
GCA_000970395.1	CCP88472.1	Q	0.007	46	N	0.007	N	0.158	25	N	0.271	39	N	0.989	26	Y	0.547	Y	0.409	N	#N/A	#N/A
GCA_000970395.1	CCP88471.1	Q	0	0	N	0	N	0.426	36	N	0.193	36	N	0.336	35	N	0.11	N	0.151	N	#N/A	#N/A
GCA_000970395.1	CCP88470.1	Q	0	0	N	0	N	0.151	44	N	0.121	48	N	0.451	42	N	0.067	N	0.094	N	#N/A	#N/A
GCA_000970395.1	CCP88469.1	Q	0	0	N	0	N	0.186	25	N	0.037	34	N	0.122	33	N	0.034	N	0.036	N	#N/A	#N/A
GCA_000970395.1	CCP88468.1	Q	0	0	N	0	N	0.159	28	N	0.076	28	N	0.682	1	N	0.181	N	0.128	N	#N/A	#N/A
GCA_000970395.1	CCP88467.1	S	1	35	Y	1	Y	0.48	35	N	0.562	35	Y	0.995	23	Y	0.717	Y	0.64	Y	PredHel=0	Topology=o
GCA_000970395.1	CCP88475.1	Q	0	0	N	0	N	0.11	26	N	0.163	39	N	0.824	33	N	0.219	N	0.191	N	#N/A	#N/A
GCA_000970395.1	CCP88465.1	Q	0	0	N	0	N	0.069	25	N	0.098	40	N	0.776	2	N	0.254	N	0.176	N	#N/A	#N/A
GCA_000970395.1	CCP88464.1	Q	0	0	N	0	N	0.185	25	N	0.093	25	N	0.314	2	N	0.137	N	0.115	N	#N/A	#N/A
GCA_000970395.1	CCP88463.1	Q	0	0	N	0	N	0.255	28	N	0.428	28	Y	0.974	10	Y	0.763	Y	0.596	Y	#N/A	#N/A
GCA_000970395.1	CCP88462.1	Q	0	0	N	0	N	0.222	29	N	0.114	29	N	0.247	23	N	0.071	N	0.093	N	#N/A	#N/A
GCA_000970395.1	CCP88461.1	S	0.36	40	N	0.9	Y	0.127	52	N	0.323	40	Y	0.996	30	Y	0.654	Y	0.489	Y	PredHel=0	Topology=o
GCA_000970395.1	CCP88460.1	S	0.441	36	N	0.563	Y	0.223	41	N	0.375	41	Y	0.996	23	Y	0.759	Y	0.567	Y	PredHel=0	Topology=o
GCA_000970395.1	CCP88459.1	S	0.392	45	N	0.845	Y	0.23	31	N	0.407	31	Y	0.999	24	Y	0.717	Y	0.562	Y	PredHel=0	Topology=o
GCA_000970395.1	CCP88458.1	Q	0	0	N	0	N	0.144	27	N	0.073	44	N	0.398	30	N	0.069	N	0.071	N	#N/A	#N/A
GCA_000970395.1	CCP88484.1	S	0.825	41	Y	0.999	Y	0.129	38	N	0.327	38	Y	0.995	30	Y	0.917	Y	0.622	Y	PredHel=0	Topology=o
GCA_000970395.1	CCP88492.1	Q	0	62	N	0	N	0.379	22	N	0.207	43	N	0.848	2	N	0.263	N	0.235	N	#N/A	#N/A
GCA_000970395.1	CCP88491.1	Q	0	0	N	0	N	0.222	31	N	0.095	54	N	0.214	24	N	0.047	N	0.071	N	#N/A	#N/A
GCA_000970395.1	CCP88490.1	Q	0	0	N	0	N	0.128	32	N	0.121	32	N	0.82	9	N	0.242	N	0.182	N	#N/A	#N/A
GCA_000970395.1	CCP88489.1	Q	0	32	N	0	N	0.127	32	N	0.253	32	N	0.811	22	N	0.524	Y	0.388	N	#N/A	#N/A
GCA_000970395.1	CCP88488.1	Q	0	40	N	0	N	0.102	31	N	0.196	43	N	0.925	3	N	0.525	Y	0.361	N	#N/A	#N/A
GCA_000970395.1	CCP88487.1	Q	0	0	N	0	N	0.104	57	N	0.145	41	N	0.633	26	N	0.122	N	0.134	N	#N/A	#N/A
GCA_000970395.1	CCP88486.1	Q	0	0	N	0	N	0.179	30	N	0.113	30	N	0.516	30	N	0.138	N	0.125	N	#N/A	#N/A
GCA_000970395.1	CCP88485.1	S	0.795	33	Y	0.806	Y	0.316	31	N	0.472	31	Y	0.95	17	N	0.685	Y	0.579	Y	PredHel=0	Topology=o
GCA_000970395.1	CCP88529.1	Q	0	0	N	0	N	0.254	27	N	0.177	27	N	0.768	9	N	0.234	N	0.205	N	#N/A	#N/A
GCA_000970395.1	CCP88483.1	Q	0	0	N	0	N	0.095	26	N	0.093	41	N	0.871	35	N	0.173	N	0.133	N	#N/A	#N/A
GCA_000970395.1	CCP88482.1	Q	0	0	N	0	N	0.26	26	N	0.194	26	N	0.639	23	N	0.221	N	0.208	N	#N/A	#N/A
GCA_000970395.1	CCP88481.1	Q	0	0	N	0	N	0.33	35	N	0.201	35	N	0.56	22	N	0.102	N	0.151	N	#N/A	#N/A
GCA_000970395.1	CCP88480.1	Q	0.003	38	N	0.005	N	0.111	38	N	0.163	27	N	0.958	9	N	0.555	Y	0.359	N	#N/A	#N/A
GCA_000970395.1	CCP88479.1	Q	0	0	N	0	N	0.603	38	Y	0.194	38	N	0.519	3	N	0.133	N	0.163	N	#N/A	#N/A
GCA_000970395.1	CCP88478.1	Q	0.002	40	N	0.002	N	0.396	22	N	0.244	41	N	0.958	33	N	0.409	N	0.326	N	#N/A	#N/A
GCA_000970395.1	CCP88477.1	Q	0	0	N	0	N	0.11	31	N	0.116	31	N	0.556	11	N	0.196	N	0.156	N	#N/A	#N/A
GCA_000970395.1	CCP88476.1	Q	0	0	N	0	N	0.12	23	N	0.063	30	N	0.104	21	N	0.05	N	0.057	N	#N/A	#N/A
GCA_000970395.1	CCP88573.1	S	0.287	53	N	0.735	Y	0.148	25	N	0.312	30	N	0.991	18	Y	0.713	Y	0.513	Y	PredHel=0	Topology=i
GCA_000970395.1	CCP88581.1	Q	0	0	N	0	N	0.296	24	N	0.167	26	N	0.424	10	N	0.101	N	0.134	N	#N/A	#N/A
GCA_000970395.1	CCP88580.1	Q	0	0	N	0	N	0.465	24	N	0.167	24	N	0.348	13	N	0.082	N	0.124	N	#N/A	#N/A
GCA_000970395.1	CCP88579.1	Q	0	0	N	0	N	0.113	23	N	0.084	33	N	0.363	24	N	0.092	N	0.088	N	#N/A	#N/A
GCA_000970395.1	CCP88578.1	Q	0	0	N	0	N	0.225	22	N	0.187	34	N	0.817	24	N	0.216	N	0.201	N	#N/A	#N/A
GCA_000970395.1	CCP88577.1	Q	0	14	N	0	N	0.172	26	N	0.194	22	N	0.717	3	N	0.382	N	0.288	N	#N/A	#N/A
GCA_000970395.1	CCP88576.1	Q	0	0	N	0	N	0.159	32	N	0.082	21	N	0.705	3	N	0.241	N	0.161	N	#N/A	#N/A
GCA_000970395.1	CCP88575.1	Q	0	0	N	0	N	0.117	29	N	0.12	5	N	0.987	5	Y	0.955	Y	0.537	Y	#N/A	#N/A
GCA_000970395.1	CCP88574.1	Q	0.184	37	N	0.37	N	0.229	31	N	0.308	31	N	0.896	21	N	0.307	N	0.307	N	#N/A	#N/A
GCA_000970395.1	CCP88582.1	Q	0	0	N	0	N	0.169	25	N	0.104	25	N	0.383	9	N	0.092	N	0.098	N	#N/A	#N/A
GCA_000970395.1	CCP88572.1	Q	0	0	N	0	N	0.199	53	N	0.099	41	N	0.563	3	N	0.139	N	0.119	N	#N/A	#N/A
GCA_000970395.1	CCP88571.1	Q	0	0	N	0	N	0.155	32	N	0.146	32	N	0.406	26	N	0.095	N	0.12	N	#N/A	#N/A
GCA_000970395.1	CCP88570.1	Q	0	0	N	0	N	0.1	52	N	0.104	32	N	0.505	20	N	0.121	N	0.112	N	#N/A	#N/A
GCA_000970395.1	CCP88569.1	Q	0	0	N	0	N	0.08	31	N	0.043	16	N	0.145	2	N	0.053	N	0.048	N	#N/A	#N/A
GCA_000970395.1	CCP88568.1	Q	0	0	N	0	N	0.296	23	N	0.302	23	N	0.896	18	N	0.331	N	0.316	N	#N/A	#N/A
GCA_000970395.1	CCP88567.1	Q	0	0	N	0	N	0.217	29	N	0.268	17	N	0.854	2	N	0.552	Y	0.41	N	#N/A	#N/A
GCA_000970395.1	CCP88566.1	S	0.996	42	Y	0.999	Y	0.234	36	N	0.378	36	Y	0.954	22	N	0.627	Y	0.502	Y	PredHel=0	Topology=o
GCA_000970395.1	CCP88565.1	S	0.997	36	Y	1	Y	0.14	34	N	0.343	34	Y	0.992	21	Y	0.878	Y	0.61	Y	PredHel=0	Topology=i
GCA_000970395.1	CCP88591.1	Q	0.007	60	N	0.008	N	0.223	38	N	0.335	38	Y	0.957	33	N	0.452	N	0.393	N	#N/A	#N/A
GCA_000970395.1	CCP88599.1	Q	0	0	N	0	N	0.216	34	N	0.127	34	N	0.383	9	N	0.126	N	0.126	N	#N/A	#N/A
GCA_000970395.1	CCP88598.1	S	0.425	58	N	0.508	Y	0.391	30	N	0.311	34	N	0.974	31	Y	0.691	Y	0.501	Y	PredHel=0	Topology=o
GCA_000970395.1	CCP88597.1	Q	0	0	N	0	N	0.146	23	N	0.054	8	N	0.282	1	N	0.132	N	0.093	N	#N/A	#N/A
GCA_000970395.1	CCP88596.1	Q	0	0	N	0	N	0.098	27	N	0.064	29	N	0.268	14	N	0.057	N	0.06	N	#N/A	#N/A
GCA_000970395.1	CCP88595.1	Q	0	0	N	0	N	0.089	22	N	0.149	19	N	0.672	16	N	0.364	N	0.257	N	#N/A	#N/A
GCA_000970395.1	CCP88594.1	Q	0	0	N	0	N	0.119	40	N	0.195	40	N	0.927	24	N	0.196	N	0.196	N	#N/A	#N/A
GCA_000970395.1	CCP88593.1	Q	0.408	35	N	0.408	N	0.515	35	N	0.662	35	Y	0.998	25	Y	0.585	Y	0.623	Y	#N/A	#N/A
GCA_000970395.1	CCP88592.1	S	0.237	27	N	0.584	Y	0.261	68	N	0.313	35	N	0.998	25	Y	0.696	Y	0.505	Y	PredHel=0	Topology=o
GCA_000970395.1	CCP88564.1	Q	0	0	N	0	N	0.084	24	N	0.182	18	N	0.981	9	Y	0.705	Y	0.444	N	#N/A	#N/A
GCA_000970395.1	CCP88590.1	Q	0	41	N	0	N	0.052	22	N	0.072	34	N	0.377	19	N	0.115	N	0.093	N	#N/A	#N/A
GCA_000970395.1	CCP88589.1	S	0.682	23	Y	0.682	Y	0.333	23	N	0.449	23	Y	0.907	1	N	0.687	Y	0.568	Y	PredHel=4	Topology=o289-311i332-354o364-386i465-487o
GCA_000970395.1	CCP88588.1	Q	0	0	N	0	N	0.291	28	N	0.24	28	N	0.927	4	N	0.447	N	0.343	N	#N/A	#N/A
GCA_000970395.1	CCP88587.1	Q	0	0	N	0	N	0.065	32	N	0.089	32	N	0.328	26	N	0.128	N	0.109	N	#N/A	#N/A
GCA_000970395.1	CCP88586.1	Q	0	42	N	0	N	0.068	35	N	0.165	35	N	0.953	8	N	0.6	Y	0.382	N	#N/A	#N/A
GCA_000970395.1	CCP88585.1	Q	0	0	N	0	N	0.125	26	N	0.289	26	N	0.989	9	Y	0.768	Y	0.528	Y	#N/A	#N/A
GCA_000970395.1	CCP88584.1	Q	0	0	N	0	N	0.141	22	N	0.113	39	N	0.604	35	N	0.071	N	0.092	N	#N/A	#N/A
GCA_000970395.1	CCP88583.1	Q	0.004	22	N	0.005	N	0.538	22	Y	0.292	22	N	0.605	4	N	0.227	N	0.26	N	#N/A	#N/A
GCA_000970395.1	CCP88538.1	Q	0	19	N	0	N	0.343	29	N	0.17	29	N	0.351	20	N	0.103	N	0.136	N	#N/A	#N/A
GCA_000970395.1	CCP88546.1	Q	0	0	N	0	N	0.084	29	N	0.045	29	N	0.12	3	N	0.047	N	0.046	N	#N/A	#N/A
GCA_000970395.1	CCP88545.1	Q	0	0	N	0	N	0.127	31	N	0.261	31	N	0.96	24	N	0.579	Y	0.42	N	#N/A	#N/A
GCA_000970395.1	CCP88544.1	Q	0	0	N	0	N	0.101	34	N	0.099	34	N	0.369	14	N	0.093	N	0.096	N	#N/A	#N/A
GCA_000970395.1	CCP88543.1	Q	0	0	N	0	N	0.065	30	N	0.099	15	N	0.83	6	N	0.539	Y	0.319	N	#N/A	#N/A
GCA_000970395.1	CCP88542.1	Q	0	0	N	0	N	0.062	21	N	0.073	34	N	0.464	29	N	0.121	N	0.097	N	#N/A	#N/A
GCA_000970395.1	CCP88541.1	Q	0	0	N	0	N	0.115	40	N	0.146	40	N	0.522	18	N	0.168	N	0.157	N	#N/A	#N/A
GCA_000970395.1	CCP88540.1	Q	0	30	N	0	N	0.208	30	N	0.168	30	N	0.54	19	N	0.152	N	0.16	N	#N/A	#N/A
GCA_000970395.1	CCP88539.1	Q	0	44	N	0	N	0.137	34	N	0.309	34	N	0.967	20	N	0.559	Y	0.434	N	#N/A	#N/A
GCA_000970395.1	CCP88547.1	Q	0	0	N	0	N	0.095	23	N	0.24	43	N	0.927	34	N	0.381	N	0.311	N	#N/A	#N/A
GCA_000970395.1	CCP88537.1	S	0.799	36	Y	0.799	Y	0.345	38	N	0.491	36	Y	0.968	26	N	0.655	Y	0.573	Y	PredHel=0	Topology=o
GCA_000970395.1	CCP88536.1	Q	0	0	N	0	N	0.094	25	N	0.075	2	N	0.611	2	N	0.44	N	0.257	N	#N/A	#N/A
GCA_000970395.1	CCP88535.1	Q	0	0	N	0	N	0.215	68	N	0.127	36	N	0.814	21	N	0.228	N	0.177	N	#N/A	#N/A
GCA_000970395.1	CCP88534.1	Q	0	0	N	0	N	0.093	32	N	0.064	32	N	0.327	9	N	0.073	N	0.069	N	#N/A	#N/A
GCA_000970395.1	CCP88533.1	S	0.523	32	Y	0.631	Y	0.218	32	N	0.377	32	Y	0.998	21	Y	0.697	Y	0.537	Y	PredHel=0	Topology=o
GCA_000970395.1	CCP88532.1	Q	0.028	40	N	0.031	N	0.098	46	N	0.253	38	N	0.998	30	Y	0.79	Y	0.522	Y	#N/A	#N/A
GCA_000970395.1	CCP88531.1	Q	0	0	N	0	N	0.184	21	N	0.241	38	N	0.842	24	N	0.216	N	0.229	N	#N/A	#N/A
GCA_000970395.1	CCP88530.1	Q	0	0	N	0	N	0.115	27	N	0.129	27	N	0.581	19	N	0.234	N	0.182	N	#N/A	#N/A
GCA_000970395.1	CCP88555.1	S	0.557	23	Y	0.557	Y	0.257	23	N	0.39	23	Y	0.863	2	N	0.679	Y	0.534	Y	PredHel=0	Topology=i
GCA_000970395.1	CCP88563.1	Q	0	0	N	0	N	0.103	27	N	0.146	23	N	0.848	9	N	0.351	N	0.249	N	#N/A	#N/A
GCA_000970395.1	CCP88562.1	Q	0	0	N	0	N	0.143	21	N	0.248	39	N	0.9	24	N	0.299	N	0.274	N	#N/A	#N/A
GCA_000970395.1	CCP88561.1	Q	0	0	N	0	N	0.07	32	N	0.056	32	N	0.121	4	N	0.049	N	0.053	N	#N/A	#N/A
GCA_000970395.1	CCP88560.1	Q	0	0	N	0	N	0.149	23	N	0.084	38	N	0.421	36	N	0.092	N	0.088	N	#N/A	#N/A
GCA_000970395.1	CCP88559.1	Q	0	0	N	0	N	0.062	70	N	0.128	35	N	0.82	31	N	0.266	N	0.197	N	#N/A	#N/A
GCA_000970395.1	CCP88558.1	Q	0	0	N	0	N	0.294	22	N	0.205	22	N	0.602	17	N	0.248	N	0.226	N	#N/A	#N/A
GCA_000970395.1	CCP88557.1	Q	0	0	N	0	N	0.079	45	N	0.087	45	N	0.423	21	N	0.132	N	0.109	N	#N/A	#N/A
GCA_000970395.1	CCP88556.1	Q	0	21	N	0	N	0.115	21	N	0.253	21	N	0.968	2	N	0.705	Y	0.479	Y	#N/A	#N/A
GCA_000970395.1	CCP88744.1	Q	0	0	N	0	N	0.34	29	N	0.11	29	N	0.372	7	N	0.08	N	0.095	N	#N/A	#N/A
GCA_000970395.1	CCP88554.1	Q	0	0	N	0	N	0.201	29	N	0.071	46	N	0.606	29	N	0.104	N	0.087	N	#N/A	#N/A
GCA_000970395.1	CCP88553.1	Q	0.001	33	N	0.001	N	0.175	29	N	0.251	29	N	0.767	4	N	0.466	N	0.359	N	#N/A	#N/A
GCA_000970395.1	CCP88552.1	Q	0	0	N	0	N	0.351	28	N	0.116	17	N	0.974	1	Y	0.401	N	0.259	N	#N/A	#N/A
GCA_000970395.1	CCP88551.1	Q	0	0	N	0	N	0.099	30	N	0.131	30	N	0.616	26	N	0.167	N	0.149	N	#N/A	#N/A
GCA_000970395.1	CCP88550.1	Q	0	0	N	0	N	0.174	26	N	0.152	26	N	0.628	23	N	0.169	N	0.161	N	#N/A	#N/A
GCA_000970395.1	CCP88549.1	Q	0	0	N	0	N	0.251	23	N	0.103	44	N	0.648	38	N	0.08	N	0.092	N	#N/A	#N/A
GCA_000970395.1	CCP88548.1	S	0.546	30	Y	0.562	Y	0.286	30	N	0.461	30	Y	0.984	21	Y	0.602	Y	0.532	Y	PredHel=1	Topology=i105-127o
GCA_000970395.1	CCP88932.1	Q	0	0	N	0	N	0.156	32	N	0.158	32	N	0.769	30	N	0.176	N	0.167	N	#N/A	#N/A
GCA_000970395.1	CCP88940.1	Q	0	0	N	0	N	0.202	37	N	0.22	37	N	0.743	28	N	0.25	N	0.235	N	#N/A	#N/A
GCA_000970395.1	CCP88939.1	Q	0.263	28	N	0.266	N	0.239	30	N	0.333	30	Y	0.766	8	N	0.516	Y	0.424	N	#N/A	#N/A
GCA_000970395.1	CCP88938.1	Q	0	0	N	0	N	0.179	21	N	0.228	21	N	0.848	9	N	0.376	N	0.302	N	#N/A	#N/A
GCA_000970395.1	CCP88937.1	Q	0	41	N	0	N	0.123	24	N	0.176	38	N	0.944	17	N	0.729	Y	0.452	Y	#N/A	#N/A
GCA_000970395.1	CCP88936.1	Q	0	0	N	0	N	0.256	31	N	0.185	31	N	0.703	25	N	0.177	N	0.181	N	#N/A	#N/A
GCA_000970395.1	CCP88935.1	Q	0	0	N	0	N	0.308	24	N	0.069	42	N	0.363	22	N	0.064	N	0.066	N	#N/A	#N/A
GCA_000970395.1	CCP88934.1	Q	0.001	30	N	0.002	N	0.131	36	N	0.267	33	N	0.966	21	N	0.543	Y	0.405	N	#N/A	#N/A
GCA_000970395.1	CCP88933.1	Q	0	0	N	0	N	0.186	20	N	0.072	32	N	0.191	1	N	0.054	N	0.063	N	#N/A	#N/A
GCA_000970395.1	CCP88941.1	Q	0	18	N	0	N	0.197	69	N	0.202	39	N	0.817	36	N	0.293	N	0.247	N	#N/A	#N/A
GCA_000970395.1	CCP88931.1	Q	0.248	44	N	0.463	N	0.241	44	N	0.277	44	N	0.954	27	N	0.292	N	0.285	N	#N/A	#N/A
GCA_000970395.1	CCP88930.1	Q	0	0	N	0	N	0.121	63	N	0.119	22	N	0.787	1	N	0.318	N	0.218	N	#N/A	#N/A
GCA_000970395.1	CCP88929.1	Q	0	29	N	0	N	0.186	34	N	0.243	34	N	0.832	23	N	0.257	N	0.25	N	#N/A	#N/A
GCA_000970395.1	CCP88928.1	Q	0	33	N	0	N	0.111	38	N	0.207	38	N	0.84	16	N	0.337	N	0.272	N	#N/A	#N/A
GCA_000970395.1	CCP88927.1	Q	0	0	N	0	N	0.107	24	N	0.097	43	N	0.629	33	N	0.17	N	0.133	N	#N/A	#N/A
GCA_000970395.1	CCP88926.1	Q	0	0	N	0	N	0.226	28	N	0.124	42	N	0.318	37	N	0.103	N	0.113	N	#N/A	#N/A
GCA_000970395.1	CCP88925.1	Q	0	0	N	0	N	0.139	29	N	0.097	34	N	0.665	30	N	0.113	N	0.105	N	#N/A	#N/A
GCA_000970395.1	CCP88924.1	Q	0	0	N	0	N	0.239	28	N	0.203	28	N	0.634	23	N	0.14	N	0.171	N	#N/A	#N/A
GCA_000970395.1	CCP88950.1	Q	0	0	N	0	N	0.225	32	N	0.118	39	N	0.425	7	N	0.128	N	0.123	N	#N/A	#N/A
GCA_000970395.1	CCP88958.1	Q	0	0	N	0	N	0.126	50	N	0.09	26	N	0.823	9	N	0.2	N	0.145	N	#N/A	#N/A
GCA_000970395.1	CCP88957.1	Q	0	18	N	0	N	0.398	34	N	0.342	34	Y	0.935	13	N	0.461	N	0.402	N	#N/A	#N/A
GCA_000970395.1	CCP88956.1	Q	0	0	N	0	N	0.108	22	N	0.076	44	N	0.596	40	N	0.121	N	0.099	N	#N/A	#N/A
GCA_000970395.1	CCP88955.1	Q	0	0	N	0	N	0.122	21	N	0.111	39	N	0.531	26	N	0.122	N	0.117	N	#N/A	#N/A
GCA_000970395.1	CCP88954.1	Q	0	38	N	0	N	0.408	28	N	0.312	28	N	0.935	26	N	0.477	N	0.395	N	#N/A	#N/A
GCA_000970395.1	CCP88953.1	Q	0	45	N	0	N	0.346	31	N	0.172	47	N	0.81	36	N	0.191	N	0.182	N	#N/A	#N/A
GCA_000970395.1	CCP88952.1	Q	0	0	N	0	N	0.101	23	N	0.17	33	N	0.748	23	N	0.261	N	0.215	N	#N/A	#N/A
GCA_000970395.1	CCP88951.1	Q	0	0	N	0	N	0.175	28	N	0.221	28	N	0.798	20	N	0.222	N	0.222	N	#N/A	#N/A
GCA_000970395.1	CCP88923.1	Q	0	0	N	0	N	0.249	34	N	0.183	34	N	0.643	22	N	0.183	N	0.183	N	#N/A	#N/A
GCA_000970395.1	CCP88949.1	Q	0	0	N	0	N	0.211	21	N	0.105	39	N	0.772	33	N	0.205	N	0.155	N	#N/A	#N/A
GCA_000970395.1	CCP88948.1	Q	0	0	N	0	N	0.15	37	N	0.123	37	N	0.787	3	N	0.183	N	0.153	N	#N/A	#N/A
GCA_000970395.1	CCP88947.1	Q	0	0	N	0	N	0.324	25	N	0.261	25	N	0.792	1	N	0.316	N	0.289	N	#N/A	#N/A
GCA_000970395.1	CCP88946.1	Q	0	0	N	0	N	0.077	29	N	0.157	29	N	0.856	3	N	0.503	N	0.33	N	#N/A	#N/A
GCA_000970395.1	CCP88945.1	Q	0	0	N	0	N	0.106	22	N	0.079	22	N	0.624	1	N	0.114	N	0.097	N	#N/A	#N/A
GCA_000970395.1	CCP88944.1	Q	0	0	N	0	N	0.095	38	N	0.09	38	N	0.406	9	N	0.087	N	0.088	N	#N/A	#N/A
GCA_000970395.1	CCP88943.1	Q	0	0	N	0	N	0.214	40	N	0.118	40	N	0.492	20	N	0.066	N	0.092	N	#N/A	#N/A
GCA_000970395.1	CCP88942.1	Q	0	0	N	0	N	0.269	37	N	0.12	37	N	0.172	36	N	0.046	N	0.083	N	#N/A	#N/A
GCA_000970395.1	CCP88896.1	Q	0	0	N	0	N	0.09	24	N	0.081	30	N	0.329	22	N	0.12	N	0.1	N	#N/A	#N/A
GCA_000970395.1	CCP88904.1	Q	0	0	N	0	N	0.097	26	N	0.131	35	N	0.876	30	N	0.282	N	0.206	N	#N/A	#N/A
GCA_000970395.1	CCP88903.1	Q	0	30	N	0	N	0.166	30	N	0.188	30	N	0.697	24	N	0.207	N	0.197	N	#N/A	#N/A
GCA_000970395.1	CCP88902.1	Q	0	0	N	0	N	0.114	22	N	0.178	22	N	0.819	7	N	0.333	N	0.256	N	#N/A	#N/A
GCA_000970395.1	CCP88901.1	Q	0	0	N	0	N	0.099	30	N	0.092	30	N	0.318	27	N	0.11	N	0.101	N	#N/A	#N/A
GCA_000970395.1	CCP88900.1	Q	0	0	N	0	N	0.091	36	N	0.112	36	N	0.494	34	N	0.127	N	0.119	N	#N/A	#N/A
GCA_000970395.1	CCP88899.1	Q	0	49	N	0	N	0.232	31	N	0.143	49	N	0.934	6	N	0.367	N	0.255	N	#N/A	#N/A
GCA_000970395.1	CCP88898.1	Q	0	0	N	0	N	0.2	48	N	0.173	44	N	0.428	29	N	0.158	N	0.165	N	#N/A	#N/A
GCA_000970395.1	CCP88897.1	Q	0	0	N	0	N	0.086	22	N	0.095	36	N	0.597	9	N	0.135	N	0.115	N	#N/A	#N/A
GCA_000970395.1	CCP88905.1	Q	0	0	N	0	N	0.49	29	N	0.16	29	N	0.329	3	N	0.101	N	0.13	N	#N/A	#N/A
GCA_000970395.1	CCP88895.1	Q	0	0	N	0	N	0.154	25	N	0.204	25	N	0.857	18	N	0.339	N	0.272	N	#N/A	#N/A
GCA_000970395.1	CCP88894.1	Q	0.036	30	N	0.037	N	0.204	35	N	0.347	35	Y	0.887	24	N	0.571	Y	0.459	Y	#N/A	#N/A
GCA_000970395.1	CCP88893.1	Q	0	0	N	0	N	0.136	30	N	0.127	30	N	0.449	9	N	0.136	N	0.132	N	#N/A	#N/A
GCA_000970395.1	CCP88892.1	Q	0.003	18	N	0.003	N	0.535	23	Y	0.361	23	Y	0.91	13	N	0.38	N	0.37	N	#N/A	#N/A
GCA_000970395.1	CCP88891.1	Q	0	0	N	0	N	0.11	22	N	0.102	38	N	0.635	34	N	0.144	N	0.123	N	#N/A	#N/A
GCA_000970395.1	CCP88890.1	Q	0	0	N	0	N	0.061	60	N	0.049	29	N	0.239	7	N	0.074	N	0.061	N	#N/A	#N/A
GCA_000970395.1	CCP88889.1	Q	0	33	N	0	N	0.11	35	N	0.137	35	N	0.484	32	N	0.184	N	0.161	N	#N/A	#N/A
GCA_000970395.1	CCP88888.1	Q	0	0	N	0	N	0.196	32	N	0.069	43	N	0.242	38	N	0.054	N	0.062	N	#N/A	#N/A
GCA_000970395.1	CCP88914.1	Q	0	0	N	0	N	0.167	35	N	0.176	35	N	0.407	31	N	0.144	N	0.16	N	#N/A	#N/A
GCA_000970395.1	CCP88922.1	Q	0	0	N	0	N	0.111	21	N	0.145	25	N	0.574	16	N	0.225	N	0.185	N	#N/A	#N/A
GCA_000970395.1	CCP88921.1	Q	0	0	N	0	N	0.19	24	N	0.11	37	N	0.42	35	N	0.124	N	0.117	N	#N/A	#N/A
GCA_000970395.1	CCP88920.1	Q	0	0	N	0	N	0.226	24	N	0.099	38	N	0.409	33	N	0.095	N	0.097	N	#N/A	#N/A
GCA_000970395.1	CCP88919.1	Q	0.017	17	N	0.019	N	0.205	36	N	0.285	17	N	0.939	5	N	0.617	Y	0.451	Y	#N/A	#N/A
GCA_000970395.1	CCP88918.1	Q	0	0	N	0	N	0.341	30	N	0.311	30	N	0.754	26	N	0.233	N	0.272	N	#N/A	#N/A
GCA_000970395.1	CCP88917.1	Q	0	0	N	0	N	0.162	29	N	0.063	36	N	0.414	20	N	0.085	N	0.074	N	#N/A	#N/A
GCA_000970395.1	CCP88916.1	Q	0	0	N	0	N	0.168	25	N	0.062	39	N	0.108	1	N	0.038	N	0.05	N	#N/A	#N/A
GCA_000970395.1	CCP88915.1	Q	0	0	N	0	N	0.131	25	N	0.058	34	N	0.336	32	N	0.058	N	0.058	N	#N/A	#N/A
GCA_000970395.1	CCP88959.1	Q	0.001	42	N	0.001	N	0.266	42	N	0.343	42	Y	0.802	34	N	0.238	N	0.29	N	#N/A	#N/A
GCA_000970395.1	CCP88913.1	Q	0	0	N	0	N	0.243	52	N	0.175	36	N	0.973	26	Y	0.243	N	0.209	N	#N/A	#N/A
GCA_000970395.1	CCP88912.1	Q	0	25	N	0	N	0.136	53	N	0.059	70	N	0.65	62	N	0.141	N	0.1	N	#N/A	#N/A
GCA_000970395.1	CCP88911.1	Q	0	40	N	0	N	0.12	40	N	0.209	37	N	0.723	23	N	0.322	N	0.266	N	#N/A	#N/A
GCA_000970395.1	CCP88910.1	Q	0	0	N	0	N	0.178	33	N	0.135	33	N	0.853	4	N	0.282	N	0.209	N	#N/A	#N/A
GCA_000970395.1	CCP88909.1	Q	0	0	N	0	N	0.206	21	N	0.104	27	N	0.408	19	N	0.074	N	0.089	N	#N/A	#N/A
GCA_000970395.1	CCP88908.1	Q	0	0	N	0	N	0.417	36	N	0.286	36	N	0.409	25	N	0.156	N	0.221	N	#N/A	#N/A
GCA_000970395.1	CCP88907.1	Q	0	28	N	0	N	0.315	28	N	0.39	28	Y	0.853	19	N	0.415	N	0.402	N	#N/A	#N/A
GCA_000970395.1	CCP88906.1	Q	0	0	N	0	N	0.106	63	N	0.166	34	N	0.702	24	N	0.226	N	0.196	N	#N/A	#N/A
GCA_000970395.1	CCP89003.1	Q	0	0	N	0	N	0.098	24	N	0.107	39	N	0.706	30	N	0.2	N	0.154	N	#N/A	#N/A
GCA_000970395.1	CCP89011.1	Q	0	0	N	0	N	0.162	31	N	0.036	31	N	0.043	18	N	0.017	N	0.026	N	#N/A	#N/A
GCA_000970395.1	CCP89010.1	Q	0	29	N	0	N	0.27	29	N	0.288	29	N	0.751	2	N	0.337	N	0.313	N	#N/A	#N/A
GCA_000970395.1	CCP89009.1	Q	0	0	N	0	N	0.284	23	N	0.136	42	N	0.775	33	N	0.212	N	0.174	N	#N/A	#N/A
GCA_000970395.1	CCP89008.1	Q	0	0	N	0	N	0.098	26	N	0.123	26	N	0.739	15	N	0.181	N	0.152	N	#N/A	#N/A
GCA_000970395.1	CCP89007.1	Q	0	0	N	0	N	0.162	25	N	0.133	40	N	0.792	37	N	0.266	N	0.199	N	#N/A	#N/A
GCA_000970395.1	CCP89006.1	Q	0	0	N	0	N	0.165	34	N	0.103	48	N	0.924	2	N	0.164	N	0.134	N	#N/A	#N/A
GCA_000970395.1	CCP89005.1	Q	0.04	31	N	0.041	N	0.282	24	N	0.284	31	N	0.907	18	N	0.273	N	0.278	N	#N/A	#N/A
GCA_000970395.1	CCP89004.1	Q	0	0	N	0	N	0.166	28	N	0.155	44	N	0.647	1	N	0.219	N	0.187	N	#N/A	#N/A
GCA_000970395.1	CCP89012.1	Q	0	59	N	0	N	0.128	59	N	0.074	36	N	0.342	1	N	0.059	N	0.066	N	#N/A	#N/A
GCA_000970395.1	CCP89002.1	Q	0	0	N	0	N	0.093	64	N	0.082	36	N	0.32	22	N	0.073	N	0.077	N	#N/A	#N/A
GCA_000970395.1	CCP89001.1	Q	0.004	24	N	0.004	N	0.544	26	Y	0.482	26	Y	0.965	17	N	0.375	N	0.429	N	#N/A	#N/A
GCA_000970395.1	CCP89000.1	Q	0	0	N	0	N	0.127	28	N	0.081	24	N	0.365	8	N	0.081	N	0.081	N	#N/A	#N/A
GCA_000970395.1	CCP88999.1	Q	0	0	N	0	N	0.326	25	N	0.163	41	N	0.661	30	N	0.174	N	0.168	N	#N/A	#N/A
GCA_000970395.1	CCP88998.1	Q	0	0	N	0	N	0.203	24	N	0.135	34	N	0.993	3	Y	0.531	Y	0.333	N	#N/A	#N/A
GCA_000970395.1	CCP88997.1	Q	0.012	46	N	0.012	N	0.139	34	N	0.245	34	N	0.89	33	N	0.335	N	0.29	N	#N/A	#N/A
GCA_000970395.1	CCP88996.1	Q	0	0	N	0	N	0.178	26	N	0.154	32	N	0.769	30	N	0.253	N	0.204	N	#N/A	#N/A
GCA_000970395.1	CCP88995.1	Q	0	0	N	0	N	0.11	28	N	0.145	7	N	0.958	4	N	0.72	Y	0.432	N	#N/A	#N/A
GCA_000970395.1	CCP89021.1	Q	0.001	48	N	0.001	N	0.095	48	N	0.156	48	N	0.731	7	N	0.258	N	0.207	N	#N/A	#N/A
GCA_000970395.1	CCP89029.1	Q	0	20	N	0	N	0.196	22	N	0.072	38	N	0.266	18	N	0.071	N	0.071	N	#N/A	#N/A
GCA_000970395.1	CCP89028.1	Q	0	0	N	0	N	0.139	47	N	0.135	47	N	0.642	32	N	0.102	N	0.119	N	#N/A	#N/A
GCA_000970395.1	CCP89027.1	Q	0	0	N	0	N	0.263	23	N	0.061	42	N	0.34	37	N	0.074	N	0.067	N	#N/A	#N/A
GCA_000970395.1	CCP89026.1	Q	0	0	N	0	N	0.104	27	N	0.059	27	N	0.279	19	N	0.053	N	0.056	N	#N/A	#N/A
GCA_000970395.1	CCP89025.1	Q	0	31	N	0	N	0.142	32	N	0.256	32	N	0.888	22	N	0.337	N	0.297	N	#N/A	#N/A
GCA_000970395.1	CCP89024.1	Q	0	0	N	0	N	0.142	23	N	0.104	23	N	0.591	1	N	0.191	N	0.147	N	#N/A	#N/A
GCA_000970395.1	CCP89023.1	Q	0	0	N	0	N	0.183	28	N	0.167	28	N	0.886	12	N	0.397	N	0.282	N	#N/A	#N/A
GCA_000970395.1	CCP89022.1	Q	0	43	N	0	N	0.171	43	N	0.212	17	N	0.927	10	N	0.473	N	0.342	N	#N/A	#N/A
GCA_000970395.1	CCP88994.1	Q	0	0	N	0	N	0.187	27	N	0.115	36	N	0.351	26	N	0.146	N	0.13	N	#N/A	#N/A
GCA_000970395.1	CCP89020.1	Q	0	0	N	0	N	0.153	27	N	0.107	42	N	0.218	28	N	0.077	N	0.092	N	#N/A	#N/A
GCA_000970395.1	CCP89019.1	Q	0	0	N	0	N	0.106	22	N	0.16	43	N	0.631	38	N	0.23	N	0.195	N	#N/A	#N/A
GCA_000970395.1	CCP89018.1	Q	0	0	N	0	N	0.124	25	N	0.066	36	N	0.146	33	N	0.039	N	0.052	N	#N/A	#N/A
GCA_000970395.1	CCP89017.1	Q	0	0	N	0	N	0.13	23	N	0.075	13	N	0.65	1	N	0.178	N	0.126	N	#N/A	#N/A
GCA_000970395.1	CCP89016.1	Q	0	0	N	0	N	0.09	36	N	0.078	23	N	0.39	5	N	0.121	N	0.1	N	#N/A	#N/A
GCA_000970395.1	CCP89015.1	Q	0.009	29	N	0.009	N	0.228	65	N	0.202	31	N	0.82	30	N	0.506	N	0.354	N	#N/A	#N/A
GCA_000970395.1	CCP89014.1	Q	0	14	N	0	N	0.141	43	N	0.129	9	N	0.986	1	Y	0.725	Y	0.427	N	#N/A	#N/A
GCA_000970395.1	CCP89013.1	Q	0	0	N	0	N	0.098	33	N	0.082	37	N	0.441	9	N	0.102	N	0.092	N	#N/A	#N/A
GCA_000970395.1	CCP88968.1	Q	0.024	43	N	0.032	N	0.107	39	N	0.224	39	N	0.915	19	N	0.567	Y	0.396	N	#N/A	#N/A
GCA_000970395.1	CCP88976.1	Q	0	0	N	0	N	0.094	37	N	0.115	37	N	0.497	29	N	0.1	N	0.107	N	#N/A	#N/A
GCA_000970395.1	CCP88975.1	Q	0	0	N	0	N	0.204	37	N	0.363	37	Y	0.914	23	N	0.435	N	0.399	N	#N/A	#N/A
GCA_000970395.1	CCP88974.1	Q	0	0	N	0	N	0.103	32	N	0.071	32	N	0.258	29	N	0.073	N	0.072	N	#N/A	#N/A
GCA_000970395.1	CCP88973.1	Q	0	0	N	0	N	0.223	18	N	0.224	42	N	0.568	30	N	0.167	N	0.195	N	#N/A	#N/A
GCA_000970395.1	CCP88972.1	Q	0	41	N	0.001	N	0.155	59	N	0.254	41	N	0.931	34	N	0.317	N	0.286	N	#N/A	#N/A
GCA_000970395.1	CCP88971.1	Q	0	27	N	0	N	0.454	27	N	0.178	27	N	0.39	20	N	0.11	N	0.144	N	#N/A	#N/A
GCA_000970395.1	CCP88970.1	Q	0	0	N	0	N	0.299	25	N	0.116	25	N	0.441	9	N	0.113	N	0.114	N	#N/A	#N/A
GCA_000970395.1	CCP88969.1	Q	0	0	N	0	N	0.115	42	N	0.148	23	N	0.975	8	Y	0.485	N	0.317	N	#N/A	#N/A
GCA_000970395.1	CCP88977.1	S	0.893	50	Y	0.953	Y	0.216	50	N	0.334	50	Y	0.988	29	Y	0.508	N	0.421	N	PredHel=12	Topology=i13-32o42-61i86-105o120-142i163-185o200-219i254-276o291-313i326-345o355-377i384-406o419-441i
GCA_000970395.1	CCP88967.1	Q	0.004	20	N	0.004	N	0.14	20	N	0.203	20	N	0.846	8	N	0.504	N	0.354	N	#N/A	#N/A
GCA_000970395.1	CCP88966.1	Q	0.006	40	N	0.006	N	0.215	61	N	0.209	25	N	0.896	19	N	0.376	N	0.293	N	#N/A	#N/A
GCA_000970395.1	CCP88965.1	Q	0.028	25	N	0.031	N	0.403	26	N	0.281	26	N	0.61	9	N	0.228	N	0.254	N	#N/A	#N/A
GCA_000970395.1	CCP88964.1	Q	0	0	N	0	N	0.113	26	N	0.138	42	N	0.807	9	N	0.197	N	0.167	N	#N/A	#N/A
GCA_000970395.1	CCP88963.1	Q	0.001	47	N	0.002	N	0.335	24	N	0.219	34	N	0.977	27	Y	0.543	Y	0.381	N	#N/A	#N/A
GCA_000970395.1	CCP88962.1	Q	0.158	38	N	0.189	N	0.198	61	N	0.301	28	N	0.962	21	N	0.41	N	0.356	N	#N/A	#N/A
GCA_000970395.1	CCP88961.1	Q	0	0	N	0	N	0.261	38	N	0.351	38	Y	0.958	24	N	0.281	N	0.316	N	#N/A	#N/A
GCA_000970395.1	CCP88960.1	Q	0	25	N	0	N	0.271	33	N	0.191	33	N	0.959	31	N	0.209	N	0.2	N	#N/A	#N/A
GCA_000970395.1	CCP88985.1	Q	0	0	N	0	N	0.099	51	N	0.076	31	N	0.444	30	N	0.08	N	0.078	N	#N/A	#N/A
GCA_000970395.1	CCP88993.1	Q	0	0	N	0	N	0.22	28	N	0.195	37	N	0.405	26	N	0.149	N	0.172	N	#N/A	#N/A
GCA_000970395.1	CCP88992.1	Q	0	27	N	0	N	0.118	36	N	0.19	36	N	0.709	21	N	0.19	N	0.19	N	#N/A	#N/A
GCA_000970395.1	CCP88991.1	Q	0	0	N	0	N	0.177	32	N	0.147	32	N	0.546	26	N	0.098	N	0.123	N	#N/A	#N/A
GCA_000970395.1	CCP88990.1	Q	0.041	55	N	0.042	N	0.173	34	N	0.226	29	N	0.98	6	Y	0.615	Y	0.42	N	#N/A	#N/A
GCA_000970395.1	CCP88989.1	Q	0	0	N	0	N	0.253	21	N	0.197	37	N	0.778	29	N	0.223	N	0.21	N	#N/A	#N/A
GCA_000970395.1	CCP88988.1	Q	0	0	N	0	N	0.089	23	N	0.119	43	N	0.669	36	N	0.22	N	0.169	N	#N/A	#N/A
GCA_000970395.1	CCP88987.1	Q	0	27	N	0	N	0.35	36	N	0.276	36	N	0.845	13	N	0.434	N	0.355	N	#N/A	#N/A
GCA_000970395.1	CCP88986.1	Q	0	0	N	0	N	0.1	31	N	0.202	31	N	0.965	5	N	0.532	Y	0.367	N	#N/A	#N/A
GCA_000970395.1	CCP88887.1	Q	0.029	24	N	0.032	N	0.194	30	N	0.343	30	Y	0.986	17	Y	0.454	N	0.398	N	#N/A	#N/A
GCA_000970395.1	CCP88984.1	Q	0	25	N	0	N	0.296	33	N	0.291	33	N	0.59	30	N	0.206	N	0.248	N	#N/A	#N/A
GCA_000970395.1	CCP88983.1	S	0.662	38	Y	0.977	Y	0.123	38	N	0.276	38	N	0.993	22	Y	0.708	Y	0.492	Y	PredHel=3	Topology=o24-46i100-122o126-148i
GCA_000970395.1	CCP88982.1	Q	0	0	N	0	N	0.071	39	N	0.158	39	N	0.813	27	N	0.262	N	0.21	N	#N/A	#N/A
GCA_000970395.1	CCP88981.1	Q	0	0	N	0	N	0.125	26	N	0.116	26	N	0.395	8	N	0.115	N	0.115	N	#N/A	#N/A
GCA_000970395.1	CCP88980.1	Q	0	22	N	0	N	0.145	37	N	0.16	37	N	0.537	33	N	0.141	N	0.151	N	#N/A	#N/A
GCA_000970395.1	CCP88979.1	Q	0	0	N	0	N	0.163	26	N	0.14	26	N	0.445	2	N	0.192	N	0.166	N	#N/A	#N/A
GCA_000970395.1	CCP88978.1	Q	0.009	36	N	0.023	N	0.284	38	N	0.304	38	N	0.702	19	N	0.23	N	0.267	N	#N/A	#N/A
GCA_000970395.1	CCP88789.1	Q	0	34	N	0	N	0.262	24	N	0.249	33	N	0.905	23	N	0.445	N	0.347	N	#N/A	#N/A
GCA_000970395.1	CCP88797.1	Q	0	0	N	0	N	0.191	31	N	0.086	23	N	0.327	3	N	0.116	N	0.101	N	#N/A	#N/A
GCA_000970395.1	CCP88796.1	S	0.933	42	Y	0.934	Y	0.144	29	N	0.256	40	N	0.999	27	Y	0.763	Y	0.509	Y	PredHel=0	Topology=o
GCA_000970395.1	CCP88795.1	Q	0	0	N	0	N	0.145	23	N	0.172	34	N	0.751	24	N	0.21	N	0.191	N	#N/A	#N/A
GCA_000970395.1	CCP88794.1	Q	0	0	N	0	N	0.334	24	N	0.148	30	N	0.669	23	N	0.173	N	0.16	N	#N/A	#N/A
GCA_000970395.1	CCP88793.1	Q	0.002	47	N	0.003	N	0.26	25	N	0.232	32	N	0.875	22	N	0.4	N	0.316	N	#N/A	#N/A
GCA_000970395.1	CCP88792.1	Q	0	50	N	0.001	N	0.593	31	Y	0.572	31	Y	0.952	25	N	0.42	N	0.496	Y	#N/A	#N/A
GCA_000970395.1	CCP88791.1	Q	0	0	N	0	N	0.147	39	N	0.218	39	N	0.864	25	N	0.209	N	0.214	N	#N/A	#N/A
GCA_000970395.1	CCP88790.1	Q	0	0	N	0	N	0.141	27	N	0.136	37	N	0.836	22	N	0.235	N	0.186	N	#N/A	#N/A
GCA_000970395.1	CCP88798.1	Q	0.001	34	N	0.003	N	0.191	31	N	0.311	31	N	0.838	20	N	0.506	N	0.409	N	#N/A	#N/A
GCA_000970395.1	CCP88788.1	Q	0.011	41	N	0.011	N	0.155	44	N	0.281	44	N	0.959	26	N	0.425	N	0.353	N	#N/A	#N/A
GCA_000970395.1	CCP88787.1	Q	0	0	N	0	N	0.161	58	N	0.106	46	N	0.397	31	N	0.105	N	0.106	N	#N/A	#N/A
GCA_000970395.1	CCP88786.1	Q	0	0	N	0	N	0.141	23	N	0.091	15	N	0.809	1	N	0.423	N	0.257	N	#N/A	#N/A
GCA_000970395.1	CCP88785.1	Q	0.481	41	N	0.481	N	0.221	46	N	0.409	46	Y	0.991	32	Y	0.394	N	0.402	N	#N/A	#N/A
GCA_000970395.1	CCP88784.1	Q	0	0	N	0	N	0.097	35	N	0.093	35	N	0.535	32	N	0.08	N	0.087	N	#N/A	#N/A
GCA_000970395.1	CCP88783.1	Q	0.01	18	N	0.02	N	0.447	31	N	0.422	31	Y	0.836	14	N	0.379	N	0.401	N	#N/A	#N/A
GCA_000970395.1	CCP88782.1	Q	0	28	N	0	N	0.29	26	N	0.223	38	N	0.727	24	N	0.392	N	0.308	N	#N/A	#N/A
GCA_000970395.1	CCP88781.1	S	0.999	32	Y	1	Y	0.921	32	Y	0.916	32	Y	0.999	21	Y	0.9	Y	0.908	Y	PredHel=1	Topology=o99-121i
GCA_000970395.1	CCP88807.1	Q	0	34	N	0	N	0.172	34	N	0.257	34	N	0.879	28	N	0.34	N	0.299	N	#N/A	#N/A
GCA_000970395.1	CCP88815.1	Q	0	30	N	0	N	0.199	22	N	0.129	35	N	0.397	21	N	0.126	N	0.128	N	#N/A	#N/A
GCA_000970395.1	CCP88814.1	Q	0	28	N	0	N	0.209	28	N	0.244	40	N	0.936	9	N	0.373	N	0.308	N	#N/A	#N/A
GCA_000970395.1	CCP88813.1	Q	0	0	N	0	N	0.228	21	N	0.193	42	N	0.835	27	N	0.213	N	0.203	N	#N/A	#N/A
GCA_000970395.1	CCP88812.1	Q	0	0	N	0	N	0.113	30	N	0.067	10	N	0.403	9	N	0.184	N	0.125	N	#N/A	#N/A
GCA_000970395.1	CCP88811.1	Q	0	0	N	0	N	0.12	24	N	0.144	41	N	0.772	34	N	0.252	N	0.198	N	#N/A	#N/A
GCA_000970395.1	CCP88810.1	Q	0.001	24	N	0.001	N	0.442	24	N	0.511	24	Y	0.986	17	Y	0.754	Y	0.632	Y	#N/A	#N/A
GCA_000970395.1	CCP88809.1	Q	0	48	N	0	N	0.098	39	N	0.275	39	N	0.98	33	Y	0.672	Y	0.474	Y	#N/A	#N/A
GCA_000970395.1	CCP88808.1	Q	0	0	N	0	N	0.174	22	N	0.133	22	N	0.487	15	N	0.164	N	0.148	N	#N/A	#N/A
GCA_000970395.1	CCP88780.1	Q	0	0	N	0	N	0.69	24	Y	0.323	24	Y	0.725	23	N	0.276	N	0.3	N	#N/A	#N/A
GCA_000970395.1	CCP88806.1	Q	0	0	N	0	N	0.09	28	N	0.08	28	N	0.341	18	N	0.099	N	0.09	N	#N/A	#N/A
GCA_000970395.1	CCP88805.1	Q	0	0	N	0	N	0.1	60	N	0.135	23	N	0.769	8	N	0.34	N	0.237	N	#N/A	#N/A
GCA_000970395.1	CCP88804.1	S	0.455	40	N	0.814	Y	0.558	34	Y	0.674	34	Y	0.995	20	Y	0.86	Y	0.767	Y	PredHel=1	Topology=i236-258o
GCA_000970395.1	CCP88803.1	Q	0	0	N	0	N	0.161	53	N	0.178	35	N	0.881	9	N	0.507	N	0.343	N	#N/A	#N/A
GCA_000970395.1	CCP88802.1	Q	0	0	N	0	N	0.098	49	N	0.149	26	N	0.8	16	N	0.261	N	0.205	N	#N/A	#N/A
GCA_000970395.1	CCP88801.1	Q	0	0	N	0	N	0.227	23	N	0.185	23	N	0.538	8	N	0.196	N	0.19	N	#N/A	#N/A
GCA_000970395.1	CCP88800.1	Q	0	0	N	0	N	0.352	23	N	0.183	23	N	0.645	18	N	0.183	N	0.183	N	#N/A	#N/A
GCA_000970395.1	CCP88799.1	Q	0	0	N	0	N	0.098	35	N	0.102	35	N	0.565	9	N	0.142	N	0.122	N	#N/A	#N/A
GCA_000970395.1	CCP88753.1	Q	0.003	52	N	0.003	N	0.127	67	N	0.186	41	N	0.909	21	N	0.521	Y	0.354	N	#N/A	#N/A
GCA_000970395.1	CCP88761.1	Q	0	0	N	0	N	0.103	28	N	0.201	38	N	0.969	26	N	0.51	Y	0.356	N	#N/A	#N/A
GCA_000970395.1	CCP88760.1	Q	0	22	N	0	N	0.442	22	N	0.273	22	N	0.598	18	N	0.216	N	0.245	N	#N/A	#N/A
GCA_000970395.1	CCP88759.1	Q	0	0	N	0	N	0.321	24	N	0.095	24	N	0.196	16	N	0.047	N	0.071	N	#N/A	#N/A
GCA_000970395.1	CCP88758.1	Q	0	0	N	0	N	0.197	31	N	0.093	31	N	0.556	1	N	0.123	N	0.108	N	#N/A	#N/A
GCA_000970395.1	CCP88757.1	Q	0	0	N	0	N	0.089	30	N	0.143	20	N	0.783	1	N	0.341	N	0.242	N	#N/A	#N/A
GCA_000970395.1	CCP88756.1	Q	0	0	N	0	N	0.193	61	N	0.068	13	N	0.23	1	N	0.108	N	0.088	N	#N/A	#N/A
GCA_000970395.1	CCP88755.1	S	0.889	31	Y	0.992	Y	0.566	31	Y	0.672	31	Y	0.997	17	Y	0.877	Y	0.774	Y	PredHel=0	Topology=o
GCA_000970395.1	CCP88754.1	Q	0	0	N	0	N	0.205	30	N	0.117	30	N	0.378	14	N	0.101	N	0.109	N	#N/A	#N/A
GCA_000970395.1	CCP88762.1	Q	0	0	N	0	N	0.088	36	N	0.195	36	N	0.932	23	N	0.394	N	0.294	N	#N/A	#N/A
GCA_000970395.1	CCP88752.1	Q	0.026	29	N	0.041	N	0.157	25	N	0.157	31	N	0.757	4	N	0.302	N	0.23	N	#N/A	#N/A
GCA_000970395.1	CCP88751.1	Q	0.025	53	N	0.025	N	0.191	43	N	0.375	39	Y	0.946	30	N	0.436	N	0.405	N	#N/A	#N/A
GCA_000970395.1	CCP88750.1	Q	0.009	45	N	0.009	N	0.167	37	N	0.317	28	N	0.949	19	N	0.62	Y	0.468	Y	#N/A	#N/A
GCA_000970395.1	CCP88749.1	Q	0	0	N	0	N	0.134	19	N	0.185	39	N	0.743	29	N	0.228	N	0.207	N	#N/A	#N/A
GCA_000970395.1	CCP88748.1	Q	0	0	N	0	N	0.082	40	N	0.069	40	N	0.281	28	N	0.048	N	0.059	N	#N/A	#N/A
GCA_000970395.1	CCP88747.1	Q	0	0	N	0	N	0.251	25	N	0.143	36	N	0.325	30	N	0.121	N	0.132	N	#N/A	#N/A
GCA_000970395.1	CCP88746.1	Q	0	0	N	0	N	0.293	45	N	0.131	45	N	0.58	1	N	0.12	N	0.125	N	#N/A	#N/A
GCA_000970395.1	CCP88745.1	Q	0.002	23	N	0.002	N	0.449	23	N	0.294	23	N	0.929	21	N	0.288	N	0.291	N	#N/A	#N/A
GCA_000970395.1	CCP88771.1	Q	0	0	N	0	N	0.111	51	N	0.143	40	N	0.586	32	N	0.222	N	0.183	N	#N/A	#N/A
GCA_000970395.1	CCP88779.1	Q	0	0	N	0	N	0.189	27	N	0.156	33	N	0.73	30	N	0.155	N	0.156	N	#N/A	#N/A
GCA_000970395.1	CCP88778.1	Q	0	0	N	0	N	0.152	68	N	0.073	25	N	0.411	7	N	0.11	N	0.091	N	#N/A	#N/A
GCA_000970395.1	CCP88777.1	Q	0	29	N	0	N	0.253	23	N	0.355	23	Y	0.879	1	N	0.58	Y	0.468	Y	#N/A	#N/A
GCA_000970395.1	CCP88776.1	Q	0	0	N	0	N	0.227	26	N	0.229	26	N	0.515	22	N	0.224	N	0.227	N	#N/A	#N/A
GCA_000970395.1	CCP88775.1	Q	0	0	N	0	N	0.295	27	N	0.124	27	N	0.24	15	N	0.068	N	0.096	N	#N/A	#N/A
GCA_000970395.1	CCP88774.1	Q	0	0	N	0	N	0.106	22	N	0.038	35	N	0.098	59	N	0.022	N	0.03	N	#N/A	#N/A
GCA_000970395.1	CCP88773.1	Q	0	29	N	0	N	0.268	26	N	0.398	26	Y	0.996	5	Y	0.788	Y	0.593	Y	#N/A	#N/A
GCA_000970395.1	CCP88772.1	Q	0	0	N	0	N	0.144	39	N	0.065	26	N	0.353	2	N	0.081	N	0.073	N	#N/A	#N/A
GCA_000970395.1	CCP88816.1	Q	0	53	N	0	N	0.053	23	N	0.138	35	N	0.913	7	N	0.516	Y	0.327	N	#N/A	#N/A
GCA_000970395.1	CCP88770.1	Q	0	32	N	0	N	0.116	32	N	0.179	32	N	0.828	9	N	0.31	N	0.245	N	#N/A	#N/A
GCA_000970395.1	CCP88769.1	Q	0	0	N	0	N	0.157	32	N	0.265	32	N	0.917	24	N	0.514	Y	0.39	N	#N/A	#N/A
GCA_000970395.1	CCP88768.1	Q	0	39	N	0	N	0.083	22	N	0.175	39	N	0.741	29	N	0.348	N	0.261	N	#N/A	#N/A
GCA_000970395.1	CCP88767.1	Q	0	25	N	0	N	0.099	21	N	0.153	21	N	0.864	4	N	0.416	N	0.285	N	#N/A	#N/A
GCA_000970395.1	CCP88766.1	Q	0	0	N	0	N	0.076	27	N	0.143	27	N	0.709	9	N	0.333	N	0.238	N	#N/A	#N/A
GCA_000970395.1	CCP88765.1	Q	0	0	N	0	N	0.076	42	N	0.115	42	N	0.837	4	N	0.237	N	0.176	N	#N/A	#N/A
GCA_000970395.1	CCP88764.1	Q	0	0	N	0	N	0.142	24	N	0.113	35	N	0.325	28	N	0.092	N	0.102	N	#N/A	#N/A
GCA_000970395.1	CCP88763.1	Q	0	0	N	0	N	0.165	37	N	0.088	39	N	0.528	9	N	0.08	N	0.084	N	#N/A	#N/A
GCA_000970395.1	CCP88860.1	Q	0	0	N	0	N	0.111	25	N	0.144	25	N	0.588	7	N	0.26	N	0.202	N	#N/A	#N/A
GCA_000970395.1	CCP88868.1	Q	0	0	N	0	N	0.141	39	N	0.306	39	N	0.939	23	N	0.513	Y	0.41	N	#N/A	#N/A
GCA_000970395.1	CCP88867.1	Q	0.001	39	N	0.001	N	0.092	25	N	0.205	39	N	0.897	31	N	0.361	N	0.283	N	#N/A	#N/A
GCA_000970395.1	CCP88866.1	Q	0	0	N	0	N	0.135	33	N	0.273	33	N	0.884	31	N	0.387	N	0.33	N	#N/A	#N/A
GCA_000970395.1	CCP88865.1	Q	0	22	N	0	N	0.113	53	N	0.1	32	N	0.302	2	N	0.14	N	0.12	N	#N/A	#N/A
GCA_000970395.1	CCP88864.1	Q	0	49	N	0	N	0.156	49	N	0.136	49	N	0.423	20	N	0.128	N	0.132	N	#N/A	#N/A
GCA_000970395.1	CCP88863.1	Q	0	0	N	0	N	0.114	34	N	0.122	43	N	0.836	35	N	0.133	N	0.128	N	#N/A	#N/A
GCA_000970395.1	CCP88862.1	Q	0	0	N	0	N	0.059	37	N	0.068	37	N	0.259	35	N	0.062	N	0.065	N	#N/A	#N/A
GCA_000970395.1	CCP88861.1	Q	0	41	N	0	N	0.169	24	N	0.269	24	N	0.997	7	Y	0.596	Y	0.432	N	#N/A	#N/A
GCA_000970395.1	CCP88869.1	Q	0.017	53	N	0.032	N	0.146	35	N	0.295	35	N	0.98	30	Y	0.56	Y	0.427	N	#N/A	#N/A
GCA_000970395.1	CCP88859.1	Q	0	38	N	0	N	0.267	38	N	0.275	38	N	0.931	20	N	0.465	N	0.37	N	#N/A	#N/A
GCA_000970395.1	CCP88858.1	Q	0	18	N	0	N	0.078	24	N	0.133	13	N	0.989	8	Y	0.813	Y	0.473	Y	#N/A	#N/A
GCA_000970395.1	CCP88857.1	Q	0	29	N	0	N	0.134	25	N	0.18	22	N	0.853	6	N	0.517	Y	0.349	N	#N/A	#N/A
GCA_000970395.1	CCP88856.1	Q	0	0	N	0	N	0.103	24	N	0.096	31	N	0.485	22	N	0.162	N	0.129	N	#N/A	#N/A
GCA_000970395.1	CCP88855.1	Q	0	20	N	0	N	0.191	25	N	0.254	32	N	0.966	24	N	0.686	Y	0.47	Y	#N/A	#N/A
GCA_000970395.1	CCP88854.1	Q	0	0	N	0	N	0.312	22	N	0.228	22	N	0.677	4	N	0.248	N	0.238	N	#N/A	#N/A
GCA_000970395.1	CCP88853.1	Q	0	0	N	0	N	0.23	27	N	0.158	27	N	0.524	25	N	0.107	N	0.132	N	#N/A	#N/A
GCA_000970395.1	CCP88852.1	Q	0.006	17	N	0.007	N	0.194	17	N	0.237	17	N	0.639	10	N	0.34	N	0.289	N	#N/A	#N/A
GCA_000970395.1	CCP88878.1	Q	0	0	N	0	N	0.219	25	N	0.225	25	N	0.942	1	N	0.381	N	0.303	N	#N/A	#N/A
GCA_000970395.1	CCP88886.1	Q	0	0	N	0	N	0.422	22	N	0.073	22	N	0.288	1	N	0.07	N	0.071	N	#N/A	#N/A
GCA_000970395.1	CCP88885.1	Q	0	0	N	0	N	0.189	23	N	0.045	45	N	0.1	15	N	0.023	N	0.034	N	#N/A	#N/A
GCA_000970395.1	CCP88884.1	Q	0	0	N	0	N	0.124	30	N	0.072	32	N	0.326	20	N	0.052	N	0.062	N	#N/A	#N/A
GCA_000970395.1	CCP88883.1	Q	0	0	N	0	N	0.128	31	N	0.087	53	N	0.669	42	N	0.173	N	0.13	N	#N/A	#N/A
GCA_000970395.1	CCP88882.1	Q	0.01	40	N	0.012	N	0.15	39	N	0.279	31	N	0.922	18	N	0.377	N	0.328	N	#N/A	#N/A
GCA_000970395.1	CCP88881.1	Q	0	25	N	0	N	0.162	25	N	0.163	37	N	0.868	5	N	0.466	N	0.314	N	#N/A	#N/A
GCA_000970395.1	CCP88880.1	Q	0	24	N	0	N	0.234	24	N	0.405	24	Y	0.985	9	Y	0.791	Y	0.598	Y	#N/A	#N/A
GCA_000970395.1	CCP88879.1	Q	0	0	N	0	N	0.236	30	N	0.076	16	N	0.408	9	N	0.12	N	0.098	N	#N/A	#N/A
GCA_000970395.1	CCP88851.1	Q	0	0	N	0	N	0.171	24	N	0.108	24	N	0.49	2	N	0.124	N	0.116	N	#N/A	#N/A
GCA_000970395.1	CCP88877.1	Q	0	0	N	0	N	0.137	24	N	0.065	24	N	0.169	8	N	0.062	N	0.064	N	#N/A	#N/A
GCA_000970395.1	CCP88876.1	Q	0	0	N	0	N	0.16	56	N	0.086	24	N	0.622	8	N	0.138	N	0.112	N	#N/A	#N/A
GCA_000970395.1	CCP88875.1	Q	0	0	N	0	N	0.176	25	N	0.075	25	N	0.47	2	N	0.101	N	0.088	N	#N/A	#N/A
GCA_000970395.1	CCP88874.1	Q	0	39	N	0	N	0.217	39	N	0.344	39	Y	0.907	22	N	0.385	N	0.364	N	#N/A	#N/A
GCA_000970395.1	CCP88873.1	Q	0	0	N	0	N	0.412	29	N	0.054	49	N	0.135	7	N	0.041	N	0.047	N	#N/A	#N/A
GCA_000970395.1	CCP88872.1	S	0.621	31	Y	0.754	Y	0.49	31	N	0.426	31	Y	0.758	21	N	0.3	N	0.363	N	PredHel=0	Topology=o
GCA_000970395.1	CCP88871.1	Q	0	0	N	0	N	0.224	29	N	0.079	40	N	0.326	37	N	0.058	N	0.068	N	#N/A	#N/A
GCA_000970395.1	CCP88870.1	S	0.978	32	Y	1	Y	0.338	32	N	0.548	32	Y	0.997	23	Y	0.858	Y	0.703	Y	PredHel=0	Topology=o
GCA_000970395.1	CCP88825.1	Q	0	31	N	0	N	0.373	28	N	0.228	28	N	0.535	19	N	0.165	N	0.197	N	#N/A	#N/A
GCA_000970395.1	CCP88833.1	Q	0	0	N	0	N	0.109	38	N	0.173	38	N	0.638	23	N	0.197	N	0.185	N	#N/A	#N/A
GCA_000970395.1	CCP88832.1	Q	0	0	N	0	N	0.09	38	N	0.088	5	N	0.483	3	N	0.294	N	0.191	N	#N/A	#N/A
GCA_000970395.1	CCP88831.1	Q	0	0	N	0	N	0.349	28	N	0.282	28	N	0.782	1	N	0.233	N	0.258	N	#N/A	#N/A
GCA_000970395.1	CCP88830.1	Q	0	29	N	0	N	0.213	29	N	0.226	29	N	0.724	25	N	0.188	N	0.207	N	#N/A	#N/A
GCA_000970395.1	CCP88829.1	Q	0	0	N	0	N	0.118	38	N	0.072	38	N	0.184	26	N	0.038	N	0.055	N	#N/A	#N/A
GCA_000970395.1	CCP88828.1	Q	0	0	N	0	N	0.152	22	N	0.175	34	N	0.808	3	N	0.363	N	0.269	N	#N/A	#N/A
GCA_000970395.1	CCP88827.1	Q	0	0	N	0	N	0.236	24	N	0.079	35	N	0.235	13	N	0.078	N	0.079	N	#N/A	#N/A
GCA_000970395.1	CCP88826.1	Q	0	0	N	0	N	0.094	23	N	0.156	8	N	0.926	2	N	0.687	Y	0.421	N	#N/A	#N/A
GCA_000970395.1	CCP88834.1	Q	0.288	28	N	0.49	N	0.316	25	N	0.422	25	Y	0.898	18	N	0.625	Y	0.524	Y	#N/A	#N/A
GCA_000970395.1	CCP88824.1	Q	0	0	N	0	N	0.158	63	N	0.114	43	N	0.838	40	N	0.271	N	0.192	N	#N/A	#N/A
GCA_000970395.1	CCP88823.1	S	0.658	28	Y	0.895	Y	0.2	28	N	0.34	28	Y	0.97	18	N	0.72	Y	0.53	Y	PredHel=0	Topology=o
GCA_000970395.1	CCP88822.1	Q	0	0	N	0	N	0.085	26	N	0.085	38	N	0.492	1	N	0.088	N	0.087	N	#N/A	#N/A
GCA_000970395.1	CCP88821.1	Q	0	0	N	0	N	0.186	22	N	0.064	37	N	0.733	35	N	0.166	N	0.115	N	#N/A	#N/A
GCA_000970395.1	CCP88820.1	Q	0	34	N	0	N	0.206	34	N	0.135	34	N	0.274	25	N	0.091	N	0.113	N	#N/A	#N/A
GCA_000970395.1	CCP88819.1	Q	0	24	N	0	N	0.12	31	N	0.136	17	N	0.94	4	N	0.539	Y	0.337	N	#N/A	#N/A
GCA_000970395.1	CCP88818.1	Q	0	0	N	0	N	0.656	23	Y	0.07	28	N	0.164	24	N	0.046	N	0.058	N	#N/A	#N/A
GCA_000970395.1	CCP88817.1	Q	0	0	N	0	N	0.155	28	N	0.122	31	N	0.588	6	N	0.182	N	0.152	N	#N/A	#N/A
GCA_000970395.1	CCP88842.1	Q	0	0	N	0	N	0.104	34	N	0.113	14	N	0.752	7	N	0.349	N	0.231	N	#N/A	#N/A
GCA_000970395.1	CCP88850.1	Q	0	0	N	0	N	0.1	32	N	0.149	24	N	0.998	6	Y	0.534	Y	0.341	N	#N/A	#N/A
GCA_000970395.1	CCP88849.1	Q	0	0	N	0	N	0.109	39	N	0.093	39	N	0.301	29	N	0.062	N	0.078	N	#N/A	#N/A
GCA_000970395.1	CCP88848.1	Q	0	0	N	0	N	0.242	24	N	0.176	41	N	0.879	3	N	0.347	N	0.261	N	#N/A	#N/A
GCA_000970395.1	CCP88847.1	Q	0.199	54	N	0.393	N	0.29	36	N	0.467	36	Y	0.997	22	Y	0.475	N	0.471	Y	#N/A	#N/A
GCA_000970395.1	CCP88846.1	Q	0	26	N	0	N	0.124	26	N	0.205	26	N	0.803	14	N	0.334	N	0.27	N	#N/A	#N/A
GCA_000970395.1	CCP88845.1	Q	0	0	N	0	N	0.117	40	N	0.148	40	N	0.749	27	N	0.123	N	0.136	N	#N/A	#N/A
GCA_000970395.1	CCP88844.1	Q	0	47	N	0	N	0.096	47	N	0.155	47	N	0.883	8	N	0.358	N	0.257	N	#N/A	#N/A
GCA_000970395.1	CCP88843.1	Q	0	0	N	0	N	0.07	26	N	0.069	39	N	0.667	1	N	0.119	N	0.094	N	#N/A	#N/A
GCA_000970395.1	CCP89030.1	Q	0	0	N	0	N	0.19	69	N	0.155	38	N	0.727	24	N	0.104	N	0.13	N	#N/A	#N/A
GCA_000970395.1	CCP88841.1	Q	0	0	N	0	N	0.254	23	N	0.2	43	N	0.813	40	N	0.252	N	0.226	N	#N/A	#N/A
GCA_000970395.1	CCP88840.1	Q	0	0	N	0	N	0.332	32	N	0.215	32	N	0.432	17	N	0.101	N	0.158	N	#N/A	#N/A
GCA_000970395.1	CCP88839.1	Q	0	37	N	0	N	0.14	33	N	0.167	18	N	0.879	2	N	0.505	N	0.336	N	#N/A	#N/A
GCA_000970395.1	CCP88838.1	Q	0	21	N	0	N	0.275	23	N	0.288	23	N	0.893	21	N	0.622	Y	0.455	Y	#N/A	#N/A
GCA_000970395.1	CCP88837.1	Q	0	0	N	0	N	0.093	27	N	0.085	23	N	0.848	7	N	0.226	N	0.155	N	#N/A	#N/A
GCA_000970395.1	CCP88836.1	Q	0.215	28	N	0.386	N	0.157	31	N	0.326	31	Y	0.992	8	Y	0.762	Y	0.544	Y	#N/A	#N/A
GCA_000970395.1	CCP88835.1	Q	0	0	N	0	N	0.301	25	N	0.158	25	N	0.53	9	N	0.113	N	0.135	N	#N/A	#N/A
GCA_001307505.2	QLL36637.1	Q	0	0	N	0	N	0.634	28	Y	0.265	28	N	0.393	13	N	0.124	N	0.194	N	#N/A	#N/A
GCA_001307505.2	QLL36638.1	Q	0	0	N	0	N	0.241	29	N	0.237	29	N	0.882	19	N	0.268	N	0.252	N	#N/A	#N/A
GCA_001307505.2	QLL36639.1	Q	0	43	N	0	N	0.27	43	N	0.177	43	N	0.392	34	N	0.107	N	0.142	N	#N/A	#N/A
GCA_001307505.2	QLL36640.1	Q	0	0	N	0	N	0.131	19	N	0.142	33	N	0.754	26	N	0.264	N	0.203	N	#N/A	#N/A
GCA_001307505.2	QLL36641.1	Q	0	0	N	0	N	0.158	22	N	0.102	38	N	0.459	26	N	0.12	N	0.111	N	#N/A	#N/A
GCA_001307505.2	QLL36642.1	Q	0	0	N	0	N	0.246	32	N	0.101	42	N	0.555	1	N	0.098	N	0.099	N	#N/A	#N/A
GCA_001307505.2	QLL36643.1	Q	0	24	N	0	N	0.24	24	N	0.237	24	N	0.74	17	N	0.216	N	0.226	N	#N/A	#N/A
GCA_001307505.2	QLL36644.1	Q	0.001	19	N	0.002	N	0.243	24	N	0.125	40	N	0.719	38	N	0.192	N	0.159	N	#N/A	#N/A
GCA_001307505.2	QLL36645.1	Q	0	0	N	0	N	0.079	23	N	0.087	36	N	0.541	31	N	0.135	N	0.111	N	#N/A	#N/A
GCA_001307505.2	QLL36646.1	Q	0	0	N	0	N	0.088	32	N	0.173	32	N	0.732	24	N	0.229	N	0.201	N	#N/A	#N/A
GCA_001307505.2	QLL36647.1	Q	0	26	N	0	N	0.243	32	N	0.437	32	Y	0.997	20	Y	0.707	Y	0.572	Y	#N/A	#N/A
GCA_001307505.2	QLL36648.1	S	0.465	31	N	0.84	Y	0.307	28	N	0.477	28	Y	0.989	20	Y	0.851	Y	0.664	Y	PredHel=0	Topology=o
GCA_001307505.2	QLL36649.1	Q	0	0	N	0	N	0.105	64	N	0.106	39	N	0.685	34	N	0.221	N	0.163	N	#N/A	#N/A
GCA_001307505.2	QLL36650.1	Q	0	0	N	0	N	0.089	25	N	0.087	25	N	0.357	21	N	0.123	N	0.105	N	#N/A	#N/A
GCA_001307505.2	QLL36651.1	Q	0	0	N	0	N	0.07	41	N	0.109	23	N	0.683	3	N	0.344	N	0.227	N	#N/A	#N/A
GCA_001307505.2	QLL36652.1	Q	0.188	19	N	0.207	N	0.125	27	N	0.215	27	N	0.951	1	N	0.532	Y	0.374	N	#N/A	#N/A
GCA_001307505.2	QLL36653.1	Q	0	23	N	0	N	0.164	30	N	0.351	30	Y	0.992	15	Y	0.801	Y	0.576	Y	#N/A	#N/A
GCA_001307505.2	QLL36654.1	Q	0	0	N	0	N	0.097	26	N	0.115	34	N	0.834	1	N	0.248	N	0.181	N	#N/A	#N/A
GCA_001307505.2	QLL36655.1	Q	0	20	N	0	N	0.144	25	N	0.13	39	N	0.568	15	N	0.184	N	0.157	N	#N/A	#N/A
GCA_001307505.2	QLL36656.1	Q	0	0	N	0	N	0.134	34	N	0.158	34	N	0.713	3	N	0.265	N	0.211	N	#N/A	#N/A
GCA_001307505.2	QLL36657.1	Q	0	0	N	0	N	0.102	44	N	0.081	44	N	0.262	34	N	0.05	N	0.066	N	#N/A	#N/A
GCA_001307505.2	QLL36658.1	Q	0	0	N	0	N	0.09	36	N	0.065	36	N	0.264	6	N	0.065	N	0.065	N	#N/A	#N/A
GCA_001307505.2	QLL36659.1	Q	0.004	36	N	0.005	N	0.492	28	N	0.312	36	N	0.902	26	N	0.318	N	0.315	N	#N/A	#N/A
GCA_001307505.2	QLL36660.1	Q	0	0	N	0	N	0.111	30	N	0.149	52	N	0.868	43	N	0.262	N	0.206	N	#N/A	#N/A
GCA_001307505.2	QLL36661.1	S	0.852	25	Y	0.895	Y	0.149	25	N	0.217	25	N	0.963	2	N	0.667	Y	0.442	N	PredHel=0	Topology=o
GCA_001307505.2	QLL36662.1	Q	0.082	35	N	0.085	N	0.172	24	N	0.346	35	Y	0.983	25	Y	0.572	Y	0.459	Y	#N/A	#N/A
GCA_001307505.2	QLL36663.1	Q	0	0	N	0	N	0.074	29	N	0.095	34	N	0.707	24	N	0.163	N	0.129	N	#N/A	#N/A
GCA_001307505.2	QLL36664.1	Q	0	31	N	0	N	0.141	31	N	0.223	26	N	0.784	17	N	0.462	N	0.343	N	#N/A	#N/A
GCA_001307505.2	QLL36665.1	Q	0	26	N	0	N	0.449	26	N	0.243	26	N	0.669	25	N	0.157	N	0.2	N	#N/A	#N/A
GCA_001307505.2	QLL36666.1	Q	0	0	N	0	N	0.211	25	N	0.094	25	N	0.238	24	N	0.076	N	0.085	N	#N/A	#N/A
GCA_001307505.2	QLL36667.1	Q	0	47	N	0	N	0.202	24	N	0.259	24	N	0.837	9	N	0.51	N	0.385	N	#N/A	#N/A
GCA_001307505.2	QLL36668.1	Q	0.001	39	N	0.001	N	0.215	42	N	0.337	42	Y	0.946	29	N	0.475	N	0.406	N	#N/A	#N/A
GCA_001307505.2	QLL36669.1	Q	0.168	57	N	0.173	N	0.117	51	N	0.195	51	N	0.862	28	N	0.338	N	0.267	N	#N/A	#N/A
GCA_001307505.2	QLL36670.1	Q	0.028	40	N	0.045	N	0.095	31	N	0.228	43	N	0.972	29	Y	0.63	Y	0.429	N	#N/A	#N/A
GCA_001307505.2	QLL36671.1	Q	0	0	N	0	N	0.165	34	N	0.142	34	N	0.328	21	N	0.118	N	0.13	N	#N/A	#N/A
GCA_001307505.2	QLL36672.1	Q	0.168	27	N	0.169	N	0.599	30	Y	0.43	30	Y	0.727	23	N	0.216	N	0.323	N	#N/A	#N/A
GCA_001307505.2	QLL36673.1	Q	0	40	N	0	N	0.149	28	N	0.168	28	N	0.888	23	N	0.316	N	0.242	N	#N/A	#N/A
GCA_001307505.2	QLL36674.1	Q	0	0	N	0	N	0.088	44	N	0.099	25	N	0.596	7	N	0.2	N	0.15	N	#N/A	#N/A
GCA_001307505.2	QLL36675.1	Q	0	0	N	0	N	0.142	23	N	0.097	38	N	0.682	13	N	0.156	N	0.126	N	#N/A	#N/A
GCA_001307505.2	QLL36676.1	Q	0	0	N	0	N	0.278	24	N	0.154	24	N	0.734	21	N	0.205	N	0.179	N	#N/A	#N/A
GCA_001307505.2	QLL36677.1	S	0.645	29	Y	0.856	Y	0.184	29	N	0.333	29	Y	0.921	22	N	0.496	N	0.414	N	PredHel=5	Topology=o22-44i99-118o123-145i212-234o254-276i
GCA_001307505.2	QLL36678.1	S	0.723	31	Y	0.883	Y	0.235	30	N	0.42	30	Y	0.995	24	Y	0.698	Y	0.559	Y	PredHel=4	Topology=o52-74i133-152o156-175i235-257o
GCA_001307505.2	QLL36679.1	S	0.743	38	Y	0.993	Y	0.207	36	N	0.394	31	Y	0.998	24	Y	0.794	Y	0.594	Y	PredHel=0	Topology=o
GCA_001307505.2	QLL36680.1	Q	0	0	N	0	N	0.153	63	N	0.098	25	N	0.688	9	N	0.139	N	0.119	N	#N/A	#N/A
GCA_001307505.2	QLL36681.1	Q	0	0	N	0	N	0.144	25	N	0.063	43	N	0.192	2	N	0.047	N	0.055	N	#N/A	#N/A
GCA_001307505.2	QLL36682.1	Q	0	25	N	0	N	0.166	28	N	0.278	28	N	0.901	21	N	0.531	Y	0.405	N	#N/A	#N/A
GCA_001307505.2	QLL36683.1	Q	0	0	N	0	N	0.165	42	N	0.228	42	N	0.598	36	N	0.182	N	0.205	N	#N/A	#N/A
GCA_001307505.2	QLL36684.1	Q	0.059	20	N	0.094	N	0.225	39	N	0.333	31	Y	0.912	24	N	0.679	Y	0.506	Y	#N/A	#N/A
GCA_001307505.2	QLL36685.1	Q	0	0	N	0	N	0.124	36	N	0.16	38	N	0.729	34	N	0.275	N	0.218	N	#N/A	#N/A
GCA_001307505.2	QLL36686.1	Q	0	14	N	0	N	0.169	24	N	0.136	38	N	0.725	24	N	0.294	N	0.215	N	#N/A	#N/A
GCA_001307505.2	QLL36687.1	Q	0	43	N	0	N	0.127	43	N	0.242	34	N	0.986	26	Y	0.533	Y	0.388	N	#N/A	#N/A
GCA_001307505.2	QLL36688.1	Q	0.002	23	N	0.002	N	0.119	21	N	0.142	33	N	0.558	18	N	0.134	N	0.138	N	#N/A	#N/A
GCA_001307505.2	QLL36689.1	Q	0	0	N	0	N	0.125	25	N	0.101	5	N	0.667	2	N	0.419	N	0.26	N	#N/A	#N/A
GCA_001307505.2	QLL36690.1	Q	0	0	N	0	N	0.178	23	N	0.04	24	N	0.114	21	N	0.041	N	0.041	N	#N/A	#N/A
GCA_001307505.2	QLL36691.1	Q	0	0	N	0	N	0.085	23	N	0.094	18	N	0.673	3	N	0.265	N	0.18	N	#N/A	#N/A
GCA_001307505.2	QLL36692.1	Q	0.001	14	N	0.001	N	0.184	57	N	0.115	40	N	0.744	1	N	0.185	N	0.15	N	#N/A	#N/A
GCA_001307505.2	QLL36693.1	Q	0	0	N	0	N	0.183	53	N	0.146	53	N	0.588	3	N	0.14	N	0.143	N	#N/A	#N/A
GCA_001307505.2	QLL36694.1	Q	0	0	N	0	N	0.214	27	N	0.126	27	N	0.308	1	N	0.128	N	0.127	N	#N/A	#N/A
GCA_001307505.2	QLL36695.1	Q	0	0	N	0	N	0.208	37	N	0.152	37	N	0.41	30	N	0.095	N	0.123	N	#N/A	#N/A
GCA_001307505.2	QLL36696.1	Q	0	0	N	0	N	0.128	33	N	0.147	45	N	0.71	29	N	0.299	N	0.223	N	#N/A	#N/A
GCA_001307505.2	QLL36697.1	Q	0	0	N	0	N	0.2	28	N	0.111	38	N	0.957	3	N	0.244	N	0.177	N	#N/A	#N/A
GCA_001307505.2	QLL36698.1	Q	0	0	N	0	N	0.078	30	N	0.039	32	N	0.688	16	N	0.206	N	0.122	N	#N/A	#N/A
GCA_001307505.2	QLL36699.1	Q	0.108	30	N	0.223	N	0.205	29	N	0.331	29	Y	0.86	20	N	0.572	Y	0.452	Y	#N/A	#N/A
GCA_001307505.2	QLL36700.1	Q	0	0	N	0	N	0.134	31	N	0.104	31	N	0.737	19	N	0.148	N	0.126	N	#N/A	#N/A
GCA_001307505.2	QLL36701.1	Q	0	0	N	0	N	0.11	24	N	0.193	22	N	0.888	3	N	0.494	N	0.344	N	#N/A	#N/A
GCA_001307505.2	QLL36702.1	Q	0	54	N	0	N	0.072	29	N	0.162	43	N	0.895	18	N	0.341	N	0.251	N	#N/A	#N/A
GCA_001307505.2	QLL36703.1	Q	0	0	N	0	N	0.082	53	N	0.1	53	N	0.493	34	N	0.11	N	0.105	N	#N/A	#N/A
GCA_001307505.2	QLL36704.1	Q	0	0	N	0	N	0.091	25	N	0.048	47	N	0.26	31	N	0.033	N	0.041	N	#N/A	#N/A
GCA_001307505.2	QLL36705.1	Q	0	29	N	0.001	N	0.153	25	N	0.249	25	N	0.937	19	N	0.614	Y	0.431	N	#N/A	#N/A
GCA_001307505.2	QLL36706.1	Q	0	0	N	0	N	0.206	27	N	0.077	48	N	0.348	32	N	0.038	N	0.058	N	#N/A	#N/A
GCA_001307505.2	QLL36707.1	Q	0	0	N	0	N	0.097	45	N	0.068	45	N	0.333	27	N	0.05	N	0.059	N	#N/A	#N/A
GCA_001307505.2	QLL36708.1	Q	0	0	N	0	N	0.108	26	N	0.092	23	N	0.422	2	N	0.174	N	0.133	N	#N/A	#N/A
GCA_001307505.2	QLL36709.1	Q	0	0	N	0	N	0.235	25	N	0.283	25	N	0.927	1	N	0.46	N	0.371	N	#N/A	#N/A
GCA_001307505.2	QLL36710.1	Q	0	0	N	0	N	0.226	26	N	0.095	26	N	0.345	24	N	0.065	N	0.08	N	#N/A	#N/A
GCA_001307505.2	QLL36711.1	Q	0	0	N	0	N	0.185	67	N	0.179	32	N	0.901	24	N	0.353	N	0.266	N	#N/A	#N/A
GCA_001307505.2	QLL36712.1	Q	0	0	N	0	N	0.116	42	N	0.047	34	N	0.199	3	N	0.046	N	0.047	N	#N/A	#N/A
GCA_001307505.2	QLL36713.1	Q	0	0	N	0	N	0.129	25	N	0.127	32	N	0.53	25	N	0.15	N	0.139	N	#N/A	#N/A
GCA_001307505.2	QLL36714.1	Q	0	0	N	0	N	0.17	40	N	0.149	40	N	0.82	7	N	0.244	N	0.196	N	#N/A	#N/A
GCA_001307505.2	QLL36715.1	Q	0	26	N	0	N	0.19	24	N	0.21	24	N	0.925	8	N	0.378	N	0.294	N	#N/A	#N/A
GCA_001307505.2	QLL36716.1	Q	0.001	48	N	0.001	N	0.216	66	N	0.116	48	N	0.845	3	N	0.317	N	0.216	N	#N/A	#N/A
GCA_001307505.2	QLL36717.1	S	0.517	65	Y	0.517	Y	0.062	22	N	0.112	11	N	0.844	9	N	0.514	Y	0.313	N	PredHel=0	Topology=o
GCA_001307505.2	QLL36718.1	Q	0	0	N	0	N	0.191	26	N	0.047	33	N	0.297	2	N	0.068	N	0.057	N	#N/A	#N/A
GCA_001307505.2	QLL36719.1	Q	0	29	N	0	N	0.117	39	N	0.255	39	N	0.97	23	N	0.525	Y	0.39	N	#N/A	#N/A
GCA_001307505.2	QLL36720.1	Q	0	0	N	0	N	0.403	32	N	0.347	32	Y	0.652	17	N	0.238	N	0.292	N	#N/A	#N/A
GCA_001307505.2	QLL36721.1	Q	0	38	N	0	N	0.095	35	N	0.248	35	N	0.978	21	Y	0.631	Y	0.439	N	#N/A	#N/A
GCA_001307505.2	QLL36722.1	Q	0	0	N	0	N	0.061	33	N	0.092	33	N	0.647	25	N	0.173	N	0.132	N	#N/A	#N/A
GCA_001307505.2	QLL36723.1	S	0.531	37	Y	1	Y	0.258	37	N	0.449	32	Y	0.994	19	Y	0.9	Y	0.675	Y	PredHel=0	Topology=o
GCA_001307505.2	QLL36724.1	S	0.634	30	Y	1	Y	0.379	23	N	0.492	23	Y	0.994	18	Y	0.861	Y	0.676	Y	PredHel=0	Topology=o
GCA_001307505.2	QLL36725.1	Q	0.053	33	N	0.053	N	0.141	31	N	0.34	32	Y	0.997	22	Y	0.775	Y	0.557	Y	#N/A	#N/A
GCA_001307505.2	QLL36726.1	Q	0.04	43	N	0.079	N	0.126	43	N	0.296	43	N	0.971	20	Y	0.669	Y	0.483	Y	#N/A	#N/A
GCA_001307505.2	QLL36727.1	Q	0	0	N	0	N	0.11	25	N	0.103	25	N	0.726	9	N	0.234	N	0.169	N	#N/A	#N/A
GCA_001307505.2	QLL36728.1	Q	0	27	N	0	N	0.183	36	N	0.267	36	N	0.922	21	N	0.438	N	0.352	N	#N/A	#N/A
GCA_001307505.2	QLL36729.1	Q	0	23	N	0	N	0.23	25	N	0.125	35	N	0.652	33	N	0.209	N	0.167	N	#N/A	#N/A
GCA_001307505.2	QLL36730.1	Q	0	0	N	0	N	0.097	36	N	0.075	36	N	0.247	27	N	0.054	N	0.065	N	#N/A	#N/A
GCA_001307505.2	QLL36731.1	Q	0	0	N	0	N	0.062	35	N	0.114	35	N	0.526	31	N	0.178	N	0.146	N	#N/A	#N/A
GCA_001307505.2	QLL36732.1	Q	0	0	N	0	N	0.146	36	N	0.208	36	N	0.821	27	N	0.236	N	0.222	N	#N/A	#N/A
GCA_001307505.2	QLL36733.1	Q	0	0	N	0	N	0.127	33	N	0.195	46	N	0.927	34	N	0.202	N	0.198	N	#N/A	#N/A
GCA_001307505.2	QLL36734.1	Q	0	0	N	0	N	0.088	30	N	0.087	16	N	0.832	2	N	0.216	N	0.151	N	#N/A	#N/A
GCA_001307505.2	QLL36735.1	Q	0.003	32	N	0.004	N	0.232	32	N	0.255	21	N	0.947	6	N	0.672	Y	0.463	Y	#N/A	#N/A
GCA_001307505.2	QLL36736.1	Q	0	0	N	0	N	0.262	38	N	0.193	38	N	0.818	2	N	0.254	N	0.223	N	#N/A	#N/A
GCA_001307505.2	QLL36737.1	Q	0	0	N	0	N	0.088	30	N	0.099	39	N	0.651	32	N	0.129	N	0.114	N	#N/A	#N/A
GCA_001307505.2	QLL36738.1	Q	0	0	N	0	N	0.11	50	N	0.072	32	N	0.307	19	N	0.06	N	0.066	N	#N/A	#N/A
GCA_001307505.2	QLL36739.1	Q	0	0	N	0	N	0.087	24	N	0.076	22	N	0.628	4	N	0.178	N	0.127	N	#N/A	#N/A
GCA_001307505.2	QLL36740.1	Q	0	0	N	0	N	0.054	27	N	0.135	27	N	0.837	19	N	0.344	N	0.24	N	#N/A	#N/A
GCA_001307505.2	QLL36741.1	Q	0.001	61	N	0.001	N	0.132	24	N	0.163	39	N	0.989	4	Y	0.835	Y	0.499	Y	#N/A	#N/A
GCA_001307505.2	QLL36742.1	Q	0.001	55	N	0.001	N	0.167	40	N	0.221	30	N	0.998	5	Y	0.626	Y	0.424	N	#N/A	#N/A
GCA_001307505.2	QLL36743.1	Q	0	0	N	0	N	0.156	24	N	0.092	41	N	0.414	31	N	0.068	N	0.08	N	#N/A	#N/A
GCA_001307505.2	QLL36744.1	Q	0	0	N	0	N	0.191	44	N	0.186	44	N	0.739	42	N	0.13	N	0.158	N	#N/A	#N/A
GCA_001307505.2	QLL36745.1	Q	0	0	N	0	N	0.152	22	N	0.093	45	N	0.726	30	N	0.161	N	0.127	N	#N/A	#N/A
GCA_001307505.2	QLL36746.1	Q	0	54	N	0	N	0.086	31	N	0.176	31	N	0.975	8	Y	0.579	Y	0.378	N	#N/A	#N/A
GCA_001307505.2	QLL36747.1	Q	0	0	N	0	N	0.112	22	N	0.294	22	N	0.994	9	Y	0.901	Y	0.598	Y	#N/A	#N/A
GCA_001307505.2	QLL36748.1	Q	0.474	29	N	0.481	N	0.229	31	N	0.421	31	Y	0.992	21	Y	0.533	Y	0.477	Y	#N/A	#N/A
GCA_001307505.2	QLL36749.1	Q	0	20	N	0	N	0.098	62	N	0.103	23	N	0.542	4	N	0.175	N	0.139	N	#N/A	#N/A
GCA_001307505.2	QLL36750.1	Q	0	26	N	0	N	0.132	26	N	0.236	26	N	0.927	23	N	0.733	Y	0.484	Y	#N/A	#N/A
GCA_001307505.2	QLL36751.1	Q	0	0	N	0	N	0.131	27	N	0.09	47	N	0.961	1	N	0.247	N	0.169	N	#N/A	#N/A
GCA_001307505.2	QLL36752.1	Q	0.157	41	N	0.157	N	0.208	28	N	0.38	28	Y	0.967	24	N	0.576	Y	0.478	Y	#N/A	#N/A
GCA_001307505.2	QLL36753.1	Q	0	0	N	0	N	0.188	27	N	0.145	27	N	0.552	23	N	0.139	N	0.142	N	#N/A	#N/A
GCA_001307505.2	QLL36754.1	Q	0	0	N	0	N	0.062	53	N	0.069	33	N	0.33	30	N	0.089	N	0.079	N	#N/A	#N/A
GCA_001307505.2	QLL36755.1	Q	0	29	N	0	N	0.2	24	N	0.315	24	N	0.902	13	N	0.529	Y	0.422	N	#N/A	#N/A
GCA_001307505.2	QLL36756.1	Q	0	0	N	0	N	0.206	28	N	0.174	28	N	0.421	16	N	0.138	N	0.156	N	#N/A	#N/A
GCA_001307505.2	QLL36757.1	Q	0	42	N	0	N	0.088	29	N	0.163	43	N	0.909	31	N	0.383	N	0.273	N	#N/A	#N/A
GCA_001307505.2	QLL36758.1	S	0.956	33	Y	0.96	Y	0.353	31	N	0.456	31	Y	0.854	9	N	0.572	Y	0.514	Y	PredHel=5	Topology=i7-29o33-55i68-90o103-125i159-181o
GCA_001307505.2	QLL36759.1	Q	0	0	N	0	N	0.07	25	N	0.118	33	N	0.706	22	N	0.153	N	0.135	N	#N/A	#N/A
GCA_001307505.2	QLL36760.1	Q	0	0	N	0	N	0.095	27	N	0.046	37	N	0.081	8	N	0.033	N	0.039	N	#N/A	#N/A
GCA_001307505.2	QLL36761.1	Q	0	0	N	0	N	0.164	43	N	0.098	32	N	0.25	22	N	0.081	N	0.089	N	#N/A	#N/A
GCA_001307505.2	QLL36762.1	Q	0	23	N	0	N	0.331	25	N	0.111	46	N	0.318	9	N	0.062	N	0.087	N	#N/A	#N/A
GCA_001307505.2	QLL36763.1	Q	0	27	N	0	N	0.183	27	N	0.245	27	N	0.818	10	N	0.427	N	0.336	N	#N/A	#N/A
GCA_001307505.2	QLL36764.1	Q	0	0	N	0	N	0.214	25	N	0.055	32	N	0.189	26	N	0.05	N	0.052	N	#N/A	#N/A
GCA_001307505.2	QLL36765.1	S	0.659	35	Y	0.66	Y	0.314	37	N	0.444	37	Y	0.964	26	N	0.495	N	0.469	Y	PredHel=5	Topology=i7-28o32-54i59-76o86-108i138-160o
GCA_001307505.2	QLL36766.1	Q	0	18	N	0	N	0.094	50	N	0.105	35	N	0.565	2	N	0.223	N	0.164	N	#N/A	#N/A
GCA_001307505.2	QLL36767.1	Q	0	0	N	0	N	0.099	35	N	0.203	35	N	0.866	23	N	0.301	N	0.252	N	#N/A	#N/A
GCA_001307505.2	QLL36768.1	Q	0	0	N	0	N	0.103	23	N	0.242	23	N	0.98	5	Y	0.778	Y	0.51	Y	#N/A	#N/A
GCA_001307505.2	QLL36769.1	Q	0	0	N	0	N	0.107	25	N	0.158	25	N	0.988	8	Y	0.604	Y	0.381	N	#N/A	#N/A
GCA_001307505.2	QLL36770.1	Q	0	0	N	0	N	0.261	25	N	0.199	46	N	0.733	33	N	0.152	N	0.176	N	#N/A	#N/A
GCA_001307505.2	QLL36771.1	Q	0	19	N	0	N	0.172	31	N	0.282	31	N	0.869	20	N	0.314	N	0.298	N	#N/A	#N/A
GCA_001307505.2	QLL36772.1	Q	0	0	N	0	N	0.107	28	N	0.091	11	N	0.498	1	N	0.154	N	0.123	N	#N/A	#N/A
GCA_001307505.2	QLL36773.1	Q	0	0	N	0	N	0.141	23	N	0.039	46	N	0.096	2	N	0.031	N	0.035	N	#N/A	#N/A
GCA_001307505.2	QLL36774.1	Q	0	28	N	0	N	0.149	27	N	0.19	27	N	0.919	9	N	0.343	N	0.266	N	#N/A	#N/A
GCA_001307505.2	QLL36775.1	Q	0	0	N	0	N	0.187	29	N	0.125	29	N	0.741	26	N	0.232	N	0.179	N	#N/A	#N/A
GCA_001307505.2	QLL36776.1	Q	0	0	N	0	N	0.121	24	N	0.155	45	N	0.727	8	N	0.316	N	0.235	N	#N/A	#N/A
GCA_001307505.2	QLL36777.1	Q	0	0	N	0	N	0.172	27	N	0.189	34	N	0.852	27	N	0.325	N	0.257	N	#N/A	#N/A
GCA_001307505.2	QLL36778.1	Q	0	0	N	0	N	0.219	32	N	0.18	32	N	0.79	30	N	0.26	N	0.22	N	#N/A	#N/A
GCA_001307505.2	QLL36779.1	Q	0	0	N	0	N	0.14	43	N	0.109	43	N	0.303	41	N	0.085	N	0.097	N	#N/A	#N/A
GCA_001307505.2	QLL36780.1	Q	0	0	N	0	N	0.097	22	N	0.141	22	N	0.943	5	N	0.306	N	0.224	N	#N/A	#N/A
GCA_001307505.2	QLL36781.1	Q	0	0	N	0	N	0.089	30	N	0.078	19	N	0.76	7	N	0.338	N	0.208	N	#N/A	#N/A
GCA_001307505.2	QLL36782.1	Q	0	0	N	0	N	0.108	30	N	0.132	12	N	0.913	2	N	0.47	N	0.301	N	#N/A	#N/A
GCA_001307505.2	QLL36783.1	Q	0	0	N	0	N	0.214	38	N	0.23	38	N	0.918	15	N	0.384	N	0.307	N	#N/A	#N/A
GCA_001307505.2	QLL36784.1	Q	0	0	N	0	N	0.661	25	Y	0.548	25	Y	0.975	7	Y	0.545	Y	0.547	Y	#N/A	#N/A
GCA_001307505.2	QLL36785.1	Q	0	24	N	0	N	0.162	24	N	0.203	24	N	0.992	7	Y	0.429	N	0.316	N	#N/A	#N/A
GCA_001307505.2	QLL36786.1	Q	0	0	N	0	N	0.104	27	N	0.058	52	N	0.351	2	N	0.053	N	0.056	N	#N/A	#N/A
GCA_001307505.2	QLL36787.1	Q	0.009	21	N	0.009	N	0.151	27	N	0.198	27	N	0.972	3	Y	0.45	N	0.324	N	#N/A	#N/A
GCA_001307505.2	QLL36788.1	Q	0	34	N	0	N	0.198	34	N	0.166	17	N	0.696	2	N	0.221	N	0.194	N	#N/A	#N/A
GCA_001307505.2	QLL36789.1	Q	0	0	N	0	N	0.111	29	N	0.086	39	N	0.61	31	N	0.159	N	0.122	N	#N/A	#N/A
GCA_001307505.2	QLL36790.1	Q	0	56	N	0	N	0.121	25	N	0.105	33	N	0.595	1	N	0.212	N	0.159	N	#N/A	#N/A
GCA_001307505.2	QLL36791.1	Q	0	44	N	0	N	0.085	44	N	0.078	44	N	0.864	3	N	0.182	N	0.13	N	#N/A	#N/A
GCA_001307505.2	QLL36792.1	Q	0	20	N	0	N	0.345	20	N	0.102	35	N	0.576	34	N	0.166	N	0.134	N	#N/A	#N/A
GCA_001307505.2	QLL36793.1	Q	0	0	N	0	N	0.115	28	N	0.136	11	N	0.983	1	Y	0.733	Y	0.434	N	#N/A	#N/A
GCA_001307505.2	QLL36794.1	Q	0	64	N	0	N	0.095	64	N	0.237	26	N	0.942	18	N	0.714	Y	0.476	Y	#N/A	#N/A
GCA_001307505.2	QLL36795.1	Q	0.006	53	N	0.006	N	0.1	57	N	0.162	39	N	0.947	34	N	0.385	N	0.274	N	#N/A	#N/A
GCA_001307505.2	QLL36796.1	Q	0.069	26	N	0.078	N	0.413	26	N	0.27	26	N	0.747	14	N	0.418	N	0.344	N	#N/A	#N/A
GCA_001307505.2	QLL36797.1	Q	0	30	N	0	N	0.082	40	N	0.204	26	N	0.967	8	N	0.758	Y	0.481	Y	#N/A	#N/A
GCA_001307505.2	QLL36798.1	Q	0.02	55	N	0.021	N	0.076	53	N	0.169	35	N	0.861	25	N	0.328	N	0.248	N	#N/A	#N/A
GCA_001307505.2	QLL36799.1	Q	0	0	N	0	N	0.086	57	N	0.165	31	N	0.897	22	N	0.329	N	0.247	N	#N/A	#N/A
GCA_001307505.2	QLL36800.1	Q	0	0	N	0	N	0.178	32	N	0.238	32	N	0.889	27	N	0.253	N	0.245	N	#N/A	#N/A
GCA_001307505.2	QLL36801.1	Q	0	0	N	0	N	0.098	24	N	0.14	6	N	0.885	1	N	0.53	Y	0.335	N	#N/A	#N/A
GCA_001307505.2	QLL36802.1	Q	0	0	N	0	N	0.1	42	N	0.101	42	N	0.331	8	N	0.088	N	0.094	N	#N/A	#N/A
GCA_001307505.2	QLL36803.1	Q	0	27	N	0	N	0.177	64	N	0.204	35	N	0.908	20	N	0.523	Y	0.363	N	#N/A	#N/A
GCA_001307505.2	QLL36804.1	Q	0	0	N	0	N	0.12	67	N	0.088	32	N	0.802	2	N	0.267	N	0.177	N	#N/A	#N/A
GCA_001307505.2	QLL36805.1	S	0.572	38	Y	0.598	Y	0.141	28	N	0.299	28	N	0.977	8	Y	0.86	Y	0.579	Y	PredHel=0	Topology=i
GCA_001307505.2	QLL36806.1	Q	0	0	N	0	N	0.091	27	N	0.083	41	N	0.524	26	N	0.083	N	0.083	N	#N/A	#N/A
GCA_001307505.2	QLL36807.1	Q	0	0	N	0	N	0.11	65	N	0.127	36	N	0.475	24	N	0.151	N	0.139	N	#N/A	#N/A
GCA_001307505.2	QLL36808.1	Q	0	45	N	0	N	0.134	25	N	0.227	33	N	0.912	24	N	0.445	N	0.336	N	#N/A	#N/A
GCA_001307505.2	QLL36809.1	Q	0	0	N	0	N	0.144	28	N	0.171	28	N	0.715	22	N	0.18	N	0.175	N	#N/A	#N/A
GCA_001307505.2	QLL36810.1	Q	0	0	N	0	N	0.12	39	N	0.085	39	N	0.28	15	N	0.085	N	0.085	N	#N/A	#N/A
GCA_001307505.2	QLL36811.1	Q	0	0	N	0	N	0.329	33	N	0.257	33	N	0.745	9	N	0.222	N	0.24	N	#N/A	#N/A
GCA_001307505.2	QLL36812.1	Q	0.003	31	N	0.005	N	0.288	33	N	0.228	33	N	0.847	4	N	0.3	N	0.264	N	#N/A	#N/A
GCA_001307505.2	QLL36813.1	Q	0	47	N	0	N	0.261	49	N	0.318	49	N	0.74	35	N	0.259	N	0.289	N	#N/A	#N/A
GCA_001307505.2	QLL36814.1	Q	0	0	N	0	N	0.251	22	N	0.12	25	N	0.781	22	N	0.173	N	0.147	N	#N/A	#N/A
GCA_001307505.2	QLL36815.1	Q	0	0	N	0	N	0.124	53	N	0.115	29	N	0.611	19	N	0.155	N	0.135	N	#N/A	#N/A
GCA_001307505.2	QLL36816.1	Q	0.02	43	N	0.023	N	0.246	27	N	0.209	38	N	0.965	24	N	0.377	N	0.293	N	#N/A	#N/A
GCA_001307505.2	QLL36817.1	Q	0	0	N	0	N	0.177	34	N	0.191	38	N	0.867	33	N	0.262	N	0.226	N	#N/A	#N/A
GCA_001307505.2	QLL36818.1	S	0.55	20	Y	0.552	Y	0.237	27	N	0.233	27	N	0.877	1	N	0.303	N	0.268	N	PredHel=0	Topology=o
GCA_001307505.2	QLL36819.1	Q	0	0	N	0	N	0.069	32	N	0.05	32	N	0.292	1	N	0.06	N	0.055	N	#N/A	#N/A
GCA_001307505.2	QLL36820.1	Q	0	0	N	0	N	0.122	28	N	0.117	36	N	0.892	31	N	0.248	N	0.182	N	#N/A	#N/A
GCA_001307505.2	QLL36821.1	Q	0	27	N	0	N	0.112	24	N	0.081	20	N	0.696	3	N	0.204	N	0.142	N	#N/A	#N/A
GCA_001307505.2	QLL36822.1	Q	0	0	N	0	N	0.092	22	N	0.174	22	N	0.894	6	N	0.412	N	0.293	N	#N/A	#N/A
GCA_001307505.2	QLL36823.1	S	0.841	31	Y	0.844	Y	0.418	31	N	0.474	31	Y	0.963	28	N	0.5	N	0.487	Y	PredHel=0	Topology=o
GCA_001307505.2	QLL36824.1	S	0.984	33	Y	0.984	Y	0.761	33	Y	0.817	33	Y	0.955	20	N	0.689	Y	0.753	Y	PredHel=0	Topology=i
GCA_001307505.2	QLL36825.1	Q	0	58	N	0	N	0.101	37	N	0.283	37	N	0.998	26	Y	0.712	Y	0.497	Y	#N/A	#N/A
GCA_001307505.2	QLL36826.1	Q	0.194	34	N	0.204	N	0.169	34	N	0.366	34	Y	0.974	22	Y	0.611	Y	0.489	Y	#N/A	#N/A
GCA_001307505.2	QLL36827.1	Q	0.001	19	N	0.001	N	0.163	35	N	0.311	30	N	0.974	8	Y	0.765	Y	0.538	Y	#N/A	#N/A
GCA_001307505.2	QLL36828.1	Q	0	0	N	0	N	0.104	30	N	0.062	23	N	0.335	9	N	0.091	N	0.076	N	#N/A	#N/A
GCA_001307505.2	QLL36829.1	Q	0	24	N	0	N	0.231	24	N	0.332	40	Y	0.992	23	Y	0.527	Y	0.429	N	#N/A	#N/A
GCA_001307505.2	QLL36830.1	Q	0	0	N	0	N	0.146	24	N	0.153	43	N	0.626	34	N	0.114	N	0.134	N	#N/A	#N/A
GCA_001307505.2	QLL36831.1	S	0.799	33	Y	0.86	Y	0.426	33	N	0.604	33	Y	0.983	17	Y	0.83	Y	0.717	Y	PredHel=0	Topology=o
GCA_001307505.2	QLL36832.1	Q	0	0	N	0	N	0.168	26	N	0.099	35	N	0.839	29	N	0.277	N	0.188	N	#N/A	#N/A
GCA_001307505.2	QLL36833.1	Q	0	0	N	0	N	0.16	24	N	0.107	24	N	0.582	20	N	0.098	N	0.103	N	#N/A	#N/A
GCA_001307505.2	QLL36834.1	Q	0	0	N	0	N	0.121	24	N	0.155	45	N	0.727	8	N	0.316	N	0.235	N	#N/A	#N/A
GCA_001307505.2	QLL36835.1	Q	0	0	N	0	N	0.355	24	N	0.066	31	N	0.272	28	N	0.108	N	0.087	N	#N/A	#N/A
GCA_001307505.2	QLL36836.1	Q	0	0	N	0	N	0.151	24	N	0.06	41	N	0.36	36	N	0.078	N	0.069	N	#N/A	#N/A
GCA_001307505.2	QLL36837.1	Q	0	0	N	0	N	0.13	38	N	0.122	22	N	0.831	1	N	0.284	N	0.203	N	#N/A	#N/A
GCA_001307505.2	QLL36838.1	Q	0	17	N	0	N	0.102	23	N	0.16	38	N	0.908	26	N	0.344	N	0.252	N	#N/A	#N/A
GCA_001307505.2	QLL36839.1	Q	0	0	N	0	N	0.11	21	N	0.106	46	N	0.581	32	N	0.106	N	0.106	N	#N/A	#N/A
GCA_001307505.2	QLL36840.1	Q	0.002	30	N	0.003	N	0.178	26	N	0.203	26	N	0.977	20	Y	0.491	N	0.347	N	#N/A	#N/A
GCA_001307505.2	QLL36841.1	S	0.64	36	Y	0.64	Y	0.154	30	N	0.3	30	N	0.911	17	N	0.589	Y	0.444	N	PredHel=0	Topology=o
GCA_001307505.2	QLL36842.1	S	0.471	33	N	0.569	Y	0.321	35	N	0.422	35	Y	0.978	24	Y	0.569	Y	0.495	Y	PredHel=0	Topology=i
GCA_001307505.2	QLL36843.1	S	0.779	33	Y	0.78	Y	0.769	33	Y	0.807	33	Y	0.97	20	N	0.631	Y	0.719	Y	PredHel=0	Topology=o
GCA_001307505.2	QLL36844.1	Q	0	0	N	0	N	0.106	25	N	0.101	22	N	0.568	17	N	0.179	N	0.14	N	#N/A	#N/A
GCA_001307505.2	QLL36845.1	Q	0.004	39	N	0.007	N	0.291	27	N	0.344	27	Y	0.844	5	N	0.577	Y	0.46	Y	#N/A	#N/A
GCA_001307505.2	QLL36846.1	S	0.708	33	Y	0.709	Y	0.577	33	Y	0.685	33	Y	0.935	20	N	0.632	Y	0.658	Y	PredHel=0	Topology=o
GCA_001307505.2	QLL36847.1	Q	0	24	N	0	N	0.314	36	N	0.19	36	N	0.467	21	N	0.132	N	0.161	N	#N/A	#N/A
GCA_001307505.2	QLL36848.1	Q	0.079	33	N	0.09	N	0.386	31	N	0.35	31	Y	0.857	6	N	0.435	N	0.393	N	#N/A	#N/A
GCA_001307505.2	QLL36849.1	Q	0.018	52	N	0.035	N	0.132	30	N	0.291	30	N	0.989	5	Y	0.872	Y	0.582	Y	#N/A	#N/A
GCA_001307505.2	QLL36850.1	S	0.585	40	Y	0.935	Y	0.236	40	N	0.397	40	Y	0.996	22	Y	0.622	Y	0.51	Y	PredHel=0	Topology=i
GCA_001307505.2	QLL36851.1	S	0.682	37	Y	0.707	Y	0.501	37	N	0.496	37	Y	0.975	19	Y	0.512	Y	0.504	Y	PredHel=0	Topology=o
GCA_001307505.2	QLL36852.1	Q	0.263	24	N	0.266	N	0.125	35	N	0.289	35	N	0.987	19	Y	0.689	Y	0.489	Y	#N/A	#N/A
GCA_001307505.2	QLL36853.1	Q	0	0	N	0	N	0.117	38	N	0.063	38	N	0.17	9	N	0.052	N	0.058	N	#N/A	#N/A
GCA_001307505.2	QLL36854.1	Q	0	0	N	0	N	0.124	24	N	0.07	24	N	0.758	2	N	0.136	N	0.103	N	#N/A	#N/A
GCA_001307505.2	QLL36855.1	Q	0.011	43	N	0.012	N	0.218	24	N	0.269	37	N	0.958	23	N	0.455	N	0.362	N	#N/A	#N/A
GCA_001307505.2	QLL36856.1	Q	0	0	N	0	N	0.149	24	N	0.099	45	N	0.468	24	N	0.102	N	0.101	N	#N/A	#N/A
GCA_001307505.2	QLL36857.1	S	0.781	31	Y	0.977	Y	0.169	30	N	0.371	30	Y	0.985	21	Y	0.768	Y	0.569	Y	PredHel=0	Topology=o
GCA_001307505.2	QLL36858.1	S	0.678	32	Y	0.678	Y	0.307	32	N	0.291	32	N	0.878	9	N	0.5	N	0.395	N	PredHel=0	Topology=o
GCA_001307505.2	QLL36859.1	Q	0	0	N	0	N	0.048	27	N	0.111	44	N	0.931	33	N	0.468	N	0.29	N	#N/A	#N/A
GCA_001307505.2	QLL36860.1	Q	0	0	N	0	N	0.09	23	N	0.086	40	N	0.746	35	N	0.143	N	0.114	N	#N/A	#N/A
GCA_001307505.2	QLL36861.1	S	0.624	41	Y	0.944	Y	0.206	41	N	0.334	31	Y	0.976	21	Y	0.683	Y	0.508	Y	PredHel=0	Topology=o
GCA_001307505.2	QLL36862.1	S	0.783	25	Y	0.783	Y	0.218	29	N	0.266	29	N	0.943	3	N	0.606	Y	0.436	N	PredHel=5	Topology=o10-30i37-54o69-91i98-120o130-152i
GCA_001307505.2	QLL36863.1	Q	0	49	N	0	N	0.197	70	N	0.207	24	N	0.729	4	N	0.323	N	0.265	N	#N/A	#N/A
GCA_001307505.2	QLL36864.1	Q	0	0	N	0	N	0.078	29	N	0.148	45	N	0.789	40	N	0.239	N	0.194	N	#N/A	#N/A
GCA_001307505.2	QLL36865.1	Q	0	0	N	0	N	0.149	23	N	0.14	38	N	0.744	20	N	0.202	N	0.171	N	#N/A	#N/A
GCA_001307505.2	QLL36866.1	Q	0	0	N	0	N	0.139	48	N	0.083	25	N	0.393	9	N	0.114	N	0.098	N	#N/A	#N/A
GCA_001307505.2	QLL36867.1	Q	0	0	N	0	N	0.092	35	N	0.232	35	N	0.952	18	N	0.474	N	0.353	N	#N/A	#N/A
GCA_001307505.2	QLL36868.1	Q	0	0	N	0	N	0.139	45	N	0.265	45	N	0.907	35	N	0.353	N	0.309	N	#N/A	#N/A
GCA_001307505.2	QLL36869.1	Q	0	0	N	0	N	0.095	24	N	0.081	46	N	0.693	34	N	0.22	N	0.15	N	#N/A	#N/A
GCA_001307505.2	QLL36870.1	Q	0	0	N	0	N	0.081	34	N	0.15	34	N	0.831	25	N	0.195	N	0.173	N	#N/A	#N/A
GCA_001307505.2	QLL36871.1	Q	0.088	37	N	0.088	N	0.324	37	N	0.435	37	Y	0.985	17	Y	0.711	Y	0.573	Y	#N/A	#N/A
GCA_001307505.2	QLL36872.1	S	0.797	33	Y	0.995	Y	0.388	33	N	0.572	33	Y	0.997	17	Y	0.771	Y	0.672	Y	PredHel=0	Topology=o
GCA_001307505.2	QLL36873.1	Q	0	0	N	0	N	0.24	24	N	0.063	24	N	0.194	23	N	0.051	N	0.057	N	#N/A	#N/A
GCA_001307505.2	QLL36874.1	Q	0.138	37	N	0.139	N	0.347	37	N	0.279	23	N	0.9	17	N	0.572	Y	0.426	N	#N/A	#N/A
GCA_001307505.2	QLL36875.1	Q	0	0	N	0	N	0.19	21	N	0.167	38	N	0.598	24	N	0.139	N	0.153	N	#N/A	#N/A
GCA_001307505.2	QLL36876.1	Q	0	65	N	0	N	0.185	37	N	0.332	37	Y	0.99	6	Y	0.697	Y	0.515	Y	#N/A	#N/A
GCA_001307505.2	QLL36877.1	Q	0	0	N	0	N	0.353	44	N	0.359	44	Y	0.801	33	N	0.308	N	0.334	N	#N/A	#N/A
GCA_001307505.2	QLL36878.1	Q	0	0	N	0	N	0.091	24	N	0.201	31	N	0.955	6	N	0.67	Y	0.436	N	#N/A	#N/A
GCA_001307505.2	QLL36879.1	Q	0	0	N	0	N	0.211	68	N	0.073	27	N	0.284	17	N	0.095	N	0.084	N	#N/A	#N/A
GCA_001307505.2	QLL36880.1	Q	0	0	N	0	N	0.146	34	N	0.126	34	N	0.42	20	N	0.093	N	0.109	N	#N/A	#N/A
GCA_001307505.2	QLL36881.1	S	0.371	22	N	0.599	Y	0.432	27	N	0.481	27	Y	0.993	9	Y	0.655	Y	0.568	Y	PredHel=0	Topology=o
GCA_001307505.2	QLL36882.1	Q	0	0	N	0	N	0.091	24	N	0.201	31	N	0.955	6	N	0.67	Y	0.436	N	#N/A	#N/A
GCA_001307505.2	QLL36883.1	S	0.774	33	Y	0.792	Y	0.422	33	N	0.567	33	Y	0.981	17	Y	0.72	Y	0.644	Y	PredHel=0	Topology=o
GCA_001307505.2	QLL36884.1	Q	0	37	N	0	N	0.145	25	N	0.287	25	N	0.976	9	Y	0.683	Y	0.485	Y	#N/A	#N/A
GCA_001307505.2	QLL36885.1	Q	0	0	N	0	N	0.147	27	N	0.113	34	N	0.871	29	N	0.244	N	0.178	N	#N/A	#N/A
GCA_001307505.2	QLL36886.1	Q	0	0	N	0	N	0.141	46	N	0.191	22	N	0.915	8	N	0.402	N	0.297	N	#N/A	#N/A
GCA_001307505.2	QLL36887.1	Q	0.003	41	N	0.003	N	0.145	29	N	0.303	29	N	0.985	22	Y	0.468	N	0.385	N	#N/A	#N/A
GCA_001307505.2	QLL36888.1	S	0.987	33	Y	0.987	Y	0.39	33	N	0.519	33	Y	0.914	17	N	0.543	Y	0.531	Y	PredHel=0	Topology=o
GCA_001307505.2	QLL36889.1	Q	0.059	26	N	0.061	N	0.171	34	N	0.217	26	N	0.813	21	N	0.286	N	0.251	N	#N/A	#N/A
GCA_001307505.2	QLL36890.1	S	0.895	33	Y	1	Y	0.371	33	N	0.581	33	Y	0.985	8	Y	0.929	Y	0.755	Y	PredHel=0	Topology=o
GCA_001307505.2	QLL36891.1	Q	0	0	N	0	N	0.204	31	N	0.261	31	N	0.751	20	N	0.34	N	0.301	N	#N/A	#N/A
GCA_001307505.2	QLL36892.1	Q	0.229	25	N	0.385	N	0.142	32	N	0.321	32	Y	0.998	21	Y	0.741	Y	0.531	Y	#N/A	#N/A
GCA_001307505.2	QLL36893.1	S	1	33	Y	1	Y	0.507	33	N	0.632	33	Y	0.979	17	Y	0.74	Y	0.686	Y	PredHel=0	Topology=o
GCA_001307505.2	QLL36894.1	Q	0.139	54	N	0.152	N	0.214	25	N	0.338	25	Y	0.983	19	Y	0.889	Y	0.613	Y	#N/A	#N/A
GCA_001307505.2	QLL36895.1	Q	0.002	27	N	0.002	N	0.179	30	N	0.393	30	Y	0.998	24	Y	0.897	Y	0.645	Y	#N/A	#N/A
GCA_001307505.2	QLL36896.1	Q	0	0	N	0	N	0.078	30	N	0.103	19	N	0.765	2	N	0.288	N	0.195	N	#N/A	#N/A
GCA_001307505.2	QLL36897.1	Q	0	0	N	0	N	0.092	19	N	0.072	19	N	0.515	41	N	0.126	N	0.099	N	#N/A	#N/A
GCA_001307505.2	QLL36898.1	Q	0	0	N	0	N	0.104	29	N	0.21	29	N	0.989	6	Y	0.738	Y	0.474	Y	#N/A	#N/A
GCA_001307505.2	QLL36899.1	Q	0	30	N	0	N	0.206	25	N	0.369	25	Y	0.936	15	N	0.747	Y	0.558	Y	#N/A	#N/A
GCA_001307505.2	QLL36900.1	Q	0	0	N	0	N	0.237	22	N	0.137	35	N	0.927	28	N	0.345	N	0.241	N	#N/A	#N/A
GCA_001307505.2	QLL36901.1	Q	0	40	N	0	N	0.155	28	N	0.286	35	N	0.963	25	N	0.524	Y	0.405	N	#N/A	#N/A
GCA_001307505.2	QLL36902.1	Q	0	34	N	0	N	0.169	34	N	0.301	34	N	0.962	9	N	0.603	Y	0.452	Y	#N/A	#N/A
GCA_001307505.2	QLL36903.1	Q	0	0	N	0	N	0.252	24	N	0.176	24	N	0.805	6	N	0.305	N	0.241	N	#N/A	#N/A
GCA_001307505.2	QLL36904.1	S	0.798	33	Y	0.995	Y	0.711	33	Y	0.801	33	Y	0.99	17	Y	0.736	Y	0.769	Y	PredHel=0	Topology=i
GCA_001307505.2	QLL36905.1	Q	0	0	N	0	N	0.064	22	N	0.096	40	N	0.463	30	N	0.108	N	0.102	N	#N/A	#N/A
GCA_001307505.2	QLL36906.1	Q	0	63	N	0	N	0.104	25	N	0.107	63	N	0.96	31	N	0.325	N	0.216	N	#N/A	#N/A
GCA_001307505.2	QLL36907.1	S	0.8	33	Y	0.8	Y	0.478	33	N	0.646	33	Y	0.98	23	Y	0.863	Y	0.755	Y	PredHel=0	Topology=o
GCA_001307505.2	QLL36908.1	Q	0	0	N	0	N	0.213	69	N	0.174	39	N	0.948	34	N	0.363	N	0.268	N	#N/A	#N/A
GCA_001307505.2	QLL36909.1	Q	0.003	25	N	0.003	N	0.321	25	N	0.318	25	N	0.758	5	N	0.479	N	0.399	N	#N/A	#N/A
GCA_001307505.2	QLL36910.1	Q	0.161	37	N	0.167	N	0.446	37	N	0.511	37	Y	0.97	19	N	0.597	Y	0.554	Y	#N/A	#N/A
GCA_001307505.2	QLL36911.1	Q	0.026	38	N	0.037	N	0.188	25	N	0.295	38	N	0.924	30	N	0.676	Y	0.486	Y	#N/A	#N/A
GCA_001307505.2	QLL36912.1	S	0.99	33	Y	0.99	Y	0.62	33	Y	0.7	33	Y	0.993	17	Y	0.797	Y	0.749	Y	PredHel=0	Topology=o
GCA_001307505.2	QLL36913.1	Q	0.003	28	N	0.005	N	0.15	25	N	0.303	25	N	0.978	19	Y	0.81	Y	0.557	Y	#N/A	#N/A
GCA_001307505.2	QLL36914.1	Q	0	0	N	0	N	0.141	27	N	0.104	35	N	0.635	2	N	0.172	N	0.138	N	#N/A	#N/A
GCA_001307505.2	QLL36915.1	Q	0	0	N	0	N	0.227	22	N	0.096	32	N	0.508	28	N	0.124	N	0.11	N	#N/A	#N/A
GCA_001307505.2	QLL36916.1	Q	0.205	46	N	0.271	N	0.155	34	N	0.31	34	N	0.985	22	Y	0.882	Y	0.596	Y	#N/A	#N/A
GCA_001307505.2	QLL36917.1	Q	0	0	N	0	N	0.128	30	N	0.296	30	N	0.99	2	Y	0.817	Y	0.557	Y	#N/A	#N/A
GCA_001307505.2	QLL36918.1	S	0.953	35	Y	0.996	Y	0.115	31	N	0.302	31	N	0.997	20	Y	0.9	Y	0.601	Y	PredHel=0	Topology=o
GCA_001307505.2	QLL36919.1	S	0.777	34	Y	0.777	Y	0.498	34	N	0.587	34	Y	0.977	17	Y	0.708	Y	0.648	Y	PredHel=0	Topology=i
GCA_001307505.2	QLL36920.1	Q	0	0	N	0	N	0.171	29	N	0.306	29	N	0.988	9	Y	0.774	Y	0.54	Y	#N/A	#N/A
GCA_001307505.2	QLL36921.1	Q	0	0	N	0	N	0.089	19	N	0.062	19	N	0.486	41	N	0.109	N	0.086	N	#N/A	#N/A
GCA_001307505.2	QLL36922.1	Q	0	0	N	0	N	0.05	35	N	0.114	19	N	0.882	1	N	0.371	N	0.242	N	#N/A	#N/A
GCA_001307505.2	QLL36923.1	Q	0	55	N	0	N	0.131	30	N	0.31	30	N	0.998	23	Y	0.859	Y	0.584	Y	#N/A	#N/A
GCA_001307505.2	QLL36924.1	Q	0.002	26	N	0.002	N	0.543	26	Y	0.293	26	N	0.861	5	N	0.33	N	0.312	N	#N/A	#N/A
GCA_001307505.2	QLL36925.1	Q	0.197	40	N	0.416	N	0.173	29	N	0.315	38	N	0.987	30	Y	0.577	Y	0.446	N	#N/A	#N/A
GCA_001307505.2	QLL36926.1	S	0.373	32	N	0.706	Y	0.215	36	N	0.425	36	Y	0.998	24	Y	0.706	Y	0.565	Y	PredHel=0	Topology=i
GCA_001307505.2	QLL36927.1	S	0.657	35	Y	0.726	Y	0.168	37	N	0.301	37	N	0.984	17	Y	0.771	Y	0.536	Y	PredHel=0	Topology=o
GCA_001307505.2	QLL36928.1	Q	0	0	N	0	N	0.112	43	N	0.093	43	N	0.438	3	N	0.105	N	0.099	N	#N/A	#N/A
GCA_001307505.2	QLL36929.1	S	0.998	29	Y	0.998	Y	0.367	28	N	0.545	28	Y	0.98	6	Y	0.86	Y	0.702	Y	PredHel=0	Topology=i
GCA_001307505.2	QLL36930.1	Q	0	0	N	0	N	0.268	67	N	0.276	38	N	0.992	32	Y	0.648	Y	0.462	Y	#N/A	#N/A
GCA_001307505.2	QLL36931.1	Q	0	0	N	0	N	0.141	54	N	0.199	47	N	0.777	30	N	0.215	N	0.207	N	#N/A	#N/A
GCA_001307505.2	QLL36932.1	Q	0.427	29	N	0.427	N	0.132	30	N	0.321	30	Y	0.976	16	Y	0.826	Y	0.573	Y	#N/A	#N/A
GCA_001307505.2	QLL36933.1	Q	0	0	N	0	N	0.164	22	N	0.237	22	N	0.987	4	Y	0.443	N	0.34	N	#N/A	#N/A
GCA_001307505.2	QLL36934.1	Q	0	0	N	0	N	0.2	33	N	0.309	28	N	0.965	8	N	0.663	Y	0.486	Y	#N/A	#N/A
GCA_001307505.2	QLL36935.1	Q	0	0	N	0	N	0.254	67	N	0.092	34	N	0.293	7	N	0.071	N	0.082	N	#N/A	#N/A
GCA_001307505.2	QLL36936.1	Q	0	0	N	0	N	0.116	21	N	0.16	30	N	0.887	20	N	0.362	N	0.261	N	#N/A	#N/A
GCA_001307505.2	QLL36937.1	Q	0	20	N	0	N	0.133	28	N	0.277	27	N	0.897	2	N	0.68	Y	0.479	Y	#N/A	#N/A
GCA_001307505.2	QLL36938.1	Q	0	0	N	0	N	0.326	35	N	0.372	35	Y	0.839	27	N	0.254	N	0.313	N	#N/A	#N/A
GCA_001307505.2	QLL36939.1	Q	0	17	N	0	N	0.242	26	N	0.334	26	Y	0.835	14	N	0.545	Y	0.439	N	#N/A	#N/A
GCA_001307505.2	QLL36940.1	Q	0.003	22	N	0.003	N	0.33	21	N	0.344	28	Y	0.973	19	Y	0.465	N	0.404	N	#N/A	#N/A
GCA_001307505.2	QLL36941.1	Q	0	25	N	0	N	0.141	52	N	0.204	33	N	0.912	8	N	0.34	N	0.272	N	#N/A	#N/A
GCA_001307505.2	QLL36942.1	Q	0	0	N	0	N	0.104	45	N	0.088	32	N	0.292	17	N	0.078	N	0.083	N	#N/A	#N/A
GCA_001307505.2	QLL36943.1	Q	0	0	N	0	N	0.092	42	N	0.171	32	N	0.894	20	N	0.301	N	0.236	N	#N/A	#N/A
GCA_001307505.2	QLL36944.1	Q	0	0	N	0	N	0.121	24	N	0.155	45	N	0.727	8	N	0.316	N	0.235	N	#N/A	#N/A
GCA_001307505.2	QLL36945.1	Q	0	0	N	0	N	0.093	25	N	0.12	34	N	0.607	19	N	0.134	N	0.127	N	#N/A	#N/A
GCA_001307505.2	QLL36946.1	Q	0	0	N	0	N	0.156	34	N	0.064	36	N	0.395	2	N	0.095	N	0.079	N	#N/A	#N/A
GCA_001307505.2	QLL36947.1	Q	0	0	N	0	N	0.075	23	N	0.034	23	N	0.231	8	N	0.048	N	0.041	N	#N/A	#N/A
GCA_001307505.2	QLL36948.1	Q	0	0	N	0	N	0.111	69	N	0.094	20	N	0.606	9	N	0.196	N	0.145	N	#N/A	#N/A
GCA_001307505.2	QLL36949.1	Q	0	0	N	0	N	0.146	35	N	0.192	35	N	0.781	31	N	0.194	N	0.193	N	#N/A	#N/A
GCA_001307505.2	QLL36950.1	Q	0	30	N	0	N	0.136	30	N	0.197	30	N	0.851	24	N	0.33	N	0.263	N	#N/A	#N/A
GCA_001307505.2	QLL36951.1	Q	0	34	N	0	N	0.097	37	N	0.244	37	N	0.999	8	Y	0.737	Y	0.49	Y	#N/A	#N/A
GCA_001307505.2	QLL36952.1	Q	0	19	N	0	N	0.144	43	N	0.154	21	N	0.966	1	N	0.401	N	0.277	N	#N/A	#N/A
GCA_001307505.2	QLL36953.1	Q	0	0	N	0	N	0.055	44	N	0.109	19	N	0.949	9	N	0.441	N	0.275	N	#N/A	#N/A
GCA_001307505.2	QLL36954.1	Q	0	0	N	0	N	0.109	63	N	0.095	28	N	0.918	2	N	0.28	N	0.188	N	#N/A	#N/A
GCA_001307505.2	QLL36955.1	Q	0	0	N	0	N	0.102	23	N	0.091	48	N	0.52	10	N	0.109	N	0.1	N	#N/A	#N/A
GCA_001307505.2	QLL36956.1	Q	0	24	N	0	N	0.241	24	N	0.203	35	N	0.914	23	N	0.497	N	0.35	N	#N/A	#N/A
GCA_001307505.2	QLL36957.1	Q	0	0	N	0	N	0.099	36	N	0.184	36	N	0.886	25	N	0.241	N	0.213	N	#N/A	#N/A
GCA_001307505.2	QLL36958.1	Q	0	0	N	0	N	0.11	50	N	0.224	47	N	0.77	27	N	0.304	N	0.264	N	#N/A	#N/A
GCA_001307505.2	QLL36959.1	S	0.653	34	Y	0.661	Y	0.501	34	N	0.385	34	Y	0.87	20	N	0.255	N	0.32	N	PredHel=1	Topology=o15-32i
GCA_001307505.2	QLL36960.1	Q	0	0	N	0	N	0.149	31	N	0.055	4	N	0.473	1	N	0.267	N	0.161	N	#N/A	#N/A
GCA_001307505.2	QLL36961.1	Q	0	0	N	0	N	0.121	23	N	0.043	34	N	0.185	43	N	0.035	N	0.039	N	#N/A	#N/A
GCA_001307505.2	QLL36962.1	Q	0	0	N	0	N	0.078	36	N	0.185	35	N	0.894	23	N	0.278	N	0.231	N	#N/A	#N/A
GCA_001307505.2	QLL36963.1	Q	0	0	N	0	N	0.12	24	N	0.106	22	N	0.663	12	N	0.185	N	0.145	N	#N/A	#N/A
GCA_001307505.2	QLL36964.1	Q	0	0	N	0	N	0.134	34	N	0.157	34	N	0.684	12	N	0.211	N	0.184	N	#N/A	#N/A
GCA_001307505.2	QLL36965.1	Q	0	0	N	0	N	0.354	27	N	0.143	27	N	0.292	22	N	0.071	N	0.107	N	#N/A	#N/A
GCA_001307505.2	QLL36966.1	Q	0	0	N	0	N	0.251	30	N	0.176	30	N	0.563	25	N	0.119	N	0.148	N	#N/A	#N/A
GCA_001307505.2	QLL36967.1	Q	0	0	N	0	N	0.122	24	N	0.21	24	N	0.932	6	N	0.506	N	0.358	N	#N/A	#N/A
GCA_001307505.2	QLL36968.1	Q	0	0	N	0	N	0.099	59	N	0.141	34	N	0.739	25	N	0.284	N	0.213	N	#N/A	#N/A
GCA_001307505.2	QLL36969.1	Q	0	58	N	0	N	0.102	24	N	0.198	24	N	0.982	22	Y	0.714	Y	0.456	Y	#N/A	#N/A
GCA_001307505.2	QLL36970.1	Q	0	0	N	0	N	0.121	31	N	0.078	34	N	0.386	30	N	0.075	N	0.076	N	#N/A	#N/A
GCA_001307505.2	QLL36971.1	Q	0	0	N	0	N	0.152	29	N	0.096	29	N	0.621	25	N	0.086	N	0.091	N	#N/A	#N/A
GCA_001307505.2	QLL36972.1	Q	0.002	45	N	0.002	N	0.392	26	N	0.53	26	Y	0.988	7	Y	0.841	Y	0.685	Y	#N/A	#N/A
GCA_001307505.2	QLL36973.1	Q	0	0	N	0	N	0.096	32	N	0.086	32	N	0.26	20	N	0.066	N	0.076	N	#N/A	#N/A
GCA_001307505.2	QLL36974.1	Q	0	0	N	0	N	0.102	41	N	0.048	12	N	0.216	1	N	0.062	N	0.055	N	#N/A	#N/A
GCA_001307505.2	QLL36975.1	Q	0	24	N	0	N	0.118	31	N	0.071	31	N	0.509	5	N	0.113	N	0.092	N	#N/A	#N/A
GCA_001307505.2	QLL36976.1	Q	0	51	N	0	N	0.127	28	N	0.268	28	N	0.928	17	N	0.544	Y	0.406	N	#N/A	#N/A
GCA_001307505.2	QLL36977.1	S	0.63	37	Y	0.63	Y	0.267	37	N	0.472	37	Y	0.996	24	Y	0.665	Y	0.569	Y	PredHel=0	Topology=o
GCA_001307505.2	QLL36978.1	Q	0	0	N	0	N	0.114	21	N	0.17	19	N	0.816	9	N	0.395	N	0.283	N	#N/A	#N/A
GCA_001307505.2	QLL36979.1	Q	0	0	N	0	N	0.104	25	N	0.127	28	N	0.877	20	N	0.226	N	0.176	N	#N/A	#N/A
GCA_001307505.2	QLL36980.1	S	0.645	43	Y	0.645	Y	0.281	43	N	0.423	43	Y	0.988	28	Y	0.632	Y	0.527	Y	PredHel=1	Topology=i93-115o
GCA_001307505.2	QLL36981.1	S	0.997	33	Y	1	Y	0.674	33	Y	0.787	33	Y	0.998	23	Y	0.897	Y	0.842	Y	PredHel=0	Topology=i
GCA_001307505.2	QLL36982.1	S	0.766	46	Y	0.766	Y	0.168	33	N	0.352	33	Y	0.997	22	Y	0.726	Y	0.539	Y	PredHel=1	Topology=o2225-2242i
GCA_001307505.2	QLL36983.1	Q	0	0	N	0	N	0.142	29	N	0.087	10	N	0.876	3	N	0.518	Y	0.303	N	#N/A	#N/A
GCA_001307505.2	QLL36984.1	Q	0.006	32	N	0.006	N	0.171	32	N	0.307	32	N	0.902	23	N	0.603	Y	0.455	Y	#N/A	#N/A
GCA_001307505.2	QLL36985.1	Q	0	0	N	0	N	0.068	25	N	0.167	25	N	0.987	2	Y	0.577	Y	0.372	N	#N/A	#N/A
GCA_001307505.2	QLL36986.1	Q	0	0	N	0	N	0.058	23	N	0.072	23	N	0.429	1	N	0.133	N	0.102	N	#N/A	#N/A
GCA_001307505.2	QLL36987.1	Q	0	47	N	0	N	0.088	22	N	0.163	47	N	0.92	29	N	0.351	N	0.257	N	#N/A	#N/A
GCA_001307505.2	QLL36988.1	Q	0	0	N	0	N	0.06	23	N	0.063	31	N	0.614	3	N	0.142	N	0.103	N	#N/A	#N/A
GCA_001307505.2	QLL36989.1	Q	0	0	N	0	N	0.154	19	N	0.173	19	N	0.668	2	N	0.31	N	0.242	N	#N/A	#N/A
GCA_001307505.2	QLL36990.1	Q	0	0	N	0	N	0.096	25	N	0.116	39	N	0.727	6	N	0.252	N	0.184	N	#N/A	#N/A
GCA_001307505.2	QLL36991.1	Q	0	0	N	0	N	0.199	63	N	0.15	42	N	0.924	31	N	0.19	N	0.17	N	#N/A	#N/A
GCA_001307505.2	QLL36992.1	Q	0	0	N	0	N	0.073	28	N	0.042	28	N	0.144	16	N	0.038	N	0.04	N	#N/A	#N/A
GCA_001307505.2	QLL36993.1	Q	0	0	N	0	N	0.093	25	N	0.108	34	N	0.514	19	N	0.11	N	0.109	N	#N/A	#N/A
GCA_001307505.2	QLL36994.1	Q	0	0	N	0	N	0.127	35	N	0.177	35	N	0.854	32	N	0.239	N	0.208	N	#N/A	#N/A
GCA_001307505.2	QLL36995.1	Q	0	0	N	0	N	0.125	24	N	0.168	22	N	0.914	6	N	0.494	N	0.331	N	#N/A	#N/A
GCA_001307505.2	QLL36996.1	Q	0	0	N	0	N	0.179	62	N	0.034	36	N	0.064	12	N	0.031	N	0.033	N	#N/A	#N/A
GCA_001307505.2	QLL36997.1	Q	0	0	N	0	N	0.093	30	N	0.069	30	N	0.267	20	N	0.052	N	0.061	N	#N/A	#N/A
GCA_001307505.2	QLL36998.1	Q	0	0	N	0	N	0.253	27	N	0.162	36	N	0.432	1	N	0.135	N	0.148	N	#N/A	#N/A
GCA_001307505.2	QLL36999.1	Q	0	0	N	0	N	0.154	34	N	0.082	34	N	0.147	1	N	0.049	N	0.066	N	#N/A	#N/A
GCA_001307505.2	QLL37000.1	Q	0	0	N	0	N	0.078	25	N	0.103	34	N	0.688	26	N	0.133	N	0.118	N	#N/A	#N/A
GCA_001307505.2	QLL37001.1	Q	0	0	N	0	N	0.196	69	N	0.075	69	N	0.487	8	N	0.088	N	0.082	N	#N/A	#N/A
GCA_001307505.2	QLL37002.1	Q	0.498	28	N	0.498	N	0.212	32	N	0.256	25	N	0.928	9	N	0.557	Y	0.407	N	#N/A	#N/A
GCA_001307505.2	QLL37003.1	Q	0	0	N	0	N	0.143	23	N	0.086	23	N	0.45	1	N	0.105	N	0.096	N	#N/A	#N/A
GCA_001307505.2	QLL37004.1	Q	0	0	N	0	N	0.214	26	N	0.094	44	N	0.482	1	N	0.081	N	0.088	N	#N/A	#N/A
GCA_001307505.2	QLL37005.1	Q	0.003	30	N	0.004	N	0.381	25	N	0.336	25	Y	0.938	5	N	0.488	N	0.412	N	#N/A	#N/A
GCA_001307505.2	QLL37006.1	Q	0	0	N	0	N	0.075	59	N	0.068	22	N	0.708	9	N	0.204	N	0.136	N	#N/A	#N/A
GCA_001307505.2	QLL37007.1	Q	0	0	N	0	N	0.18	29	N	0.134	41	N	0.729	1	N	0.23	N	0.182	N	#N/A	#N/A
GCA_001307505.2	QLL37008.1	Q	0.001	37	N	0.002	N	0.152	28	N	0.271	28	N	0.928	17	N	0.612	Y	0.441	N	#N/A	#N/A
GCA_001307505.2	QLL37009.1	S	0.728	55	Y	0.732	Y	0.197	36	N	0.295	36	N	0.864	27	N	0.489	N	0.392	N	PredHel=0	Topology=o
GCA_001307505.2	QLL37010.1	Q	0.004	61	N	0.004	N	0.159	23	N	0.197	44	N	0.862	26	N	0.429	N	0.313	N	#N/A	#N/A
GCA_001307505.2	QLL37011.1	Q	0	0	N	0	N	0.167	32	N	0.101	32	N	0.603	27	N	0.097	N	0.099	N	#N/A	#N/A
GCA_001307505.2	QLL37012.1	Q	0	0	N	0	N	0.146	27	N	0.101	37	N	0.66	30	N	0.207	N	0.154	N	#N/A	#N/A
GCA_001307505.2	QLL37013.1	Q	0	40	N	0	N	0.142	24	N	0.206	24	N	0.879	9	N	0.395	N	0.301	N	#N/A	#N/A
GCA_001307505.2	QLL37014.1	Q	0	0	N	0	N	0.082	22	N	0.07	45	N	0.355	40	N	0.089	N	0.079	N	#N/A	#N/A
GCA_001307505.2	QLL37015.1	Q	0	0	N	0	N	0.059	24	N	0.044	12	N	0.385	8	N	0.198	N	0.121	N	#N/A	#N/A
GCA_001307505.2	QLL37016.1	Q	0	0	N	0	N	0.152	56	N	0.049	44	N	0.058	26	N	0.017	N	0.033	N	#N/A	#N/A
GCA_001307505.2	QLL37017.1	Q	0	43	N	0	N	0.073	35	N	0.164	22	N	0.94	9	N	0.62	Y	0.392	N	#N/A	#N/A
GCA_001307505.2	QLL37018.1	Q	0	0	N	0	N	0.194	29	N	0.245	29	N	0.781	20	N	0.359	N	0.302	N	#N/A	#N/A
GCA_001307505.2	QLL37019.1	Q	0	32	N	0	N	0.193	32	N	0.246	32	N	0.918	23	N	0.276	N	0.261	N	#N/A	#N/A
GCA_001307505.2	QLL37020.1	Q	0	51	N	0	N	0.136	47	N	0.222	47	N	0.982	29	Y	0.4	N	0.311	N	#N/A	#N/A
GCA_001307505.2	QLL37021.1	Q	0	0	N	0	N	0.141	45	N	0.132	45	N	0.748	12	N	0.156	N	0.144	N	#N/A	#N/A
GCA_001307505.2	QLL37022.1	Q	0	0	N	0	N	0.169	44	N	0.193	44	N	0.761	9	N	0.295	N	0.244	N	#N/A	#N/A
GCA_001307505.2	QLL37023.1	Q	0	44	N	0	N	0.225	21	N	0.175	29	N	0.985	26	Y	0.461	N	0.318	N	#N/A	#N/A
GCA_001307505.2	QLL37024.1	Q	0	0	N	0	N	0.379	23	N	0.214	23	N	0.655	21	N	0.18	N	0.197	N	#N/A	#N/A
GCA_001307505.2	QLL37025.1	Q	0	0	N	0	N	0.232	29	N	0.193	29	N	0.725	23	N	0.153	N	0.173	N	#N/A	#N/A
GCA_001307505.2	QLL37026.1	S	0.48	26	N	0.597	Y	0.269	37	N	0.474	37	Y	0.99	20	Y	0.81	Y	0.642	Y	PredHel=5	Topology=o53-75i82-104o109-126i168-190o210-232i
GCA_001307505.2	QLL37027.1	S	0.284	28	N	0.602	Y	0.163	28	N	0.295	28	N	0.961	25	N	0.545	Y	0.42	N	PredHel=5	Topology=o73-95i107-129o149-168i203-225o253-275i
GCA_001307505.2	QLL37028.1	Q	0.001	32	N	0.001	N	0.229	25	N	0.235	28	N	0.936	22	N	0.64	Y	0.438	N	#N/A	#N/A
GCA_001307505.2	QLL37029.1	Q	0	0	N	0	N	0.175	27	N	0.193	27	N	0.452	16	N	0.218	N	0.205	N	#N/A	#N/A
GCA_001307505.2	QLL37030.1	Q	0	0	N	0	N	0.09	37	N	0.117	39	N	0.707	7	N	0.253	N	0.185	N	#N/A	#N/A
GCA_001307505.2	QLL37031.1	Q	0	0	N	0	N	0.159	28	N	0.245	36	N	0.883	25	N	0.34	N	0.292	N	#N/A	#N/A
GCA_001307505.2	QLL37032.1	Q	0	0	N	0	N	0.064	21	N	0.075	26	N	0.329	16	N	0.123	N	0.099	N	#N/A	#N/A
GCA_001307505.2	QLL37033.1	Q	0	0	N	0	N	0.133	39	N	0.23	39	N	0.92	3	N	0.57	Y	0.4	N	#N/A	#N/A
GCA_001307505.2	QLL37034.1	Q	0	0	N	0	N	0.192	24	N	0.148	24	N	0.469	15	N	0.158	N	0.153	N	#N/A	#N/A
GCA_001307505.2	QLL37035.1	Q	0	0	N	0	N	0.086	26	N	0.092	36	N	0.686	2	N	0.201	N	0.146	N	#N/A	#N/A
GCA_001307505.2	QLL37036.1	Q	0	0	N	0	N	0.151	28	N	0.161	28	N	0.62	27	N	0.177	N	0.169	N	#N/A	#N/A
GCA_001307505.2	QLL37037.1	Q	0	0	N	0	N	0.175	24	N	0.087	41	N	0.29	13	N	0.087	N	0.087	N	#N/A	#N/A
GCA_001307505.2	QLL37038.1	Q	0	0	N	0	N	0.1	31	N	0.032	48	N	0.123	5	N	0.038	N	0.035	N	#N/A	#N/A
GCA_001307505.2	QLL37039.1	Q	0	21	N	0	N	0.188	23	N	0.285	23	N	0.783	7	N	0.482	N	0.384	N	#N/A	#N/A
GCA_001307505.2	QLL37040.1	Q	0	0	N	0	N	0.252	25	N	0.114	25	N	0.656	9	N	0.147	N	0.13	N	#N/A	#N/A
GCA_001307505.2	QLL37041.1	Q	0	0	N	0	N	0.16	24	N	0.222	44	N	0.885	24	N	0.421	N	0.321	N	#N/A	#N/A
GCA_001307505.2	QLL37042.1	Q	0	0	N	0	N	0.075	40	N	0.093	24	N	0.546	17	N	0.192	N	0.142	N	#N/A	#N/A
GCA_001307505.2	QLL37043.1	Q	0	0	N	0	N	0.108	23	N	0.165	23	N	0.806	17	N	0.305	N	0.235	N	#N/A	#N/A
GCA_001307505.2	QLL37044.1	Q	0	28	N	0	N	0.333	28	N	0.311	28	N	0.806	18	N	0.395	N	0.353	N	#N/A	#N/A
GCA_001307505.2	QLL37045.1	Q	0	0	N	0	N	0.082	43	N	0.073	23	N	0.239	14	N	0.103	N	0.088	N	#N/A	#N/A
GCA_001307505.2	QLL37046.1	Q	0	0	N	0	N	0.079	33	N	0.115	33	N	0.522	20	N	0.176	N	0.146	N	#N/A	#N/A
GCA_001307505.2	QLL37047.1	Q	0	55	N	0	N	0.201	38	N	0.382	38	Y	0.974	25	Y	0.55	Y	0.466	Y	#N/A	#N/A
GCA_001307505.2	QLL37048.1	Q	0.266	33	N	0.312	N	0.152	30	N	0.293	30	N	0.976	26	Y	0.557	Y	0.425	N	#N/A	#N/A
GCA_001307505.2	QLL37049.1	Q	0.005	27	N	0.005	N	0.345	32	N	0.431	32	Y	0.978	3	Y	0.659	Y	0.545	Y	#N/A	#N/A
GCA_001307505.2	QLL37050.1	Q	0	0	N	0	N	0.174	28	N	0.045	33	N	0.139	15	N	0.039	N	0.042	N	#N/A	#N/A
GCA_001307505.2	QLL37051.1	Q	0	0	N	0	N	0.492	27	N	0.082	48	N	0.114	30	N	0.034	N	0.058	N	#N/A	#N/A
GCA_001307505.2	QLL37052.1	Q	0.003	24	N	0.003	N	0.516	24	N	0.184	34	N	0.767	22	N	0.218	N	0.201	N	#N/A	#N/A
GCA_001307505.2	QLL37053.1	Q	0	0	N	0	N	0.225	31	N	0.116	20	N	0.544	7	N	0.175	N	0.146	N	#N/A	#N/A
GCA_001307505.2	QLL37054.1	Q	0	0	N	0	N	0.112	33	N	0.096	33	N	0.303	26	N	0.065	N	0.081	N	#N/A	#N/A
GCA_001307505.2	QLL37055.1	Q	0	19	N	0	N	0.384	39	N	0.455	39	Y	0.943	29	N	0.421	N	0.438	N	#N/A	#N/A
GCA_001307505.2	QLL37056.1	Q	0.001	64	N	0.001	N	0.299	29	N	0.363	29	Y	0.859	23	N	0.474	N	0.419	N	#N/A	#N/A
GCA_001307505.2	QLL37057.1	Q	0	34	N	0	N	0.191	55	N	0.139	34	N	0.59	27	N	0.216	N	0.178	N	#N/A	#N/A
GCA_001307505.2	QLL37058.1	Q	0	25	N	0	N	0.116	65	N	0.126	25	N	0.894	1	N	0.333	N	0.229	N	#N/A	#N/A
GCA_001307505.2	QLL37059.1	Q	0	0	N	0	N	0.072	24	N	0.055	46	N	0.556	17	N	0.102	N	0.079	N	#N/A	#N/A
GCA_001307505.2	QLL37060.1	Q	0	0	N	0	N	0.098	24	N	0.089	33	N	0.616	27	N	0.113	N	0.101	N	#N/A	#N/A
GCA_001307505.2	QLL37061.1	Q	0.001	31	N	0.001	N	0.17	41	N	0.325	41	Y	0.988	23	Y	0.499	N	0.412	N	#N/A	#N/A
GCA_001307505.2	QLL37062.1	Q	0	0	N	0	N	0.077	40	N	0.171	40	N	0.958	26	N	0.42	N	0.296	N	#N/A	#N/A
GCA_001307505.2	QLL37063.1	Q	0	45	N	0	N	0.171	24	N	0.21	24	N	0.784	19	N	0.355	N	0.282	N	#N/A	#N/A
GCA_001307505.2	QLL37064.1	Q	0	0	N	0	N	0.124	22	N	0.07	38	N	0.244	35	N	0.071	N	0.07	N	#N/A	#N/A
GCA_001307505.2	QLL37065.1	Q	0	0	N	0	N	0.14	27	N	0.124	41	N	0.598	26	N	0.176	N	0.15	N	#N/A	#N/A
GCA_001307505.2	QLL37066.1	Q	0	0	N	0	N	0.128	39	N	0.05	7	N	0.334	3	N	0.254	N	0.152	N	#N/A	#N/A
GCA_001307505.2	QLL37067.1	Q	0	0	N	0	N	0.198	28	N	0.152	43	N	0.795	40	N	0.189	N	0.17	N	#N/A	#N/A
GCA_001307505.2	QLL37068.1	Q	0	0	N	0	N	0.13	27	N	0.095	32	N	0.459	20	N	0.114	N	0.105	N	#N/A	#N/A
GCA_001307505.2	QLL37069.1	Q	0	0	N	0	N	0.07	27	N	0.073	22	N	0.5	8	N	0.156	N	0.114	N	#N/A	#N/A
GCA_001307505.2	QLL37070.1	Q	0	0	N	0	N	0.184	48	N	0.066	7	N	0.526	2	N	0.267	N	0.166	N	#N/A	#N/A
GCA_001307505.2	QLL37071.1	Q	0	0	N	0	N	0.488	29	N	0.142	29	N	0.515	31	N	0.145	N	0.144	N	#N/A	#N/A
GCA_001307505.2	QLL37072.1	Q	0	27	N	0	N	0.269	27	N	0.205	27	N	0.519	18	N	0.19	N	0.198	N	#N/A	#N/A
GCA_001307505.2	QLL37073.1	Q	0	0	N	0	N	0.114	22	N	0.12	22	N	0.697	1	N	0.202	N	0.161	N	#N/A	#N/A
GCA_001307505.2	QLL37074.1	Q	0	0	N	0	N	0.088	24	N	0.083	39	N	0.308	29	N	0.076	N	0.079	N	#N/A	#N/A
GCA_001307505.2	QLL37075.1	Q	0	0	N	0	N	0.118	37	N	0.218	37	N	0.838	23	N	0.353	N	0.285	N	#N/A	#N/A
GCA_001307505.2	QLL37076.1	Q	0	21	N	0	N	0.327	23	N	0.276	31	N	0.918	3	N	0.553	Y	0.414	N	#N/A	#N/A
GCA_001307505.2	QLL37077.1	Q	0	17	N	0	N	0.133	29	N	0.122	53	N	0.813	2	N	0.357	N	0.239	N	#N/A	#N/A
GCA_001307505.2	QLL37078.1	S	0.998	35	Y	0.999	Y	0.23	34	N	0.441	34	Y	0.999	23	Y	0.847	Y	0.644	Y	PredHel=0	Topology=o
GCA_001307505.2	QLL37079.1	Q	0.001	33	N	0.001	N	0.173	31	N	0.351	31	Y	0.984	24	Y	0.65	Y	0.5	Y	#N/A	#N/A
GCA_001307505.2	QLL37080.1	Q	0	0	N	0	N	0.119	48	N	0.043	48	N	0.094	2	N	0.028	N	0.036	N	#N/A	#N/A
GCA_001307505.2	QLL37081.1	Q	0.005	42	N	0.008	N	0.158	25	N	0.205	34	N	0.939	18	N	0.375	N	0.29	N	#N/A	#N/A
GCA_001307505.2	QLL37082.1	Q	0.165	47	N	0.182	N	0.354	30	N	0.315	47	N	0.991	26	Y	0.327	N	0.321	N	#N/A	#N/A
GCA_001307505.2	QLL37083.1	S	0.98	34	Y	0.998	Y	0.543	34	Y	0.591	34	Y	0.98	12	Y	0.763	Y	0.677	Y	PredHel=0	Topology=o
GCA_001307505.2	QLL37084.1	Q	0	0	N	0	N	0.107	27	N	0.087	27	N	0.329	3	N	0.118	N	0.103	N	#N/A	#N/A
GCA_001307505.2	QLL37085.1	Q	0	0	N	0	N	0.109	40	N	0.063	32	N	0.131	27	N	0.032	N	0.047	N	#N/A	#N/A
GCA_001307505.2	QLL37086.1	Q	0	0	N	0	N	0.25	19	N	0.142	55	N	0.598	36	N	0.14	N	0.141	N	#N/A	#N/A
GCA_001307505.2	QLL37087.1	Q	0	0	N	0	N	0.107	48	N	0.081	41	N	0.763	1	N	0.116	N	0.098	N	#N/A	#N/A
GCA_001307505.2	QLL37088.1	Q	0	32	N	0	N	0.179	62	N	0.23	37	N	0.942	26	N	0.374	N	0.302	N	#N/A	#N/A
GCA_001307505.2	QLL37089.1	Q	0	33	N	0	N	0.141	23	N	0.18	30	N	0.71	16	N	0.184	N	0.182	N	#N/A	#N/A
GCA_001307505.2	QLL37090.1	Q	0	56	N	0	N	0.339	24	N	0.282	24	N	0.803	6	N	0.413	N	0.348	N	#N/A	#N/A
GCA_001307505.2	QLL37091.1	Q	0	17	N	0	N	0.158	29	N	0.15	23	N	0.664	3	N	0.328	N	0.239	N	#N/A	#N/A
GCA_001307505.2	QLL37092.1	Q	0	29	N	0	N	0.287	34	N	0.332	34	Y	0.807	25	N	0.347	N	0.339	N	#N/A	#N/A
GCA_001307505.2	QLL37093.1	Q	0	0	N	0	N	0.082	67	N	0.118	32	N	0.749	23	N	0.253	N	0.185	N	#N/A	#N/A
GCA_001307505.2	QLL37094.1	Q	0	46	N	0	N	0.265	23	N	0.284	41	N	0.839	33	N	0.259	N	0.271	N	#N/A	#N/A
GCA_001307505.2	QLL37095.1	Q	0	0	N	0	N	0.156	20	N	0.086	20	N	0.335	17	N	0.091	N	0.088	N	#N/A	#N/A
GCA_001307505.2	QLL37096.1	Q	0	0	N	0	N	0.103	21	N	0.105	21	N	0.869	2	N	0.235	N	0.17	N	#N/A	#N/A
GCA_001307505.2	QLL37097.1	Q	0	55	N	0	N	0.087	57	N	0.153	25	N	0.991	7	Y	0.658	Y	0.405	N	#N/A	#N/A
GCA_001307505.2	QLL37098.1	Q	0	24	N	0	N	0.082	28	N	0.209	28	N	0.877	21	N	0.476	N	0.342	N	#N/A	#N/A
GCA_001307505.2	QLL37099.1	Q	0	0	N	0	N	0.151	14	N	0.101	34	N	0.301	30	N	0.094	N	0.097	N	#N/A	#N/A
GCA_001307505.2	QLL37100.1	Q	0	0	N	0	N	0.135	45	N	0.121	45	N	0.241	38	N	0.1	N	0.111	N	#N/A	#N/A
GCA_001307505.2	QLL37101.1	Q	0.001	18	N	0.001	N	0.146	23	N	0.108	45	N	0.852	38	N	0.238	N	0.173	N	#N/A	#N/A
GCA_001307505.2	QLL37102.1	Q	0	0	N	0	N	0.35	27	N	0.361	27	Y	0.749	6	N	0.418	N	0.389	N	#N/A	#N/A
GCA_001307505.2	QLL37103.1	Q	0	0	N	0	N	0.374	30	N	0.426	30	Y	0.849	20	N	0.395	N	0.411	N	#N/A	#N/A
GCA_001307505.2	QLL37104.1	Q	0.11	43	N	0.11	N	0.111	43	N	0.265	36	N	0.976	28	Y	0.44	N	0.353	N	#N/A	#N/A
GCA_001307505.2	QLL37105.1	Q	0	0	N	0	N	0.125	45	N	0.2	45	N	0.695	37	N	0.216	N	0.208	N	#N/A	#N/A
GCA_001307505.2	QLL37106.1	Q	0.006	40	N	0.006	N	0.094	27	N	0.163	40	N	0.96	27	N	0.397	N	0.28	N	#N/A	#N/A
GCA_001307505.2	QLL37107.1	Q	0	0	N	0	N	0.203	23	N	0.049	23	N	0.063	9	N	0.023	N	0.036	N	#N/A	#N/A
GCA_001307505.2	QLL37108.1	Q	0	0	N	0	N	0.102	41	N	0.058	41	N	0.325	28	N	0.054	N	0.056	N	#N/A	#N/A
GCA_001307505.2	QLL37109.1	Q	0	25	N	0	N	0.3	25	N	0.424	25	Y	0.978	8	Y	0.892	Y	0.658	Y	#N/A	#N/A
GCA_001307505.2	QLL37110.1	Q	0	0	N	0	N	0.12	29	N	0.147	9	N	0.499	1	N	0.281	N	0.214	N	#N/A	#N/A
GCA_001307505.2	QLL37111.1	Q	0	0	N	0	N	0.096	27	N	0.131	33	N	0.819	29	N	0.387	N	0.259	N	#N/A	#N/A
GCA_002968365.1	PQP78921.1	Q	0	0	N	0	N	0.099	27	N	0.106	35	N	0.529	29	N	0.088	N	0.097	N	#N/A	#N/A
GCA_002968365.1	PQP78924.1	Q	0	0	N	0	N	0.224	31	N	0.068	31	N	0.122	2	N	0.029	N	0.048	N	#N/A	#N/A
GCA_002968365.1	PQP78929.1	Q	0	0	N	0	N	0.135	24	N	0.091	24	N	0.351	21	N	0.08	N	0.086	N	#N/A	#N/A
GCA_002968365.1	PQP78933.1	Q	0	0	N	0	N	0.105	23	N	0.076	23	N	0.498	9	N	0.097	N	0.086	N	#N/A	#N/A
GCA_002968365.1	PQP78935.1	Q	0	0	N	0	N	0.117	38	N	0.092	38	N	0.175	22	N	0.056	N	0.074	N	#N/A	#N/A
GCA_002968365.1	PQP78938.1	Q	0	0	N	0	N	0.126	23	N	0.223	31	N	0.847	16	N	0.272	N	0.248	N	#N/A	#N/A
GCA_002968365.1	PQP78939.1	Q	0	0	N	0	N	0.123	23	N	0.033	23	N	0.294	9	N	0.045	N	0.039	N	#N/A	#N/A
GCA_002968365.1	PQP78943.1	Q	0	0	N	0	N	0.053	27	N	0.114	39	N	0.744	26	N	0.155	N	0.135	N	#N/A	#N/A
GCA_002968365.1	PQP78946.1	Q	0	0	N	0	N	0.441	22	N	0.29	22	N	0.544	13	N	0.212	N	0.251	N	#N/A	#N/A
GCA_002968365.1	PQP78950.1	Q	0	0	N	0	N	0.037	27	N	0.108	3	N	0.802	1	N	0.741	Y	0.424	N	#N/A	#N/A
GCA_002968365.1	PQP78951.1	Q	0	0	N	0	N	0.071	30	N	0.045	30	N	0.408	9	N	0.046	N	0.045	N	#N/A	#N/A
GCA_002968365.1	PQP78954.1	Q	0	0	N	0	N	0.079	27	N	0.036	24	N	0.26	7	N	0.049	N	0.043	N	#N/A	#N/A
GCA_002968365.1	PQP78955.1	Q	0	0	N	0	N	0.096	34	N	0.076	9	N	0.623	8	N	0.415	N	0.245	N	#N/A	#N/A
GCA_002968365.1	PQP78960.1	S	0.531	34	Y	1	Y	0.483	35	N	0.626	35	Y	0.977	22	Y	0.611	Y	0.618	Y	PredHel=0	Topology=i
GCA_002968365.1	PQP78961.1	Q	0	0	N	0	N	0.091	24	N	0.177	40	N	0.925	24	N	0.332	N	0.254	N	#N/A	#N/A
GCA_002968365.1	PQP78964.1	Q	0	0	N	0	N	0.094	26	N	0.064	25	N	0.622	7	N	0.103	N	0.083	N	#N/A	#N/A
GCA_002968365.1	PQP78965.1	Q	0	0	N	0	N	0.18	25	N	0.186	25	N	0.576	16	N	0.206	N	0.196	N	#N/A	#N/A
GCA_002968365.1	PQP78989.1	Q	0	0	N	0	N	0.079	27	N	0.036	24	N	0.26	7	N	0.049	N	0.043	N	#N/A	#N/A
GCA_002968365.1	PQP78992.1	Q	0	0	N	0	N	0.083	31	N	0.114	31	N	0.591	29	N	0.208	N	0.161	N	#N/A	#N/A
GCA_002968365.1	PQP78995.1	Q	0	0	N	0	N	0.148	25	N	0.106	25	N	0.416	9	N	0.084	N	0.095	N	#N/A	#N/A
GCA_002968365.1	PQP78996.1	Q	0	0	N	0	N	0.113	34	N	0.08	37	N	0.534	2	N	0.101	N	0.09	N	#N/A	#N/A
GCA_002968365.1	PQP78999.1	Q	0	0	N	0	N	0.115	44	N	0.214	36	N	0.912	27	N	0.376	N	0.295	N	#N/A	#N/A
GCA_002968365.1	PQP79000.1	Q	0	0	N	0	N	0.133	22	N	0.075	22	N	0.587	18	N	0.124	N	0.1	N	#N/A	#N/A
GCA_002968365.1	PQP79002.1	Q	0	23	N	0	N	0.459	23	N	0.281	23	N	0.696	19	N	0.331	N	0.306	N	#N/A	#N/A
GCA_002968365.1	PQP79003.1	Q	0	0	N	0	N	0.383	29	N	0.08	14	N	0.923	2	N	0.282	N	0.181	N	#N/A	#N/A
GCA_002968365.1	PQP79004.1	Q	0	0	N	0	N	0.108	23	N	0.054	23	N	0.156	10	N	0.058	N	0.056	N	#N/A	#N/A
GCA_002968365.1	PQP79008.1	Q	0	0	N	0	N	0.079	26	N	0.089	4	N	0.522	2	N	0.383	N	0.236	N	#N/A	#N/A
GCA_002968365.1	PQP79009.1	Q	0	23	N	0	N	0.409	23	N	0.31	23	N	0.818	18	N	0.368	N	0.339	N	#N/A	#N/A
GCA_002968365.1	PQP79013.1	Q	0	0	N	0	N	0.084	25	N	0.069	25	N	0.288	15	N	0.071	N	0.07	N	#N/A	#N/A
GCA_002968365.1	PQP79014.1	Q	0	26	N	0	N	0.171	38	N	0.148	38	N	0.953	4	N	0.316	N	0.232	N	#N/A	#N/A
GCA_002968365.1	PQP79015.1	Q	0.001	32	N	0.001	N	0.164	21	N	0.276	21	N	0.942	2	N	0.7	Y	0.488	Y	#N/A	#N/A
GCA_002968365.1	PQP79019.1	Q	0	0	N	0	N	0.146	29	N	0.104	13	N	0.376	9	N	0.154	N	0.129	N	#N/A	#N/A
GCA_002968365.1	PQP79020.1	Q	0	0	N	0	N	0.206	24	N	0.106	24	N	0.436	18	N	0.131	N	0.118	N	#N/A	#N/A
GCA_002968365.1	PQP79021.1	S	0.583	30	Y	0.611	Y	0.154	31	N	0.333	31	Y	0.974	16	Y	0.711	Y	0.522	Y	PredHel=0	Topology=i
GCA_002968365.1	PQP79024.1	Q	0	0	N	0	N	0.198	43	N	0.291	36	N	0.979	25	Y	0.446	N	0.368	N	#N/A	#N/A
GCA_002968365.1	PQP79025.1	S	0.503	35	Y	0.999	Y	0.565	35	Y	0.671	35	Y	0.982	26	Y	0.551	Y	0.611	Y	PredHel=0	Topology=o
GCA_002968365.1	PQP79026.1	Q	0	0	N	0	N	0.125	28	N	0.087	21	N	0.653	2	N	0.287	N	0.187	N	#N/A	#N/A
GCA_002968365.1	PQP79049.1	Q	0	0	N	0	N	0.059	19	N	0.032	30	N	0.064	26	N	0.021	N	0.026	N	#N/A	#N/A
GCA_002968365.1	PQP79051.1	Q	0	0	N	0	N	0.052	17	N	0.037	33	N	0.076	9	N	0.036	N	0.037	N	#N/A	#N/A
GCA_002968365.1	PQP79057.1	Q	0.352	30	N	0.352	N	0.193	34	N	0.335	34	Y	0.917	20	N	0.449	N	0.392	N	#N/A	#N/A
GCA_002968365.1	PQP79058.1	Q	0	0	N	0	N	0.111	29	N	0.143	29	N	0.746	13	N	0.224	N	0.183	N	#N/A	#N/A
GCA_002968365.1	PQP79063.1	Q	0	0	N	0	N	0.105	21	N	0.109	36	N	0.682	25	N	0.165	N	0.137	N	#N/A	#N/A
GCA_002968365.1	PQP79069.1	Q	0	0	N	0	N	0.057	25	N	0.03	33	N	0.065	25	N	0.021	N	0.026	N	#N/A	#N/A
GCA_002968365.1	PQP79072.1	Q	0	61	N	0	N	0.125	22	N	0.153	40	N	0.698	3	N	0.315	N	0.234	N	#N/A	#N/A
GCA_002968365.1	PQP79073.1	Q	0	33	N	0	N	0.225	29	N	0.328	29	Y	0.839	24	N	0.388	N	0.358	N	#N/A	#N/A
GCA_002968365.1	PQP79078.1	S	0.932	36	Y	1	Y	0.303	36	N	0.503	36	Y	0.998	20	Y	0.883	Y	0.693	Y	PredHel=0	Topology=o
GCA_002968365.1	PQP79082.1	Q	0.144	28	N	0.176	N	0.608	24	Y	0.632	24	Y	0.987	19	Y	0.8	Y	0.716	Y	#N/A	#N/A
GCA_002968365.1	PQP79086.1	Q	0	44	N	0	N	0.102	33	N	0.274	36	N	0.988	27	Y	0.476	N	0.375	N	#N/A	#N/A
GCA_002968365.1	PQP79092.1	Q	0.007	33	N	0.007	N	0.142	33	N	0.313	33	N	0.932	6	N	0.747	Y	0.53	Y	#N/A	#N/A
GCA_002968365.1	PQP79093.1	Q	0	0	N	0	N	0.154	24	N	0.148	24	N	0.456	17	N	0.157	N	0.152	N	#N/A	#N/A
GCA_002968365.1	PQP79094.1	S	0.503	35	Y	0.999	Y	0.565	35	Y	0.683	35	Y	0.987	26	Y	0.605	Y	0.644	Y	PredHel=0	Topology=i
GCA_002968365.1	PQP79095.1	Q	0.121	44	N	0.125	N	0.319	31	N	0.436	31	Y	0.986	19	Y	0.436	N	0.436	N	#N/A	#N/A
GCA_002968365.1	PQP79096.1	Q	0.22	27	N	0.22	N	0.42	31	N	0.512	31	Y	0.968	20	N	0.616	Y	0.564	Y	#N/A	#N/A
GCA_002968365.1	PQP79121.1	Q	0.298	34	N	0.298	N	0.293	28	N	0.434	28	Y	0.992	18	Y	0.66	Y	0.547	Y	#N/A	#N/A
GCA_002968365.1	PQP79126.1	Q	0	0	N	0	N	0.056	27	N	0.045	35	N	0.244	23	N	0.042	N	0.044	N	#N/A	#N/A
GCA_002968365.1	PQP79127.1	Q	0	0	N	0	N	0.233	35	N	0.099	22	N	0.74	8	N	0.308	N	0.204	N	#N/A	#N/A
GCA_002968365.1	PQP79128.1	Q	0	0	N	0	N	0.159	28	N	0.119	24	N	0.5	3	N	0.186	N	0.153	N	#N/A	#N/A
GCA_002968365.1	PQP79129.1	Q	0	0	N	0	N	0.071	29	N	0.09	29	N	0.675	25	N	0.116	N	0.103	N	#N/A	#N/A
GCA_002968365.1	PQP79130.1	Q	0	0	N	0	N	0.142	28	N	0.113	9	N	0.948	1	N	0.597	Y	0.355	N	#N/A	#N/A
GCA_002968365.1	PQP79135.1	Q	0	0	N	0	N	0.148	21	N	0.127	33	N	0.503	29	N	0.104	N	0.115	N	#N/A	#N/A
GCA_002968365.1	PQP79136.1	Q	0	0	N	0	N	0.174	24	N	0.223	24	N	0.675	9	N	0.385	N	0.304	N	#N/A	#N/A
GCA_002968365.1	PQP79140.1	Q	0	0	N	0	N	0.064	22	N	0.177	22	N	0.936	10	N	0.57	Y	0.374	N	#N/A	#N/A
GCA_002968365.1	PQP79141.1	S	0.595	31	Y	0.984	Y	0.157	38	N	0.341	33	Y	0.991	19	Y	0.72	Y	0.53	Y	PredHel=0	Topology=o
GCA_002968365.1	PQP79145.1	Q	0	0	N	0	N	0.207	40	N	0.317	40	N	0.835	24	N	0.283	N	0.3	N	#N/A	#N/A
GCA_002968365.1	PQP79149.1	Q	0	0	N	0	N	0.222	26	N	0.22	38	N	0.689	2	N	0.242	N	0.231	N	#N/A	#N/A
GCA_002968365.1	PQP79150.1	Q	0	0	N	0	N	0.195	24	N	0.134	39	N	0.693	1	N	0.178	N	0.156	N	#N/A	#N/A
GCA_002968365.1	PQP79154.1	Q	0	0	N	0	N	0.135	26	N	0.102	36	N	0.754	24	N	0.143	N	0.123	N	#N/A	#N/A
GCA_002968365.1	PQP79155.1	Q	0	0	N	0	N	0.073	35	N	0.199	35	N	0.905	19	N	0.601	Y	0.4	N	#N/A	#N/A
GCA_002968365.1	PQP79156.1	Q	0	0	N	0	N	0.202	50	N	0.099	22	N	0.425	7	N	0.137	N	0.118	N	#N/A	#N/A
GCA_002968365.1	PQP79162.1	Q	0.006	30	N	0.007	N	0.169	33	N	0.33	33	Y	0.988	20	Y	0.622	Y	0.476	Y	#N/A	#N/A
GCA_002968365.1	PQP79167.1	S	0.996	31	Y	1	Y	0.502	31	N	0.674	31	Y	0.996	18	Y	0.775	Y	0.725	Y	PredHel=1	Topology=o185-207i
GCA_002968365.1	PQP79172.1	Q	0.001	41	N	0.001	N	0.139	36	N	0.292	31	N	0.968	22	N	0.65	Y	0.471	Y	#N/A	#N/A
GCA_002968365.1	PQP79173.1	Q	0	0	N	0	N	0.116	25	N	0.058	33	N	0.257	1	N	0.069	N	0.064	N	#N/A	#N/A
GCA_002968365.1	PQP79174.1	Q	0	0	N	0	N	0.215	25	N	0.203	25	N	0.971	5	Y	0.365	N	0.284	N	#N/A	#N/A
GCA_002968365.1	PQP79178.1	Q	0	0	N	0	N	0.071	30	N	0.045	30	N	0.408	9	N	0.046	N	0.045	N	#N/A	#N/A
GCA_002968365.1	PQP79179.1	Q	0	0	N	0	N	0.212	25	N	0.354	25	Y	0.933	7	N	0.63	Y	0.492	Y	#N/A	#N/A
GCA_002968365.1	PQP79180.1	Q	0	0	N	0	N	0.046	24	N	0.093	43	N	0.894	34	N	0.42	N	0.257	N	#N/A	#N/A
GCA_002968365.1	PQP79181.1	Q	0	0	N	0	N	0.106	24	N	0.122	29	N	0.724	27	N	0.195	N	0.158	N	#N/A	#N/A
GCA_002968365.1	PQP79183.1	Q	0	0	N	0	N	0.084	38	N	0.123	38	N	0.573	26	N	0.124	N	0.123	N	#N/A	#N/A
GCA_002968365.1	PQP79184.1	Q	0	0	N	0	N	0.097	25	N	0.075	21	N	0.897	2	N	0.219	N	0.147	N	#N/A	#N/A
GCA_002968365.1	PQP79185.1	Q	0.043	43	N	0.085	N	0.482	24	N	0.36	24	Y	0.958	23	N	0.607	Y	0.483	Y	#N/A	#N/A
GCA_002968365.1	PQP79186.1	Q	0	47	N	0	N	0.11	25	N	0.207	25	N	0.957	17	N	0.547	Y	0.377	N	#N/A	#N/A
GCA_002968365.1	PQP79187.1	Q	0	0	N	0	N	0.151	28	N	0.143	28	N	0.508	24	N	0.127	N	0.135	N	#N/A	#N/A
GCA_002968365.1	PQP79188.1	Q	0	0	N	0	N	0.155	24	N	0.197	24	N	0.739	9	N	0.38	N	0.289	N	#N/A	#N/A
GCA_002968365.1	PQP79189.1	Q	0	0	N	0	N	0.073	35	N	0.195	35	N	0.898	19	N	0.571	Y	0.383	N	#N/A	#N/A
GCA_002968365.1	PQP79192.1	Q	0	0	N	0	N	0.11	32	N	0.254	32	N	0.923	24	N	0.536	Y	0.395	N	#N/A	#N/A
GCA_002968365.1	PQP79193.1	Q	0	61	N	0	N	0.17	29	N	0.325	26	Y	0.976	15	Y	0.789	Y	0.557	Y	#N/A	#N/A
GCA_002968365.1	PQP79197.1	Q	0	48	N	0	N	0.351	23	N	0.188	23	N	0.651	9	N	0.329	N	0.258	N	#N/A	#N/A
GCA_002968365.1	PQP79198.1	S	0.586	35	Y	0.985	Y	0.453	40	N	0.504	40	Y	0.994	20	Y	0.622	Y	0.563	Y	PredHel=5	Topology=o71-93i100-122o137-154i192-214o243-265i
GCA_002968365.1	PQP79202.1	Q	0.009	38	N	0.009	N	0.294	38	N	0.413	38	Y	0.917	23	N	0.363	N	0.388	N	#N/A	#N/A
GCA_002968365.1	PQP79203.1	Q	0	0	N	0	N	0.099	34	N	0.08	36	N	0.33	34	N	0.088	N	0.084	N	#N/A	#N/A
GCA_002968365.1	PQP79204.1	Q	0	0	N	0	N	0.118	33	N	0.131	41	N	0.563	35	N	0.094	N	0.113	N	#N/A	#N/A
GCA_002968365.1	PQP79207.1	Q	0.019	32	N	0.036	N	0.247	61	N	0.296	36	N	0.995	22	Y	0.555	Y	0.426	N	#N/A	#N/A
GCA_002968365.1	PQP79208.1	Q	0	0	N	0	N	0.137	24	N	0.06	46	N	0.396	1	N	0.056	N	0.058	N	#N/A	#N/A
GCA_002968365.1	PQP79209.1	Q	0	0	N	0	N	0.229	22	N	0.115	22	N	0.532	2	N	0.148	N	0.131	N	#N/A	#N/A
GCA_002968365.1	PQP79210.1	Q	0	0	N	0	N	0.149	22	N	0.179	35	N	0.832	28	N	0.191	N	0.185	N	#N/A	#N/A
GCA_002968365.1	PQP79231.1	Q	0	0	N	0	N	0.102	22	N	0.108	22	N	0.482	7	N	0.153	N	0.13	N	#N/A	#N/A
GCA_002968365.1	PQP79232.1	Q	0	0	N	0	N	0.086	32	N	0.052	53	N	0.196	38	N	0.054	N	0.053	N	#N/A	#N/A
GCA_002968365.1	PQP79233.1	Q	0.193	44	N	0.211	N	0.26	31	N	0.389	31	Y	0.981	19	Y	0.416	N	0.402	N	#N/A	#N/A
GCA_002968365.1	PQP79234.1	Q	0	20	N	0	N	0.184	28	N	0.27	28	N	0.919	3	N	0.586	Y	0.428	N	#N/A	#N/A
GCA_002968365.1	PQP79235.1	S	0.503	35	Y	0.999	Y	0.565	35	Y	0.668	35	Y	0.981	26	Y	0.541	Y	0.605	Y	PredHel=0	Topology=i
GCA_002968365.1	PQP79238.1	Q	0	0	N	0	N	0.06	32	N	0.178	32	N	0.996	6	Y	0.81	Y	0.494	Y	#N/A	#N/A
GCA_002968365.1	PQP79239.1	S	0.595	31	Y	0.984	Y	0.157	38	N	0.339	33	Y	0.989	19	Y	0.7	Y	0.52	Y	PredHel=0	Topology=o
GCA_002968365.1	PQP79242.1	Q	0	0	N	0	N	0.116	34	N	0.085	24	N	0.827	1	N	0.245	N	0.165	N	#N/A	#N/A
GCA_002968365.1	PQP79243.1	S	0.51	43	Y	0.999	Y	0.223	43	N	0.338	43	Y	0.991	18	Y	0.759	Y	0.549	Y	PredHel=0	Topology=i
GCA_002968365.1	PQP79244.1	Q	0	41	N	0	N	0.139	33	N	0.317	33	N	0.962	21	N	0.699	Y	0.508	Y	#N/A	#N/A
GCA_002968365.1	PQP79245.1	Q	0	0	N	0	N	0.187	22	N	0.102	55	N	0.71	40	N	0.116	N	0.109	N	#N/A	#N/A
GCA_002968365.1	PQP79246.1	Q	0	0	N	0	N	0.145	24	N	0.1	24	N	0.502	2	N	0.141	N	0.121	N	#N/A	#N/A
GCA_002968365.1	PQP79247.1	Q	0	0	N	0	N	0.116	25	N	0.058	33	N	0.257	1	N	0.069	N	0.064	N	#N/A	#N/A
GCA_002968365.1	PQP79250.1	S	0.792	32	Y	0.8	Y	0.51	32	N	0.652	32	Y	0.989	24	Y	0.671	Y	0.662	Y	PredHel=0	Topology=o
GCA_002968365.1	PQP79251.1	Q	0	0	N	0	N	0.106	24	N	0.122	29	N	0.724	27	N	0.195	N	0.158	N	#N/A	#N/A
GCA_002968365.1	PQP79255.1	Q	0	0	N	0	N	0.076	56	N	0.095	45	N	0.656	24	N	0.168	N	0.131	N	#N/A	#N/A
GCA_002968365.1	PQP79256.1	Q	0	0	N	0	N	0.067	29	N	0.087	49	N	0.878	2	N	0.332	N	0.21	N	#N/A	#N/A
GCA_002968365.1	PQP79259.1	Q	0	0	N	0	N	0.166	44	N	0.179	44	N	0.446	29	N	0.134	N	0.156	N	#N/A	#N/A
GCA_002968365.1	PQP79260.1	Q	0	0	N	0	N	0.116	25	N	0.073	35	N	0.436	27	N	0.124	N	0.098	N	#N/A	#N/A
GCA_002968365.1	PQP79261.1	Q	0	0	N	0	N	0.132	26	N	0.165	28	N	0.773	21	N	0.214	N	0.19	N	#N/A	#N/A
GCA_002968365.1	PQP79268.1	Q	0	0	N	0	N	0.066	31	N	0.058	34	N	0.349	4	N	0.073	N	0.065	N	#N/A	#N/A
GCA_002968365.1	PQP79269.1	Q	0	0	N	0	N	0.149	22	N	0.168	35	N	0.829	28	N	0.208	N	0.188	N	#N/A	#N/A
GCA_002968365.1	PQP79270.1	Q	0	0	N	0	N	0.083	31	N	0.114	31	N	0.591	29	N	0.208	N	0.161	N	#N/A	#N/A
GCA_002968365.1	PQP79277.1	Q	0.008	37	N	0.011	N	0.106	38	N	0.23	34	N	0.965	18	N	0.554	Y	0.392	N	#N/A	#N/A
GCA_002968365.1	PQP79278.1	Q	0	0	N	0	N	0.078	30	N	0.107	40	N	0.662	36	N	0.163	N	0.135	N	#N/A	#N/A
GCA_002968365.1	PQP79279.1	Q	0	0	N	0	N	0.261	60	N	0.106	12	N	0.673	2	N	0.335	N	0.22	N	#N/A	#N/A
GCA_002968365.1	PQP79284.1	Q	0	0	N	0	N	0.169	34	N	0.088	34	N	0.155	19	N	0.039	N	0.064	N	#N/A	#N/A
GCA_002968365.1	PQP79285.1	Q	0	0	N	0	N	0.16	34	N	0.154	34	N	0.5	33	N	0.178	N	0.166	N	#N/A	#N/A
GCA_002968365.1	PQP79286.1	Q	0	0	N	0	N	0.16	28	N	0.168	24	N	0.729	2	N	0.308	N	0.238	N	#N/A	#N/A
GCA_002968365.1	PQP79287.1	Q	0	0	N	0	N	0.371	26	N	0.201	26	N	0.371	12	N	0.136	N	0.168	N	#N/A	#N/A
GCA_002968365.1	PQP79288.1	S	0.929	45	Y	0.941	Y	0.17	66	N	0.156	34	N	0.93	25	N	0.493	N	0.324	N	PredHel=5	Topology=o39-61i68-90o113-132i156-178o188-210i
GCA_002968365.1	PQP79289.1	Q	0	0	N	0	N	0.095	25	N	0.064	44	N	0.29	9	N	0.059	N	0.062	N	#N/A	#N/A
GCA_002968365.1	PQP79308.1	Q	0	0	N	0	N	0.087	26	N	0.126	26	N	0.666	24	N	0.192	N	0.159	N	#N/A	#N/A
GCA_002968365.1	PQP79309.1	Q	0	0	N	0	N	0.109	24	N	0.075	24	N	0.325	19	N	0.066	N	0.071	N	#N/A	#N/A
GCA_002968365.1	PQP79310.1	Q	0	0	N	0	N	0.198	36	N	0.179	36	N	0.521	33	N	0.172	N	0.175	N	#N/A	#N/A
GCA_002968365.1	PQP79311.1	Q	0	0	N	0	N	0.148	28	N	0.049	28	N	0.136	3	N	0.051	N	0.05	N	#N/A	#N/A
GCA_002968365.1	PQP79316.1	Q	0	0	N	0	N	0.095	24	N	0.108	24	N	0.443	1	N	0.17	N	0.139	N	#N/A	#N/A
GCA_002968365.1	PQP79317.1	Q	0	0	N	0	N	0.1	24	N	0.075	21	N	0.923	2	N	0.291	N	0.183	N	#N/A	#N/A
GCA_002968365.1	PQP79318.1	Q	0.043	43	N	0.085	N	0.482	24	N	0.357	24	Y	0.969	23	N	0.653	Y	0.505	Y	#N/A	#N/A
GCA_002968365.1	PQP79319.1	Q	0	47	N	0	N	0.11	25	N	0.196	25	N	0.932	17	N	0.457	N	0.326	N	#N/A	#N/A
GCA_002968365.1	PQP79320.1	Q	0	0	N	0	N	0.066	24	N	0.054	4	N	0.402	1	N	0.231	N	0.143	N	#N/A	#N/A
GCA_002968365.1	PQP79321.1	Q	0	0	N	0	N	0.146	36	N	0.171	22	N	0.858	10	N	0.433	N	0.302	N	#N/A	#N/A
GCA_002968365.1	PQP79322.1	S	0.642	31	Y	0.894	Y	0.157	38	N	0.341	33	Y	0.993	19	Y	0.745	Y	0.543	Y	PredHel=0	Topology=o
GCA_002968365.1	PQP79329.1	Q	0	0	N	0	N	0.094	25	N	0.038	36	N	0.103	34	N	0.023	N	0.031	N	#N/A	#N/A
GCA_002968365.1	PQP79330.1	Q	0	0	N	0	N	0.154	39	N	0.134	39	N	0.399	8	N	0.113	N	0.124	N	#N/A	#N/A
GCA_002968365.1	PQP79331.1	Q	0	0	N	0	N	0.138	27	N	0.068	21	N	0.719	4	N	0.182	N	0.125	N	#N/A	#N/A
GCA_002968365.1	PQP79334.1	Q	0	0	N	0	N	0.167	35	N	0.103	35	N	0.298	33	N	0.083	N	0.093	N	#N/A	#N/A
GCA_002968365.1	PQP79335.1	S	0.931	53	Y	1	Y	0.183	27	N	0.242	44	N	0.994	33	Y	0.724	Y	0.483	Y	PredHel=5	Topology=o37-59i66-88o98-115i158-180o200-222i
GCA_002968365.1	PQP79336.1	Q	0.062	32	N	0.064	N	0.166	40	N	0.35	40	Y	0.996	27	Y	0.648	Y	0.499	Y	#N/A	#N/A
GCA_002968365.1	PQP79337.1	Q	0.001	33	N	0.001	N	0.143	26	N	0.24	29	N	0.969	25	N	0.486	N	0.363	N	#N/A	#N/A
GCA_002968365.1	PQP79343.1	Q	0	0	N	0	N	0.133	23	N	0.06	24	N	0.253	9	N	0.084	N	0.072	N	#N/A	#N/A
GCA_002968365.1	PQP79344.1	Q	0	0	N	0	N	0.125	26	N	0.079	17	N	0.34	6	N	0.113	N	0.096	N	#N/A	#N/A
GCA_002968365.1	PQP79353.1	S	0.779	33	Y	0.779	Y	0.263	33	N	0.436	33	Y	0.899	17	N	0.611	Y	0.523	Y	PredHel=0	Topology=o
GCA_002968365.1	PQP79354.1	S	0.798	33	Y	0.998	Y	0.424	33	N	0.611	33	Y	0.991	17	Y	0.865	Y	0.738	Y	PredHel=0	Topology=i
GCA_002968365.1	PQP79355.1	Q	0	0	N	0	N	0.102	25	N	0.054	36	N	0.345	4	N	0.075	N	0.065	N	#N/A	#N/A
GCA_002968365.1	PQP79356.1	Q	0	0	N	0	N	0.088	27	N	0.122	38	N	0.712	20	N	0.215	N	0.168	N	#N/A	#N/A
GCA_002968365.1	PQP79357.1	Q	0	0	N	0	N	0.099	39	N	0.133	39	N	0.77	1	N	0.217	N	0.175	N	#N/A	#N/A
GCA_002968365.1	PQP79361.1	Q	0	0	N	0	N	0.088	23	N	0.138	23	N	0.718	2	N	0.295	N	0.216	N	#N/A	#N/A
GCA_002968365.1	PQP79362.1	Q	0	29	N	0	N	0.254	26	N	0.294	26	N	0.88	23	N	0.359	N	0.326	N	#N/A	#N/A
GCA_002968365.1	PQP79363.1	Q	0	0	N	0	N	0.082	34	N	0.065	34	N	0.436	8	N	0.078	N	0.071	N	#N/A	#N/A
GCA_002968365.1	PQP79364.1	Q	0	0	N	0	N	0.162	31	N	0.104	31	N	0.287	25	N	0.064	N	0.084	N	#N/A	#N/A
GCA_002968365.1	PQP79365.1	Q	0	0	N	0	N	0.088	32	N	0.076	32	N	0.174	22	N	0.069	N	0.073	N	#N/A	#N/A
GCA_002968365.1	PQP79366.1	Q	0	17	N	0	N	0.08	24	N	0.09	17	N	0.672	36	N	0.132	N	0.111	N	#N/A	#N/A
GCA_002968365.1	PQP79371.1	Q	0	0	N	0	N	0.066	39	N	0.072	34	N	0.507	17	N	0.119	N	0.095	N	#N/A	#N/A
GCA_002968365.1	PQP79372.1	Q	0	20	N	0	N	0.189	30	N	0.254	30	N	0.839	17	N	0.329	N	0.292	N	#N/A	#N/A
GCA_002968365.1	PQP79373.1	Q	0	0	N	0	N	0.112	70	N	0.142	32	N	0.821	25	N	0.434	N	0.288	N	#N/A	#N/A
GCA_002968365.1	PQP79374.1	Q	0.037	28	N	0.053	N	0.092	32	N	0.168	32	N	0.987	8	Y	0.564	Y	0.366	N	#N/A	#N/A
GCA_002968365.1	PQP79384.1	S	0.496	44	N	0.777	Y	0.133	37	N	0.335	37	Y	0.999	22	Y	0.897	Y	0.616	Y	PredHel=0	Topology=o
GCA_002968365.1	PQP79385.1	Q	0	0	N	0	N	0.119	51	N	0.11	13	N	0.927	1	N	0.276	N	0.193	N	#N/A	#N/A
GCA_002968365.1	PQP79386.1	Q	0	0	N	0	N	0.083	50	N	0.11	35	N	0.608	9	N	0.251	N	0.18	N	#N/A	#N/A
GCA_002968365.1	PQP79393.1	Q	0.024	19	N	0.04	N	0.189	30	N	0.329	30	Y	0.991	13	Y	0.734	Y	0.531	Y	#N/A	#N/A
GCA_002968365.1	PQP79394.1	Q	0	24	N	0	N	0.294	24	N	0.12	44	N	0.922	36	N	0.493	N	0.307	N	#N/A	#N/A
GCA_002968365.1	PQP79395.1	Q	0	0	N	0	N	0.126	23	N	0.225	31	N	0.855	16	N	0.278	N	0.252	N	#N/A	#N/A
GCA_002968365.1	PQP79396.1	Q	0	0	N	0	N	0.176	23	N	0.068	41	N	0.677	37	N	0.129	N	0.099	N	#N/A	#N/A
GCA_002968365.1	PQP79397.1	Q	0.22	27	N	0.22	N	0.42	31	N	0.512	31	Y	0.968	20	N	0.616	Y	0.564	Y	#N/A	#N/A
GCA_002968365.1	PQP79405.1	Q	0	0	N	0	N	0.165	25	N	0.07	46	N	0.38	41	N	0.102	N	0.086	N	#N/A	#N/A
GCA_002968365.1	PQP79406.1	Q	0	0	N	0	N	0.11	22	N	0.189	21	N	0.868	9	N	0.486	N	0.338	N	#N/A	#N/A
GCA_002968365.1	PQP79407.1	Q	0	58	N	0	N	0.101	24	N	0.098	44	N	0.527	28	N	0.136	N	0.117	N	#N/A	#N/A
GCA_002968365.1	PQP79415.1	S	0.656	31	Y	0.659	Y	0.346	31	N	0.488	31	Y	0.99	21	Y	0.617	Y	0.553	Y	PredHel=0	Topology=o
GCA_002968365.1	PQP79416.1	Q	0	18	N	0	N	0.135	24	N	0.244	16	N	0.883	10	N	0.614	Y	0.429	N	#N/A	#N/A
GCA_002968365.1	PQP79417.1	Q	0	0	N	0	N	0.233	22	N	0.087	22	N	0.257	6	N	0.09	N	0.088	N	#N/A	#N/A
GCA_002968365.1	PQP79418.1	Q	0	30	N	0	N	0.305	23	N	0.291	23	N	0.989	19	Y	0.407	N	0.349	N	#N/A	#N/A
GCA_002968365.1	PQP79419.1	Q	0	0	N	0	N	0.069	34	N	0.056	46	N	0.43	31	N	0.088	N	0.072	N	#N/A	#N/A
GCA_002968365.1	PQP79424.1	Q	0	0	N	0	N	0.097	38	N	0.213	38	N	0.813	25	N	0.35	N	0.282	N	#N/A	#N/A
GCA_002968365.1	PQP79425.1	Q	0	0	N	0	N	0.064	24	N	0.056	40	N	0.324	35	N	0.099	N	0.077	N	#N/A	#N/A
GCA_002968365.1	PQP79426.1	Q	0	0	N	0	N	0.078	33	N	0.136	22	N	0.936	4	N	0.424	N	0.28	N	#N/A	#N/A
GCA_002968365.1	PQP79430.1	Q	0	33	N	0	N	0.084	70	N	0.155	23	N	0.856	18	N	0.408	N	0.282	N	#N/A	#N/A
GCA_002968365.1	PQP79431.1	Q	0	0	N	0	N	0.216	24	N	0.212	44	N	0.664	40	N	0.229	N	0.22	N	#N/A	#N/A
GCA_002968365.1	PQP79432.1	Q	0	0	N	0	N	0.176	26	N	0.133	34	N	0.711	24	N	0.218	N	0.175	N	#N/A	#N/A
GCA_002968365.1	PQP79433.1	Q	0	0	N	0	N	0.107	36	N	0.109	36	N	0.759	1	N	0.149	N	0.129	N	#N/A	#N/A
GCA_002968365.1	PQP79434.1	Q	0	45	N	0	N	0.116	55	N	0.188	45	N	0.929	30	N	0.255	N	0.221	N	#N/A	#N/A
GCA_002968365.1	PQP79435.1	Q	0	40	N	0	N	0.197	25	N	0.296	40	N	0.92	22	N	0.401	N	0.349	N	#N/A	#N/A
GCA_002968365.1	PQP79436.1	Q	0	44	N	0	N	0.076	44	N	0.159	24	N	0.844	5	N	0.489	N	0.324	N	#N/A	#N/A
GCA_002968365.1	PQP79437.1	Q	0.238	49	N	0.364	N	0.226	31	N	0.347	31	Y	0.994	20	Y	0.713	Y	0.53	Y	#N/A	#N/A
GCA_002968365.1	PQP79438.1	Q	0	60	N	0	N	0.151	24	N	0.09	43	N	0.606	38	N	0.159	N	0.125	N	#N/A	#N/A
GCA_002968365.1	PQP79477.1	Q	0.001	38	N	0.001	N	0.071	22	N	0.159	44	N	0.952	28	N	0.493	N	0.326	N	#N/A	#N/A
GCA_002968365.1	PQP79478.1	Q	0	39	N	0	N	0.123	39	N	0.275	39	N	0.897	6	N	0.689	Y	0.482	Y	#N/A	#N/A
GCA_002968365.1	PQP79484.1	Q	0.132	30	N	0.143	N	0.132	30	N	0.244	30	N	0.864	20	N	0.455	N	0.349	N	#N/A	#N/A
GCA_002968365.1	PQP79485.1	S	0.999	33	Y	0.999	Y	0.584	33	Y	0.504	33	Y	0.892	9	N	0.464	N	0.484	Y	PredHel=0	Topology=o
GCA_002968365.1	PQP79486.1	Q	0.003	30	N	0.003	N	0.197	36	N	0.311	36	N	0.986	21	Y	0.512	Y	0.411	N	#N/A	#N/A
GCA_002968365.1	PQP79487.1	Q	0	0	N	0	N	0.16	22	N	0.107	55	N	0.734	40	N	0.135	N	0.121	N	#N/A	#N/A
GCA_002968365.1	PQP79488.1	Q	0	0	N	0	N	0.195	24	N	0.21	24	N	0.773	4	N	0.343	N	0.277	N	#N/A	#N/A
GCA_002968365.1	PQP79489.1	Q	0	0	N	0	N	0.226	22	N	0.078	33	N	0.466	21	N	0.08	N	0.079	N	#N/A	#N/A
GCA_002968365.1	PQP79490.1	Q	0	0	N	0	N	0.106	24	N	0.122	29	N	0.724	27	N	0.195	N	0.158	N	#N/A	#N/A
GCA_002968365.1	PQP79494.1	Q	0.12	27	N	0.121	N	0.587	30	Y	0.352	30	Y	0.665	23	N	0.158	N	0.255	N	#N/A	#N/A
GCA_002968365.1	PQP79495.1	Q	0	0	N	0	N	0.103	25	N	0.033	39	N	0.121	36	N	0.04	N	0.036	N	#N/A	#N/A
GCA_002968365.1	PQP79496.1	Q	0	0	N	0	N	0.293	24	N	0.294	24	N	0.872	3	N	0.425	N	0.36	N	#N/A	#N/A
GCA_002968365.1	PQP79501.1	Q	0	0	N	0	N	0.104	26	N	0.146	29	N	0.874	24	N	0.234	N	0.19	N	#N/A	#N/A
GCA_002968365.1	PQP79502.1	Q	0	0	N	0	N	0.123	24	N	0.057	32	N	0.235	30	N	0.055	N	0.056	N	#N/A	#N/A
GCA_002968365.1	PQP79503.1	Q	0	0	N	0	N	0.088	24	N	0.145	24	N	0.841	3	N	0.381	N	0.263	N	#N/A	#N/A
GCA_002968365.1	PQP79504.1	Q	0.134	42	N	0.273	N	0.191	40	N	0.274	32	N	0.983	20	Y	0.533	Y	0.404	N	#N/A	#N/A
GCA_002968365.1	PQP79505.1	Q	0	0	N	0	N	0.195	24	N	0.215	24	N	0.782	4	N	0.356	N	0.286	N	#N/A	#N/A
GCA_002968365.1	PQP79506.1	Q	0	0	N	0	N	0.145	22	N	0.1	50	N	0.698	40	N	0.123	N	0.112	N	#N/A	#N/A
GCA_002968365.1	PQP79507.1	S	0.656	31	Y	0.659	Y	0.346	31	N	0.488	31	Y	0.99	21	Y	0.617	Y	0.553	Y	PredHel=0	Topology=o
GCA_002968365.1	PQP79512.1	Q	0.376	37	N	0.451	N	0.164	31	N	0.348	31	Y	0.984	25	Y	0.581	Y	0.465	Y	#N/A	#N/A
GCA_002968365.1	PQP79513.1	S	0.952	32	Y	0.952	Y	0.41	32	N	0.436	32	Y	0.921	9	N	0.45	N	0.443	N	PredHel=0	Topology=o
GCA_002968365.1	PQP79514.1	Q	0.205	30	N	0.205	N	0.226	30	N	0.411	30	Y	0.976	21	Y	0.683	Y	0.547	Y	#N/A	#N/A
GCA_002968365.1	PQP79515.1	Q	0	0	N	0	N	0.085	22	N	0.129	50	N	0.85	40	N	0.213	N	0.171	N	#N/A	#N/A
GCA_002968365.1	PQP79516.1	Q	0	0	N	0	N	0.195	24	N	0.211	24	N	0.759	4	N	0.342	N	0.277	N	#N/A	#N/A
GCA_002968365.1	PQP79517.1	Q	0.001	17	N	0.001	N	0.57	31	Y	0.533	31	Y	0.98	14	Y	0.553	Y	0.543	Y	#N/A	#N/A
GCA_002968365.1	PQP79520.1	Q	0	22	N	0	N	0.387	24	N	0.335	24	Y	0.809	7	N	0.373	N	0.354	N	#N/A	#N/A
GCA_002968365.1	PQP79521.1	Q	0	0	N	0	N	0.146	35	N	0.143	35	N	0.677	23	N	0.2	N	0.171	N	#N/A	#N/A
GCA_002968365.1	PQP79522.1	Q	0.007	37	N	0.008	N	0.272	36	N	0.329	36	Y	0.98	6	Y	0.615	Y	0.472	Y	#N/A	#N/A
GCA_002968365.1	PQP79528.1	Q	0	0	N	0	N	0.182	25	N	0.064	38	N	0.249	29	N	0.045	N	0.055	N	#N/A	#N/A
GCA_002968365.1	PQP79529.1	Q	0	0	N	0	N	0.195	42	N	0.137	42	N	0.697	10	N	0.192	N	0.164	N	#N/A	#N/A
GCA_002968365.1	PQP79530.1	Q	0	47	N	0	N	0.388	35	N	0.18	35	N	0.451	14	N	0.138	N	0.159	N	#N/A	#N/A
GCA_002968365.1	PQP79531.1	Q	0	0	N	0	N	0.251	28	N	0.139	28	N	0.336	27	N	0.101	N	0.12	N	#N/A	#N/A
GCA_002968365.1	PQP79532.1	Q	0	0	N	0	N	0.217	27	N	0.038	62	N	0.177	2	N	0.028	N	0.033	N	#N/A	#N/A
GCA_002968365.1	PQP79539.1	Q	0	0	N	0	N	0.119	24	N	0.193	24	N	0.739	19	N	0.344	N	0.269	N	#N/A	#N/A
GCA_002968365.1	PQP79540.1	Q	0	0	N	0	N	0.061	32	N	0.147	32	N	0.928	7	N	0.587	Y	0.367	N	#N/A	#N/A
GCA_002968365.1	PQP79541.1	Q	0	0	N	0	N	0.489	28	N	0.138	28	N	0.149	23	N	0.072	N	0.105	N	#N/A	#N/A
GCA_002968365.1	PQP79542.1	Q	0	0	N	0	N	0.169	24	N	0.068	37	N	0.229	35	N	0.069	N	0.068	N	#N/A	#N/A
GCA_002968365.1	PQP79543.1	Q	0	0	N	0	N	0.124	22	N	0.066	22	N	0.332	4	N	0.084	N	0.075	N	#N/A	#N/A
GCA_002968365.1	PQP79544.1	Q	0	0	N	0	N	0.084	26	N	0.059	44	N	0.341	26	N	0.089	N	0.074	N	#N/A	#N/A
GCA_002968365.1	PQP79545.1	Q	0	0	N	0	N	0.248	28	N	0.263	28	N	0.859	24	N	0.3	N	0.281	N	#N/A	#N/A
GCA_002968365.1	PQP79546.1	Q	0	0	N	0	N	0.106	29	N	0.179	23	N	0.9	1	N	0.497	N	0.338	N	#N/A	#N/A
GCA_002968365.1	PQP79547.1	Q	0	0	N	0	N	0.103	22	N	0.194	17	N	0.921	9	N	0.478	N	0.336	N	#N/A	#N/A
GCA_002968365.1	PQP79570.1	Q	0.01	61	N	0.01	N	0.155	63	N	0.17	46	N	0.766	36	N	0.227	N	0.199	N	#N/A	#N/A
GCA_002968365.1	PQP79571.1	Q	0	0	N	0	N	0.182	23	N	0.069	46	N	0.311	31	N	0.052	N	0.06	N	#N/A	#N/A
GCA_002968365.1	PQP79572.1	Q	0.13	22	N	0.133	N	0.13	27	N	0.116	42	N	0.901	4	N	0.45	N	0.283	N	#N/A	#N/A
GCA_002968365.1	PQP79573.1	Q	0	0	N	0	N	0.124	24	N	0.092	24	N	0.413	17	N	0.069	N	0.08	N	#N/A	#N/A
GCA_002968365.1	PQP79574.1	Q	0	0	N	0	N	0.109	19	N	0.098	45	N	0.569	32	N	0.149	N	0.123	N	#N/A	#N/A
GCA_002968365.1	PQP79575.1	Q	0	0	N	0	N	0.091	34	N	0.238	34	N	0.986	23	Y	0.518	Y	0.378	N	#N/A	#N/A
GCA_002968365.1	PQP79576.1	Q	0	0	N	0	N	0.126	24	N	0.097	47	N	0.691	35	N	0.185	N	0.141	N	#N/A	#N/A
GCA_002968365.1	PQP79577.1	Q	0	0	N	0	N	0.247	32	N	0.193	32	N	0.656	9	N	0.207	N	0.2	N	#N/A	#N/A
GCA_002968365.1	PQP79578.1	Q	0.001	62	N	0.001	N	0.146	45	N	0.284	45	N	0.991	27	Y	0.591	Y	0.437	N	#N/A	#N/A
GCA_002968365.1	PQP79579.1	Q	0	0	N	0	N	0.154	23	N	0.108	28	N	0.511	22	N	0.104	N	0.106	N	#N/A	#N/A
GCA_002968365.1	PQP79580.1	Q	0	0	N	0	N	0.085	23	N	0.077	23	N	0.481	20	N	0.127	N	0.102	N	#N/A	#N/A
GCA_002968365.1	PQP79632.1	Q	0	0	N	0	N	0.124	32	N	0.132	32	N	0.584	24	N	0.162	N	0.147	N	#N/A	#N/A
GCA_002968365.1	PQP79633.1	Q	0	0	N	0	N	0.181	20	N	0.145	20	N	0.691	3	N	0.186	N	0.166	N	#N/A	#N/A
GCA_002968365.1	PQP79634.1	Q	0	0	N	0	N	0.135	25	N	0.18	25	N	0.482	14	N	0.249	N	0.215	N	#N/A	#N/A
GCA_002968365.1	PQP79635.1	Q	0	0	N	0	N	0.182	23	N	0.088	24	N	0.398	22	N	0.079	N	0.083	N	#N/A	#N/A
GCA_002968365.1	PQP79636.1	Q	0.062	54	N	0.094	N	0.081	27	N	0.153	44	N	0.915	27	N	0.425	N	0.289	N	#N/A	#N/A
GCA_002968365.1	PQP79637.1	Q	0.011	39	N	0.012	N	0.108	38	N	0.299	38	N	0.992	27	Y	0.524	Y	0.412	N	#N/A	#N/A
GCA_002968365.1	PQP79638.1	Q	0	0	N	0	N	0.574	24	Y	0.069	48	N	0.451	27	N	0.124	N	0.096	N	#N/A	#N/A
GCA_002968365.1	PQP79639.1	Q	0	0	N	0	N	0.096	24	N	0.086	32	N	0.633	28	N	0.089	N	0.088	N	#N/A	#N/A
GCA_002968365.1	PQP79640.1	Q	0	18	N	0	N	0.189	23	N	0.226	39	N	0.801	36	N	0.225	N	0.226	N	#N/A	#N/A
GCA_002968365.1	PQP79641.1	Q	0.382	45	N	0.387	N	0.117	43	N	0.272	35	N	0.996	25	Y	0.735	Y	0.503	Y	#N/A	#N/A
GCA_002968365.1	PQP79642.1	Q	0	0	N	0	N	0.072	27	N	0.067	15	N	0.344	14	N	0.122	N	0.094	N	#N/A	#N/A
GCA_002968365.1	PQP79643.1	Q	0	0	N	0	N	0.262	31	N	0.091	48	N	0.498	34	N	0.102	N	0.096	N	#N/A	#N/A
GCA_002968365.1	PQP79644.1	Q	0	0	N	0	N	0.143	22	N	0.107	22	N	0.425	16	N	0.13	N	0.119	N	#N/A	#N/A
GCA_002968365.1	PQP79645.1	Q	0	0	N	0	N	0.078	33	N	0.121	40	N	0.895	1	N	0.24	N	0.181	N	#N/A	#N/A
GCA_002968365.1	PQP79646.1	Q	0	61	N	0	N	0.255	24	N	0.239	24	N	0.905	62	N	0.694	Y	0.466	Y	#N/A	#N/A
GCA_002968365.1	PQP79723.1	Q	0	0	N	0	N	0.14	32	N	0.065	32	N	0.163	16	N	0.045	N	0.055	N	#N/A	#N/A
GCA_002968365.1	PQP79724.1	Q	0	0	N	0	N	0.072	27	N	0.093	27	N	0.429	11	N	0.114	N	0.104	N	#N/A	#N/A
GCA_002968365.1	PQP79725.1	Q	0	0	N	0	N	0.112	20	N	0.069	36	N	0.268	34	N	0.08	N	0.074	N	#N/A	#N/A
GCA_002968365.1	PQP79726.1	Q	0	0	N	0	N	0.142	24	N	0.051	24	N	0.153	21	N	0.042	N	0.046	N	#N/A	#N/A
GCA_002968365.1	PQP79727.1	S	0.656	31	Y	0.659	Y	0.346	31	N	0.488	31	Y	0.99	21	Y	0.617	Y	0.553	Y	PredHel=0	Topology=o
GCA_002968365.1	PQP79728.1	S	1	33	Y	1	Y	0.472	33	N	0.607	33	Y	0.965	24	N	0.645	Y	0.626	Y	PredHel=0	Topology=o
[truncated: 117,570 more rows]
