# Supplementary material for: Effector innovation in genome-reduced phytoplasmas and other host-dependent mollicutes
Source: PLoS Genet. 2025 Nov 13;21(11):e1011946. doi: 10.1371/journal.pgen.1011946 (PMC12633904; doi:10.1371/journal.pgen.1011946)
Supplement: S3 Table — (XLSX) [file pgen.1011946.s021.xlsx]

## Sheet: Table S3
S3 Table. Phytoplasma proteins annotated as partial
Protein annotated as "partial"
CCP88458.1
CCP88462.1
CCP88469.1
CCP88470.1
CCP88471.1
CCP88476.1
CCP88477.1
CCP88478.1
CCP88479.1
CCP88481.1
CCP88482.1
CCP88483.1
CCP88484.1
CCP88486.1
CCP88487.1
CCP88489.1
CCP88490.1
CCP88492.1
CCP88494.1
CCP88495.1
CCP88496.1
CCP88497.1
CCP88498.1
CCP88499.1
CCP88500.1
CCP88501.1
CCP88521.1
CCP88523.1
CCP88526.1
CCP88527.1
CCP88533.1
CCP88536.1
CCP88540.1
CCP88542.1
CCP88543.1
CCP88544.1
CCP88547.1
CCP88548.1
CCP88551.1
CCP88552.1
CCP88559.1
CCP88560.1
CCP88561.1
CCP88563.1
CCP88566.1
CCP88568.1
CCP88569.1
CCP88570.1
CCP88571.1
CCP88572.1
CCP88575.1
CCP88576.1
CCP88577.1
CCP88578.1
CCP88579.1
CCP88580.1
CCP88581.1
CCP88582.1
CCP88583.1
CCP88584.1
CCP88585.1
CCP88586.1
CCP88587.1
CCP88588.1
CCP88593.1
CCP88600.1
CCP88603.1
CCP88604.1
CCP88605.1
CCP88612.1
CCP88613.1
CCP88616.1
CCP88617.1
CCP88618.1
CCP88620.1
CCP88621.1
CCP88622.1
CCP88623.1
CCP88624.1
CCP88625.1
CCP88639.1
CCP88640.1
CCP88641.1
CCP88642.1
CCP88643.1
CCP88644.1
CCP88645.1
CCP88649.1
CCP88651.1
CCP88653.1
CCP88654.1
CCP88655.1
CCP88656.1
CCP88662.1
CCP88668.1
CCP88669.1
CCP88670.1
CCP88673.1
CCP88674.1
CCP88675.1
CCP88693.1
CCP88717.1
CCP88718.1
CCP88723.1
CCP88724.1
CCP88731.1
CCP88738.1
CCP88740.1
CCP88744.1
CCP88745.1
CCP88748.1
CCP88749.1
CCP88755.1
CCP88756.1
CCP88757.1
CCP88760.1
CCP88761.1
CCP88772.1
CCP88795.1
CCP88801.1
CCP88807.1
CCP88808.1
CCP88817.1
CCP88818.1
CCP88830.1
CCP88835.1
CCP88836.1
CCP88844.1
CCP88845.1
CCP88846.1
CCP88847.1
CCP88850.1
CCP88862.1
CCP88867.1
CCP88876.1
CCP88879.1
CCP88881.1
CCP88884.1
CCP88885.1
CCP88886.1
CCP88888.1
CCP88889.1
CCP88891.1
CCP88892.1
CCP88893.1
CCP88896.1
CCP88897.1
CCP88900.1
CCP88904.1
CCP88906.1
CCP88907.1
CCP88909.1
CCP88914.1
CCP88915.1
CCP88916.1
CCP88917.1
CCP88918.1
CCP88921.1
CCP88922.1
CCP88923.1
CCP88924.1
CCP88925.1
CCP88926.1
CCP88927.1
CCP88932.1
CCP88933.1
CCP88934.1
CCP88939.1
CCP88940.1
CCP88941.1
CCP88942.1
CCP88943.1
CCP88944.1
CCP88945.1
CCP88949.1
CCP88950.1
CCP88952.1
CCP88953.1
CCP88955.1
CCP88956.1
CCP88957.1
CCP88958.1
CCP88959.1
CCP88960.1
CCP88961.1
CCP88962.1
CCP88964.1
CCP88965.1
CCP88966.1
CCP88968.1
CCP88969.1
CCP88971.1
CCP88972.1
CCP88973.1
CCP88974.1
CCP88975.1
CCP88976.1
CCP88978.1
CCP88979.1
CCP88980.1
CCP88981.1
CCP88982.1
CCP88983.1
CCP88984.1
CCP88985.1
CCP88987.1
CCP88988.1
CCP88989.1
CCP88991.1
CCP88992.1
CCP88993.1
CCP88994.1
CCP88995.1
CCP88996.1
CCP88999.1
CCP89000.1
CCP89002.1
CCP89003.1
CCP89004.1
CCP89005.1
CCP89006.1
CCP89007.1
CCP89008.1
CCP89009.1
CCP89010.1
CCP89011.1
CCP89012.1
CCP89013.1
CCP89015.1
CCP89016.1
CCP89017.1
CCP89018.1
CCP89019.1
CCP89020.1
CCP89021.1
CCP89023.1
CCP89024.1
CCP89025.1
CCP89026.1
CCP89027.1
CCP89028.1
CCP89029.1
CCP89030.1
PQP78921.1
PQP78924.1
PQP78929.1
PQP78933.1
PQP78935.1
PQP78939.1
PQP78943.1
PQP78946.1
PQP78950.1
PQP78951.1
PQP78954.1
PQP78955.1
PQP78960.1
PQP78964.1
PQP78989.1
PQP78992.1
PQP78995.1
PQP78999.1
PQP79002.1
PQP79004.1
PQP79008.1
PQP79009.1
PQP79013.1
PQP79014.1
PQP79019.1
PQP79024.1
PQP79025.1
PQP79049.1
PQP79057.1
PQP79073.1
PQP79086.1
PQP79092.1
PQP79094.1
PQP79121.1
PQP79135.1
PQP79136.1
PQP79141.1
PQP79145.1
PQP79150.1
PQP79154.1
PQP79156.1
PQP79173.1
PQP79174.1
PQP79178.1
PQP79181.1
PQP79186.1
PQP79187.1
PQP79189.1
PQP79202.1
PQP79204.1
PQP79207.1
PQP79231.1
PQP79235.1
PQP79238.1
PQP79242.1
PQP79247.1
PQP79256.1
PQP79268.1
PQP79270.1
PQP79286.1
PQP79311.1
PQP79316.1
PQP79322.1
PQP79329.1
PQP79334.1
PQP79337.1
PQP79343.1
PQP79344.1
PQP79361.1
PQP79363.1
PQP79371.1
PQP79374.1
PQP79386.1
PQP79405.1
PQP79430.1
PQP79438.1
PQP79494.1
PQP79496.1
PQP79516.1
PQP79528.1
PQP79539.1
PQP79541.1
PQP79572.1
PQP79577.1
PQP79635.1
PQP79642.1
PQP79723.1
PQP79737.1
PQP79738.1
PQP79741.1
PQP79742.1
PQP79745.1
PQP79746.1
PQP79751.1
PQP79758.1
PQP79762.1
PQP79765.1
PQP79766.1
PQP79768.1
PQP79774.1
PQP79777.1
PQP79781.1
PQP79786.1
PQP79796.1
PQP79799.1
PQP79806.1
PQP79809.1
PQP79814.1
PQP79825.1
PQP79832.1
PQP79834.1
PQP79849.1
PQP79863.1
PQP79872.1
PQP79873.1
PQP79884.1
PQP79922.1
PQP79924.1
PQP79934.1
PQP79949.1
PQP79974.1
PQP79977.1
PWV43550.1
PWV43754.1
MBT1576559.1
MBT1576600.1
MBT1576655.1
MBT1576727.1
MBT1576740.1
MBT1576752.1
MBT1576779.1
MBT1576806.1
MBT1576822.1
MBT1576830.1
MBT1576858.1
MBT1576870.1
MBT1576888.1
MBT1576908.1
MBT1576915.1
MBT1576929.1
MBT1576932.1
MBT1576936.1
MBT1576942.1
MBT1576943.1
MBT1576947.1
MBT1576948.1
MBT1576956.1
MBT1576958.1
MBT1576963.1
MBT1576964.1
MBT1576966.1
MBT1576969.1
MBT1576972.1
MBT1576975.1
MBT1576977.1
MBT1576979.1
MBT1576980.1
MBT1576981.1
MBT1576985.1
MBT1576989.1
MBT1576991.1
MBT1576992.1
MBT1576993.1
MBT1576994.1
MBT1576995.1
MBT1576998.1
MBT1577000.1
MBT1577002.1
MBT1577004.1
MBT1577005.1
MBT1577006.1
MBT1577007.1
MBT1577008.1
MBT1577009.1
MBT1577010.1
MBT1577012.1
MBT1577013.1
MBT1577014.1
MBT1577015.1
MBT1577016.1
MBT1577017.1
MBT1577018.1
MBT1577019.1
MBT1577020.1
MBT1577021.1
MBT1577022.1
MBT1577023.1
MBT1577024.1
MBT1577025.1
MBT1577026.1
MBT1577027.1
MBT1577028.1
MBT1577029.1
MBT1577030.1
MBT1577031.1
MBT1577032.1
MBT1577033.1
MBT1577034.1
MBT1577035.1
MBX4180307.1
MBX4180308.1
MBX4180311.1
MBX4180312.1
MBX4180317.1
MBX4180318.1
MBX4180321.1
MBX4180322.1
MBX4180323.1
MBX4180325.1
MBX4180327.1
MBX4180328.1
MBX4180329.1
MBX4180330.1
MBX4180332.1
MBX4180333.1
MBX4180334.1
MBX4180335.1
MBX4180336.1
MBX4180337.1
MBX4180338.1
MBX4180339.1
MBX4180341.1
MBX4180342.1
MBX4180343.1
MBX4180344.1
MBX4180348.1
MBX4180350.1
MBX4180352.1
MBX4180355.1
MBX4180357.1
MBX4180358.1
MBX4180359.1
MBX4180360.1
MBX4180362.1
MBX4180363.1
MBX4180365.1
MBX4180366.1
MBX4180367.1
MBX4180368.1
MBX4180369.1
MBX4180372.1
MBX4180373.1
MBX4180374.1
MBX4180375.1
MBX4180378.1
MBX4180380.1
MBX4180381.1
MBX4180384.1
MBX4180385.1
MBX4180386.1
MBX4180388.1
MBX4180389.1
MBX4180391.1
MBX4180392.1
MBX4180393.1
MBX4180394.1
MBX4180395.1
MBX4180397.1
MBX4180398.1
MBX4180400.1
MBX4180401.1
MBX4180402.1
MBX4180403.1
MBX4180405.1
MBX4180408.1
MBX4180409.1
MBX4180410.1
MBX4180411.1
MBX4180412.1
MBX4180414.1
MBX4180415.1
MBX4180416.1
MBX4180417.1
MBX4180418.1
MBX4180419.1
MBX4180421.1
MBX4180422.1
MBX4180425.1
MBX4180426.1
MBX4180427.1
MBX4180429.1
MBX4180430.1
MBX4180433.1
MBX4180435.1
MBX4180438.1
MBX4180439.1
MBX4180440.1
MBX4180441.1
MBX4180443.1
MBX4180444.1
MBX4180445.1
MBX4180446.1
MBX4180450.1
MBX4180451.1
MBX4180453.1
MBX4180455.1
MBX4180456.1
MBX4180457.1
MBX4180458.1
MBX4180459.1
MBX4180460.1
MBX4180461.1
MBX4180462.1
MBX4180463.1
MBX4180464.1
MBX4180465.1
MBX4180467.1
MBX4180468.1
MBX4180469.1
MBX4180470.1
MBX4180471.1
MBX4180472.1
MBX4180473.1
MBX4180475.1
MBX4180476.1
MBX4180477.1
MBX4180478.1
MBX4180479.1
MBX4180480.1
MBX4180481.1
MBX4180484.1
MBX4180485.1
MBX4180486.1
MBX4180487.1
MBX4180488.1
MBX4180489.1
MBX4180490.1
MBX4180491.1
MBX4180494.1
MBX4180495.1
MBX4180498.1
MBX4180500.1
MBX4180501.1
MBX4180502.1
MBX4180504.1
MBX4180505.1
MBX4180506.1
MBX4180507.1
MBX4180508.1
MBX4180511.1
MBX4180512.1
MBX4180513.1
MBX4180515.1
MBX4180516.1
MBX4180520.1
MBX4180521.1
MBX4180522.1
MBX4180523.1
MBX4180524.1
MBX4180525.1
MBX4180526.1
MBX4180527.1
MBX4180528.1
MBX4180529.1
MBX4180530.1
MBX4180531.1
MBX4180532.1
MBX4180533.1
MBX4180534.1
MBX4180535.1
MBX4180536.1
MBX4180537.1
MBX4180539.1
MBX4180540.1
MBX4180541.1
MBX4180542.1
MBX4180543.1
MBX4180544.1
MBX4180545.1
MBX4180546.1
MBX4180547.1
MBX4180548.1
MBX4180549.1
MBX4180550.1
MBX4180551.1
MBX4180552.1
MBX4180553.1
MBX4180554.1
MBX4180555.1
MBX4180556.1
MBX4180557.1
MBX4180558.1
MBX4180559.1
MBX4180560.1
MBX4180561.1
MBX4180563.1
MBX4180564.1
MBX4180565.1
MBX4180566.1
MBX4180567.1
MBX4180568.1
MBX4180569.1
MBX4180570.1
MBX4180571.1
MBX4180572.1
MBX4180573.1
MBX4180574.1
MBX4180575.1
MBX4180576.1
MBX4180577.1
MBX4180578.1
MBX4180579.1
MBX4180580.1
MBX4180581.1
MBX4180582.1
MBX4180583.1
MBX4180584.1
MBX4180585.1
MBX4180586.1
MBX4180587.1
MBX4180588.1
MBX4180589.1
MBX4180590.1
MBX4180591.1
MBX4180592.1
MBX4180593.1
MBX4180594.1
MBX4180595.1
MBX4180597.1
MBX4180598.1
MBX4180599.1
MBX4180600.1
MBX4180601.1
MBX4180602.1
MBX4180603.1
MBX4180604.1
MBX4180605.1
MBX4180606.1
MBX4180607.1
MBX4180608.1
MBX4180609.1
MBX4180610.1
MBX4180611.1
MBX4180612.1
MBX4180613.1
MBX4180614.1
MBX4180615.1
MBX4180616.1
MBX4180617.1
MBX4180618.1
MBX4180619.1
MBX4180620.1
MBX4180621.1
MBX4180622.1
MBX4180623.1
MBX4180624.1
MBX4180625.1
MBX4180626.1
MBX4180627.1
MBX4180628.1
MBX4180629.1
MBX4180630.1
MBX4180631.1
MBX4180633.1
MBX4180634.1
MBX4180635.1
MBX4180636.1
MBX4180637.1
MBX4180638.1
MBX4180639.1
MBX4180640.1
MBX4180641.1
MBX4180642.1
MBX4180643.1
MBX4180644.1
MBX4180645.1
MBX4180646.1
MBX4180647.1
MBX4180648.1
MBX4180649.1
MBX4180650.1
MBX4180651.1
MBX4180652.1
MBX4180653.1
MBX4180654.1
MBX4180655.1
MBX4180656.1
MBX4180657.1
MBX4180658.1
MBX4180659.1
MBX4180660.1
MBX4180661.1
MBX4180662.1
MBX4180663.1
MBX4180664.1
MBX4180665.1
MBX4180666.1
MBX4180667.1
MBX4180668.1
MBX4180669.1
MBX4180670.1
MBX4180671.1
MBX4180672.1
MBX4180673.1
MBX4180674.1
MBX4180675.1
MBX4180676.1
MBX4180677.1
MBX4180678.1
MCX2955492.1
MCX2955584.1
MCX2955609.1
MCX2955610.1
MCX2955636.1
MCX2955663.1
MCX2955679.1
MCX2955688.1
MCX2955708.1
MCX2955717.1
MCX2955741.1
MCX2955751.1
MCX2955762.1
MCX2955777.1
MCX2955785.1
MCX2955798.1
MCX2955802.1
MCX2955815.1
MCX2955816.1
MCX2955822.1
MCX2955823.1
MCX2955826.1
MCX2955827.1
MCX2955831.1
MCX2955833.1
MCX2955836.1
MCX2955839.1
MCX2955843.1
MCX2955844.1
MCX2955847.1
MCX2955849.1
MCX2955852.1
MCX2955854.1
MCX2955856.1
MCX2955861.1
MCX2955862.1
MCX2955866.1
MCX2955868.1
MCX2955869.1
MCX2955871.1
MCX2955872.1
MCX2955874.1
MCX2955875.1
MCX2955876.1
MCX2955878.1
MCX2955879.1
MCX2955881.1
MCX2955883.1
MCX2955885.1
MCX2955887.1
MCX2955888.1
MCX2955889.1
MCX2955890.1
MCX2955892.1
MCX2955893.1
MCX2955895.1
MCX2955896.1
MCX2955897.1
MCX2955898.1
MCX2955899.1
MCX2955900.1
MCX2955901.1
MCX2955903.1
MCX2955905.1
MCX2955906.1
MCX2955907.1
MCX2955908.1
MCX2955909.1
MCX2955910.1
MCX2955911.1
MCX2955914.1
MCX2955915.1
MCX2955918.1
MCX2955919.1
MCX2955920.1
MCX2955921.1
MCX2955922.1
MCX2955923.1
MCX2955924.1
MCX2955925.1
MCX2955926.1
MCX2955927.1
MCX2955928.1
MCX2955929.1
MCX2955930.1
MCX2955931.1
MCX2955932.1
MCX2955933.1
MCX2955934.1
MCX2955935.1
MCX2955936.1
MCX2955937.1
MCX2955938.1
MCX2955939.1
MCX2955940.1
MCX2955941.1
MCX2955942.1
MCX2955943.1
MCX2955944.1
MCX2955945.1
MCX2955946.1
MCX2955947.1
MCX2955948.1
MCX2955949.1
MCX2955951.1
MCX2955952.1
MDO8078650.1
MDO8078673.1
MDO8078674.1
MDO8078680.1
MDO8078685.1
MDO8078705.1
MDO8078706.1
MDO8078729.1
MDO8078737.1
MDO8078750.1
MDO8078751.1
MDO8078755.1
MDO8078756.1
MDO8078764.1
MDO8078769.1
MDO8078775.1
MDO8078776.1
MDO8078785.1
MDO8078790.1
MDO8078791.1
MDO8078797.1
MDO8078801.1
MDO8078812.1
MDO8078823.1
MDO8078830.1
MDO8078831.1
MDO8078836.1
MDO8078838.1
MDO8078848.1
MDO8078853.1
MDO8078854.1
MDO8078859.1
MDO8078869.1
MDO8078870.1
MDO8078876.1
MDO8078880.1
MDO8078885.1
MDO8078886.1
MDO8078888.1
MDO8078889.1
MDO8078891.1
MDO8078896.1
MDO8078897.1
MDO8078900.1
MDO8078901.1
MDO8078905.1
MDO8078907.1
MDO8078910.1
MDO8078914.1
MDO8078915.1
MDO8078918.1
MDO8078919.1
MDO8078922.1
MDO8078926.1
MDO8078929.1
MDO8078930.1
MDO8078934.1
MDO8078935.1
MDO8078939.1
MDO8078940.1
MDO8078943.1
MDO8078951.1
MDO8078953.1
MDO8078958.1
MDO8078959.1
MDO8078961.1
MDO8078962.1
MDO8078963.1
MDO8078964.1
MDO8078965.1
MDO8078967.1
MDO8078968.1
MDO8078971.1
MDO8078972.1
MDO8078973.1
MDO8078978.1
MDO8078979.1
MDO8078980.1
MDO8078983.1
MDO8078989.1
MDO8078991.1
MDO8078993.1
MDO8078997.1
MDO8079001.1
MDO8079003.1
MDO8079004.1
MDO8079007.1
MDO8079009.1
MDO8079011.1
MDO8079012.1
MDO8079018.1
MDO8079019.1
MDO8079021.1
MDO8079023.1
MDO8079026.1
MDO8079027.1
MDO8079029.1
MDO8079030.1
MDO8079031.1
MDO8079033.1
MDO8079037.1
MDO8079039.1
MDO8079040.1
MDO8079041.1
MDO8079047.1
MDO8079055.1
MDO8079057.1
MDO8079058.1
MDO8079059.1
MDO8079060.1
MDO8079067.1
MDO8079068.1
MDO8079069.1
MDO8079070.1
MDO8079071.1
MDO8079072.1
MDO8079073.1
MDO8079074.1
MDO8079076.1
MDO8079079.1
MDO8079082.1
MDO8079088.1
MDO8079089.1
MDO8079095.1
MDO8079096.1
MDO8079097.1
MDO8079098.1
MDO8079100.1
MDO8079101.1
MDO8079103.1
MDO8079105.1
MDO8079106.1
MDO8079108.1
MDO8079109.1
MDO8079110.1
MDV3195520.1
MDV3195576.1
MDV3195577.1
MDV3195627.1
MDV3195674.1
MDV3195773.1
MDV3195813.1
MDV3195822.1
MDV3195823.1
MDV3195824.1
MDV3195846.1
MDV3195865.1
MDV3205371.1
MDV3205441.1
MDV3205467.1
MDV3205468.1
MDV3205502.1
MDV3205524.1
MDV3202463.1
MDV3202566.1
MDV3202567.1
MDV3202623.1
MDV3202624.1
MDV3202632.1
MDV3202633.1
MDV3202688.1
MDV3202747.1
MDV3202774.1
MDV3202775.1
MDV3202780.1
MDV3204310.1
MDV3204311.1
MDV3204482.1
MDV3204540.1
MDV3204580.1
MDV3204581.1
MDV3204608.1
MDV3204620.1
MDV3204632.1
MDV3204639.1
MDV3204645.1
MDV3204649.1
MDV3204660.1
MDV3204662.1
MDV3202783.1
MDV3202800.1
MDV3202945.1
MDV3202946.1
MDV3202970.1
MDV3202980.1
MDV3202981.1
MDV3203056.1
MDV3203206.1
MDV3203210.1
MDV3203213.1
MDV3203214.1
MDV3203217.1
MDV3203222.1
MDV3203228.1
MDV3203231.1
MDV3203233.1
MDV3203234.1
MDV3203294.1
MDV3203295.1
MDV3203422.1
MDV3203423.1
MDV3203439.1
MDV3203440.1
MDV3203441.1
MDV3203658.1
MDV3203669.1
MDV3203672.1
MDV3203699.1
MDV3203742.1
MDV3203757.1
MDV3203758.1
MDV3203771.1
MDV3203779.1
MDV3203787.1
MDV3203816.1
MDV3203817.1
MDV3203827.1
MDV3203849.1
MDV3203891.1
MDV3203927.1
MDV3203934.1
MDV3203957.1
MDV3203968.1
MDV3203974.1
MDV3203975.1
MDV3203982.1
MDV3203989.1
MDV3203994.1
MDV3203995.1
MDV3204001.1
MDV3204004.1
MDV3204009.1
MDV3204019.1
MDV3204020.1
MDV3204023.1
MDV3204024.1
MDV3204026.1
MDV3204027.1
MDV3204028.1
MDV3204036.1
MDV3204043.1
MDV3204053.1
MDV3204066.1
MDV3204067.1
MDV3204074.1
MDV3204080.1
MDV3204081.1
MDV3204084.1
MDV3204088.1
MDV3204091.1
MDV3204094.1
MDV3204095.1
MDV3204099.1
MDV3204105.1
MDV3204106.1
MDV3204108.1
MDV3204109.1
MDV3204114.1
MDV3204118.1
MDV3204119.1
MDV3204120.1
MDV3204122.1
MDV3204124.1
MDV3204129.1
MDV3204131.1
MDV3204132.1
MDV3204133.1
MDV3204136.1
MDV3204138.1
MDV3204139.1
MDV3204141.1
MDV3204142.1
MDV3204143.1
MDV3204145.1
MDV3204146.1
MDV3204147.1
MDV3204148.1
MDV3204149.1
MDV3204150.1
MDV3204151.1
MDV3204152.1
MDV3204154.1
MDV3204155.1
MDV3204156.1
MDV3204157.1
MDV3204159.1
MDV3204161.1
MDV3204162.1
MDV3204163.1
MDV3204165.1
MDV3204166.1
MDV3204167.1
MDV3204168.1
MDV3204170.1
MDV3204171.1
MDV3204172.1
MDV3204173.1
MDV3204174.1
MDV3195911.1
MDV3195928.1
MDV3195929.1
MDV3196001.1
MDV3196010.1
MDV3196029.1
MDV3196050.1
MDV3196068.1
MDV3196077.1
MDV3196085.1
MDV3196091.1
MDV3196098.1
MDV3196102.1
MDV3196110.1
MDV3196140.1
MDV3196141.1
MDV3196155.1
MDV3196166.1
MDV3196167.1
MDV3196172.1
MDV3196178.1
MDV3196179.1
MDV3196192.1
MDV3196193.1
MDV3196210.1
MDV3196211.1
MDV3196220.1
MDV3196221.1
MDV3196233.1
MDV3196250.1
MDV3196251.1
MDV3196260.1
MDV3196264.1
MDV3196272.1
MDV3196276.1
MDV3196282.1
MDV3196285.1
MDV3196288.1
MDV3196289.1
MDV3196292.1
MDV3196296.1
MDV3196299.1
MDV3196306.1
MDV3196314.1
MDV3196319.1
MDV3196322.1
MDV3196323.1
MDV3196329.1
MDV3196341.1
MDV3196343.1
MDV3196344.1
MDV3196351.1
MDV3196352.1
MDV3196364.1
MDV3196365.1
MDV3196369.1
MDV3196370.1
MDV3196371.1
MDV3196372.1
MDV3196373.1
MDV3196375.1
MDV3196381.1
MDV3196382.1
MDV3196383.1
MDV3196384.1
MDV3196388.1
MDV3196392.1
MDV3196393.1
MDV3196394.1
MDV3196395.1
MDV3196396.1
MDV3196397.1
MDV3196398.1
MDV3196399.1
MDV3196405.1
MDV3196406.1
MDV3196407.1
MDV3196408.1
MDV3196410.1
MDV3196411.1
MDV3196412.1
MDV3196413.1
MDV3196414.1
MDV3199502.1
MDV3199503.1
MDV3199570.1
MDV3199586.1
MDV3199734.1
MDV3199747.1
MDV3199764.1
MDV3199775.1
MDV3199800.1
MDV3199806.1
MDV3199822.1
MDV3199823.1
MDV3199829.1
MDV3199841.1
MDV3199854.1
MDV3199868.1
MDV3199876.1
MDV3199888.1
MDV3199891.1
MDV3199900.1
MDV3199901.1
MDV3199902.1
MDV3199914.1
MDV3199917.1
MDV3199925.1
MDV3199929.1
MDV3199937.1
MDV3199950.1
MDV3199956.1
MDV3199958.1
MDV3199960.1
MDV3199962.1
MDV3199964.1
MDV3199965.1
MDV3199968.1
MDV3199969.1
MDV3199970.1
MDV3199971.1
MDV3199977.1
MDV3199980.1
MDV3199982.1
MDV3199985.1
MDV3199987.1
MDV3199988.1
MDV3199989.1
MDV3199991.1
MDV3199992.1
MDV3199993.1
MDV3199994.1
MDV3199995.1
MDV3199997.1
MDV3199998.1
MDV3200000.1
MDV3200001.1
MDV3200002.1
MDV3200003.1
MDV3200004.1
MDV3200005.1
MDV3200007.1
MDV3200009.1
MDV3200011.1
MDV3200012.1
MDV3200014.1
MDV3200015.1
MDV3200016.1
MDV3200017.1
MDV3200018.1
MDV3200019.1
MDV3200020.1
MDV3200021.1
MDV3200023.1
MDV3200024.1
MDV3198605.1
MDV3198616.1
MDV3198641.1
MDV3198642.1
MDV3198709.1
MDV3198710.1
MDV3198787.1
MDV3198788.1
MDV3198855.1
MDV3198862.1
MDV3198879.1
MDV3198891.1
MDV3198907.1
MDV3198924.1
MDV3198927.1
MDV3198937.1
MDV3198942.1
MDV3198944.1
MDV3198949.1
MDV3198961.1
MDV3198964.1
MDV3198966.1
MDV3198968.1
MDV3198970.1
MDV3198971.1
MDV3198972.1
MDV3198975.1
MDV3198976.1
MDV3198977.1
MDV3194141.1
MDV3194142.1
MDV3194171.1
MDV3194198.1
MDV3194204.1
MDV3194227.1
MDV3194228.1
MDV3194277.1
MDV3194314.1
MDV3194315.1
MDV3194347.1
MDV3194392.1
MDV3194403.1
MDV3194415.1
MDV3194427.1
MDV3194443.1
MDV3194455.1
MDV3194475.1
MDV3194476.1
MDV3194485.1
MDV3194492.1
MDV3194493.1
MDV3194514.1
MDV3194529.1
MDV3194540.1
MDV3194541.1
MDV3194546.1
MDV3194547.1
MDV3194551.1
MDV3194554.1
MDV3194570.1
MDV3194574.1
MDV3194577.1
MDV3194581.1
MDV3194590.1
MDV3194592.1
MDV3194593.1
MDV3194594.1
MDV3194596.1
MDV3194598.1
MDV3194600.1
MDV3194602.1
MDV3194603.1
MDV3194604.1
MDV3194605.1
MDV3194607.1
MDV3194608.1
MDV3194609.1
MDV3194612.1
MDV3194613.1
MDV3194615.1
MDV3194616.1
MDV3194618.1
MDV3194619.1
MDV3194620.1
MDV3194622.1
MDV3194623.1
MDV3194625.1
MDV3194627.1
MDV3194628.1
MDV3194629.1
MDV3194630.1
MDV3194631.1
MDV3194632.1
MDV3194633.1
MDV3194636.1
MDV3194637.1
MDV3194640.1
MDV3194641.1
MDV3194643.1
MDV3194644.1
MDV3198244.1
MDV3198245.1
MDV3198257.1
MDV3198258.1
MDV3198266.1
MDV3198267.1
MDV3198397.1
MDV3198416.1
MDV3198446.1
MDV3198447.1
MDV3198457.1
MDV3198500.1
MDV3198506.1
MDV3198507.1
MDV3198509.1
MDV3198510.1
MDV3198512.1
MDV3198513.1
MDV3204691.1
MDV3204692.1
MDV3204693.1
MDV3204704.1
MDV3204705.1
MDV3204730.1
MDV3204801.1
MDV3204818.1
MDV3204819.1
MDV3204839.1
MDV3204843.1
MDV3204844.1
MDV3204850.1
MDV3204866.1
MDV3204883.1
MDV3204895.1
MDV3204904.1
MDV3204905.1
MDV3204939.1
MDV3204974.1
MDV3204975.1
MDV3204982.1
MDV3204983.1
MDV3204997.1
MDV3205004.1
MDV3205008.1
MDV3205019.1
MDV3205023.1
MDV3205027.1
MDV3205050.1
MDV3205051.1
MDV3205055.1
MDV3205062.1
MDV3205076.1
MDV3205079.1
MDV3205085.1
MDV3205094.1
MDV3205103.1
MDV3205106.1
MDV3205107.1
MDV3205108.1
MDV3205110.1
MDV3205112.1
MDV3205113.1
MDV3205114.1
MDV3205115.1
MDV3205116.1
MDV3205118.1
MDV3205121.1
MDV3205122.1
MDV3205123.1
MDV3205125.1
MDV3205126.1
MDV3205127.1
MDV3205129.1
MDV3205130.1
MDV3205135.1
MDV3205136.1
MDV3205137.1
MDV3205138.1
MDV3205139.1
MDV3205140.1
MDV3205141.1
MDV3201833.1
MDV3201865.1
MDV3201866.1
MDV3201893.1
MDV3201918.1
MDV3201936.1
MDV3201946.1
MDV3201947.1
MDV3201963.1
MDV3202067.1
MDV3202078.1
MDV3202089.1
MDV3202090.1
MDV3202100.1
MDV3202121.1
MDV3202122.1
MDV3202138.1
MDV3202160.1
MDV3202168.1
MDV3202193.1
MDV3202201.1
MDV3202206.1
MDV3202210.1
MDV3202217.1
MDV3202218.1
MDV3202222.1
MDV3202227.1
MDV3202232.1
MDV3202257.1
MDV3202259.1
MDV3202260.1
MDV3202265.1
MDV3202277.1
MDV3202281.1
MDV3202285.1
MDV3202287.1
MDV3202290.1
MDV3202291.1
MDV3202295.1
MDV3202300.1
MDV3202302.1
MDV3202308.1
MDV3202310.1
MDV3202312.1
MDV3202315.1
MDV3202317.1
MDV3202318.1
MDV3202320.1
MDV3202321.1
MDV3202323.1
MDV3202327.1
MDV3202328.1
MDV3202329.1
MDV3197016.1
MDV3197017.1
MDV3197060.1
MDV3197118.1
MDV3197119.1
MDV3197249.1
MDV3197287.1
MDV3197319.1
MDV3197401.1
MDV3197412.1
MDV3197420.1
MDV3197423.1
MDV3197426.1
MDV3197429.1
MDV3197431.1
MDV3197432.1
MDV3197433.1
MDV3197436.1
MDV3197437.1
MDV3197440.1
MDV3197441.1
MDV3197443.1
MDV3197444.1
MDV3197445.1
MDV3197447.1
MDV3197448.1
MDV3197450.1
MDV3197451.1
MDV3197454.1
MDV3197456.1
MDV3197458.1
MDV3197459.1
MDV3197460.1
MDV3197462.1
MDV3197464.1
MDV3197466.1
MDV3197467.1
MDV3197470.1
MDV3197471.1
MDV3197472.1
MDV3197474.1
MDV3197475.1
MDV3197477.1
MDV3197479.1
MDV3197483.1
MDV3197484.1
MDV3197488.1
MDV3197493.1
MDV3197495.1
MDV3197497.1
MDV3197505.1
MDV3197510.1
MDV3197511.1
MDV3197512.1
MDV3197516.1
MDV3197519.1
MDV3197522.1
MDV3197523.1
MDV3197527.1
MDV3197528.1
MDV3197532.1
MDV3197533.1
MDV3197535.1
MDV3197539.1
MDV3197542.1
MDV3197543.1
MDV3197544.1
MDV3197550.1
MDV3197551.1
MDV3197555.1
MDV3197556.1
MDV3197557.1
MDV3197558.1
MDV3197559.1
MDV3197560.1
MDV3197562.1
MDV3197564.1
MDV3197565.1
MDV3197567.1
MDV3197568.1
MDV3197569.1
MDV3197571.1
MDV3197573.1
MDV3197574.1
MDV3197576.1
MDV3197578.1
MDV3197580.1
MDV3197581.1
MDV3197584.1
MDV3197585.1
MDV3197587.1
MDV3197588.1
MDV3197591.1
MDV3197592.1
MDV3197593.1
MDV3197594.1
MDV3197595.1
MDV3197596.1
MDV3197597.1
MDV3197600.1
MDV3197601.1
MDV3197602.1
MDV3197604.1
MDV3197605.1
MDV3197606.1
MDV3197608.1
MDV3197610.1
MDV3197611.1
MDV3197612.1
MDV3197613.1
MDV3197615.1
MDV3197616.1
MDV3197617.1
MDV3197618.1
MDV3197619.1
MDV3197622.1
MDV3197624.1
MDV3197625.1
MDV3197626.1
MDV3197627.1
MDV3197629.1
MDV3197630.1
MDV3197631.1
MDV3197632.1
MDV3197634.1
MDV3197635.1
MDV3197636.1
MDV3197637.1
MDV3197641.1
MDV3197642.1
MDV3197644.1
MDV3197646.1
MDV3197647.1
MDV3197650.1
MDV3197651.1
MDV3197652.1
MDV3197655.1
MDV3197656.1
MDV3197657.1
MDV3197658.1
MDV3197660.1
MDV3197661.1
MDV3197662.1
MDV3197663.1
MDV3197664.1
MDV3197666.1
MDV3197668.1
MDV3197669.1
MDV3197670.1
MDV3197672.1
MDV3197673.1
MDV3197676.1
MDV3197678.1
MDV3197680.1
MDV3197682.1
MDV3197683.1
MDV3197689.1
MDV3197690.1
MDV3197691.1
MDV3197692.1
MDV3197695.1
MDV3197696.1
MDV3197697.1
MDV3197698.1
MDV3197699.1
MDV3197700.1
MDV3197702.1
MDV3197703.1
MDV3197704.1
MDV3197706.1
MDV3197707.1
MDV3197708.1
MDV3197709.1
MDV3197710.1
MDV3197712.1
MDV3197713.1
MDV3197714.1
MDV3197715.1
MDV3197716.1
MDV3197717.1
MDV3197723.1
MDV3197725.1
MDV3197726.1
MDV3197727.1
MDV3197729.1
MDV3197731.1
MDV3197732.1
MDV3197733.1
MDV3197734.1
MDV3197735.1
MDV3197736.1
MDV3197738.1
MDV3197739.1
MDV3197740.1
MDV3197741.1
MDV3197745.1
MDV3197747.1
MDV3197749.1
MDV3197750.1
MDV3197752.1
MDV3197753.1
MDV3197754.1
MDV3197755.1
MDV3197756.1
MDV3197758.1
MDV3197759.1
MDV3197760.1
MDV3197763.1
MDV3197764.1
MDV3197765.1
MDV3197766.1
MDV3197767.1
MDV3197768.1
MDV3197769.1
MDV3197771.1
MDV3197772.1
MDV3197773.1
MDV3197774.1
MDV3197775.1
MDV3197776.1
MDV3197777.1
MDV3197778.1
MDV3197779.1
MDV3197780.1
MDV3197782.1
MDV3197783.1
MDV3197784.1
MDV3197785.1
MDV3197787.1
MDV3197788.1
MDV3197790.1
MDV3197791.1
MDV3197794.1
MDV3197796.1
MDV3197797.1
MDV3197798.1
MDV3197799.1
MDV3197801.1
MDV3197802.1
MDV3197804.1
MDV3197806.1
MDV3197807.1
MDV3197809.1
MDV3197810.1
MDV3197815.1
MDV3197816.1
MDV3197817.1
MDV3197818.1
MDV3197819.1
MDV3197820.1
MDV3197821.1
MDV3197822.1
MDV3197823.1
MDV3197824.1
MDV3197825.1
MDV3197826.1
MDV3197828.1
MDV3197830.1
MDV3197831.1
MDV3197832.1
MDV3197833.1
MDV3197834.1
MDV3197835.1
MDV3197837.1
MDV3197838.1
MDV3197840.1
MDV3197841.1
MDV3197843.1
MDV3197844.1
MDV3197845.1
MDV3197846.1
MDV3197847.1
MDV3197848.1
MDV3197849.1
MDV3197850.1
MDV3197851.1
MDV3197852.1
MDV3197853.1
MDV3197854.1
MDV3197855.1
MDV3197856.1
MDV3197857.1
MDV3197858.1
MDV3197859.1
MDV3197860.1
MDV3197863.1
MDV3197864.1
MDV3197866.1
MDV3197867.1
MDV3197868.1
MDV3197869.1
MDV3197870.1
MDV3197871.1
MDV3197872.1
MDV3197873.1
MDV3197875.1
MDV3197878.1
MDV3197879.1
MDV3197880.1
MDV3197881.1
MDV3197882.1
MDV3197883.1
MDV3197884.1
MDV3197885.1
MDV3197886.1
MDV3197887.1
MDV3197888.1
MDV3197889.1
MDV3197890.1
MDV3197891.1
MDV3197892.1
MDV3197893.1
MDV3197894.1
MDV3197895.1
MDV3197896.1
MDV3197897.1
MDV3197898.1
MDV3197899.1
MDV3197900.1
MDV3197901.1
MDV3197902.1
MDV3197903.1
MDV3197905.1
MDV3197906.1
MDV3197907.1
MDV3197908.1
MDV3197909.1
MDV3197910.1
MDV3197911.1
MDV3197913.1
MDV3197914.1
MDV3197915.1
MDV3197916.1
MDV3197917.1
MDV3197918.1
MDV3197919.1
MDV3197920.1
MDV3197921.1
MDV3197922.1
MDV3197923.1
MDV3197924.1
MDV3197925.1
MDV3197926.1
MDV3197928.1
MDV3197929.1
MDV3197930.1
MDV3197932.1
MDV3197933.1
MDV3197934.1
MDV3197935.1
MDV3197936.1
MDV3197937.1
MDV3197938.1
MDV3197939.1
MDV3197940.1
MDV3197941.1
MDV3197942.1
MDV3197943.1
MDV3197944.1
MDV3197945.1
MDV3197947.1
MDV3197949.1
MDV3197950.1
MDV3197952.1
MDV3197953.1
MDV3197954.1
MDV3197955.1
MDV3197956.1
MDV3197958.1
MDV3197959.1
MDV3197960.1
MDV3197961.1
MDV3197962.1
MDV3197963.1
MDV3197965.1
MDV3197966.1
MDV3197967.1
MDV3197968.1
MDV3197969.1
MDV3197970.1
MDV3197972.1
MDV3197973.1
MDV3197974.1
MDV3197975.1
MDV3197976.1
MDV3197979.1
MDV3197980.1
MDV3197981.1
MDV3197982.1
MDV3197983.1
MDV3197984.1
MDV3197985.1
MDV3197988.1
MDV3197989.1
MDV3197991.1
MDV3197992.1
MDV3197993.1
MDV3197994.1
MDV3197995.1
MDV3197996.1
MDV3197998.1
MDV3197999.1
MDV3198000.1
MDV3198003.1
MDV3198004.1
MDV3198005.1
MDV3198006.1
MDV3198007.1
MDV3198008.1
MDV3198009.1
MDV3198010.1
MDV3198011.1
MDV3198012.1
MDV3198014.1
MDV3198015.1
MDV3198016.1
MDV3198017.1
MDV3198018.1
MDV3198019.1
MDV3198020.1
MDV3198022.1
MDV3198023.1
MDV3198025.1
MDV3198026.1
MDV3198027.1
MDV3198028.1
MDV3198029.1
MDV3198031.1
MDV3198032.1
MDV3198033.1
MDV3198034.1
MDV3198035.1
MDV3198036.1
MDV3200054.1
MDV3200055.1
MDV3200162.1
MDV3200187.1
MDV3200216.1
MDV3200217.1
MDV3200233.1
MDV3200269.1
MDV3200313.1
MDV3200340.1
MDV3200370.1
MDV3200371.1
MDV3200435.1
MDV3200442.1
MDV3200443.1
MDV3200449.1
MDV3200453.1
MDV3200462.1
MDV3200469.1
MDV3200470.1
MDV3200479.1
MDV3200486.1
MDV3200492.1
MDV3200493.1
MDV3200494.1
MDV3200508.1
MDV3200518.1
MDV3200521.1
MDV3200525.1
MDV3200529.1
[truncated: 9,944 more rows]
