# Supplementary material for: Effector innovation in genome-reduced phytoplasmas and other host-dependent mollicutes
Source: PLoS Genet. 2025 Nov 13;21(11):e1011946. doi: 10.1371/journal.pgen.1011946 (PMC12633904; doi:10.1371/journal.pgen.1011946)
Supplement: S4 Table — (XLSX) [file pgen.1011946.s022.xlsx]

## Sheet: Table S4
S4 Table. Distribution of putative Phytoplasma Effectors (PhAMEs) by Structure-Based Clusters and Sequence-Based Sub-Clusters
PhAME_ID	AYWB_locus_tag	SAP	PhAME_size_mature	Average_pLDDT	PhAMEs_cluster	Number_of_PhAMEs_in_cluster	PhAMEs_sCluster	GenBank_assembly(phytoplasma_genome)	RePh	Assigned_16Sr_group	Clade	Number_of_PhAMEs_in_phytoplasma_Genebank_assembly	Sequence-distinct_mature_PhAME_group		AYWB_locus_tag	Locus tag for AYWB SAPs as in Bai et al., 2006
CAM11704.1			123	93.58	C1	314	sC1	GCA_000069925.1	Yes	16Sr XII (Stolbur group)	Clade_1	35	1575		SAP	AYWB PhAMEs named as in Bai et al., 2009
CAM11812.1			129	92.58	C1	314	sC1	GCA_000069925.1	Yes	16Sr XII (Stolbur group)	Clade_1	35	1800		Average_pLDDT	Average pLDDT score of PhAMEs. Those without AlphaFold-2 prediction in our pipeline are annotated as Not_evaluated_Pipeline
QLL36843.1			133	Not_evaluated_Pipeline	C1	314	sC1	GCA_001307505.2	No	16Sr II (Peanut WB group)	Clade_2	39	1492		RePh	GenBank Assemblies selected as Representative Phytoplasma (RePh) species, as indicated in Fig. 1A
QLL36888.1			129	Not_evaluated_Pipeline	C1	314	sC1	GCA_001307505.2	No	16Sr II (Peanut WB group)	Clade_2	39	1497		Assigned_16Sr_group	For GenBank Assemblies with 16S rRNA gene without ≥97% total sequence, phytoplasma 16Sr groups were assigned based on NCBI and are indicated in yellow
PQP79250.1			127	Not_evaluated_Pipeline	C1	314	sC1	GCA_002968365.1	No	16Sr IX (Pigeon pea witches'-broom group)	Clade_2	23	1396		Clade	Refers to one of the three major phytoplasma clades, as indicated in Supplemental Fig. 1A.
TKA87953.1			129	Not_evaluated_Pipeline	C1	314	sC1	GCA_005093185.1	No	16Sr I (Aster yellows group)	Clade_1	67	452		Number_of_PhAMEs_in_cluster	Number of PhAMEs in the corresponding structure-based cluster. No_cluster indicates cluster without any member with average pLDDT ≥ 50. #N/A indicate PhAMEs not evaluated due to being less than 16 amino acids (mature).
QKX95572.1			122	Not_evaluated_Pipeline	C1	314	sC1	GCA_013372025.1	No	16Sr I (Aster yellows group)	Clade_1	65	1472		Sequence-distinct_mature_PhAME_group	Distinct numbers indicate Identical mature PhAME sequences
QKX95732.1			127	Not_evaluated_Pipeline	C1	314	sC1	GCA_013372025.1	No	16Sr I (Aster yellows group)	Clade_1	65	1484			Three entries — ABC65342.1, ABC65597.1, and ABC65803.1 — from GCA_000012225.1 (ASM1222v1) were included in the analysis as if they were part of the RefSeq annotation (GCF_000012225.1), for consistency with Bai et al. (2009).
UQV26958.1			129	92.71	C1	314	sC1	GCA_015239935.3	Yes	16Sr II (Peanut WB group)	Clade_2	36	83
UQV26925.1			133	93.66	C1	314	sC1	GCA_015239935.3	Yes	16Sr II (Peanut WB group)	Clade_2	36	98
MCQ9618825.1			127	Not_evaluated_Pipeline	C1	314	sC1	GCA_024586395.1	No	16Sr III (X-disease group)	Clade_2	28	48
MCQ9618875.1			129	Not_evaluated_Pipeline	C1	314	sC1	GCA_024586395.1	No	16Sr III (X-disease group)	Clade_2	28	52
WEX20484.1			133	93.91	C1	314	sC1	GCA_029457555.1	Yes	16Sr II (Peanut WB group)	Clade_2	40	1492
WEX20457.1			129	92.36	C1	314	sC1	GCA_029457555.1	Yes	16Sr II (Peanut WB group)	Clade_2	40	1497
WKV64091.1			133	Not_evaluated_Pipeline	C1	314	sC1	GCA_030544865.1	No	16Sr II (Peanut WB group)	Clade_2	39	1492
WKV64136.1			129	Not_evaluated_Pipeline	C1	314	sC1	GCA_030544865.1	No	16Sr II (Peanut WB group)	Clade_2	39	1497
WEX19622.1			129	Not_evaluated_Pipeline	C1	314	sC1	GCA_030686925.1	No	16Sr I (Aster yellows group)	Clade_1	66	452
WMW50236.1			133	Not_evaluated_Pipeline	C1	314	sC1	GCA_031326065.1	No	16Sr II (Peanut WB group)	Clade_2	39	1492
WMW50189.1			129	Not_evaluated_Pipeline	C1	314	sC1	GCA_031326065.1	No	16Sr II (Peanut WB group)	Clade_2	39	1497
MDV3195656.1			129	Not_evaluated_Pipeline	C1	314	sC1	GCA_032884535.1	No	unclassified Candidatus Phytoplasma	#N/A	19	83
MDV3204621.1			129	Not_evaluated_Pipeline	C1	314	sC1	GCA_032884585.1	No	16Sr II (Peanut WB group)	Clade_2	45	355
MDV3204659.1			129	Not_evaluated_Pipeline	C1	314	sC1	GCA_032884585.1	No	16Sr II (Peanut WB group)	Clade_2	45	355
MDV3204605.1			133	Not_evaluated_Pipeline	C1	314	sC1	GCA_032884585.1	No	16Sr II (Peanut WB group)	Clade_2	45	722
MDV3203032.1			129	Not_evaluated_Pipeline	C1	314	sC1	GCA_032884595.1	No	16Sr II (Peanut WB group)	Clade_2	34	716
MDV3203208.1			133	Not_evaluated_Pipeline	C1	314	sC1	GCA_032884595.1	No	16Sr II (Peanut WB group)	Clade_2	34	722
MDV3203539.1			129	Not_evaluated_Pipeline	C1	314	sC1	GCA_032884735.1	No	16Sr II (Peanut WB group)	Clade_2	32	716
MDV3203656.1			133	Not_evaluated_Pipeline	C1	314	sC1	GCA_032884735.1	No	16Sr II (Peanut WB group)	Clade_2	32	722
MDV3203691.1			129	Not_evaluated_Pipeline	C1	314	sC1	GCA_032884755.1	No	16Sr II (Peanut WB group)	Clade_2	29	83
MDV3196101.1			129	Not_evaluated_Pipeline	C1	314	sC1	GCA_032884775.1	No	16Sr VIII (Loofah wiches'-broom group)	Clade_2	29	83
MDV3198900.1			129	Not_evaluated_Pipeline	C1	314	sC1	GCA_032884815.1	No	16Sr II (Peanut WB group)	Clade_2	33	716
MDV3198935.1			133	Not_evaluated_Pipeline	C1	314	sC1	GCA_032884815.1	No	16Sr II (Peanut WB group)	Clade_2	33	722
MDV3194486.1			129	Not_evaluated_Pipeline	C1	314	sC1	GCA_032884915.1	No	16Sr II (Peanut WB group)	Clade_2	34	355
MDV3194543.1			133	Not_evaluated_Pipeline	C1	314	sC1	GCA_032884915.1	No	16Sr II (Peanut WB group)	Clade_2	34	357
MDV3198037.1			134	Not_evaluated_Pipeline	C1	314	sC1	GCA_032884955.1	No	Unclassified 16Sr group	Clade_2	31	773
MDV3205029.1			129	Not_evaluated_Pipeline	C1	314	sC1	GCA_032884965.1	No	16Sr II (Peanut WB group)	Clade_2	32	716
MDV3205071.1			133	Not_evaluated_Pipeline	C1	314	sC1	GCA_032884965.1	No	16Sr II (Peanut WB group)	Clade_2	32	722
MDV3201914.1			129	Not_evaluated_Pipeline	C1	314	sC1	GCA_032884975.1	No	16Sr II (Peanut WB group)	Clade_2	33	83
MDV3202248.1			133	Not_evaluated_Pipeline	C1	314	sC1	GCA_032884975.1	No	16Sr II (Peanut WB group)	Clade_2	33	98
MDV3197199.1			129	Not_evaluated_Pipeline	C1	314	sC1	GCA_032885015.1	No	16Sr II (Peanut WB group)	Clade_2	33	716
MDV3197403.1			133	Not_evaluated_Pipeline	C1	314	sC1	GCA_032885015.1	No	16Sr II (Peanut WB group)	Clade_2	33	722
MDV3197561.1			133	Not_evaluated_Pipeline	C1	314	sC1	GCA_032885135.1	No	16Sr II (Peanut WB group)	Clade_2	14	722
MDV3197827.1			129	Not_evaluated_Pipeline	C1	314	sC1	GCA_032885135.1	No	16Sr II (Peanut WB group)	Clade_2	14	772
MDV3200169.1			129	Not_evaluated_Pipeline	C1	314	sC1	GCA_032885155.1	No	16Sr II (Peanut WB group)	Clade_2	24	83
MDV3200478.1			128	Not_evaluated_Pipeline	C1	314	sC1	GCA_032885155.1	No	16Sr II (Peanut WB group)	Clade_2	24	121
MDV3196782.1			129	Not_evaluated_Pipeline	C1	314	sC1	GCA_032885165.1	No	unclassified Candidatus Phytoplasma	#N/A	23	83
MDV3196801.1			128	Not_evaluated_Pipeline	C1	314	sC1	GCA_032885165.1	No	unclassified Candidatus Phytoplasma	#N/A	23	121
MDV3201659.1			129	Not_evaluated_Pipeline	C1	314	sC1	GCA_032885195.1	No	16Sr II (Peanut WB group)	Clade_2	38	716
MDV3201711.1			133	Not_evaluated_Pipeline	C1	314	sC1	GCA_032885195.1	No	16Sr II (Peanut WB group)	Clade_2	38	722
MDV3200842.1			129	Not_evaluated_Pipeline	C1	314	sC1	GCA_032885235.1	No	16Sr II (Peanut WB group)	Clade_2	34	716
MDV3201030.1			133	Not_evaluated_Pipeline	C1	314	sC1	GCA_032885235.1	No	16Sr II (Peanut WB group)	Clade_2	34	722
MDV3199409.1			129	Not_evaluated_Pipeline	C1	314	sC1	GCA_032885335.1	No	16Sr II (Peanut WB group)	Clade_2	35	716
MDV3199428.1			133	Not_evaluated_Pipeline	C1	314	sC1	GCA_032885335.1	No	16Sr II (Peanut WB group)	Clade_2	35	722
MDV3194942.1			129	Not_evaluated_Pipeline	C1	314	sC1	GCA_032885355.1	No	16Sr II (Peanut WB group)	Clade_2	31	716
MDV3195074.1			133	Not_evaluated_Pipeline	C1	314	sC1	GCA_032885355.1	No	16Sr II (Peanut WB group)	Clade_2	31	722
MDV3181732.1			129	Not_evaluated_Pipeline	C1	314	sC1	GCA_032885375.1	No	16Sr II (Peanut WB group)	Clade_2	32	716
MDV3181767.1			133	Not_evaluated_Pipeline	C1	314	sC1	GCA_032885375.1	No	16Sr II (Peanut WB group)	Clade_2	32	722
MDV3193392.1			133	Not_evaluated_Pipeline	C1	314	sC1	GCA_032885455.1	No	16Sr II (Peanut WB group)	Clade_2	41	98
MDV3193389.1			129	Not_evaluated_Pipeline	C1	314	sC1	GCA_032885455.1	No	16Sr II (Peanut WB group)	Clade_2	41	716
MDV3193375.1			133	Not_evaluated_Pipeline	C1	314	sC1	GCA_032885455.1	No	16Sr II (Peanut WB group)	Clade_2	41	722
MDV3182422.1			133	Not_evaluated_Pipeline	C1	314	sC1	GCA_032885465.1	No	16Sr II (Peanut WB group)	Clade_2	21	380
MDV3182488.1			129	Not_evaluated_Pipeline	C1	314	sC1	GCA_032885465.1	No	16Sr II (Peanut WB group)	Clade_2	21	381
MDV3186650.1			129	Not_evaluated_Pipeline	C1	314	sC1	GCA_032885475.1	No	16Sr II (Peanut WB group)	Clade_2	31	716
MDV3186805.1			133	Not_evaluated_Pipeline	C1	314	sC1	GCA_032885475.1	No	16Sr II (Peanut WB group)	Clade_2	31	722
MDV3183274.1			129	Not_evaluated_Pipeline	C1	314	sC1	GCA_032885485.1	No	16Sr II (Peanut WB group)	Clade_2	32	355
MDV3183330.1			133	Not_evaluated_Pipeline	C1	314	sC1	GCA_032885485.1	No	16Sr II (Peanut WB group)	Clade_2	32	357
MDV3183779.1			133	Not_evaluated_Pipeline	C1	314	sC1	GCA_032885555.1	No	16Sr II (Peanut WB group)	Clade_2	35	722
MDV3183782.1			129	Not_evaluated_Pipeline	C1	314	sC1	GCA_032885555.1	No	16Sr II (Peanut WB group)	Clade_2	35	1513
MDV3188618.1			129	Not_evaluated_Pipeline	C1	314	sC1	GCA_032885685.1	No	16Sr II (Peanut WB group)	Clade_2	33	355
MDV3188667.1			133	Not_evaluated_Pipeline	C1	314	sC1	GCA_032885685.1	No	16Sr II (Peanut WB group)	Clade_2	33	357
MDV3190024.1			129	Not_evaluated_Pipeline	C1	314	sC1	GCA_032885715.1	No	16Sr II (Peanut WB group)	Clade_2	25	355
MDV3190055.1			133	Not_evaluated_Pipeline	C1	314	sC1	GCA_032885715.1	No	16Sr II (Peanut WB group)	Clade_2	25	357
MDV3193699.1			129	Not_evaluated_Pipeline	C1	314	sC1	GCA_032885725.1	No	16Sr II (Peanut WB group)	Clade_2	33	716
MDV3193889.1			133	Not_evaluated_Pipeline	C1	314	sC1	GCA_032885725.1	No	16Sr II (Peanut WB group)	Clade_2	33	722
MDV3185750.1			129	Not_evaluated_Pipeline	C1	314	sC1	GCA_032885735.1	No	16Sr II (Peanut WB group)	Clade_2	32	355
MDV3185809.1			133	Not_evaluated_Pipeline	C1	314	sC1	GCA_032885735.1	No	16Sr II (Peanut WB group)	Clade_2	32	357
MDV3190676.1			129	Not_evaluated_Pipeline	C1	314	sC1	GCA_032885795.1	No	16Sr II (Peanut WB group)	Clade_2	33	355
MDV3190748.1			133	Not_evaluated_Pipeline	C1	314	sC1	GCA_032885795.1	No	16Sr II (Peanut WB group)	Clade_2	33	357
MDV3186244.1			129	Not_evaluated_Pipeline	C1	314	sC1	GCA_032885895.1	No	16Sr II (Peanut WB group)	Clade_2	32	355
MDV3186317.1			133	Not_evaluated_Pipeline	C1	314	sC1	GCA_032885895.1	No	16Sr II (Peanut WB group)	Clade_2	32	357
MDV3182198.1			129	Not_evaluated_Pipeline	C1	314	sC1	GCA_032885905.1	No	16Sr II (Peanut WB group)	Clade_2	34	83
MDV3182221.1			133	Not_evaluated_Pipeline	C1	314	sC1	GCA_032885905.1	No	16Sr II (Peanut WB group)	Clade_2	34	98
MDV3189162.1			128	Not_evaluated_Pipeline	C1	314	sC1	GCA_032885935.1	No	16Sr II (Peanut WB group)	Clade_2	24	121
MDV3181041.1			129	Not_evaluated_Pipeline	C1	314	sC1	GCA_032885945.1	No	16Sr II (Peanut WB group)	Clade_2	35	355
MDV3181093.1			133	Not_evaluated_Pipeline	C1	314	sC1	GCA_032885945.1	No	16Sr II (Peanut WB group)	Clade_2	35	357
MDV3187536.1			129	Not_evaluated_Pipeline	C1	314	sC1	GCA_032886075.1	No	16Sr II (Peanut WB group)	Clade_2	34	716
MDV3187695.1			133	Not_evaluated_Pipeline	C1	314	sC1	GCA_032886075.1	No	16Sr II (Peanut WB group)	Clade_2	34	722
MDV3192246.1			129	Not_evaluated_Pipeline	C1	314	sC1	GCA_032886095.1	No	16Sr II (Peanut WB group)	Clade_2	34	355
MDV3192288.1			133	Not_evaluated_Pipeline	C1	314	sC1	GCA_032886095.1	No	16Sr II (Peanut WB group)	Clade_2	34	357
MDV3187145.1			129	Not_evaluated_Pipeline	C1	314	sC1	GCA_032886105.1	No	16Sr II (Peanut WB group)	Clade_2	33	83
MDV3187260.1			133	Not_evaluated_Pipeline	C1	314	sC1	GCA_032886105.1	No	16Sr II (Peanut WB group)	Clade_2	33	98
MDV3180176.1			129	Not_evaluated_Pipeline	C1	314	sC1	GCA_032886155.1	No	16Sr II (Peanut WB group)	Clade_2	36	83
MDV3180541.1			133	Not_evaluated_Pipeline	C1	314	sC1	GCA_032886155.1	No	16Sr II (Peanut WB group)	Clade_2	36	98
MDV3191506.1			129	Not_evaluated_Pipeline	C1	314	sC1	GCA_032886175.1	No	16Sr II (Peanut WB group)	Clade_2	36	83
MDV3191800.1			133	Not_evaluated_Pipeline	C1	314	sC1	GCA_032886175.1	No	16Sr II (Peanut WB group)	Clade_2	36	98
MDV3191111.1			129	Not_evaluated_Pipeline	C1	314	sC1	GCA_032886225.1	No	16Sr II (Peanut WB group)	Clade_2	34	83
MDV3191255.1			133	Not_evaluated_Pipeline	C1	314	sC1	GCA_032886225.1	No	16Sr II (Peanut WB group)	Clade_2	34	98
MDV3179333.1			129	Not_evaluated_Pipeline	C1	314	sC1	GCA_032886255.1	No	16Sr II (Peanut WB group)	Clade_2	34	83
MDV3179591.1			133	Not_evaluated_Pipeline	C1	314	sC1	GCA_032886255.1	No	16Sr II (Peanut WB group)	Clade_2	34	98
MDV3185026.1			129	Not_evaluated_Pipeline	C1	314	sC1	GCA_032886275.1	No	16Sr II (Peanut WB group)	Clade_2	16	83
MDV3188166.1			129	Not_evaluated_Pipeline	C1	314	sC1	GCA_032886295.1	No	16Sr II (Peanut WB group)	Clade_2	34	716
MDV3188180.1			133	Not_evaluated_Pipeline	C1	314	sC1	GCA_032886295.1	No	16Sr II (Peanut WB group)	Clade_2	34	722
MDV3184041.1			129	Not_evaluated_Pipeline	C1	314	sC1	GCA_032886315.1	No	16Sr II (Peanut WB group)	Clade_2	34	83
MDV3184289.1			133	Not_evaluated_Pipeline	C1	314	sC1	GCA_032886315.1	No	16Sr II (Peanut WB group)	Clade_2	34	98
MDV3184479.1			129	Not_evaluated_Pipeline	C1	314	sC1	GCA_032886335.1	No	16Sr II (Peanut WB group)	Clade_2	33	83
MDV3184750.1			133	Not_evaluated_Pipeline	C1	314	sC1	GCA_032886335.1	No	16Sr II (Peanut WB group)	Clade_2	33	98
MDV3189686.1			129	Not_evaluated_Pipeline	C1	314	sC1	GCA_032886355.1	No	16Sr II (Peanut WB group)	Clade_2	33	716
MDV3189730.1			133	Not_evaluated_Pipeline	C1	314	sC1	GCA_032886355.1	No	16Sr II (Peanut WB group)	Clade_2	33	722
MDV3178206.1			129	Not_evaluated_Pipeline	C1	314	sC1	GCA_032886375.1	No	16Sr II (Peanut WB group)	Clade_2	33	716
MDV3178213.1			133	Not_evaluated_Pipeline	C1	314	sC1	GCA_032886375.1	No	16Sr II (Peanut WB group)	Clade_2	33	722
MDV3179751.1			129	Not_evaluated_Pipeline	C1	314	sC1	GCA_032886395.1	No	16Sr II (Peanut WB group)	Clade_2	34	83
MDV3180050.1			133	Not_evaluated_Pipeline	C1	314	sC1	GCA_032886395.1	No	16Sr II (Peanut WB group)	Clade_2	34	98
MDV3176581.1			129	Not_evaluated_Pipeline	C1	314	sC1	GCA_032886415.1	No	16Sr II (Peanut WB group)	Clade_2	32	83
MDV3176761.1			133	Not_evaluated_Pipeline	C1	314	sC1	GCA_032886415.1	No	16Sr II (Peanut WB group)	Clade_2	32	98
MDV3173680.1			129	Not_evaluated_Pipeline	C1	314	sC1	GCA_032886455.1	No	16Sr VIII (Loofah wiches'-broom group)	Clade_2	23	83
MDV3178685.1			133	Not_evaluated_Pipeline	C1	314	sC1	GCA_032886475.1	No	16Sr II (Peanut WB group)	Clade_2	13	98
MDV3168449.1			129	Not_evaluated_Pipeline	C1	314	sC1	GCA_032886535.1	No	16Sr II (Peanut WB group)	Clade_2	31	716
MDV3168650.1			133	Not_evaluated_Pipeline	C1	314	sC1	GCA_032886535.1	No	16Sr II (Peanut WB group)	Clade_2	31	722
MDV3176230.1			129	Not_evaluated_Pipeline	C1	314	sC1	GCA_032886575.1	No	16Sr II (Peanut WB group)	Clade_2	33	716
MDV3176260.1			133	Not_evaluated_Pipeline	C1	314	sC1	GCA_032886575.1	No	16Sr II (Peanut WB group)	Clade_2	33	722
MDV3167733.1			130	Not_evaluated_Pipeline	C1	314	sC1	GCA_032886595.1	No	16Sr II (Peanut WB group)	Clade_2	32	204
MDV3167701.1			133	Not_evaluated_Pipeline	C1	314	sC1	GCA_032886595.1	No	16Sr II (Peanut WB group)	Clade_2	32	357
MDV3177003.1			129	Not_evaluated_Pipeline	C1	314	sC1	GCA_032886615.1	No	16Sr II (Peanut WB group)	Clade_2	34	83
MDV3177244.1			133	Not_evaluated_Pipeline	C1	314	sC1	GCA_032886615.1	No	16Sr II (Peanut WB group)	Clade_2	34	98
MDV3173000.1			133	Not_evaluated_Pipeline	C1	314	sC1	GCA_032886635.1	No	16Sr II (Peanut WB group)	Clade_2	34	216
MDV3172906.1			129	Not_evaluated_Pipeline	C1	314	sC1	GCA_032886635.1	No	16Sr II (Peanut WB group)	Clade_2	34	716
MDV3172379.1			129	Not_evaluated_Pipeline	C1	314	sC1	GCA_032886655.1	No	16Sr II (Peanut WB group)	Clade_2	34	83
MDV3172531.1			133	Not_evaluated_Pipeline	C1	314	sC1	GCA_032886655.1	No	16Sr II (Peanut WB group)	Clade_2	34	98
MDV3164478.1			128	Not_evaluated_Pipeline	C1	314	sC1	GCA_032886675.1	No	16Sr II (Peanut WB group)	Clade_2	18	121
MDV3166193.1			129	Not_evaluated_Pipeline	C1	314	sC1	GCA_032886695.1	No	16Sr II (Peanut WB group)	Clade_2	34	153
MDV3174880.1			129	Not_evaluated_Pipeline	C1	314	sC1	GCA_032886705.1	No	16Sr II (Peanut WB group)	Clade_2	15	239
MDV3165951.1			129	Not_evaluated_Pipeline	C1	314	sC1	GCA_032886735.1	No	16Sr II (Peanut WB group)	Clade_2	34	83
MDV3166037.1			133	Not_evaluated_Pipeline	C1	314	sC1	GCA_032886735.1	No	16Sr II (Peanut WB group)	Clade_2	34	98
MDV3173351.1			129	Not_evaluated_Pipeline	C1	314	sC1	GCA_032886745.1	No	16Sr II (Peanut WB group)	Clade_2	34	83
MDV3173483.1			133	Not_evaluated_Pipeline	C1	314	sC1	GCA_032886745.1	No	16Sr II (Peanut WB group)	Clade_2	34	98
MDV3165474.1			129	Not_evaluated_Pipeline	C1	314	sC1	GCA_032886765.1	No	16Sr II (Peanut WB group)	Clade_2	31	83
MDV3165481.1			133	Not_evaluated_Pipeline	C1	314	sC1	GCA_032886765.1	No	16Sr II (Peanut WB group)	Clade_2	31	98
MDV3169330.1			129	Not_evaluated_Pipeline	C1	314	sC1	GCA_032886795.1	No	16Sr II (Peanut WB group)	Clade_2	34	83
MDV3169658.1			133	Not_evaluated_Pipeline	C1	314	sC1	GCA_032886795.1	No	16Sr II (Peanut WB group)	Clade_2	34	98
MDV3171277.1			129	Not_evaluated_Pipeline	C1	314	sC1	GCA_032886835.1	No	16Sr II (Peanut WB group)	Clade_2	12	83
MDV3169849.1			129	Not_evaluated_Pipeline	C1	314	sC1	GCA_032886915.1	No	16Sr II (Peanut WB group)	Clade_2	34	83
MDV3170133.1			133	Not_evaluated_Pipeline	C1	314	sC1	GCA_032886915.1	No	16Sr II (Peanut WB group)	Clade_2	34	98
MDV3177534.1			129	Not_evaluated_Pipeline	C1	314	sC1	GCA_032886935.1	No	16Sr II (Peanut WB group)	Clade_2	24	83
MDV3177633.1			133	Not_evaluated_Pipeline	C1	314	sC1	GCA_032886935.1	No	16Sr II (Peanut WB group)	Clade_2	24	98
MDV3175155.1			129	Not_evaluated_Pipeline	C1	314	sC1	GCA_032886955.1	No	16Sr II (Peanut WB group)	Clade_2	35	83
MDV3175391.1			133	Not_evaluated_Pipeline	C1	314	sC1	GCA_032886955.1	No	16Sr II (Peanut WB group)	Clade_2	35	98
MDV3175839.1			129	Not_evaluated_Pipeline	C1	314	sC1	GCA_032886995.1	No	16Sr II (Peanut WB group)	Clade_2	34	83
MDV3175852.1			133	Not_evaluated_Pipeline	C1	314	sC1	GCA_032886995.1	No	16Sr II (Peanut WB group)	Clade_2	34	98
MDV3171814.1			129	Not_evaluated_Pipeline	C1	314	sC1	GCA_032887035.1	No	16Sr II (Peanut WB group)	Clade_2	33	83
MDV3172080.1			133	Not_evaluated_Pipeline	C1	314	sC1	GCA_032887035.1	No	16Sr II (Peanut WB group)	Clade_2	33	98
MDV3170366.1			129	Not_evaluated_Pipeline	C1	314	sC1	GCA_032887115.1	No	16Sr II (Peanut WB group)	Clade_2	17	83
MDV3162261.1			133	Not_evaluated_Pipeline	C1	314	sC1	GCA_032887135.1	No	16Sr II (Peanut WB group)	Clade_2	10	98
MDV3163570.1			128	Not_evaluated_Pipeline	C1	314	sC1	GCA_032887235.1	No	16Sr II (Peanut WB group)	Clade_2	23	121
MDV3162940.1			129	Not_evaluated_Pipeline	C1	314	sC1	GCA_032887275.1	No	16Sr II (Peanut WB group)	Clade_2	30	83
MDV3163007.1			133	Not_evaluated_Pipeline	C1	314	sC1	GCA_032887275.1	No	16Sr II (Peanut WB group)	Clade_2	30	98
MDV3164115.1			129	Not_evaluated_Pipeline	C1	314	sC1	GCA_032887315.1	No	16Sr II (Peanut WB group)	Clade_2	32	83
MDV3164025.1			133	Not_evaluated_Pipeline	C1	314	sC1	GCA_032887315.1	No	16Sr II (Peanut WB group)	Clade_2	32	98
MDV3161224.1			129	Not_evaluated_Pipeline	C1	314	sC1	GCA_032887335.1	No	16Sr II (Peanut WB group)	Clade_2	33	716
MDV3161237.1			133	Not_evaluated_Pipeline	C1	314	sC1	GCA_032887335.1	No	16Sr II (Peanut WB group)	Clade_2	33	722
MDV3155028.1			129	Not_evaluated_Pipeline	C1	314	sC1	GCA_032887395.1	No	16Sr II (Peanut WB group)	Clade_2	40	83
MDV3155290.1			133	Not_evaluated_Pipeline	C1	314	sC1	GCA_032887395.1	No	16Sr II (Peanut WB group)	Clade_2	40	98
MDV3162212.1			129	Not_evaluated_Pipeline	C1	314	sC1	GCA_032887435.1	No	16Sr II (Peanut WB group)	Clade_2	32	716
MDV3162225.1			133	Not_evaluated_Pipeline	C1	314	sC1	GCA_032887435.1	No	16Sr II (Peanut WB group)	Clade_2	32	722
MDV3159122.1			129	Not_evaluated_Pipeline	C1	314	sC1	GCA_032887495.1	No	16Sr II (Peanut WB group)	Clade_2	26	83
MDV3159245.1			133	Not_evaluated_Pipeline	C1	314	sC1	GCA_032887495.1	No	16Sr II (Peanut WB group)	Clade_2	26	98
MDV3154761.1			129	Not_evaluated_Pipeline	C1	314	sC1	GCA_032887515.1	No	16Sr II (Peanut WB group)	Clade_2	31	716
MDV3154773.1			133	Not_evaluated_Pipeline	C1	314	sC1	GCA_032887515.1	No	16Sr II (Peanut WB group)	Clade_2	31	722
MDV3157040.1			129	Not_evaluated_Pipeline	C1	314	sC1	GCA_032887535.1	No	16Sr II (Peanut WB group)	Clade_2	30	716
MDV3156978.1			133	Not_evaluated_Pipeline	C1	314	sC1	GCA_032887535.1	No	16Sr II (Peanut WB group)	Clade_2	30	722
MDV3151832.1			133	Not_evaluated_Pipeline	C1	314	sC1	GCA_032887555.1	No	16Sr II (Peanut WB group)	Clade_2	31	722
MDV3151598.1			129	Not_evaluated_Pipeline	C1	314	sC1	GCA_032887555.1	No	16Sr II (Peanut WB group)	Clade_2	31	1513
MDV3152520.1			129	Not_evaluated_Pipeline	C1	314	sC1	GCA_032887635.1	No	16Sr II (Peanut WB group)	Clade_2	35	83
MDV3152754.1			133	Not_evaluated_Pipeline	C1	314	sC1	GCA_032887635.1	No	16Sr II (Peanut WB group)	Clade_2	35	98
MDV3159682.1			129	Not_evaluated_Pipeline	C1	314	sC1	GCA_032887655.1	No	16Sr II (Peanut WB group)	Clade_2	35	716
MDV3159839.1			133	Not_evaluated_Pipeline	C1	314	sC1	GCA_032887655.1	No	16Sr II (Peanut WB group)	Clade_2	35	722
MDV3158825.1			128	Not_evaluated_Pipeline	C1	314	sC1	GCA_032887675.1	No	16Sr II (Peanut WB group)	Clade_2	22	121
MDV3161704.1			128	Not_evaluated_Pipeline	C1	314	sC1	GCA_032887695.1	No	16Sr II (Peanut WB group)	Clade_2	21	121
MDV3154284.1			128	Not_evaluated_Pipeline	C1	314	sC1	GCA_032887735.1	No	16Sr II (Peanut WB group)	Clade_2	19	121
MDV3160292.1			133	Not_evaluated_Pipeline	C1	314	sC1	GCA_032887755.1	No	16Sr II (Peanut WB group)	Clade_2	33	216
MDV3160263.1			129	Not_evaluated_Pipeline	C1	314	sC1	GCA_032887755.1	No	16Sr II (Peanut WB group)	Clade_2	33	716
MDV3158212.1			128	Not_evaluated_Pipeline	C1	314	sC1	GCA_032887775.1	No	16Sr II (Peanut WB group)	Clade_2	9	121
MDV3157759.1			129	Not_evaluated_Pipeline	C1	314	sC1	GCA_032887795.1	No	16Sr II (Peanut WB group)	Clade_2	32	716
MDV3158005.1			133	Not_evaluated_Pipeline	C1	314	sC1	GCA_032887795.1	No	16Sr II (Peanut WB group)	Clade_2	32	722
MDV3153876.1			129	Not_evaluated_Pipeline	C1	314	sC1	GCA_032887815.1	No	16Sr II (Peanut WB group)	Clade_2	34	355
MDV3153846.1			133	Not_evaluated_Pipeline	C1	314	sC1	GCA_032887815.1	No	16Sr II (Peanut WB group)	Clade_2	34	357
MDV3160757.1			129	Not_evaluated_Pipeline	C1	314	sC1	GCA_032887835.1	No	16Sr II (Peanut WB group)	Clade_2	29	716
MDV3160776.1			133	Not_evaluated_Pipeline	C1	314	sC1	GCA_032887835.1	No	16Sr II (Peanut WB group)	Clade_2	29	722
MDV3155968.1			129	Not_evaluated_Pipeline	C1	314	sC1	GCA_032887855.1	No	16Sr II (Peanut WB group)	Clade_2	34	83
MDV3156208.1			133	Not_evaluated_Pipeline	C1	314	sC1	GCA_032887855.1	No	16Sr II (Peanut WB group)	Clade_2	34	98
MDV3150317.1			129	Not_evaluated_Pipeline	C1	314	sC1	GCA_032887865.1	No	16Sr II (Peanut WB group)	Clade_2	33	83
MDV3150463.1			133	Not_evaluated_Pipeline	C1	314	sC1	GCA_032887865.1	No	16Sr II (Peanut WB group)	Clade_2	33	98
MDV3152046.1			129	Not_evaluated_Pipeline	C1	314	sC1	GCA_032887895.1	No	16Sr II (Peanut WB group)	Clade_2	34	83
MDV3152279.1			133	Not_evaluated_Pipeline	C1	314	sC1	GCA_032887895.1	No	16Sr II (Peanut WB group)	Clade_2	34	98
MDV3150872.1			129	Not_evaluated_Pipeline	C1	314	sC1	GCA_032887915.1	No	16Sr II (Peanut WB group)	Clade_2	32	83
MDV3150930.1			133	Not_evaluated_Pipeline	C1	314	sC1	GCA_032887915.1	No	16Sr II (Peanut WB group)	Clade_2	32	98
MDV3151247.1			129	Not_evaluated_Pipeline	C1	314	sC1	GCA_032887935.1	No	16Sr II (Peanut WB group)	Clade_2	31	83
MDV3151223.1			133	Not_evaluated_Pipeline	C1	314	sC1	GCA_032887935.1	No	16Sr II (Peanut WB group)	Clade_2	31	98
MDV3149745.1			129	Not_evaluated_Pipeline	C1	314	sC1	GCA_032887955.1	No	16Sr II (Peanut WB group)	Clade_2	31	83
MDV3150016.1			133	Not_evaluated_Pipeline	C1	314	sC1	GCA_032887955.1	No	16Sr II (Peanut WB group)	Clade_2	31	98
MDV3155496.1			129	Not_evaluated_Pipeline	C1	314	sC1	GCA_032887975.1	No	16Sr II (Peanut WB group)	Clade_2	33	83
MDV3155743.1			133	Not_evaluated_Pipeline	C1	314	sC1	GCA_032887975.1	No	16Sr II (Peanut WB group)	Clade_2	33	98
MDV3156545.1			129	Not_evaluated_Pipeline	C1	314	sC1	GCA_032887995.1	No	16Sr II (Peanut WB group)	Clade_2	34	83
MDV3156649.1			133	Not_evaluated_Pipeline	C1	314	sC1	GCA_032887995.1	No	16Sr II (Peanut WB group)	Clade_2	34	98
MDV3149408.1			129	Not_evaluated_Pipeline	C1	314	sC1	GCA_032888005.1	No	16Sr II (Peanut WB group)	Clade_2	34	83
MDV3149579.1			133	Not_evaluated_Pipeline	C1	314	sC1	GCA_032888005.1	No	16Sr II (Peanut WB group)	Clade_2	34	98
MDV3137729.1			129	Not_evaluated_Pipeline	C1	314	sC1	GCA_032888035.1	No	16Sr II (Peanut WB group)	Clade_2	29	83
MDV3137343.1			133	Not_evaluated_Pipeline	C1	314	sC1	GCA_032888035.1	No	16Sr II (Peanut WB group)	Clade_2	29	98
MDV3152975.1			129	Not_evaluated_Pipeline	C1	314	sC1	GCA_032888055.1	No	16Sr II (Peanut WB group)	Clade_2	34	83
MDV3153041.1			133	Not_evaluated_Pipeline	C1	314	sC1	GCA_032888055.1	No	16Sr II (Peanut WB group)	Clade_2	34	98
MDV3145858.1			129	Not_evaluated_Pipeline	C1	314	sC1	GCA_032888075.1	No	16Sr II (Peanut WB group)	Clade_2	33	83
MDV3146214.1			133	Not_evaluated_Pipeline	C1	314	sC1	GCA_032888075.1	No	16Sr II (Peanut WB group)	Clade_2	33	98
MDV3138691.1			129	Not_evaluated_Pipeline	C1	314	sC1	GCA_032888095.1	No	16Sr II (Peanut WB group)	Clade_2	25	83
MDV3138806.1			133	Not_evaluated_Pipeline	C1	314	sC1	GCA_032888095.1	No	16Sr II (Peanut WB group)	Clade_2	25	98
MDV3140371.1			129	Not_evaluated_Pipeline	C1	314	sC1	GCA_032888115.1	No	16Sr II (Peanut WB group)	Clade_2	25	83
MDV3140453.1			133	Not_evaluated_Pipeline	C1	314	sC1	GCA_032888115.1	No	16Sr II (Peanut WB group)	Clade_2	25	98
MDV3142097.1			129	Not_evaluated_Pipeline	C1	314	sC1	GCA_032888135.1	No	16Sr II (Peanut WB group)	Clade_2	32	83
MDV3142367.1			133	Not_evaluated_Pipeline	C1	314	sC1	GCA_032888135.1	No	16Sr II (Peanut WB group)	Clade_2	32	98
MDV3144566.1			129	Not_evaluated_Pipeline	C1	314	sC1	GCA_032888155.1	No	16Sr II (Peanut WB group)	Clade_2	33	83
MDV3144811.1			133	Not_evaluated_Pipeline	C1	314	sC1	GCA_032888155.1	No	16Sr II (Peanut WB group)	Clade_2	33	98
MDV3137925.1			129	Not_evaluated_Pipeline	C1	314	sC1	GCA_032888175.1	No	16Sr II (Peanut WB group)	Clade_2	33	83
MDV3138181.1			133	Not_evaluated_Pipeline	C1	314	sC1	GCA_032888175.1	No	16Sr II (Peanut WB group)	Clade_2	33	98
MDV3143277.1			129	Not_evaluated_Pipeline	C1	314	sC1	GCA_032888195.1	No	16Sr II (Peanut WB group)	Clade_2	37	716
MDV3143283.1			133	Not_evaluated_Pipeline	C1	314	sC1	GCA_032888195.1	No	16Sr II (Peanut WB group)	Clade_2	37	722
MDV3138402.1			129	Not_evaluated_Pipeline	C1	314	sC1	GCA_032888215.1	No	16Sr II (Peanut WB group)	Clade_2	34	83
MDV3138653.1			133	Not_evaluated_Pipeline	C1	314	sC1	GCA_032888215.1	No	16Sr II (Peanut WB group)	Clade_2	34	98
MDV3146471.1			129	Not_evaluated_Pipeline	C1	314	sC1	GCA_032888235.1	No	16Sr II (Peanut WB group)	Clade_2	33	716
MDV3146678.1			133	Not_evaluated_Pipeline	C1	314	sC1	GCA_032888235.1	No	16Sr II (Peanut WB group)	Clade_2	33	722
MDV3143850.1			129	Not_evaluated_Pipeline	C1	314	sC1	GCA_032888275.1	No	16Sr II (Peanut WB group)	Clade_2	33	355
MDV3143890.1			133	Not_evaluated_Pipeline	C1	314	sC1	GCA_032888275.1	No	16Sr II (Peanut WB group)	Clade_2	33	357
MDV3147085.1			129	Not_evaluated_Pipeline	C1	314	sC1	GCA_032888295.1	No	16Sr II (Peanut WB group)	Clade_2	32	716
MDV3147138.1			133	Not_evaluated_Pipeline	C1	314	sC1	GCA_032888295.1	No	16Sr II (Peanut WB group)	Clade_2	32	722
MDV3140829.1			129	Not_evaluated_Pipeline	C1	314	sC1	GCA_032888315.1	No	16Sr II (Peanut WB group)	Clade_2	31	716
MDV3140809.1			133	Not_evaluated_Pipeline	C1	314	sC1	GCA_032888315.1	No	16Sr II (Peanut WB group)	Clade_2	31	722
MDV3139490.1			133	Not_evaluated_Pipeline	C1	314	sC1	GCA_032888335.1	No	16Sr II (Peanut WB group)	Clade_2	35	688
MDV3139521.1			126	Not_evaluated_Pipeline	C1	314	sC1	GCA_032888335.1	No	16Sr II (Peanut WB group)	Clade_2	35	694
MDV3142556.1			129	Not_evaluated_Pipeline	C1	314	sC1	GCA_032888355.1	No	16Sr II (Peanut WB group)	Clade_2	33	83
MDV3142812.1			133	Not_evaluated_Pipeline	C1	314	sC1	GCA_032888355.1	No	16Sr II (Peanut WB group)	Clade_2	33	98
MDV3144269.1			129	Not_evaluated_Pipeline	C1	314	sC1	GCA_032888375.1	No	16Sr II (Peanut WB group)	Clade_2	27	716
MDV3137172.1			129	Not_evaluated_Pipeline	C1	314	sC1	GCA_032888385.1	No	16Sr II (Peanut WB group)	Clade_2	32	83
MDV3137282.1			133	Not_evaluated_Pipeline	C1	314	sC1	GCA_032888385.1	No	16Sr II (Peanut WB group)	Clade_2	32	98
MDV3147818.1			129	Not_evaluated_Pipeline	C1	314	sC1	GCA_032888415.1	No	16Sr II (Peanut WB group)	Clade_2	31	83
MDV3148117.1			133	Not_evaluated_Pipeline	C1	314	sC1	GCA_032888415.1	No	16Sr II (Peanut WB group)	Clade_2	31	98
MDV3144984.1			129	Not_evaluated_Pipeline	C1	314	sC1	GCA_032888435.1	No	16Sr II (Peanut WB group)	Clade_2	34	83
MDV3145260.1			133	Not_evaluated_Pipeline	C1	314	sC1	GCA_032888435.1	No	16Sr II (Peanut WB group)	Clade_2	34	98
MDV3139987.1			129	Not_evaluated_Pipeline	C1	314	sC1	GCA_032888455.1	No	16Sr II (Peanut WB group)	Clade_2	34	716
MDV3140003.1			133	Not_evaluated_Pipeline	C1	314	sC1	GCA_032888455.1	No	16Sr II (Peanut WB group)	Clade_2	34	722
MDV3148959.1			128	Not_evaluated_Pipeline	C1	314	sC1	GCA_032888475.1	No	16Sr II (Peanut WB group)	Clade_2	20	121
MDV3145677.1			129	Not_evaluated_Pipeline	C1	314	sC1	GCA_032888495.1	No	16Sr II (Peanut WB group)	Clade_2	33	716
MDV3145701.1			133	Not_evaluated_Pipeline	C1	314	sC1	GCA_032888495.1	No	16Sr II (Peanut WB group)	Clade_2	33	722
MDV3147625.1			133	Not_evaluated_Pipeline	C1	314	sC1	GCA_032888515.1	No	16Sr II (Peanut WB group)	Clade_2	33	722
MDV3147618.1			129	Not_evaluated_Pipeline	C1	314	sC1	GCA_032888515.1	No	16Sr II (Peanut WB group)	Clade_2	33	1513
MDV3148540.1			129	Not_evaluated_Pipeline	C1	314	sC1	GCA_032888535.1	No	16Sr II (Peanut WB group)	Clade_2	32	716
MDV3148552.1			133	Not_evaluated_Pipeline	C1	314	sC1	GCA_032888535.1	No	16Sr II (Peanut WB group)	Clade_2	32	722
MDV3140962.1			129	Not_evaluated_Pipeline	C1	314	sC1	GCA_032888555.1	No	16Sr II (Peanut WB group)	Clade_2	13	83
MDV3141875.1			129	Not_evaluated_Pipeline	C1	314	sC1	GCA_032888575.1	No	16Sr II (Peanut WB group)	Clade_2	27	83
MDV3141671.1			133	Not_evaluated_Pipeline	C1	314	sC1	GCA_032888575.1	No	16Sr II (Peanut WB group)	Clade_2	27	98
MDW3617727.1			129	Not_evaluated_Pipeline	C1	314	sC1	GCA_033391615.1	No	16Sr III (X-disease group)	Clade_2	34	1329
WP_004994546.1			133	Not_evaluated_Pipeline	C1	314	sC1	GCF_000364425.1	No	16Sr II (Peanut WB group)	Clade_2	35	1492
WP_004994600.1			129	Not_evaluated_Pipeline	C1	314	sC1	GCF_000364425.1	No	16Sr II (Peanut WB group)	Clade_2	35	1497
WP_051085533.1			123	93.65	C1	314	sC1	GCF_000397185.1	Yes	16Sr XII (Stolbur group)	Clade_1	43	1830
WP_038251831.1			127	94.43	C1	314	sC1	GCF_000495255.1	Yes	16Sr I (Aster yellows group)	Clade_1	29	1798
WP_042068123.1			129	Not_evaluated_Pipeline	C1	314	sC1	GCF_000744065.1	No	16Sr I (Aster yellows group)	Clade_1	47	452
WP_193622173.1			129	Not_evaluated_Pipeline	C1	314	sC1	GCF_015239935.1	No	16Sr II (Peanut WB group)	Clade_2	40	83
WP_193622139.1			133	Not_evaluated_Pipeline	C1	314	sC1	GCF_015239935.1	No	16Sr II (Peanut WB group)	Clade_2	40	98
WP_210954490.1			132	90.72	C1	314	sC1	GCF_018024475.1	Yes	16Sr VIII (Loofah wiches'-broom group)	Clade_2	28	2055
WP_193622173.1			129	Not_evaluated_Pipeline	C1	314	sC1	GCF_018390775.2	No	16Sr II (Peanut WB group)	Clade_2	31	83
WP_193622173.1			129	Not_evaluated_Pipeline	C1	314	sC1	GCF_024425255.1	No	16Sr II (Peanut WB group)	Clade_2	31	83
WP_193622139.1			133	Not_evaluated_Pipeline	C1	314	sC1	GCF_024425255.1	No	16Sr II (Peanut WB group)	Clade_2	31	98
WP_255872726.1			129	Not_evaluated_Pipeline	C1	314	sC1	GCF_024425275.1	No	16Sr II (Peanut WB group)	Clade_2	33	716
WP_255872742.1			133	Not_evaluated_Pipeline	C1	314	sC1	GCF_024425275.1	No	16Sr II (Peanut WB group)	Clade_2	33	722
WP_268850183.1			125	92.8	C1	314	sC1	GCF_026821955.1	Yes	16Sr V (Elm yellows group)	Clade_2	54	1133
WP_273585460.1			127	93.55	C1	314	sC1	GCF_028595955.1	Yes	16Sr VI (Clover proliferation group)	Clade_2	19	1152
WP_255872726.1			129	Not_evaluated_Pipeline	C1	314	sC1	GCF_030586665.1	No	16Sr II (Peanut WB group)	Clade_2	32	716
WP_255872742.1			133	Not_evaluated_Pipeline	C1	314	sC1	GCF_030586665.1	No	16Sr II (Peanut WB group)	Clade_2	32	722
WP_255872726.1			129	Not_evaluated_Pipeline	C1	314	sC1	GCF_030586685.1	No	16Sr II (Peanut WB group)	Clade_2	33	716
WP_255872742.1			133	Not_evaluated_Pipeline	C1	314	sC1	GCF_030586685.1	No	16Sr II (Peanut WB group)	Clade_2	33	722
WP_255872726.1			129	Not_evaluated_Pipeline	C1	314	sC1	GCF_030586705.1	No	16Sr II (Peanut WB group)	Clade_2	33	716
WP_255872742.1			133	Not_evaluated_Pipeline	C1	314	sC1	GCF_030586705.1	No	16Sr II (Peanut WB group)	Clade_2	33	722
WP_255872726.1			129	Not_evaluated_Pipeline	C1	314	sC1	GCF_030586715.1	No	16Sr II (Peanut WB group)	Clade_2	33	716
WP_255872742.1			133	Not_evaluated_Pipeline	C1	314	sC1	GCF_030586715.1	No	16Sr II (Peanut WB group)	Clade_2	33	722
WP_304512583.1			128	Not_evaluated_Pipeline	C1	314	sC1	GCF_030586785.1	No	16Sr II (Peanut WB group)	Clade_2	18	121
WP_304512583.1			128	Not_evaluated_Pipeline	C1	314	sC1	GCF_030586805.1	No	16Sr II (Peanut WB group)	Clade_2	18	121
WP_304514486.1			129	Not_evaluated_Pipeline	C1	314	sC1	GCF_030586845.1	No	16Sr II (Peanut WB group)	Clade_2	14	969
WP_193622173.1			129	Not_evaluated_Pipeline	C1	314	sC1	GCF_030586885.1	No	16Sr II (Peanut WB group)	Clade_2	32	83
WP_193622139.1			133	Not_evaluated_Pipeline	C1	314	sC1	GCF_030586885.1	No	16Sr II (Peanut WB group)	Clade_2	32	98
WP_304512583.1			128	Not_evaluated_Pipeline	C1	314	sC1	GCF_030586905.1	No	16Sr II (Peanut WB group)	Clade_2	18	121
WP_004994546.1			133	Not_evaluated_Pipeline	C1	314	sC1	GCF_030586915.1	No	16Sr II (Peanut WB group)	Clade_2	37	1492
WP_004994600.1			129	Not_evaluated_Pipeline	C1	314	sC1	GCF_030586915.1	No	16Sr II (Peanut WB group)	Clade_2	37	1497
WP_193622173.1			129	Not_evaluated_Pipeline	C1	314	sC1	GCF_030586945.1	No	16Sr II (Peanut WB group)	Clade_2	34	83
WP_004994600.1			129	Not_evaluated_Pipeline	C1	314	sC1	GCF_030586965.1	No	16Sr II (Peanut WB group)	Clade_2	38	1497
WP_193622173.1			129	Not_evaluated_Pipeline	C1	314	sC1	GCF_030586985.1	No	16Sr II (Peanut WB group)	Clade_2	33	83
WP_193622139.1			133	Not_evaluated_Pipeline	C1	314	sC1	GCF_030586985.1	No	16Sr II (Peanut WB group)	Clade_2	33	98
WP_193622173.1			129	Not_evaluated_Pipeline	C1	314	sC1	GCF_030587015.1	No	16Sr II (Peanut WB group)	Clade_2	33	83
WP_193622139.1			133	Not_evaluated_Pipeline	C1	314	sC1	GCF_030587015.1	No	16Sr II (Peanut WB group)	Clade_2	33	98
WP_193622173.1			129	Not_evaluated_Pipeline	C1	314	sC1	GCF_030587035.1	No	16Sr II (Peanut WB group)	Clade_2	33	83
WP_193622139.1			133	Not_evaluated_Pipeline	C1	314	sC1	GCF_030587035.1	No	16Sr II (Peanut WB group)	Clade_2	33	98
WP_193622173.1			129	Not_evaluated_Pipeline	C1	314	sC1	GCF_030587065.1	No	16Sr II (Peanut WB group)	Clade_2	31	83
WP_304516178.1			133	Not_evaluated_Pipeline	C1	314	sC1	GCF_030587065.1	No	16Sr II (Peanut WB group)	Clade_2	31	1282
WP_193622173.1			129	Not_evaluated_Pipeline	C1	314	sC1	GCF_030587075.1	No	16Sr II (Peanut WB group)	Clade_2	33	83
WP_193622139.1			133	Not_evaluated_Pipeline	C1	314	sC1	GCF_030587075.1	No	16Sr II (Peanut WB group)	Clade_2	33	98
WP_193622173.1			129	Not_evaluated_Pipeline	C1	314	sC1	GCF_030587105.1	No	16Sr II (Peanut WB group)	Clade_2	33	83
WP_193622139.1			133	Not_evaluated_Pipeline	C1	314	sC1	GCF_030587105.1	No	16Sr II (Peanut WB group)	Clade_2	33	98
WP_193622173.1			129	Not_evaluated_Pipeline	C1	314	sC1	GCF_030587125.1	No	16Sr II (Peanut WB group)	Clade_2	34	83
WP_193622139.1			133	Not_evaluated_Pipeline	C1	314	sC1	GCF_030587125.1	No	16Sr II (Peanut WB group)	Clade_2	34	98
WP_193622173.1			129	Not_evaluated_Pipeline	C1	314	sC1	GCF_030587135.1	No	16Sr II (Peanut WB group)	Clade_2	33	83
WP_193622139.1			133	Not_evaluated_Pipeline	C1	314	sC1	GCF_030587135.1	No	16Sr II (Peanut WB group)	Clade_2	33	98
WP_004994600.1			129	Not_evaluated_Pipeline	C1	314	sC1	GCF_030587205.1	No	16Sr II (Peanut WB group)	Clade_2	32	1497
WP_193622173.1			129	Not_evaluated_Pipeline	C1	314	sC1	GCF_032886435.1	No	16Sr VIII (Loofah wiches'-broom group)	Clade_2	30	83
WP_193622173.1			129	Not_evaluated_Pipeline	C1	314	sC1	GCF_032886495.1	No	16Sr VIII (Loofah wiches'-broom group)	Clade_2	28	83
QLL36927.1			165	Not_evaluated_Pipeline	C17	139	sC10	GCA_001307505.2	No	16Sr II (Peanut WB group)	Clade_2	39	1505
UQV26979.1			165	75.58	C17	139	sC10	GCA_015239935.3	Yes	16Sr II (Peanut WB group)	Clade_2	36	86
WEX20359.1			165	74.78	C17	139	sC10	GCA_029457555.1	Yes	16Sr II (Peanut WB group)	Clade_2	40	864
WKV64175.1			165	Not_evaluated_Pipeline	C17	139	sC10	GCA_030544865.1	No	16Sr II (Peanut WB group)	Clade_2	39	1505
WMW50144.1			165	Not_evaluated_Pipeline	C17	139	sC10	GCA_031326065.1	No	16Sr II (Peanut WB group)	Clade_2	39	1505
MDV3204558.1			165	Not_evaluated_Pipeline	C17	139	sC10	GCA_032884585.1	No	16Sr II (Peanut WB group)	Clade_2	45	711
MDV3203148.1			165	Not_evaluated_Pipeline	C17	139	sC10	GCA_032884595.1	No	16Sr II (Peanut WB group)	Clade_2	34	711
MDV3203585.1			165	Not_evaluated_Pipeline	C17	139	sC10	GCA_032884735.1	No	16Sr II (Peanut WB group)	Clade_2	32	675
MDV3203805.1			165	Not_evaluated_Pipeline	C17	139	sC10	GCA_032884755.1	No	16Sr II (Peanut WB group)	Clade_2	29	86
MDV3198953.1			165	Not_evaluated_Pipeline	C17	139	sC10	GCA_032884815.1	No	16Sr II (Peanut WB group)	Clade_2	33	711
MDV3194429.1			165	Not_evaluated_Pipeline	C17	139	sC10	GCA_032884915.1	No	16Sr II (Peanut WB group)	Clade_2	34	342
MDV3205074.1			165	Not_evaluated_Pipeline	C17	139	sC10	GCA_032884965.1	No	16Sr II (Peanut WB group)	Clade_2	32	675
MDV3202243.1			165	Not_evaluated_Pipeline	C17	139	sC10	GCA_032884975.1	No	16Sr II (Peanut WB group)	Clade_2	33	86
MDV3197331.1			165	Not_evaluated_Pipeline	C17	139	sC10	GCA_032885015.1	No	16Sr II (Peanut WB group)	Clade_2	33	766
MDV3197572.1			165	Not_evaluated_Pipeline	C17	139	sC10	GCA_032885135.1	No	16Sr II (Peanut WB group)	Clade_2	14	675
MDV3201676.1			165	Not_evaluated_Pipeline	C17	139	sC10	GCA_032885195.1	No	16Sr II (Peanut WB group)	Clade_2	38	711
MDV3200944.1			165	Not_evaluated_Pipeline	C17	139	sC10	GCA_032885235.1	No	16Sr II (Peanut WB group)	Clade_2	34	675
MDV3199206.1			165	Not_evaluated_Pipeline	C17	139	sC10	GCA_032885335.1	No	16Sr II (Peanut WB group)	Clade_2	35	711
MDV3194992.1			165	Not_evaluated_Pipeline	C17	139	sC10	GCA_032885355.1	No	16Sr II (Peanut WB group)	Clade_2	31	711
MDV3181695.1			165	Not_evaluated_Pipeline	C17	139	sC10	GCA_032885375.1	No	16Sr II (Peanut WB group)	Clade_2	32	711
MDV3193347.1			165	Not_evaluated_Pipeline	C17	139	sC10	GCA_032885455.1	No	16Sr II (Peanut WB group)	Clade_2	41	711
MDV3186710.1			165	Not_evaluated_Pipeline	C17	139	sC10	GCA_032885475.1	No	16Sr II (Peanut WB group)	Clade_2	31	675
MDV3183146.1			165	Not_evaluated_Pipeline	C17	139	sC10	GCA_032885485.1	No	16Sr II (Peanut WB group)	Clade_2	32	342
MDV3183571.1			165	Not_evaluated_Pipeline	C17	139	sC10	GCA_032885555.1	No	16Sr II (Peanut WB group)	Clade_2	35	711
MDV3188517.1			165	Not_evaluated_Pipeline	C17	139	sC10	GCA_032885685.1	No	16Sr II (Peanut WB group)	Clade_2	33	342
MDV3190006.1			165	Not_evaluated_Pipeline	C17	139	sC10	GCA_032885715.1	No	16Sr II (Peanut WB group)	Clade_2	25	342
MDV3193816.1			165	Not_evaluated_Pipeline	C17	139	sC10	GCA_032885725.1	No	16Sr II (Peanut WB group)	Clade_2	33	675
MDV3185716.1			165	Not_evaluated_Pipeline	C17	139	sC10	GCA_032885735.1	No	16Sr II (Peanut WB group)	Clade_2	32	342
MDV3190596.1			165	Not_evaluated_Pipeline	C17	139	sC10	GCA_032885795.1	No	16Sr II (Peanut WB group)	Clade_2	33	342
MDV3186290.1			165	Not_evaluated_Pipeline	C17	139	sC10	GCA_032885895.1	No	16Sr II (Peanut WB group)	Clade_2	32	342
MDV3182183.1			165	Not_evaluated_Pipeline	C17	139	sC10	GCA_032885905.1	No	16Sr II (Peanut WB group)	Clade_2	34	86
MDV3180980.1			165	Not_evaluated_Pipeline	C17	139	sC10	GCA_032885945.1	No	16Sr II (Peanut WB group)	Clade_2	35	342
MDV3187646.1			165	Not_evaluated_Pipeline	C17	139	sC10	GCA_032886075.1	No	16Sr II (Peanut WB group)	Clade_2	34	675
MDV3192152.1			165	Not_evaluated_Pipeline	C17	139	sC10	GCA_032886095.1	No	16Sr II (Peanut WB group)	Clade_2	34	342
MDV3187226.1			165	Not_evaluated_Pipeline	C17	139	sC10	GCA_032886105.1	No	16Sr II (Peanut WB group)	Clade_2	33	86
MDV3180470.1			165	Not_evaluated_Pipeline	C17	139	sC10	GCA_032886155.1	No	16Sr II (Peanut WB group)	Clade_2	36	86
MDV3191731.1			165	Not_evaluated_Pipeline	C17	139	sC10	GCA_032886175.1	No	16Sr II (Peanut WB group)	Clade_2	36	86
MDV3191096.1			165	Not_evaluated_Pipeline	C17	139	sC10	GCA_032886225.1	No	16Sr II (Peanut WB group)	Clade_2	34	86
MDV3179531.1			165	Not_evaluated_Pipeline	C17	139	sC10	GCA_032886255.1	No	16Sr II (Peanut WB group)	Clade_2	34	86
MDV3188085.1			165	Not_evaluated_Pipeline	C17	139	sC10	GCA_032886295.1	No	16Sr II (Peanut WB group)	Clade_2	34	675
MDV3184208.1			165	Not_evaluated_Pipeline	C17	139	sC10	GCA_032886315.1	No	16Sr II (Peanut WB group)	Clade_2	34	86
MDV3184684.1			165	Not_evaluated_Pipeline	C17	139	sC10	GCA_032886335.1	No	16Sr II (Peanut WB group)	Clade_2	33	86
MDV3189609.1			165	Not_evaluated_Pipeline	C17	139	sC10	GCA_032886355.1	No	16Sr II (Peanut WB group)	Clade_2	33	711
MDV3178121.1			165	Not_evaluated_Pipeline	C17	139	sC10	GCA_032886375.1	No	16Sr II (Peanut WB group)	Clade_2	33	711
MDV3179910.1			165	Not_evaluated_Pipeline	C17	139	sC10	GCA_032886395.1	No	16Sr II (Peanut WB group)	Clade_2	34	86
MDV3176624.1			165	Not_evaluated_Pipeline	C17	139	sC10	GCA_032886415.1	No	16Sr II (Peanut WB group)	Clade_2	32	86
MDV3178849.1			165	Not_evaluated_Pipeline	C17	139	sC10	GCA_032886475.1	No	16Sr II (Peanut WB group)	Clade_2	13	86
MDV3168609.1			165	Not_evaluated_Pipeline	C17	139	sC10	GCA_032886535.1	No	16Sr II (Peanut WB group)	Clade_2	31	711
MDV3176245.1			165	Not_evaluated_Pipeline	C17	139	sC10	GCA_032886575.1	No	16Sr II (Peanut WB group)	Clade_2	33	675
MDV3167586.1			165	Not_evaluated_Pipeline	C17	139	sC10	GCA_032886595.1	No	16Sr II (Peanut WB group)	Clade_2	32	342
MDV3177138.1			165	Not_evaluated_Pipeline	C17	139	sC10	GCA_032886615.1	No	16Sr II (Peanut WB group)	Clade_2	34	86
MDV3172926.1			165	Not_evaluated_Pipeline	C17	139	sC10	GCA_032886635.1	No	16Sr II (Peanut WB group)	Clade_2	34	711
MDV3172423.1			165	Not_evaluated_Pipeline	C17	139	sC10	GCA_032886655.1	No	16Sr II (Peanut WB group)	Clade_2	34	86
MDV3165914.1			165	Not_evaluated_Pipeline	C17	139	sC10	GCA_032886735.1	No	16Sr II (Peanut WB group)	Clade_2	34	86
MDV3173328.1			165	Not_evaluated_Pipeline	C17	139	sC10	GCA_032886745.1	No	16Sr II (Peanut WB group)	Clade_2	34	86
MDV3165357.1			165	Not_evaluated_Pipeline	C17	139	sC10	GCA_032886765.1	No	16Sr II (Peanut WB group)	Clade_2	31	86
MDV3169541.1			165	Not_evaluated_Pipeline	C17	139	sC10	GCA_032886795.1	No	16Sr II (Peanut WB group)	Clade_2	34	86
MDV3171364.1			165	Not_evaluated_Pipeline	C17	139	sC10	GCA_032886835.1	No	16Sr II (Peanut WB group)	Clade_2	12	86
MDV3170057.1			165	Not_evaluated_Pipeline	C17	139	sC10	GCA_032886915.1	No	16Sr II (Peanut WB group)	Clade_2	34	86
MDV3177481.1			165	Not_evaluated_Pipeline	C17	139	sC10	GCA_032886935.1	No	16Sr II (Peanut WB group)	Clade_2	24	86
MDV3175311.1			165	Not_evaluated_Pipeline	C17	139	sC10	GCA_032886955.1	No	16Sr II (Peanut WB group)	Clade_2	35	86
MDV3175702.1			165	Not_evaluated_Pipeline	C17	139	sC10	GCA_032886995.1	No	16Sr II (Peanut WB group)	Clade_2	34	86
MDV3171963.1			165	Not_evaluated_Pipeline	C17	139	sC10	GCA_032887035.1	No	16Sr II (Peanut WB group)	Clade_2	33	86
MDV3168996.1			200	Not_evaluated_Pipeline	C17	139	sC10	GCA_032887095.1	No	16Sr II (Peanut WB group)	Clade_2	29	207
MDV3170358.1			165	Not_evaluated_Pipeline	C17	139	sC10	GCA_032887115.1	No	16Sr II (Peanut WB group)	Clade_2	17	86
MDV3162980.1			165	Not_evaluated_Pipeline	C17	139	sC10	GCA_032887275.1	No	16Sr II (Peanut WB group)	Clade_2	30	86
MDV3164048.1			165	Not_evaluated_Pipeline	C17	139	sC10	GCA_032887315.1	No	16Sr II (Peanut WB group)	Clade_2	32	86
MDV3161140.1			165	Not_evaluated_Pipeline	C17	139	sC10	GCA_032887335.1	No	16Sr II (Peanut WB group)	Clade_2	33	711
MDV3155197.1			165	Not_evaluated_Pipeline	C17	139	sC10	GCA_032887395.1	No	16Sr II (Peanut WB group)	Clade_2	40	711
MDV3162092.1			165	Not_evaluated_Pipeline	C17	139	sC10	GCA_032887435.1	No	16Sr II (Peanut WB group)	Clade_2	32	711
MDV3159383.1			165	Not_evaluated_Pipeline	C17	139	sC10	GCA_032887495.1	No	16Sr II (Peanut WB group)	Clade_2	26	86
MDV3154668.1			165	Not_evaluated_Pipeline	C17	139	sC10	GCA_032887515.1	No	16Sr II (Peanut WB group)	Clade_2	31	711
MDV3157011.1			165	Not_evaluated_Pipeline	C17	139	sC10	GCA_032887535.1	No	16Sr II (Peanut WB group)	Clade_2	30	675
MDV3151621.1			165	Not_evaluated_Pipeline	C17	139	sC10	GCA_032887555.1	No	16Sr II (Peanut WB group)	Clade_2	31	711
MDV3152674.1			165	Not_evaluated_Pipeline	C17	139	sC10	GCA_032887635.1	No	16Sr II (Peanut WB group)	Clade_2	35	86
MDV3159792.1			165	Not_evaluated_Pipeline	C17	139	sC10	GCA_032887655.1	No	16Sr II (Peanut WB group)	Clade_2	35	675
MDV3160089.1			165	Not_evaluated_Pipeline	C17	139	sC10	GCA_032887755.1	No	16Sr II (Peanut WB group)	Clade_2	33	711
MDV3157915.1			165	Not_evaluated_Pipeline	C17	139	sC10	GCA_032887795.1	No	16Sr II (Peanut WB group)	Clade_2	32	675
MDV3153742.1			165	Not_evaluated_Pipeline	C17	139	sC10	GCA_032887815.1	No	16Sr II (Peanut WB group)	Clade_2	34	342
MDV3160551.1			165	Not_evaluated_Pipeline	C17	139	sC10	GCA_032887835.1	No	16Sr II (Peanut WB group)	Clade_2	29	711
MDV3156094.1			165	Not_evaluated_Pipeline	C17	139	sC10	GCA_032887855.1	No	16Sr II (Peanut WB group)	Clade_2	34	86
MDV3150397.1			165	Not_evaluated_Pipeline	C17	139	sC10	GCA_032887865.1	No	16Sr II (Peanut WB group)	Clade_2	33	86
MDV3152219.1			165	Not_evaluated_Pipeline	C17	139	sC10	GCA_032887895.1	No	16Sr II (Peanut WB group)	Clade_2	34	86
MDV3150784.1			165	Not_evaluated_Pipeline	C17	139	sC10	GCA_032887915.1	No	16Sr II (Peanut WB group)	Clade_2	32	86
MDV3151155.1			165	Not_evaluated_Pipeline	C17	139	sC10	GCA_032887935.1	No	16Sr II (Peanut WB group)	Clade_2	31	86
MDV3149931.1			165	Not_evaluated_Pipeline	C17	139	sC10	GCA_032887955.1	No	16Sr II (Peanut WB group)	Clade_2	31	86
MDV3155633.1			165	Not_evaluated_Pipeline	C17	139	sC10	GCA_032887975.1	No	16Sr II (Peanut WB group)	Clade_2	33	86
MDV3156413.1			165	Not_evaluated_Pipeline	C17	139	sC10	GCA_032887995.1	No	16Sr II (Peanut WB group)	Clade_2	34	86
MDV3149510.1			165	Not_evaluated_Pipeline	C17	139	sC10	GCA_032888005.1	No	16Sr II (Peanut WB group)	Clade_2	34	86
MDV3137542.1			165	Not_evaluated_Pipeline	C17	139	sC10	GCA_032888035.1	No	16Sr II (Peanut WB group)	Clade_2	29	86
MDV3153131.1			165	Not_evaluated_Pipeline	C17	139	sC10	GCA_032888055.1	No	16Sr II (Peanut WB group)	Clade_2	34	86
MDV3146132.1			165	Not_evaluated_Pipeline	C17	139	sC10	GCA_032888075.1	No	16Sr II (Peanut WB group)	Clade_2	33	86
MDV3139041.1			165	Not_evaluated_Pipeline	C17	139	sC10	GCA_032888095.1	No	16Sr II (Peanut WB group)	Clade_2	25	86
MDV3142262.1			165	Not_evaluated_Pipeline	C17	139	sC10	GCA_032888135.1	No	16Sr II (Peanut WB group)	Clade_2	32	86
MDV3144720.1			165	Not_evaluated_Pipeline	C17	139	sC10	GCA_032888155.1	No	16Sr II (Peanut WB group)	Clade_2	33	86
MDV3138106.1			165	Not_evaluated_Pipeline	C17	139	sC10	GCA_032888175.1	No	16Sr II (Peanut WB group)	Clade_2	33	86
MDV3143180.1			165	Not_evaluated_Pipeline	C17	139	sC10	GCA_032888195.1	No	16Sr II (Peanut WB group)	Clade_2	37	711
MDV3138596.1			165	Not_evaluated_Pipeline	C17	139	sC10	GCA_032888215.1	No	16Sr II (Peanut WB group)	Clade_2	34	86
MDV3146599.1			165	Not_evaluated_Pipeline	C17	139	sC10	GCA_032888235.1	No	16Sr II (Peanut WB group)	Clade_2	33	711
MDV3143757.1			165	Not_evaluated_Pipeline	C17	139	sC10	GCA_032888275.1	No	16Sr II (Peanut WB group)	Clade_2	33	342
MDV3147076.1			165	Not_evaluated_Pipeline	C17	139	sC10	GCA_032888295.1	No	16Sr II (Peanut WB group)	Clade_2	32	711
MDV3140892.1			165	Not_evaluated_Pipeline	C17	139	sC10	GCA_032888315.1	No	16Sr II (Peanut WB group)	Clade_2	31	711
MDV3139438.1			165	Not_evaluated_Pipeline	C17	139	sC10	GCA_032888335.1	No	16Sr II (Peanut WB group)	Clade_2	35	684
MDV3142748.1			165	Not_evaluated_Pipeline	C17	139	sC10	GCA_032888355.1	No	16Sr II (Peanut WB group)	Clade_2	33	86
MDV3144346.1			165	Not_evaluated_Pipeline	C17	139	sC10	GCA_032888375.1	No	16Sr II (Peanut WB group)	Clade_2	27	675
MDV3137182.1			165	Not_evaluated_Pipeline	C17	139	sC10	GCA_032888385.1	No	16Sr II (Peanut WB group)	Clade_2	32	86
MDV3147996.1			165	Not_evaluated_Pipeline	C17	139	sC10	GCA_032888415.1	No	16Sr II (Peanut WB group)	Clade_2	31	86
MDV3145203.1			165	Not_evaluated_Pipeline	C17	139	sC10	GCA_032888435.1	No	16Sr II (Peanut WB group)	Clade_2	34	86
MDV3139932.1			165	Not_evaluated_Pipeline	C17	139	sC10	GCA_032888455.1	No	16Sr II (Peanut WB group)	Clade_2	34	711
MDV3145606.1			165	Not_evaluated_Pipeline	C17	139	sC10	GCA_032888495.1	No	16Sr II (Peanut WB group)	Clade_2	33	711
MDV3147559.1			165	Not_evaluated_Pipeline	C17	139	sC10	GCA_032888515.1	No	16Sr II (Peanut WB group)	Clade_2	33	711
MDV3148373.1			165	Not_evaluated_Pipeline	C17	139	sC10	GCA_032888535.1	No	16Sr II (Peanut WB group)	Clade_2	32	711
MDV3141680.1			165	Not_evaluated_Pipeline	C17	139	sC10	GCA_032888575.1	No	16Sr II (Peanut WB group)	Clade_2	27	86
WP_004994683.1			165	Not_evaluated_Pipeline	C17	139	sC10	GCF_000364425.1	No	16Sr II (Peanut WB group)	Clade_2	35	1505
WP_213680454.1			165	Not_evaluated_Pipeline	C17	139	sC10	GCF_015239935.1	No	16Sr II (Peanut WB group)	Clade_2	40	86
WP_213680454.1			165	Not_evaluated_Pipeline	C17	139	sC10	GCF_018390775.2	No	16Sr II (Peanut WB group)	Clade_2	31	86
WP_213680454.1			165	Not_evaluated_Pipeline	C17	139	sC10	GCF_024425255.1	No	16Sr II (Peanut WB group)	Clade_2	31	86
WP_255872717.1			165	Not_evaluated_Pipeline	C17	139	sC10	GCF_024425275.1	No	16Sr II (Peanut WB group)	Clade_2	33	1077
WP_304622972.1			165	Not_evaluated_Pipeline	C17	139	sC10	GCF_030586665.1	No	16Sr II (Peanut WB group)	Clade_2	32	711
WP_304622924.1			165	Not_evaluated_Pipeline	C17	139	sC10	GCF_030586685.1	No	16Sr II (Peanut WB group)	Clade_2	33	675
WP_304622924.1			165	Not_evaluated_Pipeline	C17	139	sC10	GCF_030586705.1	No	16Sr II (Peanut WB group)	Clade_2	33	675
WP_304622972.1			165	Not_evaluated_Pipeline	C17	139	sC10	GCF_030586715.1	No	16Sr II (Peanut WB group)	Clade_2	33	711
WP_213680454.1			165	Not_evaluated_Pipeline	C17	139	sC10	GCF_030586885.1	No	16Sr II (Peanut WB group)	Clade_2	32	86
WP_004994683.1			165	Not_evaluated_Pipeline	C17	139	sC10	GCF_030586915.1	No	16Sr II (Peanut WB group)	Clade_2	37	1505
WP_213680454.1			165	Not_evaluated_Pipeline	C17	139	sC10	GCF_030586945.1	No	16Sr II (Peanut WB group)	Clade_2	34	86
WP_213680454.1			165	Not_evaluated_Pipeline	C17	139	sC10	GCF_030586965.1	No	16Sr II (Peanut WB group)	Clade_2	38	86
WP_213680454.1			165	Not_evaluated_Pipeline	C17	139	sC10	GCF_030586985.1	No	16Sr II (Peanut WB group)	Clade_2	33	86
WP_213680454.1			165	Not_evaluated_Pipeline	C17	139	sC10	GCF_030587015.1	No	16Sr II (Peanut WB group)	Clade_2	33	86
WP_213680454.1			165	Not_evaluated_Pipeline	C17	139	sC10	GCF_030587035.1	No	16Sr II (Peanut WB group)	Clade_2	33	86
WP_213680454.1			165	Not_evaluated_Pipeline	C17	139	sC10	GCF_030587065.1	No	16Sr II (Peanut WB group)	Clade_2	31	86
WP_213680454.1			165	Not_evaluated_Pipeline	C17	139	sC10	GCF_030587075.1	No	16Sr II (Peanut WB group)	Clade_2	33	86
WP_213680454.1			165	Not_evaluated_Pipeline	C17	139	sC10	GCF_030587105.1	No	16Sr II (Peanut WB group)	Clade_2	33	86
WP_213680454.1			165	Not_evaluated_Pipeline	C17	139	sC10	GCF_030587125.1	No	16Sr II (Peanut WB group)	Clade_2	34	86
WP_213680454.1			165	Not_evaluated_Pipeline	C17	139	sC10	GCF_030587135.1	No	16Sr II (Peanut WB group)	Clade_2	33	86
WP_004994683.1			165	Not_evaluated_Pipeline	C17	139	sC10	GCF_030587205.1	No	16Sr II (Peanut WB group)	Clade_2	32	1505
PQP79415.1			42	79.6	C83	6	sC100	GCA_002968365.1	No	16Sr IX (Pigeon pea witches'-broom group)	Clade_2	23	1400
PQP79507.1			42	79.6	C83	6	sC100	GCA_002968365.1	No	16Sr IX (Pigeon pea witches'-broom group)	Clade_2	23	1400
PQP79727.1			42	Not_evaluated_Pipeline	C83	6	sC100	GCA_002968365.1	No	16Sr IX (Pigeon pea witches'-broom group)	Clade_2	23	1400
MDV3166566.1			43	Not_evaluated_Pipeline	C83	6	sC100	GCA_032886695.1	No	16Sr II (Peanut WB group)	Clade_2	34	172
MDV3166543.1			43	79.79	C83	6	sC100	GCA_032886695.1	No	16Sr II (Peanut WB group)	Clade_2	34	174
MDV3166575.1			43	Not_evaluated_Pipeline	C83	6	sC100	GCA_032886695.1	No	16Sr II (Peanut WB group)	Clade_2	34	174
WEX20433.1			346	83.78	C16	119	sC101	GCA_029457555.1	Yes	16Sr II (Peanut WB group)	Clade_2	40	869
MDV3205488.1			341	Not_evaluated_Pipeline	C16	119	sC101	GCA_032884545.1	No	16Sr XXV (Weeping tea tree witches'-broom group)	Clade_2	11	1311
MDV3198511.1			361	Not_evaluated_Pipeline	C16	119	sC101	GCA_032884955.1	No	Unclassified 16Sr group	Clade_2	31	803
WP_069028076.1			355	87.75	C16	119	sC101	GCF_001712875.1	Yes	16Sr I (Aster yellows group)	Clade_1	20	1877
WP_212332086.1			392	Not_evaluated_Pipeline	C16	119	sC101	GCF_018274325.1	No	16Sr XIII (Mexican periwinkle virescence group)	Clade_1	40	2108
WP_304515419.1			341	86.25	C16	119	sC101	GCF_030588185.1	Yes	16Sr XXV (Weeping tea tree witches'-broom group)	Clade_2	17	1266
WP_011412952.1	AYWBpI03	SAP37	126	86.45	C46	22	sC102	GCF_000012225.1	Yes	16Sr I (Aster yellows group)	Clade_1	56	325
WP_011412957.1	AYWBpII03	SAP02	125	86.96	C46	22	sC102	GCF_000012225.1	Yes	16Sr I (Aster yellows group)	Clade_1	56	1558
WP_011412967.1	AYWBpIV03	SAP76	125	86.96	C46	22	sC102	GCF_000012225.1	Yes	16Sr I (Aster yellows group)	Clade_1	56	1558
TKA87992.1			55	Not_evaluated_Pipeline	C78	7	sC103	GCA_005093185.1	No	16Sr I (Aster yellows group)	Clade_1	67	458
WEX19490.1			55	Not_evaluated_Pipeline	C78	7	sC103	GCA_030686925.1	No	16Sr I (Aster yellows group)	Clade_1	66	458
WP_042068067.1			55	Not_evaluated_Pipeline	C78	7	sC103	GCF_000744065.1	No	16Sr I (Aster yellows group)	Clade_1	47	458
WP_212509212.1			67	Not_evaluated_Pipeline	C78	7	sC103	GCF_018283495.1	No	16Sr I (Aster yellows group)	Clade_1	21	2128
WP_212775306.1			67	70.65	C78	7	sC103	GCF_018327665.1	Yes	16Sr I (Aster yellows group)	Clade_1	34	2137
WP_219475535.1			67	Not_evaluated_Pipeline	C78	7	sC103	GCF_019396865.1	No	16Sr I (Aster yellows group)	Clade_1	41	2197
WP_212775306.1			67	70.65	C78	7	sC103	GCF_020714625.1	Yes	16Sr I (Aster yellows group)	Clade_1	36	2137
TKA87957.1			85	Not_evaluated_Pipeline	C81	6	sC104	GCA_005093185.1	No	16Sr I (Aster yellows group)	Clade_1	67	454
WEX19626.1			85	Not_evaluated_Pipeline	C81	6	sC104	GCA_030686925.1	No	16Sr I (Aster yellows group)	Clade_1	66	454
WP_011412647.1	AYWB366	SAP66	85	81.88	C81	6	sC104	GCF_000012225.1	Yes	16Sr I (Aster yellows group)	Clade_1	56	309
WP_017193166.1			87	Not_evaluated_Pipeline	C81	6	sC104	GCF_000300695.1	No	16Sr III (X-disease group)	Clade_2	35	1704
WP_042068119.1			85	Not_evaluated_Pipeline	C81	6	sC104	GCF_000744065.1	No	16Sr I (Aster yellows group)	Clade_1	47	454
WP_011412647.1			85	Not_evaluated_Pipeline	C81	6	sC104	GCF_002554195.1	No	16Sr I (Aster yellows group)	Clade_1	31	309
UQV27434.1			74	Not_evaluated_Pipeline	C69	9	sC105	GCA_015100165.3	No	16Sr II (Peanut WB group)	Clade_2	23	2000
WP_011412576.1	AYWB295	SAP51	74	91.34	C69	9	sC105	GCF_000012225.1	Yes	16Sr I (Aster yellows group)	Clade_1	56	305
WP_017193476.1			75	Not_evaluated_Pipeline	C69	9	sC105	GCF_000309405.1	No	16Sr III (X-disease group)	Clade_2	33	1719
WP_011412576.1			74	Not_evaluated_Pipeline	C69	9	sC105	GCF_002554195.1	No	16Sr I (Aster yellows group)	Clade_1	31	305
WP_193621975.1			74	Not_evaluated_Pipeline	C69	9	sC105	GCF_015100165.2	No	16Sr II (Peanut WB group)	Clade_2	22	2000
WP_268849658.1			75	87.41	C69	9	sC105	GCF_026821955.1	Yes	16Sr V (Elm yellows group)	Clade_2	54	1097
WEK82326.1			68	78.97	C8	180	sC106	GCA_029746895.1	Yes	16Sr III (X-disease group)	Clade_2	44	1654
MDW3617554.1			84	Not_evaluated_Pipeline	C8	180	sC106	GCA_033391615.1	No	16Sr III (X-disease group)	Clade_2	34	1846
WP_017191941.1			68	Not_evaluated_Pipeline	C8	180	sC106	GCF_000309465.1	No	16Sr III (X-disease group)	Clade_2	29	1654
WP_053521608.1			84	Not_evaluated_Pipeline	C8	180	sC106	GCF_001277135.1	No	16Sr III (X-disease group)	Clade_2	28	1846
WP_210954589.1			80	78.49	C8	180	sC106	GCF_018024475.1	Yes	16Sr VIII (Loofah wiches'-broom group)	Clade_2	28	2061
WP_210954785.1			80	80.52	C8	180	sC106	GCF_018024475.1	Yes	16Sr VIII (Loofah wiches'-broom group)	Clade_2	28	2072
WCA22371.1			197	91.08	C35	64	sC107	GCA_027945135.1	Yes	16Sr XI (Rice yellows dwarf group)	Clade_2	25	941
WP_066540709.1			187	Not_evaluated_Pipeline	C35	64	sC107	GCF_001578535.1	No	16Sr XI (Rice yellows dwarf group)	Clade_2	23	1872
WP_111961343.1			211	Not_evaluated_Pipeline	C35	64	sC107	GCF_003263355.1	No	16Sr XI (Rice yellows dwarf group)	Clade_2	24	1934
WP_111961367.1			188	Not_evaluated_Pipeline	C35	64	sC107	GCF_003263355.1	No	16Sr XI (Rice yellows dwarf group)	Clade_2	24	1936
WP_152309968.1			222	88.22	C35	64	sC107	GCF_009268075.1	Yes	16Sr XI (Rice yellows dwarf group)	Clade_2	28	530
WP_152309971.1			193	92.97	C35	64	sC107	GCF_009268075.1	Yes	16Sr XI (Rice yellows dwarf group)	Clade_2	28	532
WEK82723.1			126	68.67	C86	6	sC108	GCA_029746895.1	Yes	16Sr III (X-disease group)	Clade_2	44	1799
MDW3617639.1			131	Not_evaluated_Pipeline	C86	6	sC108	GCA_033391615.1	No	16Sr III (X-disease group)	Clade_2	34	1321
MEC4558597.1			136	Not_evaluated_Pipeline	C86	6	sC108	GCA_035853675.1	No	16Sr III (X-disease group)	Clade_2	61	1341
WP_017193363.1			139	Not_evaluated_Pipeline	C86	6	sC108	GCF_000309405.1	No	16Sr III (X-disease group)	Clade_2	33	1714
WP_040849595.1			126	Not_evaluated_Pipeline	C86	6	sC108	GCF_000309465.1	No	16Sr III (X-disease group)	Clade_2	29	1799
WP_178734426.1			136	Not_evaluated_Pipeline	C86	6	sC108	GCF_013391955.1	No	16Sr III (X-disease group)	Clade_2	56	1978
UQV27184.1			141	Not_evaluated_Pipeline	C6	187	sC109	GCA_015100165.3	No	16Sr II (Peanut WB group)	Clade_2	23	2077
MDV3166291.1			143	63.1	C6	187	sC109	GCA_032886695.1	No	16Sr II (Peanut WB group)	Clade_2	34	155
WP_078123071.1			141	90.14	C6	187	sC109	GCF_002009625.1	No	16Sr II (Peanut WB group)	Clade_2	19	1918
WP_212304259.1			141	Not_evaluated_Pipeline	C6	187	sC109	GCF_015100165.2	No	16Sr II (Peanut WB group)	Clade_2	22	2077
WP_304514767.1			140	Not_evaluated_Pipeline	C6	187	sC109	GCF_030586865.1	No	16Sr II (Peanut WB group)	Clade_2	13	976
WP_304512815.1			142	43.86	C6	187	sC109	GCF_030586975.1	No	16Sr II (Peanut WB group)	Clade_2	19	1200
QLL37083.1			138	Not_evaluated_Pipeline	C6	187	sC11	GCA_001307505.2	No	16Sr II (Peanut WB group)	Clade_2	39	1507
UQV26688.1			138	73.03	C6	187	sC11	GCA_015239935.3	Yes	16Sr II (Peanut WB group)	Clade_2	36	72
WEX20628.1			138	72.32	C6	187	sC11	GCA_029457555.1	Yes	16Sr II (Peanut WB group)	Clade_2	40	1507
WKV64336.1			138	Not_evaluated_Pipeline	C6	187	sC11	GCA_030544865.1	No	16Sr II (Peanut WB group)	Clade_2	39	1507
WMW50388.1			138	Not_evaluated_Pipeline	C6	187	sC11	GCA_031326065.1	No	16Sr II (Peanut WB group)	Clade_2	39	1507
MDV3204226.1			138	Not_evaluated_Pipeline	C6	187	sC11	GCA_032884585.1	No	16Sr II (Peanut WB group)	Clade_2	45	703
MDV3202868.1			138	Not_evaluated_Pipeline	C6	187	sC11	GCA_032884595.1	No	16Sr II (Peanut WB group)	Clade_2	34	703
MDV3203284.1			138	Not_evaluated_Pipeline	C6	187	sC11	GCA_032884735.1	No	16Sr II (Peanut WB group)	Clade_2	32	703
MDV3203778.1			138	Not_evaluated_Pipeline	C6	187	sC11	GCA_032884755.1	No	16Sr II (Peanut WB group)	Clade_2	29	72
MDV3199580.1			140	Not_evaluated_Pipeline	C6	187	sC11	GCA_032884785.1	No	16Sr II (Peanut WB group)	Clade_2	31	810
MDV3198627.1			138	Not_evaluated_Pipeline	C6	187	sC11	GCA_032884815.1	No	16Sr II (Peanut WB group)	Clade_2	33	703
MDV3194197.1			138	Not_evaluated_Pipeline	C6	187	sC11	GCA_032884915.1	No	16Sr II (Peanut WB group)	Clade_2	34	335
MDV3204731.1			138	Not_evaluated_Pipeline	C6	187	sC11	GCA_032884965.1	No	16Sr II (Peanut WB group)	Clade_2	32	703
MDV3201882.1			138	Not_evaluated_Pipeline	C6	187	sC11	GCA_032884975.1	No	16Sr II (Peanut WB group)	Clade_2	33	72
MDV3197129.1			138	Not_evaluated_Pipeline	C6	187	sC11	GCA_032885015.1	No	16Sr II (Peanut WB group)	Clade_2	33	703
MDV3201407.1			138	Not_evaluated_Pipeline	C6	187	sC11	GCA_032885195.1	No	16Sr II (Peanut WB group)	Clade_2	38	72
MDV3200743.1			138	Not_evaluated_Pipeline	C6	187	sC11	GCA_032885235.1	No	16Sr II (Peanut WB group)	Clade_2	34	703
MDV3199026.1			138	Not_evaluated_Pipeline	C6	187	sC11	GCA_032885335.1	No	16Sr II (Peanut WB group)	Clade_2	35	703
MDV3194692.1			138	Not_evaluated_Pipeline	C6	187	sC11	GCA_032885355.1	No	16Sr II (Peanut WB group)	Clade_2	31	703
MDV3181393.1			138	Not_evaluated_Pipeline	C6	187	sC11	GCA_032885375.1	No	16Sr II (Peanut WB group)	Clade_2	32	703
MDV3193019.1			138	Not_evaluated_Pipeline	C6	187	sC11	GCA_032885455.1	No	16Sr II (Peanut WB group)	Clade_2	41	703
MDV3182542.1			137	Not_evaluated_Pipeline	C6	187	sC11	GCA_032885465.1	No	16Sr II (Peanut WB group)	Clade_2	21	383
MDV3186427.1			138	Not_evaluated_Pipeline	C6	187	sC11	GCA_032885475.1	No	16Sr II (Peanut WB group)	Clade_2	31	703
MDV3182930.1			138	Not_evaluated_Pipeline	C6	187	sC11	GCA_032885485.1	No	16Sr II (Peanut WB group)	Clade_2	32	335
MDV3183409.1			138	Not_evaluated_Pipeline	C6	187	sC11	GCA_032885555.1	No	16Sr II (Peanut WB group)	Clade_2	35	703
MDV3188227.1			138	Not_evaluated_Pipeline	C6	187	sC11	GCA_032885685.1	No	16Sr II (Peanut WB group)	Clade_2	33	335
MDV3190247.1			138	Not_evaluated_Pipeline	C6	187	sC11	GCA_032885715.1	No	16Sr II (Peanut WB group)	Clade_2	25	335
MDV3193509.1			138	Not_evaluated_Pipeline	C6	187	sC11	GCA_032885725.1	No	16Sr II (Peanut WB group)	Clade_2	33	703
MDV3185421.1			138	Not_evaluated_Pipeline	C6	187	sC11	GCA_032885735.1	No	16Sr II (Peanut WB group)	Clade_2	32	335
MDV3190355.1			138	Not_evaluated_Pipeline	C6	187	sC11	GCA_032885795.1	No	16Sr II (Peanut WB group)	Clade_2	33	335
MDV3185995.1			138	Not_evaluated_Pipeline	C6	187	sC11	GCA_032885895.1	No	16Sr II (Peanut WB group)	Clade_2	32	335
MDV3181868.1			138	Not_evaluated_Pipeline	C6	187	sC11	GCA_032885905.1	No	16Sr II (Peanut WB group)	Clade_2	34	72
MDV3180671.1			138	Not_evaluated_Pipeline	C6	187	sC11	GCA_032885945.1	No	16Sr II (Peanut WB group)	Clade_2	35	335
MDV3187334.1			138	Not_evaluated_Pipeline	C6	187	sC11	GCA_032886075.1	No	16Sr II (Peanut WB group)	Clade_2	34	703
MDV3191891.1			138	Not_evaluated_Pipeline	C6	187	sC11	GCA_032886095.1	No	16Sr II (Peanut WB group)	Clade_2	34	335
MDV3186837.1			138	Not_evaluated_Pipeline	C6	187	sC11	GCA_032886105.1	No	16Sr II (Peanut WB group)	Clade_2	33	72
MDV3180108.1			138	Not_evaluated_Pipeline	C6	187	sC11	GCA_032886155.1	No	16Sr II (Peanut WB group)	Clade_2	36	72
MDV3191386.1			138	Not_evaluated_Pipeline	C6	187	sC11	GCA_032886175.1	No	16Sr II (Peanut WB group)	Clade_2	36	72
MDV3192597.1			138	Not_evaluated_Pipeline	C6	187	sC11	GCA_032886195.1	No	16Sr II (Peanut WB group)	Clade_2	15	703
MDV3191167.1			138	Not_evaluated_Pipeline	C6	187	sC11	GCA_032886225.1	No	16Sr II (Peanut WB group)	Clade_2	34	72
MDV3179203.1			138	Not_evaluated_Pipeline	C6	187	sC11	GCA_032886255.1	No	16Sr II (Peanut WB group)	Clade_2	34	72
MDV3187812.1			138	Not_evaluated_Pipeline	C6	187	sC11	GCA_032886295.1	No	16Sr II (Peanut WB group)	Clade_2	34	703
MDV3183900.1			138	Not_evaluated_Pipeline	C6	187	sC11	GCA_032886315.1	No	16Sr II (Peanut WB group)	Clade_2	34	72
MDV3184357.1			138	Not_evaluated_Pipeline	C6	187	sC11	GCA_032886335.1	No	16Sr II (Peanut WB group)	Clade_2	33	72
MDV3189363.1			138	Not_evaluated_Pipeline	C6	187	sC11	GCA_032886355.1	No	16Sr II (Peanut WB group)	Clade_2	33	703
MDV3177859.1			138	Not_evaluated_Pipeline	C6	187	sC11	GCA_032886375.1	No	16Sr II (Peanut WB group)	Clade_2	33	703
MDV3179616.1			138	Not_evaluated_Pipeline	C6	187	sC11	GCA_032886395.1	No	16Sr II (Peanut WB group)	Clade_2	34	72
MDV3176350.1			138	Not_evaluated_Pipeline	C6	187	sC11	GCA_032886415.1	No	16Sr II (Peanut WB group)	Clade_2	32	72
MDV3178692.1			138	Not_evaluated_Pipeline	C6	187	sC11	GCA_032886475.1	No	16Sr II (Peanut WB group)	Clade_2	13	366
MDV3168315.1			138	Not_evaluated_Pipeline	C6	187	sC11	GCA_032886535.1	No	16Sr II (Peanut WB group)	Clade_2	31	703
MDV3175906.1			138	Not_evaluated_Pipeline	C6	187	sC11	GCA_032886575.1	No	16Sr II (Peanut WB group)	Clade_2	33	703
MDV3167313.1			138	Not_evaluated_Pipeline	C6	187	sC11	GCA_032886595.1	No	16Sr II (Peanut WB group)	Clade_2	32	335
MDV3176832.1			138	Not_evaluated_Pipeline	C6	187	sC11	GCA_032886615.1	No	16Sr II (Peanut WB group)	Clade_2	34	72
MDV3172653.1			138	Not_evaluated_Pipeline	C6	187	sC11	GCA_032886635.1	No	16Sr II (Peanut WB group)	Clade_2	34	703
MDV3172104.1			138	Not_evaluated_Pipeline	C6	187	sC11	GCA_032886655.1	No	16Sr II (Peanut WB group)	Clade_2	34	72
MDV3165659.1			138	Not_evaluated_Pipeline	C6	187	sC11	GCA_032886735.1	No	16Sr II (Peanut WB group)	Clade_2	34	72
MDV3173124.1			138	Not_evaluated_Pipeline	C6	187	sC11	GCA_032886745.1	No	16Sr II (Peanut WB group)	Clade_2	34	72
MDV3165463.1			138	Not_evaluated_Pipeline	C6	187	sC11	GCA_032886765.1	No	16Sr II (Peanut WB group)	Clade_2	31	72
MDV3169241.1			138	Not_evaluated_Pipeline	C6	187	sC11	GCA_032886795.1	No	16Sr II (Peanut WB group)	Clade_2	34	72
MDV3169743.1			138	Not_evaluated_Pipeline	C6	187	sC11	GCA_032886915.1	No	16Sr II (Peanut WB group)	Clade_2	34	72
MDV3175057.1			138	Not_evaluated_Pipeline	C6	187	sC11	GCA_032886955.1	No	16Sr II (Peanut WB group)	Clade_2	35	72
MDV3175457.1			138	Not_evaluated_Pipeline	C6	187	sC11	GCA_032886995.1	No	16Sr II (Peanut WB group)	Clade_2	34	72
MDV3171695.1			138	Not_evaluated_Pipeline	C6	187	sC11	GCA_032887035.1	No	16Sr II (Peanut WB group)	Clade_2	33	72
MDV3168848.1			138	Not_evaluated_Pipeline	C6	187	sC11	GCA_032887095.1	No	16Sr II (Peanut WB group)	Clade_2	29	72
MDV3162363.1			138	Not_evaluated_Pipeline	C6	187	sC11	GCA_032887135.1	No	16Sr II (Peanut WB group)	Clade_2	10	72
MDV3163786.1			138	Not_evaluated_Pipeline	C6	187	sC11	GCA_032887315.1	No	16Sr II (Peanut WB group)	Clade_2	32	72
MDV3160863.1			138	Not_evaluated_Pipeline	C6	187	sC11	GCA_032887335.1	No	16Sr II (Peanut WB group)	Clade_2	33	703
MDV3154867.1			138	Not_evaluated_Pipeline	C6	187	sC11	GCA_032887395.1	No	16Sr II (Peanut WB group)	Clade_2	40	703
MDV3161866.1			138	Not_evaluated_Pipeline	C6	187	sC11	GCA_032887435.1	No	16Sr II (Peanut WB group)	Clade_2	32	703
MDV3154419.1			138	Not_evaluated_Pipeline	C6	187	sC11	GCA_032887515.1	No	16Sr II (Peanut WB group)	Clade_2	31	703
MDV3156786.1			138	Not_evaluated_Pipeline	C6	187	sC11	GCA_032887535.1	No	16Sr II (Peanut WB group)	Clade_2	30	703
MDV3151493.1			138	Not_evaluated_Pipeline	C6	187	sC11	GCA_032887555.1	No	16Sr II (Peanut WB group)	Clade_2	31	703
MDV3152422.1			138	Not_evaluated_Pipeline	C6	187	sC11	GCA_032887635.1	No	16Sr II (Peanut WB group)	Clade_2	35	72
MDV3159569.1			138	Not_evaluated_Pipeline	C6	187	sC11	GCA_032887655.1	No	16Sr II (Peanut WB group)	Clade_2	35	703
MDV3157242.1			140	Not_evaluated_Pipeline	C6	187	sC11	GCA_032887715.1	No	16Sr II (Peanut WB group)	Clade_2	30	810
MDV3160102.1			138	Not_evaluated_Pipeline	C6	187	sC11	GCA_032887755.1	No	16Sr II (Peanut WB group)	Clade_2	33	703
MDV3157652.1			138	Not_evaluated_Pipeline	C6	187	sC11	GCA_032887795.1	No	16Sr II (Peanut WB group)	Clade_2	32	703
MDV3153467.1			138	Not_evaluated_Pipeline	C6	187	sC11	GCA_032887815.1	No	16Sr II (Peanut WB group)	Clade_2	34	335
MDV3160391.1			138	Not_evaluated_Pipeline	C6	187	sC11	GCA_032887835.1	No	16Sr II (Peanut WB group)	Clade_2	29	703
MDV3155767.1			138	Not_evaluated_Pipeline	C6	187	sC11	GCA_032887855.1	No	16Sr II (Peanut WB group)	Clade_2	34	72
MDV3150199.1			138	Not_evaluated_Pipeline	C6	187	sC11	GCA_032887865.1	No	16Sr II (Peanut WB group)	Clade_2	33	72
MDV3151911.1			138	Not_evaluated_Pipeline	C6	187	sC11	GCA_032887895.1	No	16Sr II (Peanut WB group)	Clade_2	34	72
MDV3150550.1			138	Not_evaluated_Pipeline	C6	187	sC11	GCA_032887915.1	No	16Sr II (Peanut WB group)	Clade_2	32	72
MDV3151134.1			138	Not_evaluated_Pipeline	C6	187	sC11	GCA_032887935.1	No	16Sr II (Peanut WB group)	Clade_2	31	72
MDV3149627.1			138	Not_evaluated_Pipeline	C6	187	sC11	GCA_032887955.1	No	16Sr II (Peanut WB group)	Clade_2	31	72
MDV3155368.1			138	Not_evaluated_Pipeline	C6	187	sC11	GCA_032887975.1	No	16Sr II (Peanut WB group)	Clade_2	33	72
MDV3156329.1			138	Not_evaluated_Pipeline	C6	187	sC11	GCA_032887995.1	No	16Sr II (Peanut WB group)	Clade_2	34	72
MDV3149164.1			138	Not_evaluated_Pipeline	C6	187	sC11	GCA_032888005.1	No	16Sr II (Peanut WB group)	Clade_2	34	72
MDV3137298.1			138	Not_evaluated_Pipeline	C6	187	sC11	GCA_032888035.1	No	16Sr II (Peanut WB group)	Clade_2	29	72
MDV3152825.1			138	Not_evaluated_Pipeline	C6	187	sC11	GCA_032888055.1	No	16Sr II (Peanut WB group)	Clade_2	34	72
MDV3145838.1			138	Not_evaluated_Pipeline	C6	187	sC11	GCA_032888075.1	No	16Sr II (Peanut WB group)	Clade_2	33	72
MDV3139094.1			138	Not_evaluated_Pipeline	C6	187	sC11	GCA_032888095.1	No	16Sr II (Peanut WB group)	Clade_2	25	72
MDV3140097.1			138	Not_evaluated_Pipeline	C6	187	sC11	GCA_032888115.1	No	16Sr II (Peanut WB group)	Clade_2	25	72
MDV3142047.1			138	Not_evaluated_Pipeline	C6	187	sC11	GCA_032888135.1	No	16Sr II (Peanut WB group)	Clade_2	32	72
MDV3144436.1			138	Not_evaluated_Pipeline	C6	187	sC11	GCA_032888155.1	No	16Sr II (Peanut WB group)	Clade_2	33	72
MDV3137805.1			138	Not_evaluated_Pipeline	C6	187	sC11	GCA_032888175.1	No	16Sr II (Peanut WB group)	Clade_2	33	72
MDV3142894.1			138	Not_evaluated_Pipeline	C6	187	sC11	GCA_032888195.1	No	16Sr II (Peanut WB group)	Clade_2	37	703
MDV3138304.1			138	Not_evaluated_Pipeline	C6	187	sC11	GCA_032888215.1	No	16Sr II (Peanut WB group)	Clade_2	34	72
MDV3146300.1			138	Not_evaluated_Pipeline	C6	187	sC11	GCA_032888235.1	No	16Sr II (Peanut WB group)	Clade_2	33	703
MDV3143487.1			138	Not_evaluated_Pipeline	C6	187	sC11	GCA_032888275.1	No	16Sr II (Peanut WB group)	Clade_2	33	335
MDV3147189.1			138	Not_evaluated_Pipeline	C6	187	sC11	GCA_032888295.1	No	16Sr II (Peanut WB group)	Clade_2	32	703
MDV3140897.1			138	Not_evaluated_Pipeline	C6	187	sC11	GCA_032888315.1	No	16Sr II (Peanut WB group)	Clade_2	31	703
MDV3139129.1			138	Not_evaluated_Pipeline	C6	187	sC11	GCA_032888335.1	No	16Sr II (Peanut WB group)	Clade_2	35	1252
MDV3142420.1			138	Not_evaluated_Pipeline	C6	187	sC11	GCA_032888355.1	No	16Sr II (Peanut WB group)	Clade_2	33	72
MDV3144278.1			138	Not_evaluated_Pipeline	C6	187	sC11	GCA_032888375.1	No	16Sr II (Peanut WB group)	Clade_2	27	703
MDV3136903.1			138	Not_evaluated_Pipeline	C6	187	sC11	GCA_032888385.1	No	16Sr II (Peanut WB group)	Clade_2	32	72
MDV3147765.1			138	Not_evaluated_Pipeline	C6	187	sC11	GCA_032888415.1	No	16Sr II (Peanut WB group)	Clade_2	31	72
MDV3144865.1			138	Not_evaluated_Pipeline	C6	187	sC11	GCA_032888435.1	No	16Sr II (Peanut WB group)	Clade_2	34	72
MDV3139647.1			138	Not_evaluated_Pipeline	C6	187	sC11	GCA_032888455.1	No	16Sr II (Peanut WB group)	Clade_2	34	703
MDV3145330.1			138	Not_evaluated_Pipeline	C6	187	sC11	GCA_032888495.1	No	16Sr II (Peanut WB group)	Clade_2	33	703
MDV3147252.1			138	Not_evaluated_Pipeline	C6	187	sC11	GCA_032888515.1	No	16Sr II (Peanut WB group)	Clade_2	33	703
MDV3148468.1			138	Not_evaluated_Pipeline	C6	187	sC11	GCA_032888535.1	No	16Sr II (Peanut WB group)	Clade_2	32	703
MDV3141779.1			138	Not_evaluated_Pipeline	C6	187	sC11	GCA_032888575.1	No	16Sr II (Peanut WB group)	Clade_2	27	72
WP_152908760.1			138	Not_evaluated_Pipeline	C6	187	sC11	GCF_000364425.1	No	16Sr II (Peanut WB group)	Clade_2	35	1507
WP_213680271.1			138	Not_evaluated_Pipeline	C6	187	sC11	GCF_015239935.1	No	16Sr II (Peanut WB group)	Clade_2	40	72
WP_213680271.1			138	Not_evaluated_Pipeline	C6	187	sC11	GCF_018390775.2	No	16Sr II (Peanut WB group)	Clade_2	31	72
WP_213680271.1			138	Not_evaluated_Pipeline	C6	187	sC11	GCF_024425255.1	No	16Sr II (Peanut WB group)	Clade_2	31	72
WP_255872599.1			138	Not_evaluated_Pipeline	C6	187	sC11	GCF_024425275.1	No	16Sr II (Peanut WB group)	Clade_2	33	703
WP_304622908.1			138	Not_evaluated_Pipeline	C6	187	sC11	GCF_030586665.1	No	16Sr II (Peanut WB group)	Clade_2	32	703
WP_304622908.1			138	Not_evaluated_Pipeline	C6	187	sC11	GCF_030586685.1	No	16Sr II (Peanut WB group)	Clade_2	33	703
WP_304622908.1			138	Not_evaluated_Pipeline	C6	187	sC11	GCF_030586705.1	No	16Sr II (Peanut WB group)	Clade_2	33	703
WP_304622908.1			138	Not_evaluated_Pipeline	C6	187	sC11	GCF_030586715.1	No	16Sr II (Peanut WB group)	Clade_2	33	703
WP_304513482.1			137	Not_evaluated_Pipeline	C6	187	sC11	GCF_030586815.1	No	16Sr II (Peanut WB group)	Clade_2	16	1227
WP_213680271.1			138	Not_evaluated_Pipeline	C6	187	sC11	GCF_030586885.1	No	16Sr II (Peanut WB group)	Clade_2	32	72
WP_152908760.1			138	Not_evaluated_Pipeline	C6	187	sC11	GCF_030586915.1	No	16Sr II (Peanut WB group)	Clade_2	37	1507
WP_213680271.1			138	Not_evaluated_Pipeline	C6	187	sC11	GCF_030586945.1	No	16Sr II (Peanut WB group)	Clade_2	34	72
WP_213680271.1			138	Not_evaluated_Pipeline	C6	187	sC11	GCF_030586965.1	No	16Sr II (Peanut WB group)	Clade_2	38	72
WP_213680271.1			138	Not_evaluated_Pipeline	C6	187	sC11	GCF_030586985.1	No	16Sr II (Peanut WB group)	Clade_2	33	72
WP_213680271.1			138	Not_evaluated_Pipeline	C6	187	sC11	GCF_030587015.1	No	16Sr II (Peanut WB group)	Clade_2	33	72
WP_213680271.1			138	Not_evaluated_Pipeline	C6	187	sC11	GCF_030587035.1	No	16Sr II (Peanut WB group)	Clade_2	33	72
WP_213680271.1			138	Not_evaluated_Pipeline	C6	187	sC11	GCF_030587065.1	No	16Sr II (Peanut WB group)	Clade_2	31	72
WP_213680271.1			138	Not_evaluated_Pipeline	C6	187	sC11	GCF_030587075.1	No	16Sr II (Peanut WB group)	Clade_2	33	72
WP_213680271.1			138	Not_evaluated_Pipeline	C6	187	sC11	GCF_030587105.1	No	16Sr II (Peanut WB group)	Clade_2	33	72
WP_213680271.1			138	Not_evaluated_Pipeline	C6	187	sC11	GCF_030587125.1	No	16Sr II (Peanut WB group)	Clade_2	34	72
WP_213680271.1			138	Not_evaluated_Pipeline	C6	187	sC11	GCF_030587135.1	No	16Sr II (Peanut WB group)	Clade_2	33	72
WP_152908760.1			138	Not_evaluated_Pipeline	C6	187	sC11	GCF_030587205.1	No	16Sr II (Peanut WB group)	Clade_2	32	1507
QKX95736.1			227	Not_evaluated_Pipeline	C43	33	sC110	GCA_013372025.1	No	16Sr I (Aster yellows group)	Clade_1	65	1485
WIA07824.1			224	Not_evaluated_Pipeline	C43	33	sC110	GCA_030127385.1	No	16Sr XI (Rice yellows dwarf group)	Clade_2	25	885
WP_011412923.1	AYWB645	SAP20	229	71.05	C43	33	sC110	GCF_000012225.1	Yes	16Sr I (Aster yellows group)	Clade_1	56	323
WP_038251662.1			228	83.71	C43	33	sC110	GCF_000495255.1	Yes	16Sr I (Aster yellows group)	Clade_1	29	1797
WP_152309788.1			224	77.62	C43	33	sC110	GCF_009268075.1	Yes	16Sr XI (Rice yellows dwarf group)	Clade_2	28	509
QKX95086.1			90	Not_evaluated_Pipeline	C85	6	sC111	GCA_013372025.1	No	16Sr I (Aster yellows group)	Clade_1	65	1440
WEK82465.1			90	77.6	C85	6	sC111	GCA_029746895.1	Yes	16Sr III (X-disease group)	Clade_2	44	404
WP_011412651.1	AYWB370	SAP11	90	76.72	C85	6	sC111	GCF_000012225.1	Yes	16Sr I (Aster yellows group)	Clade_1	56	313
WP_017193717.1			90	Not_evaluated_Pipeline	C85	6	sC111	GCF_000309405.1	No	16Sr III (X-disease group)	Clade_2	33	1732
WP_017191934.1			90	Not_evaluated_Pipeline	C85	6	sC111	GCF_000309465.1	No	16Sr III (X-disease group)	Clade_2	29	1652
WP_011412651.1			90	Not_evaluated_Pipeline	C85	6	sC111	GCF_002554195.1	No	16Sr I (Aster yellows group)	Clade_1	31	313
QLL36919.1			92	75.3	C88	6	sC112	GCA_001307505.2	No	16Sr II (Peanut WB group)	Clade_2	39	1503
WKV64165.1			92	75.3	C88	6	sC112	GCA_030544865.1	No	16Sr II (Peanut WB group)	Clade_2	39	1503
WMW50157.1			92	Not_evaluated_Pipeline	C88	6	sC112	GCA_031326065.1	No	16Sr II (Peanut WB group)	Clade_2	39	1503
WP_004994667.1			92	Not_evaluated_Pipeline	C88	6	sC112	GCF_000364425.1	No	16Sr II (Peanut WB group)	Clade_2	35	1503
WP_004994667.1			92	Not_evaluated_Pipeline	C88	6	sC112	GCF_030586915.1	No	16Sr II (Peanut WB group)	Clade_2	37	1503
WP_304513432.1			77	80.07	C88	6	sC112	GCF_030587205.1	No	16Sr II (Peanut WB group)	Clade_2	32	1226
PWV43902.1			250	Not_evaluated_Pipeline	C28	102	sC113	GCA_003181115.1	No	16Sr I (Aster yellows group)	Clade_1	25	1425
QKX95656.1			250	Not_evaluated_Pipeline	C28	102	sC113	GCA_013372025.1	No	16Sr I (Aster yellows group)	Clade_1	65	1542
WP_011160720.1			250	Not_evaluated_Pipeline	C28	102	sC113	GCF_000009845.1	No	16Sr I (Aster yellows group)	Clade_1	52	1542
WP_011412620.1	AYWB339	SAP49	250	91.57	C28	102	sC113	GCF_000012225.1	Yes	16Sr I (Aster yellows group)	Clade_1	56	306
TKA88176.1			80	Not_evaluated_Pipeline	C73	9	sC114	GCA_005093185.1	No	16Sr I (Aster yellows group)	Clade_1	67	427
WEX19438.1			80	Not_evaluated_Pipeline	C73	9	sC114	GCA_030686925.1	No	16Sr I (Aster yellows group)	Clade_1	66	427
WP_138107812.1			94	67.36	C73	9	sC114	GCF_005774685.2	Yes	16SrIV (Coconut lethal yellows group)	Clade_2	18	483
WP_138107810.1			94	67.12	C73	9	sC114	GCF_005774685.2	Yes	16SrIV (Coconut lethal yellows group)	Clade_2	18	2049
WP_210352302.1			94	67.12	C73	9	sC114	GCF_005774685.2	Yes	16SrIV (Coconut lethal yellows group)	Clade_2	18	2049
MDV3202676.1			180	Not_evaluated_Pipeline	C12	151	sC115	GCA_032884575.1	No	16Sr VIII (Loofah wiches'-broom group)	Clade_2	25	223
MDV3195943.1			179	Not_evaluated_Pipeline	C12	151	sC115	GCA_032884775.1	No	16Sr VIII (Loofah wiches'-broom group)	Clade_2	29	740
MDV3173676.1			180	Not_evaluated_Pipeline	C12	151	sC115	GCA_032886455.1	No	16Sr VIII (Loofah wiches'-broom group)	Clade_2	23	223
WP_210954621.1			181	91.98	C12	151	sC115	GCF_018024475.1	Yes	16Sr VIII (Loofah wiches'-broom group)	Clade_2	28	2063
WP_318676042.1			180	Not_evaluated_Pipeline	C12	151	sC115	GCF_032886435.1	No	16Sr VIII (Loofah wiches'-broom group)	Clade_2	30	223
WP_318676042.1			180	Not_evaluated_Pipeline	C12	151	sC115	GCF_032886495.1	No	16Sr VIII (Loofah wiches'-broom group)	Clade_2	28	223
WP_318676042.1			180	Not_evaluated_Pipeline	C12	151	sC115	GCF_032886515.1	No	16Sr VIII (Loofah wiches'-broom group)	Clade_2	20	223
USQ93605.1			447	78.21	C16	119	sC116	GCA_023934045.1	Yes	16Sr V (Elm yellows group)	Clade_2	27	916
WP_121464109.1			462	72.12	C16	119	sC116	GCF_003640545.1	No	16Sr V (Elm yellows group)	Clade_2	46	600
WP_284928386.1			582	69.22	C16	119	sC116	GCF_020312115.2	No	16Sr V (Elm yellows group)	Clade_2	44	1171
WP_284928529.1			456	Not_evaluated_Pipeline	C16	119	sC116	GCF_020312115.2	No	16Sr V (Elm yellows group)	Clade_2	44	1179
WP_121464109.1			462	72.12	C16	119	sC116	GCF_022058185.1	Yes	16Sr V (Elm yellows group)	Clade_2	46	600
WP_268849634.1			518	73.75	C16	119	sC116	GCF_026821955.1	Yes	16Sr V (Elm yellows group)	Clade_2	54	1089
USQ93325.1			180	91.98	C12	151	sC117	GCA_023934045.1	Yes	16Sr V (Elm yellows group)	Clade_2	27	897
WP_121463788.1			180	92.34	C12	151	sC117	GCF_003640545.1	No	16Sr V (Elm yellows group)	Clade_2	46	576
WP_284928326.1			180	Not_evaluated_Pipeline	C12	151	sC117	GCF_020312115.2	No	16Sr V (Elm yellows group)	Clade_2	44	1165
WP_121463788.1			180	92.34	C12	151	sC117	GCF_022058185.1	Yes	16Sr V (Elm yellows group)	Clade_2	46	576
WP_273585294.1			179	92.82	C12	151	sC117	GCF_028595955.1	Yes	16Sr VI (Clover proliferation group)	Clade_2	19	1141
WP_323847555.1			179	Not_evaluated_Pipeline	C12	151	sC117	GCF_035187685.1	No	16Sr VII (Ash yellows group)	Clade_2	27	260
MDV3202506.1			385	62.35	C70	9	sC118	GCA_032884575.1	No	16Sr VIII (Loofah wiches'-broom group)	Clade_2	25	1294
MDV3195991.1			386	52.7	C70	9	sC118	GCA_032884775.1	No	16Sr VIII (Loofah wiches'-broom group)	Clade_2	29	743
MDV3173850.1			385	Not_evaluated_Pipeline	C70	9	sC118	GCA_032886455.1	No	16Sr VIII (Loofah wiches'-broom group)	Clade_2	23	1298
WP_318749383.1			385	Not_evaluated_Pipeline	C70	9	sC118	GCF_032886435.1	No	16Sr VIII (Loofah wiches'-broom group)	Clade_2	30	1298
WP_318749383.1			385	Not_evaluated_Pipeline	C70	9	sC118	GCF_032886495.1	No	16Sr VIII (Loofah wiches'-broom group)	Clade_2	28	1298
WP_318676379.1			385	62.35	C70	9	sC118	GCF_032886515.1	No	16Sr VIII (Loofah wiches'-broom group)	Clade_2	20	1294
USQ93328.1			285	83.7	C64	12	sC119	GCA_023934045.1	Yes	16Sr V (Elm yellows group)	Clade_2	27	898
WP_121463790.1			280	85.63	C64	12	sC119	GCF_003640545.1	No	16Sr V (Elm yellows group)	Clade_2	46	577
WP_284928323.1			267	Not_evaluated_Pipeline	C64	12	sC119	GCF_020312115.2	No	16Sr V (Elm yellows group)	Clade_2	44	1164
WP_121463790.1			280	85.63	C64	12	sC119	GCF_022058185.1	Yes	16Sr V (Elm yellows group)	Clade_2	46	577
WP_268849825.1			266	87.26	C64	12	sC119	GCF_026821955.1	Yes	16Sr V (Elm yellows group)	Clade_2	54	1106
WP_323847558.1			266	Not_evaluated_Pipeline	C64	12	sC119	GCF_035187685.1	No	16Sr VII (Ash yellows group)	Clade_2	27	261
QLL36851.1			72	Not_evaluated_Pipeline	C20	134	sC12	GCA_001307505.2	No	16Sr II (Peanut WB group)	Clade_2	39	715
UQV26942.1			72	91.96	C20	134	sC12	GCA_015239935.3	Yes	16Sr II (Peanut WB group)	Clade_2	36	93
WEX20476.1			72	91.46	C20	134	sC12	GCA_029457555.1	Yes	16Sr II (Peanut WB group)	Clade_2	40	715
WKV64099.1			72	Not_evaluated_Pipeline	C20	134	sC12	GCA_030544865.1	No	16Sr II (Peanut WB group)	Clade_2	39	715
WMW50229.1			72	Not_evaluated_Pipeline	C20	134	sC12	GCA_031326065.1	No	16Sr II (Peanut WB group)	Clade_2	39	715
MDV3204466.1			72	Not_evaluated_Pipeline	C20	134	sC12	GCA_032884585.1	No	16Sr II (Peanut WB group)	Clade_2	45	93
MDV3203135.1			72	Not_evaluated_Pipeline	C20	134	sC12	GCA_032884595.1	No	16Sr II (Peanut WB group)	Clade_2	34	715
MDV3203610.1			72	Not_evaluated_Pipeline	C20	134	sC12	GCA_032884735.1	No	16Sr II (Peanut WB group)	Clade_2	32	715
MDV3203676.1			72	Not_evaluated_Pipeline	C20	134	sC12	GCA_032884755.1	No	16Sr II (Peanut WB group)	Clade_2	29	93
MDV3199768.1			72	Not_evaluated_Pipeline	C20	134	sC12	GCA_032884785.1	No	16Sr II (Peanut WB group)	Clade_2	31	820
MDV3198825.1			72	Not_evaluated_Pipeline	C20	134	sC12	GCA_032884815.1	No	16Sr II (Peanut WB group)	Clade_2	33	715
MDV3194399.1			72	Not_evaluated_Pipeline	C20	134	sC12	GCA_032884915.1	No	16Sr II (Peanut WB group)	Clade_2	34	93
MDV3204992.1			72	Not_evaluated_Pipeline	C20	134	sC12	GCA_032884965.1	No	16Sr II (Peanut WB group)	Clade_2	32	715
MDV3201899.1			72	Not_evaluated_Pipeline	C20	134	sC12	GCA_032884975.1	No	16Sr II (Peanut WB group)	Clade_2	33	93
MDV3197368.1			72	Not_evaluated_Pipeline	C20	134	sC12	GCA_032885015.1	No	16Sr II (Peanut WB group)	Clade_2	33	715
MDV3201649.1			72	Not_evaluated_Pipeline	C20	134	sC12	GCA_032885195.1	No	16Sr II (Peanut WB group)	Clade_2	38	715
MDV3200978.1			72	Not_evaluated_Pipeline	C20	134	sC12	GCA_032885235.1	No	16Sr II (Peanut WB group)	Clade_2	34	715
MDV3199375.1			72	Not_evaluated_Pipeline	C20	134	sC12	GCA_032885335.1	No	16Sr II (Peanut WB group)	Clade_2	35	715
MDV3195013.1			72	Not_evaluated_Pipeline	C20	134	sC12	GCA_032885355.1	No	16Sr II (Peanut WB group)	Clade_2	31	715
MDV3181711.1			72	Not_evaluated_Pipeline	C20	134	sC12	GCA_032885375.1	No	16Sr II (Peanut WB group)	Clade_2	32	715
MDV3193353.1			72	Not_evaluated_Pipeline	C20	134	sC12	GCA_032885455.1	No	16Sr II (Peanut WB group)	Clade_2	41	715
MDV3182385.1			72	Not_evaluated_Pipeline	C20	134	sC12	GCA_032885465.1	No	16Sr II (Peanut WB group)	Clade_2	21	378
MDV3186745.1			72	Not_evaluated_Pipeline	C20	134	sC12	GCA_032885475.1	No	16Sr II (Peanut WB group)	Clade_2	31	715
MDV3183174.1			72	Not_evaluated_Pipeline	C20	134	sC12	GCA_032885485.1	No	16Sr II (Peanut WB group)	Clade_2	32	93
MDV3183766.1			72	Not_evaluated_Pipeline	C20	134	sC12	GCA_032885555.1	No	16Sr II (Peanut WB group)	Clade_2	35	715
MDV3188512.1			72	Not_evaluated_Pipeline	C20	134	sC12	GCA_032885685.1	No	16Sr II (Peanut WB group)	Clade_2	33	93
MDV3193838.1			72	Not_evaluated_Pipeline	C20	134	sC12	GCA_032885725.1	No	16Sr II (Peanut WB group)	Clade_2	33	715
MDV3185634.1			72	Not_evaluated_Pipeline	C20	134	sC12	GCA_032885735.1	No	16Sr II (Peanut WB group)	Clade_2	32	93
MDV3190726.1			72	Not_evaluated_Pipeline	C20	134	sC12	GCA_032885795.1	No	16Sr II (Peanut WB group)	Clade_2	33	93
MDV3186210.1			72	Not_evaluated_Pipeline	C20	134	sC12	GCA_032885895.1	No	16Sr II (Peanut WB group)	Clade_2	32	93
MDV3182125.1			72	Not_evaluated_Pipeline	C20	134	sC12	GCA_032885905.1	No	16Sr II (Peanut WB group)	Clade_2	34	93
MDV3180953.1			72	Not_evaluated_Pipeline	C20	134	sC12	GCA_032885945.1	No	16Sr II (Peanut WB group)	Clade_2	35	93
MDV3187679.1			72	Not_evaluated_Pipeline	C20	134	sC12	GCA_032886075.1	No	16Sr II (Peanut WB group)	Clade_2	34	715
MDV3192146.1			72	Not_evaluated_Pipeline	C20	134	sC12	GCA_032886095.1	No	16Sr II (Peanut WB group)	Clade_2	34	93
MDV3187149.1			72	Not_evaluated_Pipeline	C20	134	sC12	GCA_032886105.1	No	16Sr II (Peanut WB group)	Clade_2	33	93
MDV3180190.1			72	Not_evaluated_Pipeline	C20	134	sC12	GCA_032886155.1	No	16Sr II (Peanut WB group)	Clade_2	36	93
MDV3191493.1			72	Not_evaluated_Pipeline	C20	134	sC12	GCA_032886175.1	No	16Sr II (Peanut WB group)	Clade_2	36	93
MDV3191304.1			68	Not_evaluated_Pipeline	C20	134	sC12	GCA_032886225.1	No	16Sr II (Peanut WB group)	Clade_2	34	731
MDV3179347.1			72	Not_evaluated_Pipeline	C20	134	sC12	GCA_032886255.1	No	16Sr II (Peanut WB group)	Clade_2	34	93
MDV3188094.1			72	Not_evaluated_Pipeline	C20	134	sC12	GCA_032886295.1	No	16Sr II (Peanut WB group)	Clade_2	34	715
MDV3184178.1			72	Not_evaluated_Pipeline	C20	134	sC12	GCA_032886315.1	No	16Sr II (Peanut WB group)	Clade_2	34	93
MDV3184465.1			72	Not_evaluated_Pipeline	C20	134	sC12	GCA_032886335.1	No	16Sr II (Peanut WB group)	Clade_2	33	93
MDV3189638.1			72	Not_evaluated_Pipeline	C20	134	sC12	GCA_032886355.1	No	16Sr II (Peanut WB group)	Clade_2	33	715
MDV3178137.1			72	Not_evaluated_Pipeline	C20	134	sC12	GCA_032886375.1	No	16Sr II (Peanut WB group)	Clade_2	33	715
MDV3179965.1			72	Not_evaluated_Pipeline	C20	134	sC12	GCA_032886395.1	No	16Sr II (Peanut WB group)	Clade_2	34	93
MDV3176708.1			72	Not_evaluated_Pipeline	C20	134	sC12	GCA_032886415.1	No	16Sr II (Peanut WB group)	Clade_2	32	93
MDV3178780.1			72	Not_evaluated_Pipeline	C20	134	sC12	GCA_032886475.1	No	16Sr II (Peanut WB group)	Clade_2	13	93
MDV3168617.1			72	Not_evaluated_Pipeline	C20	134	sC12	GCA_032886535.1	No	16Sr II (Peanut WB group)	Clade_2	31	715
MDV3176319.1			72	Not_evaluated_Pipeline	C20	134	sC12	GCA_032886575.1	No	16Sr II (Peanut WB group)	Clade_2	33	715
MDV3167570.1			72	Not_evaluated_Pipeline	C20	134	sC12	GCA_032886595.1	No	16Sr II (Peanut WB group)	Clade_2	32	93
MDV3177197.1			72	Not_evaluated_Pipeline	C20	134	sC12	GCA_032886615.1	No	16Sr II (Peanut WB group)	Clade_2	34	93
MDV3172958.1			72	Not_evaluated_Pipeline	C20	134	sC12	GCA_032886635.1	No	16Sr II (Peanut WB group)	Clade_2	34	715
MDV3172397.1			72	Not_evaluated_Pipeline	C20	134	sC12	GCA_032886655.1	No	16Sr II (Peanut WB group)	Clade_2	34	93
MDV3165958.1			72	Not_evaluated_Pipeline	C20	134	sC12	GCA_032886735.1	No	16Sr II (Peanut WB group)	Clade_2	34	93
MDV3173391.1			72	Not_evaluated_Pipeline	C20	134	sC12	GCA_032886745.1	No	16Sr II (Peanut WB group)	Clade_2	34	93
MDV3165405.1			72	Not_evaluated_Pipeline	C20	134	sC12	GCA_032886765.1	No	16Sr II (Peanut WB group)	Clade_2	31	93
MDV3169344.1			72	Not_evaluated_Pipeline	C20	134	sC12	GCA_032886795.1	No	16Sr II (Peanut WB group)	Clade_2	34	93
MDV3170099.1			72	Not_evaluated_Pipeline	C20	134	sC12	GCA_032886915.1	No	16Sr II (Peanut WB group)	Clade_2	34	93
MDV3177554.1			72	Not_evaluated_Pipeline	C20	134	sC12	GCA_032886935.1	No	16Sr II (Peanut WB group)	Clade_2	24	93
MDV3175347.1			72	Not_evaluated_Pipeline	C20	134	sC12	GCA_032886955.1	No	16Sr II (Peanut WB group)	Clade_2	35	93
MDV3175783.1			72	Not_evaluated_Pipeline	C20	134	sC12	GCA_032886995.1	No	16Sr II (Peanut WB group)	Clade_2	34	93
MDV3172006.1			72	Not_evaluated_Pipeline	C20	134	sC12	GCA_032887035.1	No	16Sr II (Peanut WB group)	Clade_2	33	93
MDV3169089.1			72	Not_evaluated_Pipeline	C20	134	sC12	GCA_032887095.1	No	16Sr II (Peanut WB group)	Clade_2	29	93
MDV3163111.1			72	Not_evaluated_Pipeline	C20	134	sC12	GCA_032887275.1	No	16Sr II (Peanut WB group)	Clade_2	30	93
MDV3163823.1			72	Not_evaluated_Pipeline	C20	134	sC12	GCA_032887315.1	No	16Sr II (Peanut WB group)	Clade_2	32	93
MDV3161162.1			72	Not_evaluated_Pipeline	C20	134	sC12	GCA_032887335.1	No	16Sr II (Peanut WB group)	Clade_2	33	715
MDV3155043.1			72	Not_evaluated_Pipeline	C20	134	sC12	GCA_032887395.1	No	16Sr II (Peanut WB group)	Clade_2	40	93
MDV3162131.1			72	Not_evaluated_Pipeline	C20	134	sC12	GCA_032887435.1	No	16Sr II (Peanut WB group)	Clade_2	32	715
MDV3159395.1			72	Not_evaluated_Pipeline	C20	134	sC12	GCA_032887495.1	No	16Sr II (Peanut WB group)	Clade_2	26	93
MDV3154726.1			72	Not_evaluated_Pipeline	C20	134	sC12	GCA_032887515.1	No	16Sr II (Peanut WB group)	Clade_2	31	715
MDV3157089.1			72	Not_evaluated_Pipeline	C20	134	sC12	GCA_032887535.1	No	16Sr II (Peanut WB group)	Clade_2	30	715
MDV3151804.1			72	Not_evaluated_Pipeline	C20	134	sC12	GCA_032887555.1	No	16Sr II (Peanut WB group)	Clade_2	31	715
MDV3152710.1			72	Not_evaluated_Pipeline	C20	134	sC12	GCA_032887635.1	No	16Sr II (Peanut WB group)	Clade_2	35	93
MDV3159822.1			72	Not_evaluated_Pipeline	C20	134	sC12	GCA_032887655.1	No	16Sr II (Peanut WB group)	Clade_2	35	715
MDV3157448.1			72	Not_evaluated_Pipeline	C20	134	sC12	GCA_032887715.1	No	16Sr II (Peanut WB group)	Clade_2	30	820
MDV3160156.1			72	Not_evaluated_Pipeline	C20	134	sC12	GCA_032887755.1	No	16Sr II (Peanut WB group)	Clade_2	33	715
MDV3157940.1			72	Not_evaluated_Pipeline	C20	134	sC12	GCA_032887795.1	No	16Sr II (Peanut WB group)	Clade_2	32	715
MDV3153726.1			72	Not_evaluated_Pipeline	C20	134	sC12	GCA_032887815.1	No	16Sr II (Peanut WB group)	Clade_2	34	93
MDV3160804.1			72	Not_evaluated_Pipeline	C20	134	sC12	GCA_032887835.1	No	16Sr II (Peanut WB group)	Clade_2	29	715
MDV3156110.1			72	Not_evaluated_Pipeline	C20	134	sC12	GCA_032887855.1	No	16Sr II (Peanut WB group)	Clade_2	34	93
MDV3150353.1			72	Not_evaluated_Pipeline	C20	134	sC12	GCA_032887865.1	No	16Sr II (Peanut WB group)	Clade_2	33	93
MDV3152032.1			72	Not_evaluated_Pipeline	C20	134	sC12	GCA_032887895.1	No	16Sr II (Peanut WB group)	Clade_2	34	93
MDV3150868.1			72	Not_evaluated_Pipeline	C20	134	sC12	GCA_032887915.1	No	16Sr II (Peanut WB group)	Clade_2	32	93
MDV3151399.1			72	Not_evaluated_Pipeline	C20	134	sC12	GCA_032887935.1	No	16Sr II (Peanut WB group)	Clade_2	31	93
MDV3149989.1			72	Not_evaluated_Pipeline	C20	134	sC12	GCA_032887955.1	No	16Sr II (Peanut WB group)	Clade_2	31	93
MDV3155693.1			72	Not_evaluated_Pipeline	C20	134	sC12	GCA_032887975.1	No	16Sr II (Peanut WB group)	Clade_2	33	93
MDV3156594.1			72	Not_evaluated_Pipeline	C20	134	sC12	GCA_032887995.1	No	16Sr II (Peanut WB group)	Clade_2	34	93
MDV3149422.1			72	Not_evaluated_Pipeline	C20	134	sC12	GCA_032888005.1	No	16Sr II (Peanut WB group)	Clade_2	34	93
MDV3137325.1			72	Not_evaluated_Pipeline	C20	134	sC12	GCA_032888035.1	No	16Sr II (Peanut WB group)	Clade_2	29	93
MDV3153182.1			72	Not_evaluated_Pipeline	C20	134	sC12	GCA_032888055.1	No	16Sr II (Peanut WB group)	Clade_2	34	93
MDV3146160.1			72	Not_evaluated_Pipeline	C20	134	sC12	GCA_032888075.1	No	16Sr II (Peanut WB group)	Clade_2	33	93
MDV3138901.1			72	Not_evaluated_Pipeline	C20	134	sC12	GCA_032888095.1	No	16Sr II (Peanut WB group)	Clade_2	25	93
MDV3142324.1			72	Not_evaluated_Pipeline	C20	134	sC12	GCA_032888135.1	No	16Sr II (Peanut WB group)	Clade_2	32	93
MDV3144580.1			72	Not_evaluated_Pipeline	C20	134	sC12	GCA_032888155.1	No	16Sr II (Peanut WB group)	Clade_2	33	93
MDV3138134.1			72	Not_evaluated_Pipeline	C20	134	sC12	GCA_032888175.1	No	16Sr II (Peanut WB group)	Clade_2	33	93
MDV3143220.1			72	Not_evaluated_Pipeline	C20	134	sC12	GCA_032888195.1	No	16Sr II (Peanut WB group)	Clade_2	37	715
MDV3138507.1			72	Not_evaluated_Pipeline	C20	134	sC12	GCA_032888215.1	No	16Sr II (Peanut WB group)	Clade_2	34	93
MDV3146637.1			72	Not_evaluated_Pipeline	C20	134	sC12	GCA_032888235.1	No	16Sr II (Peanut WB group)	Clade_2	33	715
MDV3143765.1			72	Not_evaluated_Pipeline	C20	134	sC12	GCA_032888275.1	No	16Sr II (Peanut WB group)	Clade_2	33	93
MDV3147090.1			72	Not_evaluated_Pipeline	C20	134	sC12	GCA_032888295.1	No	16Sr II (Peanut WB group)	Clade_2	32	715
MDV3140876.1			72	Not_evaluated_Pipeline	C20	134	sC12	GCA_032888315.1	No	16Sr II (Peanut WB group)	Clade_2	31	715
MDV3139497.1			72	Not_evaluated_Pipeline	C20	134	sC12	GCA_032888335.1	No	16Sr II (Peanut WB group)	Clade_2	35	93
MDV3142542.1			72	Not_evaluated_Pipeline	C20	134	sC12	GCA_032888355.1	No	16Sr II (Peanut WB group)	Clade_2	33	93
MDV3144122.1			72	Not_evaluated_Pipeline	C20	134	sC12	GCA_032888375.1	No	16Sr II (Peanut WB group)	Clade_2	27	715
MDV3137241.1			72	Not_evaluated_Pipeline	C20	134	sC12	GCA_032888385.1	No	16Sr II (Peanut WB group)	Clade_2	32	93
MDV3148039.1			72	Not_evaluated_Pipeline	C20	134	sC12	GCA_032888415.1	No	16Sr II (Peanut WB group)	Clade_2	31	93
MDV3144998.1			72	Not_evaluated_Pipeline	C20	134	sC12	GCA_032888435.1	No	16Sr II (Peanut WB group)	Clade_2	34	93
MDV3139965.1			72	Not_evaluated_Pipeline	C20	134	sC12	GCA_032888455.1	No	16Sr II (Peanut WB group)	Clade_2	34	715
MDV3145652.1			72	Not_evaluated_Pipeline	C20	134	sC12	GCA_032888495.1	No	16Sr II (Peanut WB group)	Clade_2	33	715
MDV3147569.1			72	Not_evaluated_Pipeline	C20	134	sC12	GCA_032888515.1	No	16Sr II (Peanut WB group)	Clade_2	33	715
MDV3148449.1			72	Not_evaluated_Pipeline	C20	134	sC12	GCA_032888535.1	No	16Sr II (Peanut WB group)	Clade_2	32	103
MDV3141333.1			72	Not_evaluated_Pipeline	C20	134	sC12	GCA_032888555.1	No	16Sr II (Peanut WB group)	Clade_2	13	93
MDV3141928.1			72	Not_evaluated_Pipeline	C20	134	sC12	GCA_032888575.1	No	16Sr II (Peanut WB group)	Clade_2	27	93
WP_004994567.1			72	Not_evaluated_Pipeline	C20	134	sC12	GCF_000364425.1	No	16Sr II (Peanut WB group)	Clade_2	35	715
WP_193622222.1			72	Not_evaluated_Pipeline	C20	134	sC12	GCF_015239935.1	No	16Sr II (Peanut WB group)	Clade_2	40	93
WP_193622222.1			72	Not_evaluated_Pipeline	C20	134	sC12	GCF_018390775.2	No	16Sr II (Peanut WB group)	Clade_2	31	93
WP_193622222.1			72	Not_evaluated_Pipeline	C20	134	sC12	GCF_024425255.1	No	16Sr II (Peanut WB group)	Clade_2	31	93
WP_004994567.1			72	Not_evaluated_Pipeline	C20	134	sC12	GCF_024425275.1	No	16Sr II (Peanut WB group)	Clade_2	33	715
WP_004994567.1			72	Not_evaluated_Pipeline	C20	134	sC12	GCF_030586665.1	No	16Sr II (Peanut WB group)	Clade_2	32	715
WP_004994567.1			72	Not_evaluated_Pipeline	C20	134	sC12	GCF_030586685.1	No	16Sr II (Peanut WB group)	Clade_2	33	715
WP_004994567.1			72	Not_evaluated_Pipeline	C20	134	sC12	GCF_030586705.1	No	16Sr II (Peanut WB group)	Clade_2	33	715
WP_004994567.1			72	Not_evaluated_Pipeline	C20	134	sC12	GCF_030586715.1	No	16Sr II (Peanut WB group)	Clade_2	33	715
WP_193622222.1			72	Not_evaluated_Pipeline	C20	134	sC12	GCF_030586885.1	No	16Sr II (Peanut WB group)	Clade_2	32	93
WP_004994567.1			72	Not_evaluated_Pipeline	C20	134	sC12	GCF_030586915.1	No	16Sr II (Peanut WB group)	Clade_2	37	715
WP_193622222.1			72	Not_evaluated_Pipeline	C20	134	sC12	GCF_030586945.1	No	16Sr II (Peanut WB group)	Clade_2	34	93
WP_304516086.1			72	Not_evaluated_Pipeline	C20	134	sC12	GCF_030586965.1	No	16Sr II (Peanut WB group)	Clade_2	38	1278
WP_193622222.1			72	Not_evaluated_Pipeline	C20	134	sC12	GCF_030586985.1	No	16Sr II (Peanut WB group)	Clade_2	33	93
WP_193622222.1			72	Not_evaluated_Pipeline	C20	134	sC12	GCF_030587015.1	No	16Sr II (Peanut WB group)	Clade_2	33	93
WP_193622222.1			72	Not_evaluated_Pipeline	C20	134	sC12	GCF_030587035.1	No	16Sr II (Peanut WB group)	Clade_2	33	93
WP_193622222.1			72	Not_evaluated_Pipeline	C20	134	sC12	GCF_030587065.1	No	16Sr II (Peanut WB group)	Clade_2	31	93
WP_193622222.1			72	Not_evaluated_Pipeline	C20	134	sC12	GCF_030587075.1	No	16Sr II (Peanut WB group)	Clade_2	33	93
WP_193622222.1			72	Not_evaluated_Pipeline	C20	134	sC12	GCF_030587105.1	No	16Sr II (Peanut WB group)	Clade_2	33	93
WP_193622222.1			72	Not_evaluated_Pipeline	C20	134	sC12	GCF_030587125.1	No	16Sr II (Peanut WB group)	Clade_2	34	93
WP_193622222.1			72	Not_evaluated_Pipeline	C20	134	sC12	GCF_030587135.1	No	16Sr II (Peanut WB group)	Clade_2	33	93
MCQ9618588.1			48	Not_evaluated_Pipeline	C97	5	sC120	GCA_024586395.1	No	16Sr III (X-disease group)	Clade_2	28	35
WEK82225.1			48	84.53	C97	5	sC120	GCA_029746895.1	Yes	16Sr III (X-disease group)	Clade_2	44	35
MDW3617891.1			48	Not_evaluated_Pipeline	C97	5	sC120	GCA_033391615.1	No	16Sr III (X-disease group)	Clade_2	34	35
WP_017191468.1			48	Not_evaluated_Pipeline	C97	5	sC120	GCF_000300695.1	No	16Sr III (X-disease group)	Clade_2	35	35
WP_017191468.1			48	Not_evaluated_Pipeline	C97	5	sC120	GCF_000309465.1	No	16Sr III (X-disease group)	Clade_2	29	35
QKX95364.1			494	Not_evaluated_Pipeline	C44	34	sC121	GCA_013372025.1	No	16Sr I (Aster yellows group)	Clade_1	65	1463
WP_041624691.1			492	Not_evaluated_Pipeline	C44	34	sC121	GCF_000009845.1	No	16Sr I (Aster yellows group)	Clade_1	52	1806
WP_034172115.1			492	Not_evaluated_Pipeline	C44	34	sC121	GCF_000803325.1	No	16Sr I (Aster yellows group)	Clade_1	27	1785
WP_069028310.1			494	94.3	C44	34	sC121	GCF_001712875.1	Yes	16Sr I (Aster yellows group)	Clade_1	20	1888
WP_130427792.1			494	Not_evaluated_Pipeline	C44	34	sC121	GCF_004214875.1	No	16Sr I (Aster yellows group)	Clade_1	25	668
WBL31298.1			182	60.64	C43	33	sC122	GCA_027594465.1	Yes	16Sr XI (Rice yellows dwarf group)	Clade_2	17	920
WCA22359.1			182	63.91	C43	33	sC122	GCA_027945135.1	Yes	16Sr XI (Rice yellows dwarf group)	Clade_2	25	939
WIA07819.1			185	Not_evaluated_Pipeline	C43	33	sC122	GCA_030127385.1	No	16Sr XI (Rice yellows dwarf group)	Clade_2	25	883
WP_152309793.1			185	38.35	C43	33	sC122	GCF_009268075.1	Yes	16Sr XI (Rice yellows dwarf group)	Clade_2	28	510
WP_153369364.1			182	Not_evaluated_Pipeline	C43	33	sC122	GCF_009268105.1	No	16Sr XI (Rice yellows dwarf group)	Clade_2	16	548
TKA87594.1			35	78.97	C95	5	sC123	GCA_005093185.1	No	16Sr I (Aster yellows group)	Clade_1	67	1508
QKX95371.1			42	72.75	C95	5	sC123	GCA_013372025.1	No	16Sr I (Aster yellows group)	Clade_1	65	1465
WEX19953.1			35	Not_evaluated_Pipeline	C95	5	sC123	GCA_030686925.1	No	16Sr I (Aster yellows group)	Clade_1	66	1508
WP_041624694.1			35	78.97	C95	5	sC123	GCF_000009845.1	No	16Sr I (Aster yellows group)	Clade_1	52	1508
WP_034172478.1			42	Not_evaluated_Pipeline	C95	5	sC123	GCF_000803325.1	No	16Sr I (Aster yellows group)	Clade_1	27	1794
USQ93170.1			365	73.16	C10	174	sC124	GCA_023934045.1	Yes	16Sr V (Elm yellows group)	Clade_2	27	894
MCQ9618547.1			347	Not_evaluated_Pipeline	C10	174	sC124	GCA_024586395.1	No	16Sr III (X-disease group)	Clade_2	28	34
WEK82761.1			347	79.66	C10	174	sC124	GCA_029746895.1	Yes	16Sr III (X-disease group)	Clade_2	44	418
WP_012504569.1			365	70.47	C10	174	sC124	GCF_000026205.1	Yes	16Sr X (Apple proliferation group)	Clade_3	25	1608
WP_284928312.1			347	Not_evaluated_Pipeline	C10	174	sC124	GCF_020312115.2	No	16Sr V (Elm yellows group)	Clade_2	44	1163
PWV43940.1			35	Not_evaluated_Pipeline	C93	4	sC125	GCA_003181115.1	No	16Sr I (Aster yellows group)	Clade_1	25	1427
MDV3169206.1			39	Not_evaluated_Pipeline	C93	4	sC125	GCA_032887095.1	No	16Sr II (Peanut WB group)	Clade_2	29	209
WP_011412540.1	AYWB258	SAP42	46	79.74	C93	4	sC125	GCF_000012225.1	Yes	16Sr I (Aster yellows group)	Clade_1	56	299
WP_252861514.1			35	Not_evaluated_Pipeline	C93	4	sC125	GCF_002554195.1	No	16Sr I (Aster yellows group)	Clade_1	31	1070
USQ93565.1			56	68.73	C115	5	sC126	GCA_023934045.1	Yes	16Sr V (Elm yellows group)	Clade_2	27	911
WP_121464147.1			45	76.21	C115	5	sC126	GCF_003640545.1	No	16Sr V (Elm yellows group)	Clade_2	46	605
WP_225696203.1			49	Not_evaluated_Pipeline	C115	5	sC126	GCF_020312115.2	No	16Sr V (Elm yellows group)	Clade_2	44	2199
WP_121464147.1			45	76.21	C115	5	sC126	GCF_022058185.1	Yes	16Sr V (Elm yellows group)	Clade_2	46	605
WP_268850145.1			56	69.83	C115	5	sC126	GCF_026821955.1	Yes	16Sr V (Elm yellows group)	Clade_2	54	1130
WP_011412683.1	AYWB402	SAP30	71	77.06	C13	144	sC127	GCF_000012225.1	Yes	16Sr I (Aster yellows group)	Clade_1	56	316
WP_024563505.1			70	75.52	C13	144	sC127	GCF_000495255.1	Yes	16Sr I (Aster yellows group)	Clade_1	29	1763
WP_273585445.1			79	74.6	C13	144	sC127	GCF_028595955.1	Yes	16Sr VI (Clover proliferation group)	Clade_2	19	1148
MDV3202630.1			101	76.5	C72	9	sC128	GCA_032884575.1	No	16Sr VIII (Loofah wiches'-broom group)	Clade_2	25	227
MDV3196360.1			101	76.7	C72	9	sC128	GCA_032884775.1	No	16Sr VIII (Loofah wiches'-broom group)	Clade_2	29	758
MDV3173743.1			101	Not_evaluated_Pipeline	C72	9	sC128	GCA_032886455.1	No	16Sr VIII (Loofah wiches'-broom group)	Clade_2	23	227
WP_318676477.1			101	76.5	C72	9	sC128	GCF_032886435.1	No	16Sr VIII (Loofah wiches'-broom group)	Clade_2	30	227
WP_318676477.1			101	76.5	C72	9	sC128	GCF_032886495.1	No	16Sr VIII (Loofah wiches'-broom group)	Clade_2	28	227
WP_318676477.1			101	76.5	C72	9	sC128	GCF_032886515.1	No	16Sr VIII (Loofah wiches'-broom group)	Clade_2	20	227
MDV3202675.1			157	80.33	C106	6	sC129	GCA_032884575.1	No	16Sr VIII (Loofah wiches'-broom group)	Clade_2	25	224
MDV3195942.1			157	81.82	C106	6	sC129	GCA_032884775.1	No	16Sr VIII (Loofah wiches'-broom group)	Clade_2	29	739
MDV3173677.1			157	80.33	C106	6	sC129	GCA_032886455.1	No	16Sr VIII (Loofah wiches'-broom group)	Clade_2	23	224
WP_318676043.1			157	Not_evaluated_Pipeline	C106	6	sC129	GCF_032886435.1	No	16Sr VIII (Loofah wiches'-broom group)	Clade_2	30	224
WP_318676043.1			157	Not_evaluated_Pipeline	C106	6	sC129	GCF_032886495.1	No	16Sr VIII (Loofah wiches'-broom group)	Clade_2	28	224
WP_318676043.1			157	Not_evaluated_Pipeline	C106	6	sC129	GCF_032886515.1	No	16Sr VIII (Loofah wiches'-broom group)	Clade_2	20	224
QLL36842.1			125	Not_evaluated_Pipeline	C18	121	sC13	GCA_001307505.2	No	16Sr II (Peanut WB group)	Clade_2	39	1515
TKA88092.1			131	66.77	C18	121	sC13	GCA_005093185.1	No	16Sr I (Aster yellows group)	Clade_1	67	468
QKX95232.1			120	Not_evaluated_Pipeline	C18	121	sC13	GCA_013372025.1	No	16Sr I (Aster yellows group)	Clade_1	65	1455
UQV26909.1			125	66.57	C18	121	sC13	GCA_015239935.3	Yes	16Sr II (Peanut WB group)	Clade_2	36	100
UQV26923.1			125	66.57	C18	121	sC13	GCA_015239935.3	Yes	16Sr II (Peanut WB group)	Clade_2	36	100
WEX20486.1			125	65.42	C18	121	sC13	GCA_029457555.1	Yes	16Sr II (Peanut WB group)	Clade_2	40	1515
WKV64089.1			124	Not_evaluated_Pipeline	C18	121	sC13	GCA_030544865.1	No	16Sr II (Peanut WB group)	Clade_2	39	889
WEX19593.1			131	Not_evaluated_Pipeline	C18	121	sC13	GCA_030686925.1	No	16Sr I (Aster yellows group)	Clade_1	66	468
WMW50238.1			125	Not_evaluated_Pipeline	C18	121	sC13	GCA_031326065.1	No	16Sr II (Peanut WB group)	Clade_2	39	1515
MDV3204603.1			125	Not_evaluated_Pipeline	C18	121	sC13	GCA_032884585.1	No	16Sr II (Peanut WB group)	Clade_2	45	1515
MDV3204651.1			125	Not_evaluated_Pipeline	C18	121	sC13	GCA_032884585.1	No	16Sr II (Peanut WB group)	Clade_2	45	1515
MDV3194634.1			125	Not_evaluated_Pipeline	C18	121	sC13	GCA_032884915.1	No	16Sr II (Peanut WB group)	Clade_2	34	358
MDV3205069.1			125	Not_evaluated_Pipeline	C18	121	sC13	GCA_032884965.1	No	16Sr II (Peanut WB group)	Clade_2	32	1515
MDV3202326.1			125	Not_evaluated_Pipeline	C18	121	sC13	GCA_032884975.1	No	16Sr II (Peanut WB group)	Clade_2	33	100
MDV3197649.1			125	Not_evaluated_Pipeline	C18	121	sC13	GCA_032885135.1	No	16Sr II (Peanut WB group)	Clade_2	14	1515
MDV3201770.1			125	Not_evaluated_Pipeline	C18	121	sC13	GCA_032885195.1	No	16Sr II (Peanut WB group)	Clade_2	38	100
MDV3193365.1			125	Not_evaluated_Pipeline	C18	121	sC13	GCA_032885455.1	No	16Sr II (Peanut WB group)	Clade_2	41	100
MDV3183357.1			125	Not_evaluated_Pipeline	C18	121	sC13	GCA_032885485.1	No	16Sr II (Peanut WB group)	Clade_2	32	358
MDV3183777.1			125	Not_evaluated_Pipeline	C18	121	sC13	GCA_032885555.1	No	16Sr II (Peanut WB group)	Clade_2	35	1515
MDV3183797.1			125	Not_evaluated_Pipeline	C18	121	sC13	GCA_032885555.1	No	16Sr II (Peanut WB group)	Clade_2	35	1515
MDV3188750.1			125	Not_evaluated_Pipeline	C18	121	sC13	GCA_032885685.1	No	16Sr II (Peanut WB group)	Clade_2	33	358
MDV3190172.1			125	Not_evaluated_Pipeline	C18	121	sC13	GCA_032885715.1	No	16Sr II (Peanut WB group)	Clade_2	25	358
MDV3185856.1			125	Not_evaluated_Pipeline	C18	121	sC13	GCA_032885735.1	No	16Sr II (Peanut WB group)	Clade_2	32	358
MDV3190825.1			125	Not_evaluated_Pipeline	C18	121	sC13	GCA_032885795.1	No	16Sr II (Peanut WB group)	Clade_2	33	358
MDV3186375.1			125	Not_evaluated_Pipeline	C18	121	sC13	GCA_032885895.1	No	16Sr II (Peanut WB group)	Clade_2	32	358
MDV3182249.1			125	Not_evaluated_Pipeline	C18	121	sC13	GCA_032885905.1	No	16Sr II (Peanut WB group)	Clade_2	34	100
MDV3181331.1			125	Not_evaluated_Pipeline	C18	121	sC13	GCA_032885945.1	No	16Sr II (Peanut WB group)	Clade_2	35	358
MDV3187693.1			125	Not_evaluated_Pipeline	C18	121	sC13	GCA_032886075.1	No	16Sr II (Peanut WB group)	Clade_2	34	1515
MDV3187706.1			125	Not_evaluated_Pipeline	C18	121	sC13	GCA_032886075.1	No	16Sr II (Peanut WB group)	Clade_2	34	1515
MDV3192373.1			125	Not_evaluated_Pipeline	C18	121	sC13	GCA_032886095.1	No	16Sr II (Peanut WB group)	Clade_2	34	358
MDV3187258.1			125	Not_evaluated_Pipeline	C18	121	sC13	GCA_032886105.1	No	16Sr II (Peanut WB group)	Clade_2	33	100
MDV3180605.1			125	Not_evaluated_Pipeline	C18	121	sC13	GCA_032886155.1	No	16Sr II (Peanut WB group)	Clade_2	36	100
MDV3191824.1			125	Not_evaluated_Pipeline	C18	121	sC13	GCA_032886175.1	No	16Sr II (Peanut WB group)	Clade_2	36	100
MDV3191315.1			125	Not_evaluated_Pipeline	C18	121	sC13	GCA_032886225.1	No	16Sr II (Peanut WB group)	Clade_2	34	100
MDV3179607.1			125	Not_evaluated_Pipeline	C18	121	sC13	GCA_032886255.1	No	16Sr II (Peanut WB group)	Clade_2	34	100
MDV3184307.1			125	Not_evaluated_Pipeline	C18	121	sC13	GCA_032886315.1	No	16Sr II (Peanut WB group)	Clade_2	34	100
MDV3184764.1			125	Not_evaluated_Pipeline	C18	121	sC13	GCA_032886335.1	No	16Sr II (Peanut WB group)	Clade_2	33	100
MDV3178236.1			125	Not_evaluated_Pipeline	C18	121	sC13	GCA_032886375.1	No	16Sr II (Peanut WB group)	Clade_2	33	1515
MDV3180069.1			125	Not_evaluated_Pipeline	C18	121	sC13	GCA_032886395.1	No	16Sr II (Peanut WB group)	Clade_2	34	100
MDV3176783.1			125	Not_evaluated_Pipeline	C18	121	sC13	GCA_032886415.1	No	16Sr II (Peanut WB group)	Clade_2	32	100
MDV3176262.1			125	Not_evaluated_Pipeline	C18	121	sC13	GCA_032886575.1	No	16Sr II (Peanut WB group)	Clade_2	33	1515
MDV3167744.1			125	Not_evaluated_Pipeline	C18	121	sC13	GCA_032886595.1	No	16Sr II (Peanut WB group)	Clade_2	32	358
MDV3172993.1			125	Not_evaluated_Pipeline	C18	121	sC13	GCA_032886635.1	No	16Sr II (Peanut WB group)	Clade_2	34	1515
MDV3172566.1			125	Not_evaluated_Pipeline	C18	121	sC13	GCA_032886655.1	No	16Sr II (Peanut WB group)	Clade_2	34	100
MDV3166482.1			124	Not_evaluated_Pipeline	C18	121	sC13	GCA_032886695.1	No	16Sr II (Peanut WB group)	Clade_2	34	161
MDV3174764.1			124	62.54	C18	121	sC13	GCA_032886705.1	No	16Sr II (Peanut WB group)	Clade_2	15	965
MDV3166054.1			125	Not_evaluated_Pipeline	C18	121	sC13	GCA_032886735.1	No	16Sr II (Peanut WB group)	Clade_2	34	100
MDV3173493.1			125	Not_evaluated_Pipeline	C18	121	sC13	GCA_032886745.1	No	16Sr II (Peanut WB group)	Clade_2	34	100
MDV3165603.1			125	Not_evaluated_Pipeline	C18	121	sC13	GCA_032886765.1	No	16Sr II (Peanut WB group)	Clade_2	31	100
MDV3169691.1			125	Not_evaluated_Pipeline	C18	121	sC13	GCA_032886795.1	No	16Sr II (Peanut WB group)	Clade_2	34	100
MDV3171405.1			125	Not_evaluated_Pipeline	C18	121	sC13	GCA_032886835.1	No	16Sr II (Peanut WB group)	Clade_2	12	100
MDV3170155.1			125	Not_evaluated_Pipeline	C18	121	sC13	GCA_032886915.1	No	16Sr II (Peanut WB group)	Clade_2	34	100
MDV3177659.1			125	Not_evaluated_Pipeline	C18	121	sC13	GCA_032886935.1	No	16Sr II (Peanut WB group)	Clade_2	24	100
MDV3175407.1			125	Not_evaluated_Pipeline	C18	121	sC13	GCA_032886955.1	No	16Sr II (Peanut WB group)	Clade_2	35	100
MDV3175873.1			125	Not_evaluated_Pipeline	C18	121	sC13	GCA_032886995.1	No	16Sr II (Peanut WB group)	Clade_2	34	100
MDV3172100.1			125	Not_evaluated_Pipeline	C18	121	sC13	GCA_032887035.1	No	16Sr II (Peanut WB group)	Clade_2	33	100
MDV3169101.1			125	Not_evaluated_Pipeline	C18	121	sC13	GCA_032887095.1	No	16Sr II (Peanut WB group)	Clade_2	29	100
MDV3170272.1			125	Not_evaluated_Pipeline	C18	121	sC13	GCA_032887115.1	No	16Sr II (Peanut WB group)	Clade_2	17	100
MDV3162314.1			125	Not_evaluated_Pipeline	C18	121	sC13	GCA_032887135.1	No	16Sr II (Peanut WB group)	Clade_2	10	100
MDV3164727.1			125	Not_evaluated_Pipeline	C18	121	sC13	GCA_032887215.1	No	16Sr II (Peanut WB group)	Clade_2	6	146
MDV3163009.1			125	Not_evaluated_Pipeline	C18	121	sC13	GCA_032887275.1	No	16Sr II (Peanut WB group)	Clade_2	30	100
MDV3164052.1			125	Not_evaluated_Pipeline	C18	121	sC13	GCA_032887315.1	No	16Sr II (Peanut WB group)	Clade_2	32	100
MDV3155319.1			125	Not_evaluated_Pipeline	C18	121	sC13	GCA_032887395.1	No	16Sr II (Peanut WB group)	Clade_2	40	100
MDV3162222.1			125	Not_evaluated_Pipeline	C18	121	sC13	GCA_032887435.1	No	16Sr II (Peanut WB group)	Clade_2	32	1515
MDV3159243.1			125	Not_evaluated_Pipeline	C18	121	sC13	GCA_032887495.1	No	16Sr II (Peanut WB group)	Clade_2	26	100
MDV3156980.1			125	Not_evaluated_Pipeline	C18	121	sC13	GCA_032887535.1	No	16Sr II (Peanut WB group)	Clade_2	30	1515
MDV3152771.1			125	Not_evaluated_Pipeline	C18	121	sC13	GCA_032887635.1	No	16Sr II (Peanut WB group)	Clade_2	35	100
MDV3159841.1			125	Not_evaluated_Pipeline	C18	121	sC13	GCA_032887655.1	No	16Sr II (Peanut WB group)	Clade_2	35	1515
MDV3159856.1			125	Not_evaluated_Pipeline	C18	121	sC13	GCA_032887655.1	No	16Sr II (Peanut WB group)	Clade_2	35	1515
MDV3153885.1			125	Not_evaluated_Pipeline	C18	121	sC13	GCA_032887815.1	No	16Sr II (Peanut WB group)	Clade_2	34	358
MDV3156203.1			125	Not_evaluated_Pipeline	C18	121	sC13	GCA_032887855.1	No	16Sr II (Peanut WB group)	Clade_2	34	100
MDV3150500.1			125	Not_evaluated_Pipeline	C18	121	sC13	GCA_032887865.1	No	16Sr II (Peanut WB group)	Clade_2	33	100
MDV3152301.1			125	Not_evaluated_Pipeline	C18	121	sC13	GCA_032887895.1	No	16Sr II (Peanut WB group)	Clade_2	34	100
MDV3150952.1			125	Not_evaluated_Pipeline	C18	121	sC13	GCA_032887915.1	No	16Sr II (Peanut WB group)	Clade_2	32	100
MDV3151225.1			125	Not_evaluated_Pipeline	C18	121	sC13	GCA_032887935.1	No	16Sr II (Peanut WB group)	Clade_2	31	100
MDV3150027.1			125	Not_evaluated_Pipeline	C18	121	sC13	GCA_032887955.1	No	16Sr II (Peanut WB group)	Clade_2	31	100
MDV3155766.1			125	Not_evaluated_Pipeline	C18	121	sC13	GCA_032887975.1	No	16Sr II (Peanut WB group)	Clade_2	33	100
MDV3156647.1			125	Not_evaluated_Pipeline	C18	121	sC13	GCA_032887995.1	No	16Sr II (Peanut WB group)	Clade_2	34	100
MDV3149589.1			125	Not_evaluated_Pipeline	C18	121	sC13	GCA_032888005.1	No	16Sr II (Peanut WB group)	Clade_2	34	100
MDV3137345.1			125	Not_evaluated_Pipeline	C18	121	sC13	GCA_032888035.1	No	16Sr II (Peanut WB group)	Clade_2	29	101
MDV3153038.1			125	Not_evaluated_Pipeline	C18	121	sC13	GCA_032888055.1	No	16Sr II (Peanut WB group)	Clade_2	34	101
MDV3153165.1			125	Not_evaluated_Pipeline	C18	121	sC13	GCA_032888055.1	No	16Sr II (Peanut WB group)	Clade_2	34	101
MDV3146231.1			125	Not_evaluated_Pipeline	C18	121	sC13	GCA_032888075.1	No	16Sr II (Peanut WB group)	Clade_2	33	100
MDV3138804.1			125	Not_evaluated_Pipeline	C18	121	sC13	GCA_032888095.1	No	16Sr II (Peanut WB group)	Clade_2	25	100
MDV3140306.1			125	Not_evaluated_Pipeline	C18	121	sC13	GCA_032888115.1	No	16Sr II (Peanut WB group)	Clade_2	25	100
MDV3142365.1			125	Not_evaluated_Pipeline	C18	121	sC13	GCA_032888135.1	No	16Sr II (Peanut WB group)	Clade_2	32	100
MDV3144829.1			125	Not_evaluated_Pipeline	C18	121	sC13	GCA_032888155.1	No	16Sr II (Peanut WB group)	Clade_2	33	100
MDV3138198.1			125	Not_evaluated_Pipeline	C18	121	sC13	GCA_032888175.1	No	16Sr II (Peanut WB group)	Clade_2	33	100
MDV3138672.1			125	Not_evaluated_Pipeline	C18	121	sC13	GCA_032888215.1	No	16Sr II (Peanut WB group)	Clade_2	34	100
MDV3143959.1			125	Not_evaluated_Pipeline	C18	121	sC13	GCA_032888275.1	No	16Sr II (Peanut WB group)	Clade_2	33	358
MDV3147176.1			125	Not_evaluated_Pipeline	C18	121	sC13	GCA_032888295.1	No	16Sr II (Peanut WB group)	Clade_2	32	1515
MDV3140811.1			125	Not_evaluated_Pipeline	C18	121	sC13	GCA_032888315.1	No	16Sr II (Peanut WB group)	Clade_2	31	1515
MDV3139581.1			125	Not_evaluated_Pipeline	C18	121	sC13	GCA_032888335.1	No	16Sr II (Peanut WB group)	Clade_2	35	700
MDV3142826.1			125	Not_evaluated_Pipeline	C18	121	sC13	GCA_032888355.1	No	16Sr II (Peanut WB group)	Clade_2	33	100
MDV3144352.1			125	Not_evaluated_Pipeline	C18	121	sC13	GCA_032888375.1	No	16Sr II (Peanut WB group)	Clade_2	27	1515
MDV3137295.1			125	Not_evaluated_Pipeline	C18	121	sC13	GCA_032888385.1	No	16Sr II (Peanut WB group)	Clade_2	32	100
MDV3148134.1			125	Not_evaluated_Pipeline	C18	121	sC13	GCA_032888415.1	No	16Sr II (Peanut WB group)	Clade_2	31	100
MDV3145239.1			125	Not_evaluated_Pipeline	C18	121	sC13	GCA_032888435.1	No	16Sr II (Peanut WB group)	Clade_2	34	100
MDV3140001.1			124	Not_evaluated_Pipeline	C18	121	sC13	GCA_032888455.1	No	16Sr II (Peanut WB group)	Clade_2	34	721
MDV3145694.1			125	Not_evaluated_Pipeline	C18	121	sC13	GCA_032888495.1	No	16Sr II (Peanut WB group)	Clade_2	33	1515
MDV3141930.1			125	Not_evaluated_Pipeline	C18	121	sC13	GCA_032888575.1	No	16Sr II (Peanut WB group)	Clade_2	27	100
WP_011160926.1			131	Not_evaluated_Pipeline	C18	121	sC13	GCF_000009845.1	No	16Sr I (Aster yellows group)	Clade_1	52	468
WP_011412649.1	AYWB368	SAP67	131	63.17	C18	121	sC13	GCF_000012225.1	Yes	16Sr I (Aster yellows group)	Clade_1	56	311
WP_017193813.1			131	Not_evaluated_Pipeline	C18	121	sC13	GCF_000309405.1	No	16Sr III (X-disease group)	Clade_2	33	1735
WP_004994542.1			125	Not_evaluated_Pipeline	C18	121	sC13	GCF_000364425.1	No	16Sr II (Peanut WB group)	Clade_2	35	1524
WP_011160926.1			131	Not_evaluated_Pipeline	C18	121	sC13	GCF_000744065.1	No	16Sr I (Aster yellows group)	Clade_1	47	468
WP_034172332.1			120	Not_evaluated_Pipeline	C18	121	sC13	GCF_000803325.1	No	16Sr I (Aster yellows group)	Clade_1	27	1790
WP_252861553.1			131	Not_evaluated_Pipeline	C18	121	sC13	GCF_002554195.1	No	16Sr I (Aster yellows group)	Clade_1	31	1072
WP_193622137.1			125	Not_evaluated_Pipeline	C18	121	sC13	GCF_015239935.1	No	16Sr II (Peanut WB group)	Clade_2	40	100
WP_210634620.1			128	Not_evaluated_Pipeline	C18	121	sC13	GCF_016876135.2	No	16Sr XIII (Mexican periwinkle virescence group)	Clade_1	39	2052
WP_212331043.1			128	Not_evaluated_Pipeline	C18	121	sC13	GCF_018274325.1	No	16Sr XIII (Mexican periwinkle virescence group)	Clade_1	40	2087
WP_238120337.1			125	Not_evaluated_Pipeline	C18	121	sC13	GCF_018390775.2	No	16Sr II (Peanut WB group)	Clade_2	31	1041
WP_054598469.1			125	Not_evaluated_Pipeline	C18	121	sC13	GCF_030586685.1	No	16Sr II (Peanut WB group)	Clade_2	33	1515
WP_054598469.1			125	Not_evaluated_Pipeline	C18	121	sC13	GCF_030586705.1	No	16Sr II (Peanut WB group)	Clade_2	33	1515
WP_304514407.1			124	62.54	C18	121	sC13	GCF_030586845.1	No	16Sr II (Peanut WB group)	Clade_2	14	965
WP_004994542.1			125	Not_evaluated_Pipeline	C18	121	sC13	GCF_030586915.1	No	16Sr II (Peanut WB group)	Clade_2	37	1524
WP_193622137.1			125	Not_evaluated_Pipeline	C18	121	sC13	GCF_030586965.1	No	16Sr II (Peanut WB group)	Clade_2	38	100
WP_304512936.1			124	Not_evaluated_Pipeline	C18	121	sC13	GCF_030586975.1	No	16Sr II (Peanut WB group)	Clade_2	19	1204
WP_193622137.1			125	Not_evaluated_Pipeline	C18	121	sC13	GCF_030587125.1	No	16Sr II (Peanut WB group)	Clade_2	34	100
WP_054598469.1			125	Not_evaluated_Pipeline	C18	121	sC13	GCF_030587205.1	No	16Sr II (Peanut WB group)	Clade_2	32	1515
WP_304516014.1			121	Not_evaluated_Pipeline	C18	121	sC13	GCF_030587225.1	No	16Sr II (Peanut WB group)	Clade_2	12	1276
MDV3189938.1			408	56.48	C105	3	sC130	GCA_032885715.1	No	16Sr II (Peanut WB group)	Clade_2	25	730
MDV3172493.1			375	75.85	C105	3	sC130	GCA_032886655.1	No	16Sr II (Peanut WB group)	Clade_2	34	215
WP_004994805.1			412	Not_evaluated_Pipeline	C105	3	sC130	GCF_000364425.1	No	16Sr II (Peanut WB group)	Clade_2	35	1528
WP_215419711.1			504	Not_evaluated_Pipeline	C105	86	sC130	GCF_015239935.1	No	16Sr II (Peanut WB group)	Clade_2	40	2163
QKX95314.1			139	88.72	C46	22	sC131	GCA_013372025.1	No	16Sr I (Aster yellows group)	Clade_1	65	1460
WP_081931939.1			125	91.71	C46	22	sC131	GCF_000744065.1	No	16Sr I (Aster yellows group)	Clade_1	47	1925
WP_130428050.1			138	91.45	C46	22	sC131	GCF_004214875.1	No	16Sr I (Aster yellows group)	Clade_1	25	673
WP_219474658.1			133	Not_evaluated_Pipeline	C46	22	sC131	GCF_019396865.1	No	16Sr I (Aster yellows group)	Clade_1	41	2176
CCP88658.1			334	Not_evaluated_Pipeline	C10	174	sC132	GCA_000970395.1	No	16Sr XII (Stolbur group)	Clade_1	24	1744
MDV3198498.1			332	Not_evaluated_Pipeline	C10	174	sC132	GCA_032884955.1	No	Unclassified 16Sr group	Clade_2	31	798
WP_023161303.1			334	67.69	C10	174	sC132	GCF_000970375.1	Yes	16Sr XII (Stolbur group)	Clade_1	23	1744
WP_122225490.1			334	Not_evaluated_Pipeline	C10	174	sC132	GCF_003698095.1	No	16Sr XII (Stolbur group)	Clade_1	52	624
QKX95578.1			221	Not_evaluated_Pipeline	C43	33	sC133	GCA_013372025.1	No	16Sr I (Aster yellows group)	Clade_1	65	1473
WP_011412541.1	AYWB259	SAP43	221	69.18	C43	33	sC133	GCF_000012225.1	Yes	16Sr I (Aster yellows group)	Clade_1	56	300
WP_066539956.1			224	Not_evaluated_Pipeline	C43	33	sC133	GCF_003263355.1	No	16Sr XI (Rice yellows dwarf group)	Clade_2	24	1858
UQV27432.1			79	94.26	C11	157	sC134	GCA_015100165.3	No	16Sr II (Peanut WB group)	Clade_2	23	2001
MDO8079042.1			86	91.79	C11	157	sC134	GCA_030587215.1	No	16Sr II (Peanut WB group)	Clade_2	12	1915
WP_078123041.1			86	91.79	C11	157	sC134	GCF_002009625.1	No	16Sr II (Peanut WB group)	Clade_2	19	1915
WP_193621977.1			79	Not_evaluated_Pipeline	C11	157	sC134	GCF_015100165.2	No	16Sr II (Peanut WB group)	Clade_2	22	2001
MCQ9618442.1			150	Not_evaluated_Pipeline	C46	22	sC135	GCA_024586395.1	No	16Sr III (X-disease group)	Clade_2	28	1929
WEK82501.1			142	91	C46	22	sC135	GCA_029746895.1	Yes	16Sr III (X-disease group)	Clade_2	44	1651
WP_017191908.1			142	Not_evaluated_Pipeline	C46	22	sC135	GCF_000309465.1	No	16Sr III (X-disease group)	Clade_2	29	1651
WP_084007110.1			150	Not_evaluated_Pipeline	C46	22	sC135	GCF_001277135.1	No	16Sr III (X-disease group)	Clade_2	28	1929
MCQ9618489.1			57	82.37	C109	4	sC136	GCA_024586395.1	No	16Sr III (X-disease group)	Clade_2	28	1840
MEC4558785.1			57	87.03	C109	4	sC136	GCA_035853675.1	No	16Sr III (X-disease group)	Clade_2	61	1354
WP_053521411.1			57	82.37	C109	4	sC136	GCF_001277135.1	No	16Sr III (X-disease group)	Clade_2	28	1840
WP_178734336.1			57	Not_evaluated_Pipeline	C109	4	sC136	GCF_013391955.1	No	16Sr III (X-disease group)	Clade_2	56	1968
MDV3202395.1			493	Not_evaluated_Pipeline	C32	75	sC137	GCA_032884575.1	No	16Sr VIII (Loofah wiches'-broom group)	Clade_2	25	221
MDV3196342.1			493	88.62	C32	75	sC137	GCA_032884775.1	No	16Sr VIII (Loofah wiches'-broom group)	Clade_2	29	756
MDV3173591.1			493	89.75	C32	75	sC137	GCA_032886455.1	No	16Sr VIII (Loofah wiches'-broom group)	Clade_2	23	221
WP_318676269.1			493	89.75	C32	75	sC137	GCF_032886435.1	No	16Sr VIII (Loofah wiches'-broom group)	Clade_2	30	221
WP_318676269.1			493	89.75	C32	75	sC137	GCF_032886495.1	No	16Sr VIII (Loofah wiches'-broom group)	Clade_2	28	221
WP_318676269.1			493	89.75	C32	75	sC137	GCF_032886515.1	No	16Sr VIII (Loofah wiches'-broom group)	Clade_2	20	221
CAM11664.1			30	74.12	C104	2	sC138	GCA_000069925.1	Yes	16Sr XII (Stolbur group)	Clade_1	35	1574
CAM11732.1			30	73.03	C104	2	sC138	GCA_000069925.1	Yes	16Sr XII (Stolbur group)	Clade_1	35	1577
WP_011412575.1	AYWB294	SAP45	133	89.73	C1	314	sC139	GCF_000012225.1	Yes	16Sr I (Aster yellows group)	Clade_1	56	304
WP_212332161.1			134	Not_evaluated_Pipeline	C1	314	sC139	GCF_018274325.1	No	16Sr XIII (Mexican periwinkle virescence group)	Clade_1	40	2111
WP_323847600.1			130	Not_evaluated_Pipeline	C1	314	sC139	GCF_035187685.1	No	16Sr VII (Ash yellows group)	Clade_2	27	267
QLL36818.1			364	Not_evaluated_Pipeline	C19	134	sC14	GCA_001307505.2	No	16Sr II (Peanut WB group)	Clade_2	39	712
UQV26893.1			364	94.14	C19	134	sC14	GCA_015239935.3	Yes	16Sr II (Peanut WB group)	Clade_2	36	88
WEX20511.1			364	94.01	C19	134	sC14	GCA_029457555.1	Yes	16Sr II (Peanut WB group)	Clade_2	40	712
WKV64064.1			364	Not_evaluated_Pipeline	C19	134	sC14	GCA_030544865.1	No	16Sr II (Peanut WB group)	Clade_2	39	712
WMW50264.1			364	Not_evaluated_Pipeline	C19	134	sC14	GCA_031326065.1	No	16Sr II (Peanut WB group)	Clade_2	39	712
MDV3204399.1			364	Not_evaluated_Pipeline	C19	134	sC14	GCA_032884585.1	No	16Sr II (Peanut WB group)	Clade_2	45	712
MDV3203170.1			364	Not_evaluated_Pipeline	C19	134	sC14	GCA_032884595.1	No	16Sr II (Peanut WB group)	Clade_2	34	712
MDV3203512.1			364	Not_evaluated_Pipeline	C19	134	sC14	GCA_032884735.1	No	16Sr II (Peanut WB group)	Clade_2	32	712
MDV3203973.1			364	Not_evaluated_Pipeline	C19	134	sC14	GCA_032884755.1	No	16Sr II (Peanut WB group)	Clade_2	29	1300
MDV3199716.1			364	Not_evaluated_Pipeline	C19	134	sC14	GCA_032884785.1	No	16Sr II (Peanut WB group)	Clade_2	31	815
MDV3198849.1			364	Not_evaluated_Pipeline	C19	134	sC14	GCA_032884815.1	No	16Sr II (Peanut WB group)	Clade_2	33	712
MDV3194459.1			364	Not_evaluated_Pipeline	C19	134	sC14	GCA_032884915.1	No	16Sr II (Peanut WB group)	Clade_2	34	88
MDV3204900.1			364	Not_evaluated_Pipeline	C19	134	sC14	GCA_032884965.1	No	16Sr II (Peanut WB group)	Clade_2	32	712
MDV3202117.1			364	Not_evaluated_Pipeline	C19	134	sC14	GCA_032884975.1	No	16Sr II (Peanut WB group)	Clade_2	33	88
MDV3197353.1			364	Not_evaluated_Pipeline	C19	134	sC14	GCA_032885015.1	No	16Sr II (Peanut WB group)	Clade_2	33	712
MDV3201287.1			364	Not_evaluated_Pipeline	C19	134	sC14	GCA_032885195.1	No	16Sr II (Peanut WB group)	Clade_2	38	842
MDV3200966.1			364	Not_evaluated_Pipeline	C19	134	sC14	GCA_032885235.1	No	16Sr II (Peanut WB group)	Clade_2	34	712
MDV3199363.1			364	Not_evaluated_Pipeline	C19	134	sC14	GCA_032885335.1	No	16Sr II (Peanut WB group)	Clade_2	35	712
MDV3194878.1			364	Not_evaluated_Pipeline	C19	134	sC14	GCA_032885355.1	No	16Sr II (Peanut WB group)	Clade_2	31	712
MDV3181700.1			364	Not_evaluated_Pipeline	C19	134	sC14	GCA_032885375.1	No	16Sr II (Peanut WB group)	Clade_2	32	712
MDV3193270.1			364	Not_evaluated_Pipeline	C19	134	sC14	GCA_032885455.1	No	16Sr II (Peanut WB group)	Clade_2	41	712
MDV3186592.1			364	Not_evaluated_Pipeline	C19	134	sC14	GCA_032885475.1	No	16Sr II (Peanut WB group)	Clade_2	31	712
MDV3183182.1			364	Not_evaluated_Pipeline	C19	134	sC14	GCA_032885485.1	No	16Sr II (Peanut WB group)	Clade_2	32	88
MDV3183592.1			364	Not_evaluated_Pipeline	C19	134	sC14	GCA_032885555.1	No	16Sr II (Peanut WB group)	Clade_2	35	712
MDV3188566.1			364	Not_evaluated_Pipeline	C19	134	sC14	GCA_032885685.1	No	16Sr II (Peanut WB group)	Clade_2	33	88
MDV3189793.1			364	Not_evaluated_Pipeline	C19	134	sC14	GCA_032885715.1	No	16Sr II (Peanut WB group)	Clade_2	25	88
MDV3193824.1			364	Not_evaluated_Pipeline	C19	134	sC14	GCA_032885725.1	No	16Sr II (Peanut WB group)	Clade_2	33	712
MDV3185662.1			364	Not_evaluated_Pipeline	C19	134	sC14	GCA_032885735.1	No	16Sr II (Peanut WB group)	Clade_2	32	88
MDV3190617.1			364	Not_evaluated_Pipeline	C19	134	sC14	GCA_032885795.1	No	16Sr II (Peanut WB group)	Clade_2	33	88
MDV3186279.1			364	Not_evaluated_Pipeline	C19	134	sC14	GCA_032885895.1	No	16Sr II (Peanut WB group)	Clade_2	32	88
MDV3182134.1			364	Not_evaluated_Pipeline	C19	134	sC14	GCA_032885905.1	No	16Sr II (Peanut WB group)	Clade_2	34	88
MDV3180999.1			364	Not_evaluated_Pipeline	C19	134	sC14	GCA_032885945.1	No	16Sr II (Peanut WB group)	Clade_2	35	88
MDV3187668.1			364	Not_evaluated_Pipeline	C19	134	sC14	GCA_032886075.1	No	16Sr II (Peanut WB group)	Clade_2	34	712
MDV3192198.1			364	Not_evaluated_Pipeline	C19	134	sC14	GCA_032886095.1	No	16Sr II (Peanut WB group)	Clade_2	34	88
MDV3187086.1			364	Not_evaluated_Pipeline	C19	134	sC14	GCA_032886105.1	No	16Sr II (Peanut WB group)	Clade_2	33	88
MDV3180303.1			364	Not_evaluated_Pipeline	C19	134	sC14	GCA_032886155.1	No	16Sr II (Peanut WB group)	Clade_2	36	88
MDV3191753.1			364	Not_evaluated_Pipeline	C19	134	sC14	GCA_032886175.1	No	16Sr II (Peanut WB group)	Clade_2	36	88
MDV3191122.1			364	Not_evaluated_Pipeline	C19	134	sC14	GCA_032886225.1	No	16Sr II (Peanut WB group)	Clade_2	34	88
MDV3179540.1			364	Not_evaluated_Pipeline	C19	134	sC14	GCA_032886255.1	No	16Sr II (Peanut WB group)	Clade_2	34	368
MDV3184845.1			364	Not_evaluated_Pipeline	C19	134	sC14	GCA_032886275.1	No	16Sr II (Peanut WB group)	Clade_2	16	88
MDV3188102.1			364	Not_evaluated_Pipeline	C19	134	sC14	GCA_032886295.1	No	16Sr II (Peanut WB group)	Clade_2	34	712
MDV3184246.1			364	Not_evaluated_Pipeline	C19	134	sC14	GCA_032886315.1	No	16Sr II (Peanut WB group)	Clade_2	34	88
MDV3184692.1			364	Not_evaluated_Pipeline	C19	134	sC14	GCA_032886335.1	No	16Sr II (Peanut WB group)	Clade_2	33	88
MDV3189629.1			364	Not_evaluated_Pipeline	C19	134	sC14	GCA_032886355.1	No	16Sr II (Peanut WB group)	Clade_2	33	712
MDV3178126.1			364	Not_evaluated_Pipeline	C19	134	sC14	GCA_032886375.1	No	16Sr II (Peanut WB group)	Clade_2	33	712
MDV3179956.1			364	Not_evaluated_Pipeline	C19	134	sC14	GCA_032886395.1	No	16Sr II (Peanut WB group)	Clade_2	34	88
MDV3176649.1			364	Not_evaluated_Pipeline	C19	134	sC14	GCA_032886415.1	No	16Sr II (Peanut WB group)	Clade_2	32	88
MDV3168627.1			364	Not_evaluated_Pipeline	C19	134	sC14	GCA_032886535.1	No	16Sr II (Peanut WB group)	Clade_2	31	712
MDV3176108.1			364	Not_evaluated_Pipeline	C19	134	sC14	GCA_032886575.1	No	16Sr II (Peanut WB group)	Clade_2	33	712
MDV3167612.1			364	Not_evaluated_Pipeline	C19	134	sC14	GCA_032886595.1	No	16Sr II (Peanut WB group)	Clade_2	32	88
MDV3177160.1			364	Not_evaluated_Pipeline	C19	134	sC14	GCA_032886615.1	No	16Sr II (Peanut WB group)	Clade_2	34	88
MDV3172763.1			364	Not_evaluated_Pipeline	C19	134	sC14	GCA_032886635.1	No	16Sr II (Peanut WB group)	Clade_2	34	712
MDV3172442.1			364	Not_evaluated_Pipeline	C19	134	sC14	GCA_032886655.1	No	16Sr II (Peanut WB group)	Clade_2	34	88
MDV3165936.1			364	Not_evaluated_Pipeline	C19	134	sC14	GCA_032886735.1	No	16Sr II (Peanut WB group)	Clade_2	34	88
MDV3173337.1			364	Not_evaluated_Pipeline	C19	134	sC14	GCA_032886745.1	No	16Sr II (Peanut WB group)	Clade_2	34	88
MDV3165195.1			364	Not_evaluated_Pipeline	C19	134	sC14	GCA_032886765.1	No	16Sr II (Peanut WB group)	Clade_2	31	88
MDV3169601.1			364	Not_evaluated_Pipeline	C19	134	sC14	GCA_032886795.1	No	16Sr II (Peanut WB group)	Clade_2	34	88
MDV3170066.1			364	Not_evaluated_Pipeline	C19	134	sC14	GCA_032886915.1	No	16Sr II (Peanut WB group)	Clade_2	34	88
MDV3175317.1			364	Not_evaluated_Pipeline	C19	134	sC14	GCA_032886955.1	No	16Sr II (Peanut WB group)	Clade_2	35	88
MDV3175778.1			364	Not_evaluated_Pipeline	C19	134	sC14	GCA_032886995.1	No	16Sr II (Peanut WB group)	Clade_2	34	88
MDV3171957.1			364	Not_evaluated_Pipeline	C19	134	sC14	GCA_032887035.1	No	16Sr II (Peanut WB group)	Clade_2	33	88
MDV3168872.1			364	Not_evaluated_Pipeline	C19	134	sC14	GCA_032887095.1	No	16Sr II (Peanut WB group)	Clade_2	29	88
MDV3170371.1			364	Not_evaluated_Pipeline	C19	134	sC14	GCA_032887115.1	No	16Sr II (Peanut WB group)	Clade_2	17	88
MDV3162779.1			364	Not_evaluated_Pipeline	C19	134	sC14	GCA_032887275.1	No	16Sr II (Peanut WB group)	Clade_2	30	88
MDV3163878.1			364	Not_evaluated_Pipeline	C19	134	sC14	GCA_032887315.1	No	16Sr II (Peanut WB group)	Clade_2	32	88
MDV3161186.1			364	Not_evaluated_Pipeline	C19	134	sC14	GCA_032887335.1	No	16Sr II (Peanut WB group)	Clade_2	33	712
MDV3155219.1			364	Not_evaluated_Pipeline	C19	134	sC14	GCA_032887395.1	No	16Sr II (Peanut WB group)	Clade_2	40	88
MDV3162157.1			364	Not_evaluated_Pipeline	C19	134	sC14	GCA_032887435.1	No	16Sr II (Peanut WB group)	Clade_2	32	712
MDV3159035.1			364	Not_evaluated_Pipeline	C19	134	sC14	GCA_032887495.1	No	16Sr II (Peanut WB group)	Clade_2	26	88
MDV3154715.1			364	Not_evaluated_Pipeline	C19	134	sC14	GCA_032887515.1	No	16Sr II (Peanut WB group)	Clade_2	31	712
MDV3156912.1			364	Not_evaluated_Pipeline	C19	134	sC14	GCA_032887535.1	No	16Sr II (Peanut WB group)	Clade_2	30	712
MDV3151790.1			364	Not_evaluated_Pipeline	C19	134	sC14	GCA_032887555.1	No	16Sr II (Peanut WB group)	Clade_2	31	712
MDV3152680.1			364	Not_evaluated_Pipeline	C19	134	sC14	GCA_032887635.1	No	16Sr II (Peanut WB group)	Clade_2	35	88
MDV3159832.1			364	Not_evaluated_Pipeline	C19	134	sC14	GCA_032887655.1	No	16Sr II (Peanut WB group)	Clade_2	35	712
MDV3157488.1			364	Not_evaluated_Pipeline	C19	134	sC14	GCA_032887715.1	No	16Sr II (Peanut WB group)	Clade_2	30	815
MDV3160224.1			364	Not_evaluated_Pipeline	C19	134	sC14	GCA_032887755.1	No	16Sr II (Peanut WB group)	Clade_2	33	712
MDV3157910.1			364	Not_evaluated_Pipeline	C19	134	sC14	GCA_032887795.1	No	16Sr II (Peanut WB group)	Clade_2	32	712
MDV3153770.1			364	Not_evaluated_Pipeline	C19	134	sC14	GCA_032887815.1	No	16Sr II (Peanut WB group)	Clade_2	34	88
MDV3156066.1			364	Not_evaluated_Pipeline	C19	134	sC14	GCA_032887855.1	No	16Sr II (Peanut WB group)	Clade_2	34	88
MDV3150375.1			364	Not_evaluated_Pipeline	C19	134	sC14	GCA_032887865.1	No	16Sr II (Peanut WB group)	Clade_2	33	88
MDV3152225.1			364	Not_evaluated_Pipeline	C19	134	sC14	GCA_032887895.1	No	16Sr II (Peanut WB group)	Clade_2	34	88
MDV3150811.1			364	Not_evaluated_Pipeline	C19	134	sC14	GCA_032887915.1	No	16Sr II (Peanut WB group)	Clade_2	32	88
MDV3151193.1			364	Not_evaluated_Pipeline	C19	134	sC14	GCA_032887935.1	No	16Sr II (Peanut WB group)	Clade_2	31	88
MDV3149940.1			364	Not_evaluated_Pipeline	C19	134	sC14	GCA_032887955.1	No	16Sr II (Peanut WB group)	Clade_2	31	88
MDV3155684.1			364	Not_evaluated_Pipeline	C19	134	sC14	GCA_032887975.1	No	16Sr II (Peanut WB group)	Clade_2	33	88
MDV3156588.1			364	Not_evaluated_Pipeline	C19	134	sC14	GCA_032887995.1	No	16Sr II (Peanut WB group)	Clade_2	34	88
MDV3149343.1			364	Not_evaluated_Pipeline	C19	134	sC14	GCA_032888005.1	No	16Sr II (Peanut WB group)	Clade_2	34	88
MDV3137477.1			364	Not_evaluated_Pipeline	C19	134	sC14	GCA_032888035.1	No	16Sr II (Peanut WB group)	Clade_2	29	88
MDV3153140.1			364	Not_evaluated_Pipeline	C19	134	sC14	GCA_032888055.1	No	16Sr II (Peanut WB group)	Clade_2	34	88
MDV3146138.1			364	Not_evaluated_Pipeline	C19	134	sC14	GCA_032888075.1	No	16Sr II (Peanut WB group)	Clade_2	33	88
MDV3140261.1			364	Not_evaluated_Pipeline	C19	134	sC14	GCA_032888115.1	No	16Sr II (Peanut WB group)	Clade_2	25	88
MDV3142287.1			364	Not_evaluated_Pipeline	C19	134	sC14	GCA_032888135.1	No	16Sr II (Peanut WB group)	Clade_2	32	88
MDV3144773.1			364	Not_evaluated_Pipeline	C19	134	sC14	GCA_032888155.1	No	16Sr II (Peanut WB group)	Clade_2	33	88
MDV3138112.1			364	Not_evaluated_Pipeline	C19	134	sC14	GCA_032888175.1	No	16Sr II (Peanut WB group)	Clade_2	33	88
MDV3143208.1			364	Not_evaluated_Pipeline	C19	134	sC14	GCA_032888195.1	No	16Sr II (Peanut WB group)	Clade_2	37	712
MDV3138605.1			364	Not_evaluated_Pipeline	C19	134	sC14	GCA_032888215.1	No	16Sr II (Peanut WB group)	Clade_2	34	88
MDV3146445.1			364	Not_evaluated_Pipeline	C19	134	sC14	GCA_032888235.1	No	16Sr II (Peanut WB group)	Clade_2	33	712
MDV3143775.1			364	Not_evaluated_Pipeline	C19	134	sC14	GCA_032888275.1	No	16Sr II (Peanut WB group)	Clade_2	33	88
MDV3146912.1			364	Not_evaluated_Pipeline	C19	134	sC14	GCA_032888295.1	No	16Sr II (Peanut WB group)	Clade_2	32	712
MDV3140774.1			364	Not_evaluated_Pipeline	C19	134	sC14	GCA_032888315.1	No	16Sr II (Peanut WB group)	Clade_2	31	712
MDV3139446.1			364	Not_evaluated_Pipeline	C19	134	sC14	GCA_032888335.1	No	16Sr II (Peanut WB group)	Clade_2	35	686
MDV3142773.1			364	Not_evaluated_Pipeline	C19	134	sC14	GCA_032888355.1	No	16Sr II (Peanut WB group)	Clade_2	33	88
MDV3144198.1			364	Not_evaluated_Pipeline	C19	134	sC14	GCA_032888375.1	No	16Sr II (Peanut WB group)	Clade_2	27	712
MDV3137222.1			364	Not_evaluated_Pipeline	C19	134	sC14	GCA_032888385.1	No	16Sr II (Peanut WB group)	Clade_2	32	88
MDV3148034.1			364	Not_evaluated_Pipeline	C19	134	sC14	GCA_032888415.1	No	16Sr II (Peanut WB group)	Clade_2	31	88
MDV3145213.1			364	Not_evaluated_Pipeline	C19	134	sC14	GCA_032888435.1	No	16Sr II (Peanut WB group)	Clade_2	34	88
MDV3139954.1			364	Not_evaluated_Pipeline	C19	134	sC14	GCA_032888455.1	No	16Sr II (Peanut WB group)	Clade_2	34	712
MDV3145638.1			364	Not_evaluated_Pipeline	C19	134	sC14	GCA_032888495.1	No	16Sr II (Peanut WB group)	Clade_2	33	712
MDV3147580.1			364	Not_evaluated_Pipeline	C19	134	sC14	GCA_032888515.1	No	16Sr II (Peanut WB group)	Clade_2	33	712
MDV3148393.1			364	Not_evaluated_Pipeline	C19	134	sC14	GCA_032888535.1	No	16Sr II (Peanut WB group)	Clade_2	32	712
MDV3140952.1			364	Not_evaluated_Pipeline	C19	134	sC14	GCA_032888555.1	No	16Sr II (Peanut WB group)	Clade_2	13	88
MDV3141564.1			364	Not_evaluated_Pipeline	C19	134	sC14	GCA_032888575.1	No	16Sr II (Peanut WB group)	Clade_2	27	88
WP_004995350.1			364	Not_evaluated_Pipeline	C19	134	sC14	GCF_000364425.1	No	16Sr II (Peanut WB group)	Clade_2	35	712
WP_238120327.1			364	Not_evaluated_Pipeline	C19	134	sC14	GCF_018390775.2	No	16Sr II (Peanut WB group)	Clade_2	31	88
WP_238120327.1			364	Not_evaluated_Pipeline	C19	134	sC14	GCF_024425255.1	No	16Sr II (Peanut WB group)	Clade_2	31	88
WP_004995350.1			364	Not_evaluated_Pipeline	C19	134	sC14	GCF_024425275.1	No	16Sr II (Peanut WB group)	Clade_2	33	712
WP_004995350.1			364	Not_evaluated_Pipeline	C19	134	sC14	GCF_030586665.1	No	16Sr II (Peanut WB group)	Clade_2	32	712
WP_004995350.1			364	Not_evaluated_Pipeline	C19	134	sC14	GCF_030586685.1	No	16Sr II (Peanut WB group)	Clade_2	33	712
WP_004995350.1			364	Not_evaluated_Pipeline	C19	134	sC14	GCF_030586705.1	No	16Sr II (Peanut WB group)	Clade_2	33	712
WP_004995350.1			364	Not_evaluated_Pipeline	C19	134	sC14	GCF_030586715.1	No	16Sr II (Peanut WB group)	Clade_2	33	712
WP_304513702.1			364	Not_evaluated_Pipeline	C19	134	sC14	GCF_030586815.1	No	16Sr II (Peanut WB group)	Clade_2	16	1235
WP_238120327.1			364	Not_evaluated_Pipeline	C19	134	sC14	GCF_030586885.1	No	16Sr II (Peanut WB group)	Clade_2	32	88
WP_004995350.1			364	Not_evaluated_Pipeline	C19	134	sC14	GCF_030586915.1	No	16Sr II (Peanut WB group)	Clade_2	37	712
WP_238120327.1			364	Not_evaluated_Pipeline	C19	134	sC14	GCF_030586945.1	No	16Sr II (Peanut WB group)	Clade_2	34	88
WP_238120327.1			364	Not_evaluated_Pipeline	C19	134	sC14	GCF_030586965.1	No	16Sr II (Peanut WB group)	Clade_2	38	88
WP_238120327.1			364	Not_evaluated_Pipeline	C19	134	sC14	GCF_030586985.1	No	16Sr II (Peanut WB group)	Clade_2	33	88
WP_238120327.1			364	Not_evaluated_Pipeline	C19	134	sC14	GCF_030587015.1	No	16Sr II (Peanut WB group)	Clade_2	33	88
WP_238120327.1			364	Not_evaluated_Pipeline	C19	134	sC14	GCF_030587035.1	No	16Sr II (Peanut WB group)	Clade_2	33	88
WP_238120327.1			364	Not_evaluated_Pipeline	C19	134	sC14	GCF_030587065.1	No	16Sr II (Peanut WB group)	Clade_2	31	88
WP_238120327.1			364	Not_evaluated_Pipeline	C19	134	sC14	GCF_030587075.1	No	16Sr II (Peanut WB group)	Clade_2	33	88
WP_238120327.1			364	Not_evaluated_Pipeline	C19	134	sC14	GCF_030587105.1	No	16Sr II (Peanut WB group)	Clade_2	33	88
WP_238120327.1			364	Not_evaluated_Pipeline	C19	134	sC14	GCF_030587125.1	No	16Sr II (Peanut WB group)	Clade_2	34	88
WP_238120327.1			364	Not_evaluated_Pipeline	C19	134	sC14	GCF_030587135.1	No	16Sr II (Peanut WB group)	Clade_2	33	88
WP_004995350.1			364	Not_evaluated_Pipeline	C19	134	sC14	GCF_030587205.1	No	16Sr II (Peanut WB group)	Clade_2	32	712
MBT1576652.1			271	Not_evaluated_Pipeline	No_Cluster		sC140	GCA_018598675.1	No	16Sr I (Aster yellows group)	Clade_1	16	55
MCX2955495.1			271	Not_evaluated_Pipeline	No_Cluster		sC140	GCA_026245995.1	No	16Sr XII (Stolbur group)	Clade_1	16	55
WP_011412841.1	AYWB562	SAP34	270	42.04	No_Cluster		sC140	GCF_000012225.1	Yes	16Sr I (Aster yellows group)	Clade_1	56	319
WP_011412841.1			270	Not_evaluated_Pipeline	No_Cluster		sC140	GCF_002554195.1	No	16Sr I (Aster yellows group)	Clade_1	31	319
UQV27017.1			162	81.21	C17	139	sC141	GCA_015100165.3	No	16Sr II (Peanut WB group)	Clade_2	23	1998
MDV3166470.1			160	81.24	C17	139	sC141	GCA_032886695.1	No	16Sr II (Peanut WB group)	Clade_2	34	159
WP_078122990.1			161	79.47	C17	139	sC141	GCF_002009625.1	No	16Sr II (Peanut WB group)	Clade_2	19	1913
WP_193621948.1			162	Not_evaluated_Pipeline	C17	139	sC141	GCF_015100165.2	No	16Sr II (Peanut WB group)	Clade_2	22	1998
CAM11552.1			186	76.94	C3	284	sC142	GCA_000069925.1	Yes	16Sr XII (Stolbur group)	Clade_1	35	1568
WP_147442436.1			201	Not_evaluated_Pipeline	C3	284	sC142	GCF_003698095.1	No	16Sr XII (Stolbur group)	Clade_1	52	504
WP_122225599.1			193	Not_evaluated_Pipeline	C3	284	sC142	GCF_003698095.1	No	16Sr XII (Stolbur group)	Clade_1	52	646
USQ93347.1			1517	48.58	No_Cluster		sC143	GCA_023934045.1	Yes	16Sr V (Elm yellows group)	Clade_2	27	899
WP_121463770.1			1601	Not_evaluated_Pipeline	No_Cluster		sC143	GCF_003640545.1	No	16Sr V (Elm yellows group)	Clade_2	46	1942
WP_238055043.1			1601	41.86	No_Cluster		sC143	GCF_022058185.1	Yes	16Sr V (Elm yellows group)	Clade_2	46	1031
WP_268849842.1			1517	48.06	No_Cluster		sC143	GCF_026821955.1	Yes	16Sr V (Elm yellows group)	Clade_2	54	1107
TKA87951.1			233	86.44	C7	187	sC144	GCA_005093185.1	No	16Sr I (Aster yellows group)	Clade_1	67	451
QKX95085.1			233	86.26	C7	187	sC144	GCA_013372025.1	No	16Sr I (Aster yellows group)	Clade_1	65	1439
WEX19620.1			233	86.44	C7	187	sC144	GCA_030686925.1	No	16Sr I (Aster yellows group)	Clade_1	66	451
WP_042068124.1			233	Not_evaluated_Pipeline	C7	187	sC144	GCF_000744065.1	No	16Sr I (Aster yellows group)	Clade_1	47	451
WEK82645.1			135	48.99	No_Cluster		sC145	GCA_029746895.1	Yes	16Sr III (X-disease group)	Clade_2	44	1649
MEC4559088.1			135	Not_evaluated_Pipeline	No_Cluster		sC145	GCA_035853675.1	No	16Sr III (X-disease group)	Clade_2	61	1376
WP_017192843.1			135	Not_evaluated_Pipeline	No_Cluster		sC145	GCF_000300695.1	No	16Sr III (X-disease group)	Clade_2	35	1686
WP_017191860.1			135	Not_evaluated_Pipeline	No_Cluster		sC145	GCF_000309465.1	No	16Sr III (X-disease group)	Clade_2	29	1649
QKX95048.1			78	85.45	C63	8	sC146	GCA_013372025.1	No	16Sr I (Aster yellows group)	Clade_1	65	1434
MEC4559288.1			78	Not_evaluated_Pipeline	C63	8	sC146	GCA_035853675.1	No	16Sr III (X-disease group)	Clade_2	61	1386
WP_017192623.1			73	88	C63	8	sC146	GCF_000300695.1	No	16Sr III (X-disease group)	Clade_2	35	1680
WP_017191747.1			80	86.58	C63	8	sC146	GCF_000309465.1	No	16Sr III (X-disease group)	Clade_2	29	1646
UQV27019.1			44	72.69	C114	5	sC147	GCA_015100165.3	No	16Sr II (Peanut WB group)	Clade_2	23	1999
WP_078122988.1			44	73.46	C114	5	sC147	GCF_002009625.1	No	16Sr II (Peanut WB group)	Clade_2	19	1912
WP_193621950.1			44	72.69	C114	5	sC147	GCF_015100165.2	No	16Sr II (Peanut WB group)	Clade_2	22	1999
WP_304513109.1			37	Not_evaluated_Pipeline	C114	5	sC147	GCF_030586975.1	No	16Sr II (Peanut WB group)	Clade_2	19	1206
WP_078122988.1			44	73.46	C114	5	sC147	GCF_030587225.1	No	16Sr II (Peanut WB group)	Clade_2	12	1912
USQ93142.1			464	89.39	C32	75	sC148	GCA_023934045.1	Yes	16Sr V (Elm yellows group)	Clade_2	27	903
USQ93424.1			464	89.39	C32	75	sC148	GCA_023934045.1	Yes	16Sr V (Elm yellows group)	Clade_2	27	903
WP_284928130.1			475	Not_evaluated_Pipeline	C32	75	sC148	GCF_020312115.2	No	16Sr V (Elm yellows group)	Clade_2	44	1155
WP_268849927.1			471	88.58	C32	75	sC148	GCF_026821955.1	Yes	16Sr V (Elm yellows group)	Clade_2	54	1113
WEX20454.1			141	80.76	C112	6	sC149	GCA_029457555.1	Yes	16Sr II (Peanut WB group)	Clade_2	40	873
MDV3196790.1			150	Not_evaluated_Pipeline	C112	6	sC149	GCA_032885165.1	No	unclassified Candidatus Phytoplasma	#N/A	23	765
WP_004994604.1			141	Not_evaluated_Pipeline	C112	6	sC149	GCF_000364425.1	No	16Sr II (Peanut WB group)	Clade_2	35	1525
WP_004994604.1			141	Not_evaluated_Pipeline	C112	6	sC149	GCF_030586915.1	No	16Sr II (Peanut WB group)	Clade_2	37	1525
WP_320411964.1			141	Not_evaluated_Pipeline	C112	6	sC149	GCF_030586965.1	No	16Sr II (Peanut WB group)	Clade_2	38	253
WP_320411964.1			141	Not_evaluated_Pipeline	C112	6	sC149	GCF_030587205.1	No	16Sr II (Peanut WB group)	Clade_2	32	253
QLL36872.1			212	Not_evaluated_Pipeline	C21	133	sC15	GCA_001307505.2	No	16Sr II (Peanut WB group)	Clade_2	39	693
UQV26945.1			212	49.06	C21	133	sC15	GCA_015239935.3	Yes	16Sr II (Peanut WB group)	Clade_2	36	97
WEX20472.1			212	73.65	C21	133	sC15	GCA_029457555.1	Yes	16Sr II (Peanut WB group)	Clade_2	40	693
WKV64120.1			212	Not_evaluated_Pipeline	C21	133	sC15	GCA_030544865.1	No	16Sr II (Peanut WB group)	Clade_2	39	693
WMW50205.1			212	Not_evaluated_Pipeline	C21	133	sC15	GCA_031326065.1	No	16Sr II (Peanut WB group)	Clade_2	39	693
MDV3204470.1			212	Not_evaluated_Pipeline	C21	133	sC15	GCA_032884585.1	No	16Sr II (Peanut WB group)	Clade_2	45	131
MDV3203138.1			212	Not_evaluated_Pipeline	C21	133	sC15	GCA_032884595.1	No	16Sr II (Peanut WB group)	Clade_2	34	693
MDV3203607.1			212	Not_evaluated_Pipeline	C21	133	sC15	GCA_032884735.1	No	16Sr II (Peanut WB group)	Clade_2	32	693
MDV3203679.1			212	Not_evaluated_Pipeline	C21	133	sC15	GCA_032884755.1	No	16Sr II (Peanut WB group)	Clade_2	29	97
MDV3198828.1			212	Not_evaluated_Pipeline	C21	133	sC15	GCA_032884815.1	No	16Sr II (Peanut WB group)	Clade_2	33	693
MDV3194395.1			212	Not_evaluated_Pipeline	C21	133	sC15	GCA_032884915.1	No	16Sr II (Peanut WB group)	Clade_2	34	344
MDV3205014.1			212	Not_evaluated_Pipeline	C21	133	sC15	GCA_032884965.1	No	16Sr II (Peanut WB group)	Clade_2	32	693
MDV3201902.1			212	Not_evaluated_Pipeline	C21	133	sC15	GCA_032884975.1	No	16Sr II (Peanut WB group)	Clade_2	33	97
MDV3197364.1			212	Not_evaluated_Pipeline	C21	133	sC15	GCA_032885015.1	No	16Sr II (Peanut WB group)	Clade_2	33	693
MDV3201605.1			212	Not_evaluated_Pipeline	C21	133	sC15	GCA_032885195.1	No	16Sr II (Peanut WB group)	Clade_2	38	848
MDV3200981.1			212	Not_evaluated_Pipeline	C21	133	sC15	GCA_032885235.1	No	16Sr II (Peanut WB group)	Clade_2	34	693
MDV3199372.1			212	Not_evaluated_Pipeline	C21	133	sC15	GCA_032885335.1	No	16Sr II (Peanut WB group)	Clade_2	35	693
MDV3195016.1			212	Not_evaluated_Pipeline	C21	133	sC15	GCA_032885355.1	No	16Sr II (Peanut WB group)	Clade_2	31	693
MDV3181714.1			212	Not_evaluated_Pipeline	C21	133	sC15	GCA_032885375.1	No	16Sr II (Peanut WB group)	Clade_2	32	693
MDV3193336.1			212	Not_evaluated_Pipeline	C21	133	sC15	GCA_032885455.1	No	16Sr II (Peanut WB group)	Clade_2	41	693
MDV3182408.1			212	Not_evaluated_Pipeline	C21	133	sC15	GCA_032885465.1	No	16Sr II (Peanut WB group)	Clade_2	21	379
MDV3186742.1			212	Not_evaluated_Pipeline	C21	133	sC15	GCA_032885475.1	No	16Sr II (Peanut WB group)	Clade_2	31	693
MDV3183170.1			212	Not_evaluated_Pipeline	C21	133	sC15	GCA_032885485.1	No	16Sr II (Peanut WB group)	Clade_2	32	344
MDV3183763.1			212	Not_evaluated_Pipeline	C21	133	sC15	GCA_032885555.1	No	16Sr II (Peanut WB group)	Clade_2	35	693
MDV3188508.1			212	Not_evaluated_Pipeline	C21	133	sC15	GCA_032885685.1	No	16Sr II (Peanut WB group)	Clade_2	33	344
MDV3193834.1			212	Not_evaluated_Pipeline	C21	133	sC15	GCA_032885725.1	No	16Sr II (Peanut WB group)	Clade_2	33	693
MDV3185630.1			212	Not_evaluated_Pipeline	C21	133	sC15	GCA_032885735.1	No	16Sr II (Peanut WB group)	Clade_2	32	344
MDV3190664.1			212	Not_evaluated_Pipeline	C21	133	sC15	GCA_032885795.1	No	16Sr II (Peanut WB group)	Clade_2	33	344
MDV3186182.1			212	Not_evaluated_Pipeline	C21	133	sC15	GCA_032885895.1	No	16Sr II (Peanut WB group)	Clade_2	32	344
MDV3182196.1			212	Not_evaluated_Pipeline	C21	133	sC15	GCA_032885905.1	No	16Sr II (Peanut WB group)	Clade_2	34	97
MDV3180960.1			212	Not_evaluated_Pipeline	C21	133	sC15	GCA_032885945.1	No	16Sr II (Peanut WB group)	Clade_2	35	344
MDV3187682.1			212	Not_evaluated_Pipeline	C21	133	sC15	GCA_032886075.1	No	16Sr II (Peanut WB group)	Clade_2	34	693
MDV3192140.1			212	Not_evaluated_Pipeline	C21	133	sC15	GCA_032886095.1	No	16Sr II (Peanut WB group)	Clade_2	34	344
MDV3187235.1			212	Not_evaluated_Pipeline	C21	133	sC15	GCA_032886105.1	No	16Sr II (Peanut WB group)	Clade_2	33	97
MDV3180187.1			212	Not_evaluated_Pipeline	C21	133	sC15	GCA_032886155.1	No	16Sr II (Peanut WB group)	Clade_2	36	97
MDV3191496.1			212	Not_evaluated_Pipeline	C21	133	sC15	GCA_032886175.1	No	16Sr II (Peanut WB group)	Clade_2	36	97
MDV3191154.1			212	Not_evaluated_Pipeline	C21	133	sC15	GCA_032886225.1	No	16Sr II (Peanut WB group)	Clade_2	34	97
MDV3179344.1			212	Not_evaluated_Pipeline	C21	133	sC15	GCA_032886255.1	No	16Sr II (Peanut WB group)	Clade_2	34	97
MDV3184916.1			212	Not_evaluated_Pipeline	C21	133	sC15	GCA_032886275.1	No	16Sr II (Peanut WB group)	Clade_2	16	97
MDV3188091.1			212	Not_evaluated_Pipeline	C21	133	sC15	GCA_032886295.1	No	16Sr II (Peanut WB group)	Clade_2	34	693
MDV3184181.1			212	Not_evaluated_Pipeline	C21	133	sC15	GCA_032886315.1	No	16Sr II (Peanut WB group)	Clade_2	34	97
MDV3184468.1			212	Not_evaluated_Pipeline	C21	133	sC15	GCA_032886335.1	No	16Sr II (Peanut WB group)	Clade_2	33	97
MDV3189641.1			212	Not_evaluated_Pipeline	C21	133	sC15	GCA_032886355.1	No	16Sr II (Peanut WB group)	Clade_2	33	693
MDV3178140.1			212	Not_evaluated_Pipeline	C21	133	sC15	GCA_032886375.1	No	16Sr II (Peanut WB group)	Clade_2	33	693
MDV3179942.1			212	Not_evaluated_Pipeline	C21	133	sC15	GCA_032886395.1	No	16Sr II (Peanut WB group)	Clade_2	34	97
MDV3176593.1			212	Not_evaluated_Pipeline	C21	133	sC15	GCA_032886415.1	No	16Sr II (Peanut WB group)	Clade_2	32	97
MDV3178791.1			212	Not_evaluated_Pipeline	C21	133	sC15	GCA_032886475.1	No	16Sr II (Peanut WB group)	Clade_2	13	97
MDV3168614.1			212	Not_evaluated_Pipeline	C21	133	sC15	GCA_032886535.1	No	16Sr II (Peanut WB group)	Clade_2	31	693
MDV3176258.1			212	Not_evaluated_Pipeline	C21	133	sC15	GCA_032886575.1	No	16Sr II (Peanut WB group)	Clade_2	33	693
MDV3167566.1			212	Not_evaluated_Pipeline	C21	133	sC15	GCA_032886595.1	No	16Sr II (Peanut WB group)	Clade_2	32	131
MDV3176992.1			212	Not_evaluated_Pipeline	C21	133	sC15	GCA_032886615.1	No	16Sr II (Peanut WB group)	Clade_2	34	97
MDV3172961.1			212	Not_evaluated_Pipeline	C21	133	sC15	GCA_032886635.1	No	16Sr II (Peanut WB group)	Clade_2	34	693
MDV3172527.1			212	Not_evaluated_Pipeline	C21	133	sC15	GCA_032886655.1	No	16Sr II (Peanut WB group)	Clade_2	34	97
MDV3165961.1			212	Not_evaluated_Pipeline	C21	133	sC15	GCA_032886735.1	No	16Sr II (Peanut WB group)	Clade_2	34	97
MDV3173451.1			212	Not_evaluated_Pipeline	C21	133	sC15	GCA_032886745.1	No	16Sr II (Peanut WB group)	Clade_2	34	97
MDV3165502.1			212	Not_evaluated_Pipeline	C21	133	sC15	GCA_032886765.1	No	16Sr II (Peanut WB group)	Clade_2	31	97
MDV3169341.1			212	Not_evaluated_Pipeline	C21	133	sC15	GCA_032886795.1	No	16Sr II (Peanut WB group)	Clade_2	34	97
MDV3169860.1			212	Not_evaluated_Pipeline	C21	133	sC15	GCA_032886915.1	No	16Sr II (Peanut WB group)	Clade_2	34	97
MDV3177409.1			212	Not_evaluated_Pipeline	C21	133	sC15	GCA_032886935.1	No	16Sr II (Peanut WB group)	Clade_2	24	362
MDV3175350.1			212	Not_evaluated_Pipeline	C21	133	sC15	GCA_032886955.1	No	16Sr II (Peanut WB group)	Clade_2	35	97
MDV3175730.1			212	Not_evaluated_Pipeline	C21	133	sC15	GCA_032886995.1	No	16Sr II (Peanut WB group)	Clade_2	34	97
MDV3172031.1			212	Not_evaluated_Pipeline	C21	133	sC15	GCA_032887035.1	No	16Sr II (Peanut WB group)	Clade_2	33	97
MDV3169027.1			212	Not_evaluated_Pipeline	C21	133	sC15	GCA_032887095.1	No	16Sr II (Peanut WB group)	Clade_2	29	97
MDV3162977.1			212	Not_evaluated_Pipeline	C21	133	sC15	GCA_032887275.1	No	16Sr II (Peanut WB group)	Clade_2	30	97
MDV3163820.1			212	Not_evaluated_Pipeline	C21	133	sC15	GCA_032887315.1	No	16Sr II (Peanut WB group)	Clade_2	32	144
MDV3161165.1			212	Not_evaluated_Pipeline	C21	133	sC15	GCA_032887335.1	No	16Sr II (Peanut WB group)	Clade_2	33	693
MDV3155040.1			212	Not_evaluated_Pipeline	C21	133	sC15	GCA_032887395.1	No	16Sr II (Peanut WB group)	Clade_2	40	97
MDV3162134.1			212	Not_evaluated_Pipeline	C21	133	sC15	GCA_032887435.1	No	16Sr II (Peanut WB group)	Clade_2	32	693
MDV3159222.1			212	Not_evaluated_Pipeline	C21	133	sC15	GCA_032887495.1	No	16Sr II (Peanut WB group)	Clade_2	26	97
MDV3154729.1			212	Not_evaluated_Pipeline	C21	133	sC15	GCA_032887515.1	No	16Sr II (Peanut WB group)	Clade_2	31	693
MDV3157047.1			212	Not_evaluated_Pipeline	C21	133	sC15	GCA_032887535.1	No	16Sr II (Peanut WB group)	Clade_2	30	693
MDV3151801.1			212	Not_evaluated_Pipeline	C21	133	sC15	GCA_032887555.1	No	16Sr II (Peanut WB group)	Clade_2	31	127
MDV3152713.1			212	Not_evaluated_Pipeline	C21	133	sC15	GCA_032887635.1	No	16Sr II (Peanut WB group)	Clade_2	35	97
MDV3159819.1			212	Not_evaluated_Pipeline	C21	133	sC15	GCA_032887655.1	No	16Sr II (Peanut WB group)	Clade_2	35	693
MDV3160153.1			212	Not_evaluated_Pipeline	C21	133	sC15	GCA_032887755.1	No	16Sr II (Peanut WB group)	Clade_2	33	693
MDV3157937.1			212	Not_evaluated_Pipeline	C21	133	sC15	GCA_032887795.1	No	16Sr II (Peanut WB group)	Clade_2	32	693
MDV3153722.1			212	Not_evaluated_Pipeline	C21	133	sC15	GCA_032887815.1	No	16Sr II (Peanut WB group)	Clade_2	34	131
MDV3160764.1			212	Not_evaluated_Pipeline	C21	133	sC15	GCA_032887835.1	No	16Sr II (Peanut WB group)	Clade_2	29	693
MDV3155979.1			212	Not_evaluated_Pipeline	C21	133	sC15	GCA_032887855.1	No	16Sr II (Peanut WB group)	Clade_2	34	97
MDV3150400.1			212	Not_evaluated_Pipeline	C21	133	sC15	GCA_032887865.1	No	16Sr II (Peanut WB group)	Clade_2	33	97
MDV3152035.1			212	Not_evaluated_Pipeline	C21	133	sC15	GCA_032887895.1	No	16Sr II (Peanut WB group)	Clade_2	34	97
MDV3150893.1			212	Not_evaluated_Pipeline	C21	133	sC15	GCA_032887915.1	No	16Sr II (Peanut WB group)	Clade_2	32	97
MDV3151322.1			212	Not_evaluated_Pipeline	C21	133	sC15	GCA_032887935.1	No	16Sr II (Peanut WB group)	Clade_2	31	97
MDV3149734.1			212	Not_evaluated_Pipeline	C21	133	sC15	GCA_032887955.1	No	16Sr II (Peanut WB group)	Clade_2	31	97
MDV3155485.1			212	Not_evaluated_Pipeline	C21	133	sC15	GCA_032887975.1	No	16Sr II (Peanut WB group)	Clade_2	33	97
MDV3156640.1			212	Not_evaluated_Pipeline	C21	133	sC15	GCA_032887995.1	No	16Sr II (Peanut WB group)	Clade_2	34	97
MDV3149419.1			212	Not_evaluated_Pipeline	C21	133	sC15	GCA_032888005.1	No	16Sr II (Peanut WB group)	Clade_2	34	97
MDV3137653.1			212	Not_evaluated_Pipeline	C21	133	sC15	GCA_032888035.1	No	16Sr II (Peanut WB group)	Clade_2	29	97
MDV3152988.1			212	Not_evaluated_Pipeline	C21	133	sC15	GCA_032888055.1	No	16Sr II (Peanut WB group)	Clade_2	34	97
MDV3146206.1			212	Not_evaluated_Pipeline	C21	133	sC15	GCA_032888075.1	No	16Sr II (Peanut WB group)	Clade_2	33	97
MDV3138898.1			212	Not_evaluated_Pipeline	C21	133	sC15	GCA_032888095.1	No	16Sr II (Peanut WB group)	Clade_2	25	97
MDV3140450.1			212	Not_evaluated_Pipeline	C21	133	sC15	GCA_032888115.1	No	16Sr II (Peanut WB group)	Clade_2	25	97
MDV3142109.1			212	Not_evaluated_Pipeline	C21	133	sC15	GCA_032888135.1	No	16Sr II (Peanut WB group)	Clade_2	32	97
MDV3144577.1			212	Not_evaluated_Pipeline	C21	133	sC15	GCA_032888155.1	No	16Sr II (Peanut WB group)	Clade_2	33	97
MDV3137914.1			212	Not_evaluated_Pipeline	C21	133	sC15	GCA_032888175.1	No	16Sr II (Peanut WB group)	Clade_2	33	97
MDV3143223.1			212	Not_evaluated_Pipeline	C21	133	sC15	GCA_032888195.1	No	16Sr II (Peanut WB group)	Clade_2	37	693
MDV3138504.1			212	Not_evaluated_Pipeline	C21	133	sC15	GCA_032888215.1	No	16Sr II (Peanut WB group)	Clade_2	34	97
MDV3146641.1			212	Not_evaluated_Pipeline	C21	133	sC15	GCA_032888235.1	No	16Sr II (Peanut WB group)	Clade_2	33	693
MDV3143761.1			212	Not_evaluated_Pipeline	C21	133	sC15	GCA_032888275.1	No	16Sr II (Peanut WB group)	Clade_2	33	344
MDV3147108.1			212	Not_evaluated_Pipeline	C21	133	sC15	GCA_032888295.1	No	16Sr II (Peanut WB group)	Clade_2	32	693
MDV3140841.1			212	Not_evaluated_Pipeline	C21	133	sC15	GCA_032888315.1	No	16Sr II (Peanut WB group)	Clade_2	31	1516
MDV3139510.1			212	Not_evaluated_Pipeline	C21	133	sC15	GCA_032888335.1	No	16Sr II (Peanut WB group)	Clade_2	35	693
MDV3142545.1			212	Not_evaluated_Pipeline	C21	133	sC15	GCA_032888355.1	No	16Sr II (Peanut WB group)	Clade_2	33	97
MDV3144125.1			212	Not_evaluated_Pipeline	C21	133	sC15	GCA_032888375.1	No	16Sr II (Peanut WB group)	Clade_2	27	693
MDV3137269.1			212	Not_evaluated_Pipeline	C21	133	sC15	GCA_032888385.1	No	16Sr II (Peanut WB group)	Clade_2	32	97
MDV3148107.1			212	Not_evaluated_Pipeline	C21	133	sC15	GCA_032888415.1	No	16Sr II (Peanut WB group)	Clade_2	31	97
MDV3144995.1			212	Not_evaluated_Pipeline	C21	133	sC15	GCA_032888435.1	No	16Sr II (Peanut WB group)	Clade_2	34	97
MDV3139968.1			212	Not_evaluated_Pipeline	C21	133	sC15	GCA_032888455.1	No	16Sr II (Peanut WB group)	Clade_2	34	693
MDV3145649.1			212	Not_evaluated_Pipeline	C21	133	sC15	GCA_032888495.1	No	16Sr II (Peanut WB group)	Clade_2	33	693
MDV3147566.1			212	Not_evaluated_Pipeline	C21	133	sC15	GCA_032888515.1	No	16Sr II (Peanut WB group)	Clade_2	33	127
MDV3148452.1			212	Not_evaluated_Pipeline	C21	133	sC15	GCA_032888535.1	No	16Sr II (Peanut WB group)	Clade_2	32	693
MDV3141646.1			212	Not_evaluated_Pipeline	C21	133	sC15	GCA_032888575.1	No	16Sr II (Peanut WB group)	Clade_2	27	97
WP_004994573.1			212	Not_evaluated_Pipeline	C21	133	sC15	GCF_000364425.1	No	16Sr II (Peanut WB group)	Clade_2	35	693
WP_213680365.1			212	Not_evaluated_Pipeline	C21	133	sC15	GCF_015239935.1	No	16Sr II (Peanut WB group)	Clade_2	40	97
WP_213680365.1			212	Not_evaluated_Pipeline	C21	133	sC15	GCF_018390775.2	No	16Sr II (Peanut WB group)	Clade_2	31	97
WP_213680365.1			212	Not_evaluated_Pipeline	C21	133	sC15	GCF_024425255.1	No	16Sr II (Peanut WB group)	Clade_2	31	97
WP_004994573.1			212	Not_evaluated_Pipeline	C21	133	sC15	GCF_024425275.1	No	16Sr II (Peanut WB group)	Clade_2	33	693
WP_004994573.1			212	Not_evaluated_Pipeline	C21	133	sC15	GCF_030586665.1	No	16Sr II (Peanut WB group)	Clade_2	32	693
WP_004994573.1			212	Not_evaluated_Pipeline	C21	133	sC15	GCF_030586685.1	No	16Sr II (Peanut WB group)	Clade_2	33	693
WP_004994573.1			212	Not_evaluated_Pipeline	C21	133	sC15	GCF_030586705.1	No	16Sr II (Peanut WB group)	Clade_2	33	693
WP_004994573.1			212	Not_evaluated_Pipeline	C21	133	sC15	GCF_030586715.1	No	16Sr II (Peanut WB group)	Clade_2	33	693
WP_213680365.1			212	Not_evaluated_Pipeline	C21	133	sC15	GCF_030586885.1	No	16Sr II (Peanut WB group)	Clade_2	32	97
WP_004994573.1			212	Not_evaluated_Pipeline	C21	133	sC15	GCF_030586915.1	No	16Sr II (Peanut WB group)	Clade_2	37	693
WP_213680365.1			212	Not_evaluated_Pipeline	C21	133	sC15	GCF_030586945.1	No	16Sr II (Peanut WB group)	Clade_2	34	97
WP_004994573.1			212	Not_evaluated_Pipeline	C21	133	sC15	GCF_030586965.1	No	16Sr II (Peanut WB group)	Clade_2	38	693
WP_213680365.1			212	Not_evaluated_Pipeline	C21	133	sC15	GCF_030586985.1	No	16Sr II (Peanut WB group)	Clade_2	33	97
WP_213680365.1			212	Not_evaluated_Pipeline	C21	133	sC15	GCF_030587015.1	No	16Sr II (Peanut WB group)	Clade_2	33	97
WP_213680365.1			212	Not_evaluated_Pipeline	C21	133	sC15	GCF_030587035.1	No	16Sr II (Peanut WB group)	Clade_2	33	97
WP_213680365.1			212	Not_evaluated_Pipeline	C21	133	sC15	GCF_030587065.1	No	16Sr II (Peanut WB group)	Clade_2	31	97
WP_213680365.1			212	Not_evaluated_Pipeline	C21	133	sC15	GCF_030587075.1	No	16Sr II (Peanut WB group)	Clade_2	33	97
WP_213680365.1			212	Not_evaluated_Pipeline	C21	133	sC15	GCF_030587105.1	No	16Sr II (Peanut WB group)	Clade_2	33	97
WP_213680365.1			212	Not_evaluated_Pipeline	C21	133	sC15	GCF_030587125.1	No	16Sr II (Peanut WB group)	Clade_2	34	97
WP_213680365.1			212	Not_evaluated_Pipeline	C21	133	sC15	GCF_030587135.1	No	16Sr II (Peanut WB group)	Clade_2	33	97
MDV3202719.1			217	75.99	C35	64	sC150	GCA_032884575.1	No	16Sr VIII (Loofah wiches'-broom group)	Clade_2	25	222
MDV3196204.1			217	78.38	C35	64	sC150	GCA_032884775.1	No	16Sr VIII (Loofah wiches'-broom group)	Clade_2	29	751
MDV3173657.1			217	75.99	C35	64	sC150	GCA_032886455.1	No	16Sr VIII (Loofah wiches'-broom group)	Clade_2	23	222
WP_318676437.1			217	Not_evaluated_Pipeline	C35	64	sC150	GCF_032886435.1	No	16Sr VIII (Loofah wiches'-broom group)	Clade_2	30	222
WP_318676437.1			217	Not_evaluated_Pipeline	C35	64	sC150	GCF_032886495.1	No	16Sr VIII (Loofah wiches'-broom group)	Clade_2	28	222
WP_318676437.1			217	Not_evaluated_Pipeline	C35	64	sC150	GCF_032886515.1	No	16Sr VIII (Loofah wiches'-broom group)	Clade_2	20	222
MCQ9618752.1			233	45.09	C107	4	sC151	GCA_024586395.1	No	16Sr III (X-disease group)	Clade_2	28	41
MDW3617604.1			245	51.62	C107	4	sC151	GCA_033391615.1	No	16Sr III (X-disease group)	Clade_2	34	1318
WP_017192480.1			246	Not_evaluated_Pipeline	C107	4	sC151	GCF_000309485.1	No	16Sr III (X-disease group)	Clade_2	19	1676
WP_053521258.1			245	Not_evaluated_Pipeline	C107	4	sC151	GCF_001277135.1	No	16Sr III (X-disease group)	Clade_2	28	1833
WBL31454.1			452	72.9	C96	5	sC152	GCA_027594465.1	Yes	16Sr XI (Rice yellows dwarf group)	Clade_2	17	923
WIA07847.1			438	Not_evaluated_Pipeline	C96	5	sC152	GCA_030127385.1	No	16Sr XI (Rice yellows dwarf group)	Clade_2	25	886
WP_152309916.1			438	66.9	C96	5	sC152	GCF_009268075.1	Yes	16Sr XI (Rice yellows dwarf group)	Clade_2	28	525
WP_153369119.1			453	Not_evaluated_Pipeline	C96	5	sC152	GCF_009268105.1	No	16Sr XI (Rice yellows dwarf group)	Clade_2	16	541
MCQ9618604.1			380	78.75	C108	4	sC153	GCA_024586395.1	No	16Sr III (X-disease group)	Clade_2	28	36
MDW3617872.1			370	82.92	C108	4	sC153	GCA_033391615.1	No	16Sr III (X-disease group)	Clade_2	34	1332
WP_235443173.1			381	80.33	C108	4	sC153	GCF_001277135.1	No	16Sr III (X-disease group)	Clade_2	28	1028
WP_284928809.1			382	Not_evaluated_Pipeline	C108	4	sC153	GCF_020312115.2	No	16Sr V (Elm yellows group)	Clade_2	44	1196
WIA07729.1			148	Not_evaluated_Pipeline	C100	4	sC154	GCA_030127385.1	No	16Sr XI (Rice yellows dwarf group)	Clade_2	25	520
WIA07881.1			160	Not_evaluated_Pipeline	C100	4	sC154	GCA_030127385.1	No	16Sr XI (Rice yellows dwarf group)	Clade_2	25	887
WP_152309756.1			161	75.24	C100	4	sC154	GCF_009268075.1	Yes	16Sr XI (Rice yellows dwarf group)	Clade_2	28	508
WP_152309862.1			148	72.98	C100	4	sC154	GCF_009268075.1	Yes	16Sr XI (Rice yellows dwarf group)	Clade_2	28	520
CAM12090.1			496	94.56	C44	34	sC155	GCA_000069925.1	Yes	16Sr XII (Stolbur group)	Clade_1	35	1801
WP_212775473.1			486	95.14	C44	34	sC155	GCF_018327665.1	Yes	16Sr I (Aster yellows group)	Clade_1	34	2147
WP_227807349.1			488	94.52	C44	34	sC155	GCF_020714625.1	Yes	16Sr I (Aster yellows group)	Clade_1	36	1023
MDV3202651.1			100	93.19	C87	8	sC156	GCA_032884575.1	No	16Sr VIII (Loofah wiches'-broom group)	Clade_2	25	226
MDV3173734.1			100	93.19	C87	8	sC156	GCA_032886455.1	No	16Sr VIII (Loofah wiches'-broom group)	Clade_2	23	226
WP_318676068.1			100	93.19	C87	8	sC156	GCF_032886435.1	No	16Sr VIII (Loofah wiches'-broom group)	Clade_2	30	226
WP_318749332.1			100	Not_evaluated_Pipeline	C87	8	sC156	GCF_032886495.1	No	16Sr VIII (Loofah wiches'-broom group)	Clade_2	28	226
WP_318676068.1			100	93.19	C87	8	sC156	GCF_032886515.1	No	16Sr VIII (Loofah wiches'-broom group)	Clade_2	20	226
CAM11454.1			276	46.29	C113	2	sC157	GCA_000069925.1	Yes	16Sr XII (Stolbur group)	Clade_1	35	1
WP_015638186.1			283	52.87	C113	2	sC157	GCF_000397185.1	Yes	16Sr XII (Stolbur group)	Clade_1	43	1629
MDV3198409.1			342	62.28	C10	174	sC158	GCA_032884955.1	No	Unclassified 16Sr group	Clade_2	31	788
WP_284928485.1			336	68.68	C10	174	sC158	GCF_020312115.2	No	16Sr V (Elm yellows group)	Clade_2	44	1176
WP_284928558.1			342	72.05	C10	174	sC158	GCF_020312115.2	No	16Sr V (Elm yellows group)	Clade_2	44	1183
MCQ9618819.1			75	Not_evaluated_Pipeline	C139	3	sC159	GCA_024586395.1	No	16Sr III (X-disease group)	Clade_2	28	45
WEK82437.1			75	75.95	C139	3	sC159	GCA_029746895.1	Yes	16Sr III (X-disease group)	Clade_2	44	1660
WP_017192031.1			75	Not_evaluated_Pipeline	C139	3	sC159	GCF_000309465.1	No	16Sr III (X-disease group)	Clade_2	29	1660
QLL36724.1			173	Not_evaluated_Pipeline	C22	131	sC16	GCA_001307505.2	No	16Sr II (Peanut WB group)	Clade_2	39	1488
UQV26798.1			171	55.78	C22	131	sC16	GCA_015239935.3	Yes	16Sr II (Peanut WB group)	Clade_2	36	71
WEX20212.1			173	56.41	C22	131	sC16	GCA_029457555.1	Yes	16Sr II (Peanut WB group)	Clade_2	40	1488
WKV63968.1			173	Not_evaluated_Pipeline	C22	131	sC16	GCA_030544865.1	No	16Sr II (Peanut WB group)	Clade_2	39	1488
WMW49995.1			173	Not_evaluated_Pipeline	C22	131	sC16	GCA_031326065.1	No	16Sr II (Peanut WB group)	Clade_2	39	1488
MDV3204365.1			171	Not_evaluated_Pipeline	C22	131	sC16	GCA_032884585.1	No	16Sr II (Peanut WB group)	Clade_2	45	705
MDV3202947.1			171	Not_evaluated_Pipeline	C22	131	sC16	GCA_032884595.1	No	16Sr II (Peanut WB group)	Clade_2	34	705
MDV3203380.1			171	Not_evaluated_Pipeline	C22	131	sC16	GCA_032884735.1	No	16Sr II (Peanut WB group)	Clade_2	32	729
MDV3203826.1			171	Not_evaluated_Pipeline	C22	131	sC16	GCA_032884755.1	No	16Sr II (Peanut WB group)	Clade_2	29	71
MDV3198789.1			171	Not_evaluated_Pipeline	C22	131	sC16	GCA_032884815.1	No	16Sr II (Peanut WB group)	Clade_2	33	705
MDV3194140.1			171	Not_evaluated_Pipeline	C22	131	sC16	GCA_032884915.1	No	16Sr II (Peanut WB group)	Clade_2	34	71
MDV3204842.1			171	Not_evaluated_Pipeline	C22	131	sC16	GCA_032884965.1	No	16Sr II (Peanut WB group)	Clade_2	32	729
MDV3202280.1			171	Not_evaluated_Pipeline	C22	131	sC16	GCA_032884975.1	No	16Sr II (Peanut WB group)	Clade_2	33	71
MDV3197018.1			171	Not_evaluated_Pipeline	C22	131	sC16	GCA_032885015.1	No	16Sr II (Peanut WB group)	Clade_2	33	705
MDV3200632.1			171	Not_evaluated_Pipeline	C22	131	sC16	GCA_032885235.1	No	16Sr II (Peanut WB group)	Clade_2	34	729
MDV3199136.1			171	Not_evaluated_Pipeline	C22	131	sC16	GCA_032885335.1	No	16Sr II (Peanut WB group)	Clade_2	35	705
MDV3194801.1			171	Not_evaluated_Pipeline	C22	131	sC16	GCA_032885355.1	No	16Sr II (Peanut WB group)	Clade_2	31	705
MDV3181504.1			171	Not_evaluated_Pipeline	C22	131	sC16	GCA_032885375.1	No	16Sr II (Peanut WB group)	Clade_2	32	705
MDV3193059.1			171	Not_evaluated_Pipeline	C22	131	sC16	GCA_032885455.1	No	16Sr II (Peanut WB group)	Clade_2	41	705
MDV3186519.1			171	Not_evaluated_Pipeline	C22	131	sC16	GCA_032885475.1	No	16Sr II (Peanut WB group)	Clade_2	31	729
MDV3182955.1			171	Not_evaluated_Pipeline	C22	131	sC16	GCA_032885485.1	No	16Sr II (Peanut WB group)	Clade_2	32	71
MDV3183518.1			171	Not_evaluated_Pipeline	C22	131	sC16	GCA_032885555.1	No	16Sr II (Peanut WB group)	Clade_2	35	705
MDV3188474.1			171	Not_evaluated_Pipeline	C22	131	sC16	GCA_032885685.1	No	16Sr II (Peanut WB group)	Clade_2	33	71
MDV3189960.1			171	Not_evaluated_Pipeline	C22	131	sC16	GCA_032885715.1	No	16Sr II (Peanut WB group)	Clade_2	25	71
MDV3193629.1			171	Not_evaluated_Pipeline	C22	131	sC16	GCA_032885725.1	No	16Sr II (Peanut WB group)	Clade_2	33	729
MDV3185474.1			171	Not_evaluated_Pipeline	C22	131	sC16	GCA_032885735.1	No	16Sr II (Peanut WB group)	Clade_2	32	71
MDV3190428.1			171	Not_evaluated_Pipeline	C22	131	sC16	GCA_032885795.1	No	16Sr II (Peanut WB group)	Clade_2	33	71
MDV3185887.1			171	Not_evaluated_Pipeline	C22	131	sC16	GCA_032885895.1	No	16Sr II (Peanut WB group)	Clade_2	32	71
MDV3181877.1			171	Not_evaluated_Pipeline	C22	131	sC16	GCA_032885905.1	No	16Sr II (Peanut WB group)	Clade_2	34	71
MDV3180756.1			171	Not_evaluated_Pipeline	C22	131	sC16	GCA_032885945.1	No	16Sr II (Peanut WB group)	Clade_2	35	71
MDV3187446.1			171	Not_evaluated_Pipeline	C22	131	sC16	GCA_032886075.1	No	16Sr II (Peanut WB group)	Clade_2	34	729
MDV3192122.1			171	Not_evaluated_Pipeline	C22	131	sC16	GCA_032886095.1	No	16Sr II (Peanut WB group)	Clade_2	34	71
MDV3186908.1			171	Not_evaluated_Pipeline	C22	131	sC16	GCA_032886105.1	No	16Sr II (Peanut WB group)	Clade_2	33	71
MDV3180352.1			171	Not_evaluated_Pipeline	C22	131	sC16	GCA_032886155.1	No	16Sr II (Peanut WB group)	Clade_2	36	71
MDV3191448.1			171	Not_evaluated_Pipeline	C22	131	sC16	GCA_032886175.1	No	16Sr II (Peanut WB group)	Clade_2	36	71
MDV3190861.1			171	Not_evaluated_Pipeline	C22	131	sC16	GCA_032886225.1	No	16Sr II (Peanut WB group)	Clade_2	34	71
MDV3179290.1			171	Not_evaluated_Pipeline	C22	131	sC16	GCA_032886255.1	No	16Sr II (Peanut WB group)	Clade_2	34	71
MDV3187894.1			171	Not_evaluated_Pipeline	C22	131	sC16	GCA_032886295.1	No	16Sr II (Peanut WB group)	Clade_2	34	705
MDV3183967.1			171	Not_evaluated_Pipeline	C22	131	sC16	GCA_032886315.1	No	16Sr II (Peanut WB group)	Clade_2	34	71
MDV3184420.1			171	Not_evaluated_Pipeline	C22	131	sC16	GCA_032886335.1	No	16Sr II (Peanut WB group)	Clade_2	33	71
MDV3189444.1			171	Not_evaluated_Pipeline	C22	131	sC16	GCA_032886355.1	No	16Sr II (Peanut WB group)	Clade_2	33	705
MDV3177917.1			171	Not_evaluated_Pipeline	C22	131	sC16	GCA_032886375.1	No	16Sr II (Peanut WB group)	Clade_2	33	705
MDV3179692.1			171	Not_evaluated_Pipeline	C22	131	sC16	GCA_032886395.1	No	16Sr II (Peanut WB group)	Clade_2	34	71
MDV3176426.1			171	Not_evaluated_Pipeline	C22	131	sC16	GCA_032886415.1	No	16Sr II (Peanut WB group)	Clade_2	32	71
MDV3168390.1			171	Not_evaluated_Pipeline	C22	131	sC16	GCA_032886535.1	No	16Sr II (Peanut WB group)	Clade_2	31	705
MDV3176054.1			171	Not_evaluated_Pipeline	C22	131	sC16	GCA_032886575.1	No	16Sr II (Peanut WB group)	Clade_2	33	729
MDV3167386.1			171	Not_evaluated_Pipeline	C22	131	sC16	GCA_032886595.1	No	16Sr II (Peanut WB group)	Clade_2	32	71
MDV3176898.1			171	Not_evaluated_Pipeline	C22	131	sC16	GCA_032886615.1	No	16Sr II (Peanut WB group)	Clade_2	34	71
MDV3172728.1			171	Not_evaluated_Pipeline	C22	131	sC16	GCA_032886635.1	No	16Sr II (Peanut WB group)	Clade_2	34	705
MDV3172179.1			171	Not_evaluated_Pipeline	C22	131	sC16	GCA_032886655.1	No	16Sr II (Peanut WB group)	Clade_2	34	71
MDV3165691.1			171	Not_evaluated_Pipeline	C22	131	sC16	GCA_032886735.1	No	16Sr II (Peanut WB group)	Clade_2	34	71
MDV3173072.1			171	Not_evaluated_Pipeline	C22	131	sC16	GCA_032886745.1	No	16Sr II (Peanut WB group)	Clade_2	34	71
MDV3169317.1			171	Not_evaluated_Pipeline	C22	131	sC16	GCA_032886795.1	No	16Sr II (Peanut WB group)	Clade_2	34	71
MDV3169809.1			171	Not_evaluated_Pipeline	C22	131	sC16	GCA_032886915.1	No	16Sr II (Peanut WB group)	Clade_2	34	71
MDV3174986.1			171	Not_evaluated_Pipeline	C22	131	sC16	GCA_032886955.1	No	16Sr II (Peanut WB group)	Clade_2	35	71
MDV3175540.1			171	Not_evaluated_Pipeline	C22	131	sC16	GCA_032886995.1	No	16Sr II (Peanut WB group)	Clade_2	34	71
MDV3171786.1			171	Not_evaluated_Pipeline	C22	131	sC16	GCA_032887035.1	No	16Sr II (Peanut WB group)	Clade_2	33	71
MDV3168986.1			171	Not_evaluated_Pipeline	C22	131	sC16	GCA_032887095.1	No	16Sr II (Peanut WB group)	Clade_2	29	71
MDV3164908.1			171	Not_evaluated_Pipeline	C22	131	sC16	GCA_032887215.1	No	16Sr II (Peanut WB group)	Clade_2	6	71
MDV3162837.1			171	Not_evaluated_Pipeline	C22	131	sC16	GCA_032887275.1	No	16Sr II (Peanut WB group)	Clade_2	30	71
MDV3163856.1			171	Not_evaluated_Pipeline	C22	131	sC16	GCA_032887315.1	No	16Sr II (Peanut WB group)	Clade_2	32	71
MDV3160970.1			171	Not_evaluated_Pipeline	C22	131	sC16	GCA_032887335.1	No	16Sr II (Peanut WB group)	Clade_2	33	705
MDV3154921.1			171	Not_evaluated_Pipeline	C22	131	sC16	GCA_032887395.1	No	16Sr II (Peanut WB group)	Clade_2	40	705
MDV3161944.1			171	Not_evaluated_Pipeline	C22	131	sC16	GCA_032887435.1	No	16Sr II (Peanut WB group)	Clade_2	32	705
MDV3158968.1			171	Not_evaluated_Pipeline	C22	131	sC16	GCA_032887495.1	No	16Sr II (Peanut WB group)	Clade_2	26	71
MDV3154533.1			171	Not_evaluated_Pipeline	C22	131	sC16	GCA_032887515.1	No	16Sr II (Peanut WB group)	Clade_2	31	705
MDV3156707.1			171	Not_evaluated_Pipeline	C22	131	sC16	GCA_032887535.1	No	16Sr II (Peanut WB group)	Clade_2	30	729
MDV3151567.1			171	Not_evaluated_Pipeline	C22	131	sC16	GCA_032887555.1	No	16Sr II (Peanut WB group)	Clade_2	31	705
MDV3152351.1			171	Not_evaluated_Pipeline	C22	131	sC16	GCA_032887635.1	No	16Sr II (Peanut WB group)	Clade_2	35	71
MDV3159460.1			171	Not_evaluated_Pipeline	C22	131	sC16	GCA_032887655.1	No	16Sr II (Peanut WB group)	Clade_2	35	729
MDV3159917.1			171	Not_evaluated_Pipeline	C22	131	sC16	GCA_032887755.1	No	16Sr II (Peanut WB group)	Clade_2	33	705
MDV3157731.1			171	Not_evaluated_Pipeline	C22	131	sC16	GCA_032887795.1	No	16Sr II (Peanut WB group)	Clade_2	32	729
MDV3153547.1			171	Not_evaluated_Pipeline	C22	131	sC16	GCA_032887815.1	No	16Sr II (Peanut WB group)	Clade_2	34	71
MDV3160593.1			171	Not_evaluated_Pipeline	C22	131	sC16	GCA_032887835.1	No	16Sr II (Peanut WB group)	Clade_2	29	705
MDV3155914.1			171	Not_evaluated_Pipeline	C22	131	sC16	GCA_032887855.1	No	16Sr II (Peanut WB group)	Clade_2	34	71
MDV3150100.1			171	Not_evaluated_Pipeline	C22	131	sC16	GCA_032887865.1	No	16Sr II (Peanut WB group)	Clade_2	33	71
MDV3151987.1			171	Not_evaluated_Pipeline	C22	131	sC16	GCA_032887895.1	No	16Sr II (Peanut WB group)	Clade_2	34	71
MDV3150574.1			171	Not_evaluated_Pipeline	C22	131	sC16	GCA_032887915.1	No	16Sr II (Peanut WB group)	Clade_2	32	71
MDV3150983.1			171	Not_evaluated_Pipeline	C22	131	sC16	GCA_032887935.1	No	16Sr II (Peanut WB group)	Clade_2	31	71
MDV3149706.1			171	Not_evaluated_Pipeline	C22	131	sC16	GCA_032887955.1	No	16Sr II (Peanut WB group)	Clade_2	31	71
MDV3155457.1			171	Not_evaluated_Pipeline	C22	131	sC16	GCA_032887975.1	No	16Sr II (Peanut WB group)	Clade_2	33	71
MDV3156253.1			171	Not_evaluated_Pipeline	C22	131	sC16	GCA_032887995.1	No	16Sr II (Peanut WB group)	Clade_2	34	71
MDV3149241.1			171	Not_evaluated_Pipeline	C22	131	sC16	GCA_032888005.1	No	16Sr II (Peanut WB group)	Clade_2	34	71
MDV3137491.1			171	Not_evaluated_Pipeline	C22	131	sC16	GCA_032888035.1	No	16Sr II (Peanut WB group)	Clade_2	29	71
MDV3152890.1			171	Not_evaluated_Pipeline	C22	131	sC16	GCA_032888055.1	No	16Sr II (Peanut WB group)	Clade_2	34	71
MDV3145951.1			171	Not_evaluated_Pipeline	C22	131	sC16	GCA_032888075.1	No	16Sr II (Peanut WB group)	Clade_2	33	71
MDV3140381.1			171	Not_evaluated_Pipeline	C22	131	sC16	GCA_032888115.1	No	16Sr II (Peanut WB group)	Clade_2	25	71
MDV3141971.1			171	Not_evaluated_Pipeline	C22	131	sC16	GCA_032888135.1	No	16Sr II (Peanut WB group)	Clade_2	32	71
MDV3144522.1			171	Not_evaluated_Pipeline	C22	131	sC16	GCA_032888155.1	No	16Sr II (Peanut WB group)	Clade_2	33	71
MDV3137884.1			171	Not_evaluated_Pipeline	C22	131	sC16	GCA_032888175.1	No	16Sr II (Peanut WB group)	Clade_2	33	71
MDV3142986.1			171	Not_evaluated_Pipeline	C22	131	sC16	GCA_032888195.1	No	16Sr II (Peanut WB group)	Clade_2	37	705
MDV3138228.1			171	Not_evaluated_Pipeline	C22	131	sC16	GCA_032888215.1	No	16Sr II (Peanut WB group)	Clade_2	34	71
MDV3146372.1			171	Not_evaluated_Pipeline	C22	131	sC16	GCA_032888235.1	No	16Sr II (Peanut WB group)	Clade_2	33	705
MDV3143530.1			171	Not_evaluated_Pipeline	C22	131	sC16	GCA_032888275.1	No	16Sr II (Peanut WB group)	Clade_2	33	71
MDV3146920.1			171	Not_evaluated_Pipeline	C22	131	sC16	GCA_032888295.1	No	16Sr II (Peanut WB group)	Clade_2	32	705
MDV3140782.1			171	Not_evaluated_Pipeline	C22	131	sC16	GCA_032888315.1	No	16Sr II (Peanut WB group)	Clade_2	31	729
MDV3139208.1			171	Not_evaluated_Pipeline	C22	131	sC16	GCA_032888335.1	No	16Sr II (Peanut WB group)	Clade_2	35	71
MDV3142499.1			171	Not_evaluated_Pipeline	C22	131	sC16	GCA_032888355.1	No	16Sr II (Peanut WB group)	Clade_2	33	71
MDV3144100.1			171	Not_evaluated_Pipeline	C22	131	sC16	GCA_032888375.1	No	16Sr II (Peanut WB group)	Clade_2	27	729
MDV3136872.1			171	Not_evaluated_Pipeline	C22	131	sC16	GCA_032888385.1	No	16Sr II (Peanut WB group)	Clade_2	32	71
MDV3147704.1			171	Not_evaluated_Pipeline	C22	131	sC16	GCA_032888415.1	No	16Sr II (Peanut WB group)	Clade_2	31	71
MDV3144941.1			171	Not_evaluated_Pipeline	C22	131	sC16	GCA_032888435.1	No	16Sr II (Peanut WB group)	Clade_2	34	71
MDV3139761.1			171	Not_evaluated_Pipeline	C22	131	sC16	GCA_032888455.1	No	16Sr II (Peanut WB group)	Clade_2	34	705
MDV3145414.1			171	Not_evaluated_Pipeline	C22	131	sC16	GCA_032888495.1	No	16Sr II (Peanut WB group)	Clade_2	33	705
MDV3147366.1			171	Not_evaluated_Pipeline	C22	131	sC16	GCA_032888515.1	No	16Sr II (Peanut WB group)	Clade_2	33	705
MDV3148351.1			171	Not_evaluated_Pipeline	C22	131	sC16	GCA_032888535.1	No	16Sr II (Peanut WB group)	Clade_2	32	705
MDV3141121.1			171	Not_evaluated_Pipeline	C22	131	sC16	GCA_032888555.1	No	16Sr II (Peanut WB group)	Clade_2	13	1519
MDV3141734.1			171	Not_evaluated_Pipeline	C22	131	sC16	GCA_032888575.1	No	16Sr II (Peanut WB group)	Clade_2	27	71
WP_004994987.1			173	Not_evaluated_Pipeline	C22	131	sC16	GCF_000364425.1	No	16Sr II (Peanut WB group)	Clade_2	35	1488
WP_213680313.1			171	Not_evaluated_Pipeline	C22	131	sC16	GCF_015239935.1	No	16Sr II (Peanut WB group)	Clade_2	40	71
WP_213680313.1			171	Not_evaluated_Pipeline	C22	131	sC16	GCF_018390775.2	No	16Sr II (Peanut WB group)	Clade_2	31	71
WP_213680313.1			171	Not_evaluated_Pipeline	C22	131	sC16	GCF_024425255.1	No	16Sr II (Peanut WB group)	Clade_2	31	71
WP_255872632.1			171	Not_evaluated_Pipeline	C22	131	sC16	GCF_024425275.1	No	16Sr II (Peanut WB group)	Clade_2	33	705
WP_255872632.1			171	Not_evaluated_Pipeline	C22	131	sC16	GCF_030586665.1	No	16Sr II (Peanut WB group)	Clade_2	32	705
WP_304622904.1			171	Not_evaluated_Pipeline	C22	131	sC16	GCF_030586685.1	No	16Sr II (Peanut WB group)	Clade_2	33	729
WP_304622904.1			171	Not_evaluated_Pipeline	C22	131	sC16	GCF_030586705.1	No	16Sr II (Peanut WB group)	Clade_2	33	729
WP_255872632.1			171	Not_evaluated_Pipeline	C22	131	sC16	GCF_030586715.1	No	16Sr II (Peanut WB group)	Clade_2	33	705
WP_304513605.1			177	Not_evaluated_Pipeline	C22	131	sC16	GCF_030586815.1	No	16Sr II (Peanut WB group)	Clade_2	16	1232
WP_213680313.1			171	Not_evaluated_Pipeline	C22	131	sC16	GCF_030586885.1	No	16Sr II (Peanut WB group)	Clade_2	32	71
WP_004994987.1			173	Not_evaluated_Pipeline	C22	131	sC16	GCF_030586915.1	No	16Sr II (Peanut WB group)	Clade_2	37	1488
WP_213680313.1			171	Not_evaluated_Pipeline	C22	131	sC16	GCF_030586945.1	No	16Sr II (Peanut WB group)	Clade_2	34	71
WP_213680313.1			171	Not_evaluated_Pipeline	C22	131	sC16	GCF_030586965.1	No	16Sr II (Peanut WB group)	Clade_2	38	71
WP_213680313.1			171	Not_evaluated_Pipeline	C22	131	sC16	GCF_030586985.1	No	16Sr II (Peanut WB group)	Clade_2	33	71
WP_213680313.1			171	Not_evaluated_Pipeline	C22	131	sC16	GCF_030587015.1	No	16Sr II (Peanut WB group)	Clade_2	33	71
WP_213680313.1			171	Not_evaluated_Pipeline	C22	131	sC16	GCF_030587035.1	No	16Sr II (Peanut WB group)	Clade_2	33	71
WP_213680313.1			171	Not_evaluated_Pipeline	C22	131	sC16	GCF_030587065.1	No	16Sr II (Peanut WB group)	Clade_2	31	71
WP_213680313.1			171	Not_evaluated_Pipeline	C22	131	sC16	GCF_030587075.1	No	16Sr II (Peanut WB group)	Clade_2	33	71
WP_213680313.1			171	Not_evaluated_Pipeline	C22	131	sC16	GCF_030587105.1	No	16Sr II (Peanut WB group)	Clade_2	33	71
WP_213680313.1			171	Not_evaluated_Pipeline	C22	131	sC16	GCF_030587125.1	No	16Sr II (Peanut WB group)	Clade_2	34	71
WP_213680313.1			171	Not_evaluated_Pipeline	C22	131	sC16	GCF_030587135.1	No	16Sr II (Peanut WB group)	Clade_2	33	71
WP_004994987.1			173	Not_evaluated_Pipeline	C22	131	sC16	GCF_030587205.1	No	16Sr II (Peanut WB group)	Clade_2	32	1488
TKA88115.1			116	48.08	No_Cluster		sC160	GCA_005093185.1	No	16Sr I (Aster yellows group)	Clade_1	67	471
WEX19372.1			116	48.08	No_Cluster		sC160	GCA_030686925.1	No	16Sr I (Aster yellows group)	Clade_1	66	471
WP_042068083.1			116	48.08	No_Cluster		sC160	GCF_000744065.1	No	16Sr I (Aster yellows group)	Clade_1	47	471
TKA87727.1			315	51.41	C131	3	sC161	GCA_005093185.1	No	16Sr I (Aster yellows group)	Clade_1	67	442
WEX20091.1			315	51.41	C131	3	sC161	GCA_030686925.1	No	16Sr I (Aster yellows group)	Clade_1	66	442
WP_042067547.1			315	51.41	C131	3	sC161	GCF_000744065.1	No	16Sr I (Aster yellows group)	Clade_1	47	442
MDV3202606.1			334	70.31	C128	5	sC162	GCA_032884575.1	No	16Sr VIII (Loofah wiches'-broom group)	Clade_2	25	856
MDV3196018.1			332	66.96	C128	5	sC162	GCA_032884775.1	No	16Sr VIII (Loofah wiches'-broom group)	Clade_2	29	747
WP_318676075.1			334	67.81	C128	5	sC162	GCF_032886435.1	No	16Sr VIII (Loofah wiches'-broom group)	Clade_2	30	1290
WP_318676075.1			334	67.81	C128	5	sC162	GCF_032886495.1	No	16Sr VIII (Loofah wiches'-broom group)	Clade_2	28	1290
WP_318676075.1			334	67.81	C128	5	sC162	GCF_032886515.1	No	16Sr VIII (Loofah wiches'-broom group)	Clade_2	20	1290
MCQ9618707.1			251	Not_evaluated_Pipeline	C3	284	sC163	GCA_024586395.1	No	16Sr III (X-disease group)	Clade_2	28	40
WEK82626.1			246	63.73	C3	284	sC163	GCA_029746895.1	Yes	16Sr III (X-disease group)	Clade_2	44	414
WP_053521349.1			246	Not_evaluated_Pipeline	C3	284	sC163	GCF_001277135.1	No	16Sr III (X-disease group)	Clade_2	28	1835
TKA87894.1			173	87.42	C98	5	sC164	GCA_005093185.1	No	16Sr I (Aster yellows group)	Clade_1	67	449
WEX19687.1			173	87.42	C98	5	sC164	GCA_030686925.1	No	16Sr I (Aster yellows group)	Clade_1	66	449
WP_042067803.1			173	87.42	C98	5	sC164	GCF_000744065.1	No	16Sr I (Aster yellows group)	Clade_1	47	449
CAM11934.1			223	88.11	C7	187	sC165	GCA_000069925.1	Yes	16Sr XII (Stolbur group)	Clade_1	35	2
WP_235043294.1			223	88.11	C7	187	sC165	GCF_000397185.1	Yes	16Sr XII (Stolbur group)	Clade_1	43	2
WEK82409.1			50	70.31	C138	3	sC166	GCA_029746895.1	Yes	16Sr III (X-disease group)	Clade_2	44	1331
MDW3617778.1			50	Not_evaluated_Pipeline	C138	3	sC166	GCA_033391615.1	No	16Sr III (X-disease group)	Clade_2	34	1331
WP_017191676.1			50	Not_evaluated_Pipeline	C138	3	sC166	GCF_000309465.1	No	16Sr III (X-disease group)	Clade_2	29	1331
WP_178733991.1			407	Not_evaluated_Pipeline	C70	9	sC167	GCF_013391955.1	No	16Sr III (X-disease group)	Clade_2	56	574
WP_203552328.1			405	Not_evaluated_Pipeline	C70	9	sC167	GCF_016876135.2	No	16Sr XIII (Mexican periwinkle virescence group)	Clade_1	39	2029
WP_227807100.1			412	54.94	C70	9	sC167	GCF_020714625.1	Yes	16Sr I (Aster yellows group)	Clade_1	36	1007
TKA87899.1			18	83.61	C132	3	sC168	GCA_005093185.1	No	16Sr I (Aster yellows group)	Clade_1	67	450
WEX19692.1			18	83.61	C132	3	sC168	GCA_030686925.1	No	16Sr I (Aster yellows group)	Clade_1	66	450
WP_172642334.1			18	83.61	C132	3	sC168	GCF_000744065.1	No	16Sr I (Aster yellows group)	Clade_1	47	450
TKA88025.1			31	75.02	C135	3	sC169	GCA_005093185.1	No	16Sr I (Aster yellows group)	Clade_1	67	462
WEX19520.1			31	75.02	C135	3	sC169	GCA_030686925.1	No	16Sr I (Aster yellows group)	Clade_1	66	462
WP_042067818.1			31	75.02	C135	3	sC169	GCF_000744065.1	No	16Sr I (Aster yellows group)	Clade_1	47	462
QLL36918.1			239	Not_evaluated_Pipeline	C7	187	sC17	GCA_001307505.2	No	16Sr II (Peanut WB group)	Clade_2	39	1502
UQV26970.1			239	76.81	C7	187	sC17	GCA_015239935.3	Yes	16Sr II (Peanut WB group)	Clade_2	36	707
WEX20385.1			239	78.14	C7	187	sC17	GCA_029457555.1	Yes	16Sr II (Peanut WB group)	Clade_2	40	868
WKV64164.1			239	Not_evaluated_Pipeline	C7	187	sC17	GCA_030544865.1	No	16Sr II (Peanut WB group)	Clade_2	39	1502
WMW50158.1			239	Not_evaluated_Pipeline	C7	187	sC17	GCA_031326065.1	No	16Sr II (Peanut WB group)	Clade_2	39	1502
MDV3204455.1			239	Not_evaluated_Pipeline	C7	187	sC17	GCA_032884585.1	No	16Sr II (Peanut WB group)	Clade_2	45	707
MDV3203017.1			239	Not_evaluated_Pipeline	C7	187	sC17	GCA_032884595.1	No	16Sr II (Peanut WB group)	Clade_2	34	859
MDV3203523.1			239	Not_evaluated_Pipeline	C7	187	sC17	GCA_032884735.1	No	16Sr II (Peanut WB group)	Clade_2	32	707
MDV3203697.1			239	Not_evaluated_Pipeline	C7	187	sC17	GCA_032884755.1	No	16Sr II (Peanut WB group)	Clade_2	29	81
MDV3196152.1			239	Not_evaluated_Pipeline	C7	187	sC17	GCA_032884775.1	No	16Sr VIII (Loofah wiches'-broom group)	Clade_2	29	81
MDV3199919.1			239	Not_evaluated_Pipeline	C7	187	sC17	GCA_032884785.1	No	16Sr II (Peanut WB group)	Clade_2	31	829
MDV3198926.1			239	Not_evaluated_Pipeline	C7	187	sC17	GCA_032884815.1	No	16Sr II (Peanut WB group)	Clade_2	33	707
MDV3194349.1			239	Not_evaluated_Pipeline	C7	187	sC17	GCA_032884915.1	No	16Sr II (Peanut WB group)	Clade_2	34	341
MDV3204964.1			239	Not_evaluated_Pipeline	C7	187	sC17	GCA_032884965.1	No	16Sr II (Peanut WB group)	Clade_2	32	707
MDV3202066.1			239	Not_evaluated_Pipeline	C7	187	sC17	GCA_032884975.1	No	16Sr II (Peanut WB group)	Clade_2	33	81
MDV3197184.1			239	Not_evaluated_Pipeline	C7	187	sC17	GCA_032885015.1	No	16Sr II (Peanut WB group)	Clade_2	33	707
MDV3201775.1			239	Not_evaluated_Pipeline	C7	187	sC17	GCA_032885195.1	No	16Sr II (Peanut WB group)	Clade_2	38	707
MDV3200826.1			239	Not_evaluated_Pipeline	C7	187	sC17	GCA_032885235.1	No	16Sr II (Peanut WB group)	Clade_2	34	707
MDV3199173.1			239	Not_evaluated_Pipeline	C7	187	sC17	GCA_032885335.1	No	16Sr II (Peanut WB group)	Clade_2	35	707
MDV3194928.1			239	Not_evaluated_Pipeline	C7	187	sC17	GCA_032885355.1	No	16Sr II (Peanut WB group)	Clade_2	31	707
MDV3181671.1			239	Not_evaluated_Pipeline	C7	187	sC17	GCA_032885375.1	No	16Sr II (Peanut WB group)	Clade_2	32	707
MDV3193155.1			239	Not_evaluated_Pipeline	C7	187	sC17	GCA_032885455.1	No	16Sr II (Peanut WB group)	Clade_2	41	707
MDV3186634.1			239	Not_evaluated_Pipeline	C7	187	sC17	GCA_032885475.1	No	16Sr II (Peanut WB group)	Clade_2	31	707
MDV3183105.1			239	Not_evaluated_Pipeline	C7	187	sC17	GCA_032885485.1	No	16Sr II (Peanut WB group)	Clade_2	32	341
MDV3183580.1			239	Not_evaluated_Pipeline	C7	187	sC17	GCA_032885555.1	No	16Sr II (Peanut WB group)	Clade_2	35	707
MDV3188502.1			239	Not_evaluated_Pipeline	C7	187	sC17	GCA_032885685.1	No	16Sr II (Peanut WB group)	Clade_2	33	341
MDV3190147.1			239	Not_evaluated_Pipeline	C7	187	sC17	GCA_032885715.1	No	16Sr II (Peanut WB group)	Clade_2	25	341
MDV3193683.1			239	Not_evaluated_Pipeline	C7	187	sC17	GCA_032885725.1	No	16Sr II (Peanut WB group)	Clade_2	33	707
MDV3185605.1			239	Not_evaluated_Pipeline	C7	187	sC17	GCA_032885735.1	No	16Sr II (Peanut WB group)	Clade_2	32	341
MDV3190579.1			239	Not_evaluated_Pipeline	C7	187	sC17	GCA_032885795.1	No	16Sr II (Peanut WB group)	Clade_2	33	341
MDV3186178.1			239	Not_evaluated_Pipeline	C7	187	sC17	GCA_032885895.1	No	16Sr II (Peanut WB group)	Clade_2	32	341
MDV3182086.1			239	Not_evaluated_Pipeline	C7	187	sC17	GCA_032885905.1	No	16Sr II (Peanut WB group)	Clade_2	34	81
MDV3180944.1			239	Not_evaluated_Pipeline	C7	187	sC17	GCA_032885945.1	No	16Sr II (Peanut WB group)	Clade_2	35	341
MDV3187552.1			239	Not_evaluated_Pipeline	C7	187	sC17	GCA_032886075.1	No	16Sr II (Peanut WB group)	Clade_2	34	707
MDV3192127.1			239	Not_evaluated_Pipeline	C7	187	sC17	GCA_032886095.1	No	16Sr II (Peanut WB group)	Clade_2	34	341
MDV3180170.1			239	Not_evaluated_Pipeline	C7	187	sC17	GCA_032886155.1	No	16Sr II (Peanut WB group)	Clade_2	36	81
MDV3191512.1			239	Not_evaluated_Pipeline	C7	187	sC17	GCA_032886175.1	No	16Sr II (Peanut WB group)	Clade_2	36	81
MDV3191055.1			239	Not_evaluated_Pipeline	C7	187	sC17	GCA_032886225.1	No	16Sr II (Peanut WB group)	Clade_2	34	81
MDV3179327.1			239	Not_evaluated_Pipeline	C7	187	sC17	GCA_032886255.1	No	16Sr II (Peanut WB group)	Clade_2	34	81
MDV3188045.1			239	Not_evaluated_Pipeline	C7	187	sC17	GCA_032886295.1	No	16Sr II (Peanut WB group)	Clade_2	34	707
MDV3184047.1			239	Not_evaluated_Pipeline	C7	187	sC17	GCA_032886315.1	No	16Sr II (Peanut WB group)	Clade_2	34	81
MDV3184485.1			239	Not_evaluated_Pipeline	C7	187	sC17	GCA_032886335.1	No	16Sr II (Peanut WB group)	Clade_2	33	81
MDV3189584.1			239	Not_evaluated_Pipeline	C7	187	sC17	GCA_032886355.1	No	16Sr II (Peanut WB group)	Clade_2	33	707
MDV3178069.1			239	Not_evaluated_Pipeline	C7	187	sC17	GCA_032886375.1	No	16Sr II (Peanut WB group)	Clade_2	33	707
MDV3179757.1			239	Not_evaluated_Pipeline	C7	187	sC17	GCA_032886395.1	No	16Sr II (Peanut WB group)	Clade_2	34	81
MDV3176619.1			239	Not_evaluated_Pipeline	C7	187	sC17	GCA_032886415.1	No	16Sr II (Peanut WB group)	Clade_2	32	81
MDV3173557.1			239	Not_evaluated_Pipeline	C7	187	sC17	GCA_032886455.1	No	16Sr VIII (Loofah wiches'-broom group)	Clade_2	23	81
MDV3168464.1			239	Not_evaluated_Pipeline	C7	187	sC17	GCA_032886535.1	No	16Sr II (Peanut WB group)	Clade_2	31	1285
MDV3176302.1			239	Not_evaluated_Pipeline	C7	187	sC17	GCA_032886575.1	No	16Sr II (Peanut WB group)	Clade_2	33	707
MDV3167555.1			239	Not_evaluated_Pipeline	C7	187	sC17	GCA_032886595.1	No	16Sr II (Peanut WB group)	Clade_2	32	341
MDV3177009.1			239	Not_evaluated_Pipeline	C7	187	sC17	GCA_032886615.1	No	16Sr II (Peanut WB group)	Clade_2	34	81
MDV3172891.1			239	Not_evaluated_Pipeline	C7	187	sC17	GCA_032886635.1	No	16Sr II (Peanut WB group)	Clade_2	34	707
MDV3172428.1			239	Not_evaluated_Pipeline	C7	187	sC17	GCA_032886655.1	No	16Sr II (Peanut WB group)	Clade_2	34	81
MDV3165945.1			239	Not_evaluated_Pipeline	C7	187	sC17	GCA_032886735.1	No	16Sr II (Peanut WB group)	Clade_2	34	81
MDV3173406.1			239	Not_evaluated_Pipeline	C7	187	sC17	GCA_032886745.1	No	16Sr II (Peanut WB group)	Clade_2	34	81
MDV3165574.1			241	Not_evaluated_Pipeline	C7	187	sC17	GCA_032886765.1	No	16Sr II (Peanut WB group)	Clade_2	31	148
MDV3169560.1			239	Not_evaluated_Pipeline	C7	187	sC17	GCA_032886795.1	No	16Sr II (Peanut WB group)	Clade_2	34	81
MDV3171365.1			239	Not_evaluated_Pipeline	C7	187	sC17	GCA_032886835.1	No	16Sr II (Peanut WB group)	Clade_2	12	81
MDV3169843.1			239	Not_evaluated_Pipeline	C7	187	sC17	GCA_032886915.1	No	16Sr II (Peanut WB group)	Clade_2	34	81
MDV3177479.1			239	Not_evaluated_Pipeline	C7	187	sC17	GCA_032886935.1	No	16Sr II (Peanut WB group)	Clade_2	24	81
MDV3175161.1			239	Not_evaluated_Pipeline	C7	187	sC17	GCA_032886955.1	No	16Sr II (Peanut WB group)	Clade_2	35	81
MDV3175770.1			239	Not_evaluated_Pipeline	C7	187	sC17	GCA_032886995.1	No	16Sr II (Peanut WB group)	Clade_2	34	81
MDV3171820.1			239	Not_evaluated_Pipeline	C7	187	sC17	GCA_032887035.1	No	16Sr II (Peanut WB group)	Clade_2	33	81
MDV3169113.1			239	Not_evaluated_Pipeline	C7	187	sC17	GCA_032887095.1	No	16Sr II (Peanut WB group)	Clade_2	29	81
MDV3163004.1			239	Not_evaluated_Pipeline	C7	187	sC17	GCA_032887275.1	No	16Sr II (Peanut WB group)	Clade_2	30	81
MDV3164126.1			239	Not_evaluated_Pipeline	C7	187	sC17	GCA_032887315.1	No	16Sr II (Peanut WB group)	Clade_2	32	81
MDV3161036.1			239	Not_evaluated_Pipeline	C7	187	sC17	GCA_032887335.1	No	16Sr II (Peanut WB group)	Clade_2	33	707
MDV3155171.1			239	Not_evaluated_Pipeline	C7	187	sC17	GCA_032887395.1	No	16Sr II (Peanut WB group)	Clade_2	40	707
MDV3162028.1			239	Not_evaluated_Pipeline	C7	187	sC17	GCA_032887435.1	No	16Sr II (Peanut WB group)	Clade_2	32	707
MDV3159104.1			239	Not_evaluated_Pipeline	C7	187	sC17	GCA_032887495.1	No	16Sr II (Peanut WB group)	Clade_2	26	81
MDV3154644.1			239	Not_evaluated_Pipeline	C7	187	sC17	GCA_032887515.1	No	16Sr II (Peanut WB group)	Clade_2	31	707
MDV3151613.1			239	Not_evaluated_Pipeline	C7	187	sC17	GCA_032887555.1	No	16Sr II (Peanut WB group)	Clade_2	31	707
MDV3152526.1			239	Not_evaluated_Pipeline	C7	187	sC17	GCA_032887635.1	No	16Sr II (Peanut WB group)	Clade_2	35	81
MDV3159698.1			239	Not_evaluated_Pipeline	C7	187	sC17	GCA_032887655.1	No	16Sr II (Peanut WB group)	Clade_2	35	707
MDV3157317.1			239	Not_evaluated_Pipeline	C7	187	sC17	GCA_032887715.1	No	16Sr II (Peanut WB group)	Clade_2	30	829
MDV3160050.1			239	Not_evaluated_Pipeline	C7	187	sC17	GCA_032887755.1	No	16Sr II (Peanut WB group)	Clade_2	33	707
MDV3157775.1			239	Not_evaluated_Pipeline	C7	187	sC17	GCA_032887795.1	No	16Sr II (Peanut WB group)	Clade_2	32	707
MDV3153716.1			239	Not_evaluated_Pipeline	C7	187	sC17	GCA_032887815.1	No	16Sr II (Peanut WB group)	Clade_2	34	341
MDV3156024.1			239	Not_evaluated_Pipeline	C7	187	sC17	GCA_032887855.1	No	16Sr II (Peanut WB group)	Clade_2	34	81
MDV3150293.1			239	Not_evaluated_Pipeline	C7	187	sC17	GCA_032887865.1	No	16Sr II (Peanut WB group)	Clade_2	33	81
MDV3152052.1			239	Not_evaluated_Pipeline	C7	187	sC17	GCA_032887895.1	No	16Sr II (Peanut WB group)	Clade_2	34	81
MDV3150766.1			239	Not_evaluated_Pipeline	C7	187	sC17	GCA_032887915.1	No	16Sr II (Peanut WB group)	Clade_2	32	81
MDV3149751.1			239	Not_evaluated_Pipeline	C7	187	sC17	GCA_032887955.1	No	16Sr II (Peanut WB group)	Clade_2	31	81
MDV3155502.1			239	Not_evaluated_Pipeline	C7	187	sC17	GCA_032887975.1	No	16Sr II (Peanut WB group)	Clade_2	33	81
MDV3156535.1			239	Not_evaluated_Pipeline	C7	187	sC17	GCA_032887995.1	No	16Sr II (Peanut WB group)	Clade_2	34	81
MDV3149402.1			239	Not_evaluated_Pipeline	C7	187	sC17	GCA_032888005.1	No	16Sr II (Peanut WB group)	Clade_2	34	81
MDV3152968.1			239	Not_evaluated_Pipeline	C7	187	sC17	GCA_032888055.1	No	16Sr II (Peanut WB group)	Clade_2	34	81
MDV3145852.1			239	Not_evaluated_Pipeline	C7	187	sC17	GCA_032888075.1	No	16Sr II (Peanut WB group)	Clade_2	33	81
MDV3142091.1			239	Not_evaluated_Pipeline	C7	187	sC17	GCA_032888135.1	No	16Sr II (Peanut WB group)	Clade_2	32	81
MDV3144560.1			239	Not_evaluated_Pipeline	C7	187	sC17	GCA_032888155.1	No	16Sr II (Peanut WB group)	Clade_2	33	81
MDV3137931.1			239	Not_evaluated_Pipeline	C7	187	sC17	GCA_032888175.1	No	16Sr II (Peanut WB group)	Clade_2	33	81
MDV3143057.1			239	Not_evaluated_Pipeline	C7	187	sC17	GCA_032888195.1	No	16Sr II (Peanut WB group)	Clade_2	37	707
MDV3138396.1			239	Not_evaluated_Pipeline	C7	187	sC17	GCA_032888215.1	No	16Sr II (Peanut WB group)	Clade_2	34	81
MDV3146457.1			239	Not_evaluated_Pipeline	C7	187	sC17	GCA_032888235.1	No	16Sr II (Peanut WB group)	Clade_2	33	707
MDV3143734.1			239	Not_evaluated_Pipeline	C7	187	sC17	GCA_032888275.1	No	16Sr II (Peanut WB group)	Clade_2	33	341
MDV3147023.1			239	Not_evaluated_Pipeline	C7	187	sC17	GCA_032888295.1	No	16Sr II (Peanut WB group)	Clade_2	32	707
MDV3140798.1			239	Not_evaluated_Pipeline	C7	187	sC17	GCA_032888315.1	No	16Sr II (Peanut WB group)	Clade_2	31	707
MDV3139371.1			239	Not_evaluated_Pipeline	C7	187	sC17	GCA_032888335.1	No	16Sr II (Peanut WB group)	Clade_2	35	680
MDV3142562.1			239	Not_evaluated_Pipeline	C7	187	sC17	GCA_032888355.1	No	16Sr II (Peanut WB group)	Clade_2	33	81
MDV3144023.1			239	Not_evaluated_Pipeline	C7	187	sC17	GCA_032888375.1	No	16Sr II (Peanut WB group)	Clade_2	27	707
MDV3137160.1			239	Not_evaluated_Pipeline	C7	187	sC17	GCA_032888385.1	No	16Sr II (Peanut WB group)	Clade_2	32	81
MDV3147812.1			239	Not_evaluated_Pipeline	C7	187	sC17	GCA_032888415.1	No	16Sr II (Peanut WB group)	Clade_2	31	81
MDV3144978.1			239	Not_evaluated_Pipeline	C7	187	sC17	GCA_032888435.1	No	16Sr II (Peanut WB group)	Clade_2	34	81
MDV3139896.1			239	Not_evaluated_Pipeline	C7	187	sC17	GCA_032888455.1	No	16Sr II (Peanut WB group)	Clade_2	34	707
MDV3145583.1			239	Not_evaluated_Pipeline	C7	187	sC17	GCA_032888495.1	No	16Sr II (Peanut WB group)	Clade_2	33	707
MDV3147458.1			239	Not_evaluated_Pipeline	C7	187	sC17	GCA_032888515.1	No	16Sr II (Peanut WB group)	Clade_2	33	707
MDV3148333.1			239	Not_evaluated_Pipeline	C7	187	sC17	GCA_032888535.1	No	16Sr II (Peanut WB group)	Clade_2	32	707
WP_004994665.1			239	Not_evaluated_Pipeline	C7	187	sC17	GCF_000364425.1	No	16Sr II (Peanut WB group)	Clade_2	35	1502
WP_213680346.1			239	Not_evaluated_Pipeline	C7	187	sC17	GCF_015239935.1	No	16Sr II (Peanut WB group)	Clade_2	40	707
WP_213680346.1			239	Not_evaluated_Pipeline	C7	187	sC17	GCF_018390775.2	No	16Sr II (Peanut WB group)	Clade_2	31	707
WP_255884566.1			239	Not_evaluated_Pipeline	C7	187	sC17	GCF_024425255.1	No	16Sr II (Peanut WB group)	Clade_2	31	81
WP_213680346.1			239	Not_evaluated_Pipeline	C7	187	sC17	GCF_024425275.1	No	16Sr II (Peanut WB group)	Clade_2	33	707
WP_213680346.1			239	Not_evaluated_Pipeline	C7	187	sC17	GCF_030586665.1	No	16Sr II (Peanut WB group)	Clade_2	32	707
WP_213680346.1			239	Not_evaluated_Pipeline	C7	187	sC17	GCF_030586685.1	No	16Sr II (Peanut WB group)	Clade_2	33	707
WP_213680346.1			239	Not_evaluated_Pipeline	C7	187	sC17	GCF_030586705.1	No	16Sr II (Peanut WB group)	Clade_2	33	707
WP_304622998.1			239	Not_evaluated_Pipeline	C7	187	sC17	GCF_030586715.1	No	16Sr II (Peanut WB group)	Clade_2	33	1285
WP_304513660.1			244	Not_evaluated_Pipeline	C7	187	sC17	GCF_030586815.1	No	16Sr II (Peanut WB group)	Clade_2	16	1234
WP_255884566.1			239	Not_evaluated_Pipeline	C7	187	sC17	GCF_030586885.1	No	16Sr II (Peanut WB group)	Clade_2	32	81
WP_004994665.1			239	Not_evaluated_Pipeline	C7	187	sC17	GCF_030586915.1	No	16Sr II (Peanut WB group)	Clade_2	37	1502
WP_213680346.1			239	Not_evaluated_Pipeline	C7	187	sC17	GCF_030586945.1	No	16Sr II (Peanut WB group)	Clade_2	34	707
WP_213680346.1			239	Not_evaluated_Pipeline	C7	187	sC17	GCF_030586965.1	No	16Sr II (Peanut WB group)	Clade_2	38	707
WP_255884566.1			239	Not_evaluated_Pipeline	C7	187	sC17	GCF_030586985.1	No	16Sr II (Peanut WB group)	Clade_2	33	81
WP_255884566.1			239	Not_evaluated_Pipeline	C7	187	sC17	GCF_030587015.1	No	16Sr II (Peanut WB group)	Clade_2	33	81
WP_255884566.1			239	Not_evaluated_Pipeline	C7	187	sC17	GCF_030587035.1	No	16Sr II (Peanut WB group)	Clade_2	33	81
WP_255884566.1			239	Not_evaluated_Pipeline	C7	187	sC17	GCF_030587065.1	No	16Sr II (Peanut WB group)	Clade_2	31	81
WP_255884566.1			239	Not_evaluated_Pipeline	C7	187	sC17	GCF_030587075.1	No	16Sr II (Peanut WB group)	Clade_2	33	81
WP_255884566.1			239	Not_evaluated_Pipeline	C7	187	sC17	GCF_030587105.1	No	16Sr II (Peanut WB group)	Clade_2	33	81
WP_255884566.1			239	Not_evaluated_Pipeline	C7	187	sC17	GCF_030587125.1	No	16Sr II (Peanut WB group)	Clade_2	34	81
WP_255884566.1			239	Not_evaluated_Pipeline	C7	187	sC17	GCF_030587135.1	No	16Sr II (Peanut WB group)	Clade_2	33	81
WP_304513431.1			239	Not_evaluated_Pipeline	C7	187	sC17	GCF_030587205.1	No	16Sr II (Peanut WB group)	Clade_2	32	1225
WP_255884566.1			239	Not_evaluated_Pipeline	C7	187	sC17	GCF_032886435.1	No	16Sr VIII (Loofah wiches'-broom group)	Clade_2	30	81
WP_255884566.1			239	Not_evaluated_Pipeline	C7	187	sC17	GCF_032886495.1	No	16Sr VIII (Loofah wiches'-broom group)	Clade_2	28	81
WP_122225337.1			37	84.02	C147	3	sC170	GCF_003698095.1	No	16Sr XII (Stolbur group)	Clade_1	52	615
WP_122225518.1			39	86.3	C147	3	sC170	GCF_003698095.1	No	16Sr XII (Stolbur group)	Clade_1	52	628
WP_122225653.1			39	82.45	C147	3	sC170	GCF_003698095.1	No	16Sr XII (Stolbur group)	Clade_1	52	650
TKA87912.1			142	64.7	C142	4	sC171	GCA_005093185.1	No	16Sr I (Aster yellows group)	Clade_1	67	434
WEX19705.1			142	64.7	C142	4	sC171	GCA_030686925.1	No	16Sr I (Aster yellows group)	Clade_1	66	434
WP_041624770.1			142	65.51	C142	4	sC171	GCF_000009845.1	No	16Sr I (Aster yellows group)	Clade_1	52	1808
WP_041624770.1			142	65.51	C142	4	sC171	GCF_000744065.1	No	16Sr I (Aster yellows group)	Clade_1	47	1808
CCP88678.1			461	Not_evaluated_Pipeline	C44	34	sC172	GCA_000970395.1	No	16Sr XII (Stolbur group)	Clade_1	24	15
WP_023161161.1			461	95.15	C44	34	sC172	GCF_000970375.1	Yes	16Sr XII (Stolbur group)	Clade_1	23	1737
WP_122225411.1			464	Not_evaluated_Pipeline	C44	34	sC172	GCF_003698095.1	No	16Sr XII (Stolbur group)	Clade_1	52	618
TKA87987.1			175	40.01	No_Cluster		sC173	GCA_005093185.1	No	16Sr I (Aster yellows group)	Clade_1	67	457
WEX19485.1			175	40.01	No_Cluster		sC173	GCA_030686925.1	No	16Sr I (Aster yellows group)	Clade_1	66	457
WP_042068061.1			175	40.01	No_Cluster		sC173	GCF_000744065.1	No	16Sr I (Aster yellows group)	Clade_1	47	457
WP_219474483.1			129	Not_evaluated_Pipeline	C51	18	sC174	GCF_019396865.1	No	16Sr I (Aster yellows group)	Clade_1	41	2169
WP_284928582.1			129	Not_evaluated_Pipeline	C51	18	sC174	GCF_020312115.2	No	16Sr V (Elm yellows group)	Clade_2	44	1186
WP_227807236.1			129	86.5	C51	18	sC174	GCF_020714625.1	Yes	16Sr I (Aster yellows group)	Clade_1	36	1015
MDV3202599.1			319	75.48	C94	6	sC175	GCA_032884575.1	No	16Sr VIII (Loofah wiches'-broom group)	Clade_2	25	228
MDV3173834.1			319	75.48	C94	6	sC175	GCA_032886455.1	No	16Sr VIII (Loofah wiches'-broom group)	Clade_2	23	228
WP_318676083.1			319	75.48	C94	6	sC175	GCF_032886435.1	No	16Sr VIII (Loofah wiches'-broom group)	Clade_2	30	228
WP_318676083.1			319	75.48	C94	6	sC175	GCF_032886515.1	No	16Sr VIII (Loofah wiches'-broom group)	Clade_2	20	228
TKA88246.1			26	82.02	C137	4	sC176	GCA_005093185.1	No	16Sr I (Aster yellows group)	Clade_1	67	477
WEX19345.1			26	82.02	C137	4	sC176	GCA_030686925.1	No	16Sr I (Aster yellows group)	Clade_1	66	477
WP_041624613.1			26	82.02	C137	4	sC176	GCF_000009845.1	No	16Sr I (Aster yellows group)	Clade_1	52	477
WP_041624613.1			26	82.02	C137	4	sC176	GCF_000744065.1	No	16Sr I (Aster yellows group)	Clade_1	47	477
TKA88019.1			31	57.46	C134	3	sC177	GCA_005093185.1	No	16Sr I (Aster yellows group)	Clade_1	67	461
WEX19516.1			31	57.46	C134	3	sC177	GCA_030686925.1	No	16Sr I (Aster yellows group)	Clade_1	66	461
WP_042068094.1			31	57.46	C134	3	sC177	GCF_000744065.1	No	16Sr I (Aster yellows group)	Clade_1	47	461
TKA87557.1			41	75.89	C129	3	sC178	GCA_005093185.1	No	16Sr I (Aster yellows group)	Clade_1	67	438
WEX19916.1			41	75.89	C129	3	sC178	GCA_030686925.1	No	16Sr I (Aster yellows group)	Clade_1	66	438
WP_041624701.1			36	75.89	C129	3	sC178	GCF_000009845.1	No	16Sr I (Aster yellows group)	Clade_1	52	1807
TKA88013.1			100	75.33	C133	4	sC179	GCA_005093185.1	No	16Sr I (Aster yellows group)	Clade_1	67	460
WEX19510.1			100	75.33	C133	4	sC179	GCA_030686925.1	No	16Sr I (Aster yellows group)	Clade_1	66	460
WP_011161014.1			100	75.33	C133	4	sC179	GCF_000009845.1	No	16Sr I (Aster yellows group)	Clade_1	52	460
WP_011161014.1			100	75.33	C133	4	sC179	GCF_000744065.1	No	16Sr I (Aster yellows group)	Clade_1	47	460
QLL36929.1			34	Not_evaluated_Pipeline	C24	132	sC18	GCA_001307505.2	No	16Sr II (Peanut WB group)	Clade_2	39	683
UQV26981.1			34	82.23	C24	132	sC18	GCA_015239935.3	Yes	16Sr II (Peanut WB group)	Clade_2	36	87
WEX20357.1			34	83.07	C24	132	sC18	GCA_029457555.1	Yes	16Sr II (Peanut WB group)	Clade_2	40	683
WKV64177.1			34	Not_evaluated_Pipeline	C24	132	sC18	GCA_030544865.1	No	16Sr II (Peanut WB group)	Clade_2	39	683
WMW50142.1			34	Not_evaluated_Pipeline	C24	132	sC18	GCA_031326065.1	No	16Sr II (Peanut WB group)	Clade_2	39	683
MDV3204556.1			34	Not_evaluated_Pipeline	C24	132	sC18	GCA_032884585.1	No	16Sr II (Peanut WB group)	Clade_2	45	87
MDV3203150.1			34	Not_evaluated_Pipeline	C24	132	sC18	GCA_032884595.1	No	16Sr II (Peanut WB group)	Clade_2	34	87
MDV3203587.1			34	Not_evaluated_Pipeline	C24	132	sC18	GCA_032884735.1	No	16Sr II (Peanut WB group)	Clade_2	32	87
MDV3203803.1			34	Not_evaluated_Pipeline	C24	132	sC18	GCA_032884755.1	No	16Sr II (Peanut WB group)	Clade_2	29	87
MDV3199711.1			38	Not_evaluated_Pipeline	C24	132	sC18	GCA_032884785.1	No	16Sr II (Peanut WB group)	Clade_2	31	814
MDV3198812.1			34	Not_evaluated_Pipeline	C24	132	sC18	GCA_032884815.1	No	16Sr II (Peanut WB group)	Clade_2	33	87
MDV3194431.1			34	Not_evaluated_Pipeline	C24	132	sC18	GCA_032884915.1	No	16Sr II (Peanut WB group)	Clade_2	34	87
MDV3205039.1			34	Not_evaluated_Pipeline	C24	132	sC18	GCA_032884965.1	No	16Sr II (Peanut WB group)	Clade_2	32	87
MDV3202304.1			34	Not_evaluated_Pipeline	C24	132	sC18	GCA_032884975.1	No	16Sr II (Peanut WB group)	Clade_2	33	87
MDV3197333.1			34	Not_evaluated_Pipeline	C24	132	sC18	GCA_032885015.1	No	16Sr II (Peanut WB group)	Clade_2	33	87
MDV3200946.1			34	Not_evaluated_Pipeline	C24	132	sC18	GCA_032885235.1	No	16Sr II (Peanut WB group)	Clade_2	34	87
MDV3199208.1			34	Not_evaluated_Pipeline	C24	132	sC18	GCA_032885335.1	No	16Sr II (Peanut WB group)	Clade_2	35	87
MDV3181693.1			34	Not_evaluated_Pipeline	C24	132	sC18	GCA_032885375.1	No	16Sr II (Peanut WB group)	Clade_2	32	87
MDV3193219.1			34	Not_evaluated_Pipeline	C24	132	sC18	GCA_032885455.1	No	16Sr II (Peanut WB group)	Clade_2	41	87
MDV3186712.1			34	Not_evaluated_Pipeline	C24	132	sC18	GCA_032885475.1	No	16Sr II (Peanut WB group)	Clade_2	31	87
MDV3183144.1			34	Not_evaluated_Pipeline	C24	132	sC18	GCA_032885485.1	No	16Sr II (Peanut WB group)	Clade_2	32	87
MDV3183569.1			34	Not_evaluated_Pipeline	C24	132	sC18	GCA_032885555.1	No	16Sr II (Peanut WB group)	Clade_2	35	87
MDV3188519.1			34	Not_evaluated_Pipeline	C24	132	sC18	GCA_032885685.1	No	16Sr II (Peanut WB group)	Clade_2	33	87
MDV3193814.1			34	Not_evaluated_Pipeline	C24	132	sC18	GCA_032885725.1	No	16Sr II (Peanut WB group)	Clade_2	33	87
MDV3185718.1			34	Not_evaluated_Pipeline	C24	132	sC18	GCA_032885735.1	No	16Sr II (Peanut WB group)	Clade_2	32	87
MDV3190598.1			34	Not_evaluated_Pipeline	C24	132	sC18	GCA_032885795.1	No	16Sr II (Peanut WB group)	Clade_2	33	87
MDV3186307.1			34	Not_evaluated_Pipeline	C24	132	sC18	GCA_032885895.1	No	16Sr II (Peanut WB group)	Clade_2	32	87
MDV3182181.1			34	Not_evaluated_Pipeline	C24	132	sC18	GCA_032885905.1	No	16Sr II (Peanut WB group)	Clade_2	34	87
MDV3180978.1			34	Not_evaluated_Pipeline	C24	132	sC18	GCA_032885945.1	No	16Sr II (Peanut WB group)	Clade_2	35	87
MDV3187648.1			34	Not_evaluated_Pipeline	C24	132	sC18	GCA_032886075.1	No	16Sr II (Peanut WB group)	Clade_2	34	87
MDV3192154.1			34	Not_evaluated_Pipeline	C24	132	sC18	GCA_032886095.1	No	16Sr II (Peanut WB group)	Clade_2	34	87
MDV3187228.1			34	Not_evaluated_Pipeline	C24	132	sC18	GCA_032886105.1	No	16Sr II (Peanut WB group)	Clade_2	33	87
MDV3180472.1			34	Not_evaluated_Pipeline	C24	132	sC18	GCA_032886155.1	No	16Sr II (Peanut WB group)	Clade_2	36	87
MDV3191729.1			34	Not_evaluated_Pipeline	C24	132	sC18	GCA_032886175.1	No	16Sr II (Peanut WB group)	Clade_2	36	87
MDV3191094.1			34	Not_evaluated_Pipeline	C24	132	sC18	GCA_032886225.1	No	16Sr II (Peanut WB group)	Clade_2	34	87
MDV3179529.1			34	Not_evaluated_Pipeline	C24	132	sC18	GCA_032886255.1	No	16Sr II (Peanut WB group)	Clade_2	34	87
MDV3188083.1			34	Not_evaluated_Pipeline	C24	132	sC18	GCA_032886295.1	No	16Sr II (Peanut WB group)	Clade_2	34	87
MDV3184210.1			34	Not_evaluated_Pipeline	C24	132	sC18	GCA_032886315.1	No	16Sr II (Peanut WB group)	Clade_2	34	87
MDV3184682.1			34	Not_evaluated_Pipeline	C24	132	sC18	GCA_032886335.1	No	16Sr II (Peanut WB group)	Clade_2	33	87
MDV3189607.1			34	Not_evaluated_Pipeline	C24	132	sC18	GCA_032886355.1	No	16Sr II (Peanut WB group)	Clade_2	33	87
MDV3178119.1			34	Not_evaluated_Pipeline	C24	132	sC18	GCA_032886375.1	No	16Sr II (Peanut WB group)	Clade_2	33	87
MDV3179912.1			34	Not_evaluated_Pipeline	C24	132	sC18	GCA_032886395.1	No	16Sr II (Peanut WB group)	Clade_2	34	87
MDV3176626.1			34	Not_evaluated_Pipeline	C24	132	sC18	GCA_032886415.1	No	16Sr II (Peanut WB group)	Clade_2	32	87
MDV3178703.1			34	Not_evaluated_Pipeline	C24	132	sC18	GCA_032886475.1	No	16Sr II (Peanut WB group)	Clade_2	13	87
MDV3168607.1			34	Not_evaluated_Pipeline	C24	132	sC18	GCA_032886535.1	No	16Sr II (Peanut WB group)	Clade_2	31	87
MDV3176288.1			34	Not_evaluated_Pipeline	C24	132	sC18	GCA_032886575.1	No	16Sr II (Peanut WB group)	Clade_2	33	87
MDV3167584.1			34	Not_evaluated_Pipeline	C24	132	sC18	GCA_032886595.1	No	16Sr II (Peanut WB group)	Clade_2	32	87
MDV3177140.1			34	Not_evaluated_Pipeline	C24	132	sC18	GCA_032886615.1	No	16Sr II (Peanut WB group)	Clade_2	34	87
MDV3172928.1			34	Not_evaluated_Pipeline	C24	132	sC18	GCA_032886635.1	No	16Sr II (Peanut WB group)	Clade_2	34	87
MDV3172421.1			34	Not_evaluated_Pipeline	C24	132	sC18	GCA_032886655.1	No	16Sr II (Peanut WB group)	Clade_2	34	87
MDV3165916.1			34	Not_evaluated_Pipeline	C24	132	sC18	GCA_032886735.1	No	16Sr II (Peanut WB group)	Clade_2	34	87
MDV3173326.1			34	Not_evaluated_Pipeline	C24	132	sC18	GCA_032886745.1	No	16Sr II (Peanut WB group)	Clade_2	34	87
MDV3165359.1			34	Not_evaluated_Pipeline	C24	132	sC18	GCA_032886765.1	No	16Sr II (Peanut WB group)	Clade_2	31	87
MDV3169543.1			34	Not_evaluated_Pipeline	C24	132	sC18	GCA_032886795.1	No	16Sr II (Peanut WB group)	Clade_2	34	87
MDV3171644.1			34	Not_evaluated_Pipeline	C24	132	sC18	GCA_032886835.1	No	16Sr II (Peanut WB group)	Clade_2	12	87
MDV3170055.1			34	Not_evaluated_Pipeline	C24	132	sC18	GCA_032886915.1	No	16Sr II (Peanut WB group)	Clade_2	34	87
MDV3175309.1			34	Not_evaluated_Pipeline	C24	132	sC18	GCA_032886955.1	No	16Sr II (Peanut WB group)	Clade_2	35	87
MDV3175704.1			34	Not_evaluated_Pipeline	C24	132	sC18	GCA_032886995.1	No	16Sr II (Peanut WB group)	Clade_2	34	87
MDV3171965.1			34	Not_evaluated_Pipeline	C24	132	sC18	GCA_032887035.1	No	16Sr II (Peanut WB group)	Clade_2	33	87
MDV3169009.1			34	Not_evaluated_Pipeline	C24	132	sC18	GCA_032887095.1	No	16Sr II (Peanut WB group)	Clade_2	29	87
MDV3170577.1			33	Not_evaluated_Pipeline	C24	132	sC18	GCA_032887115.1	No	16Sr II (Peanut WB group)	Clade_2	17	212
MDV3162633.1			34	Not_evaluated_Pipeline	C24	132	sC18	GCA_032887135.1	No	16Sr II (Peanut WB group)	Clade_2	10	87
MDV3162996.1			34	Not_evaluated_Pipeline	C24	132	sC18	GCA_032887275.1	No	16Sr II (Peanut WB group)	Clade_2	30	87
MDV3163803.1			34	Not_evaluated_Pipeline	C24	132	sC18	GCA_032887315.1	No	16Sr II (Peanut WB group)	Clade_2	32	87
MDV3161142.1			34	Not_evaluated_Pipeline	C24	132	sC18	GCA_032887335.1	No	16Sr II (Peanut WB group)	Clade_2	33	87
MDV3155199.1			34	Not_evaluated_Pipeline	C24	132	sC18	GCA_032887395.1	No	16Sr II (Peanut WB group)	Clade_2	40	87
MDV3162094.1			34	Not_evaluated_Pipeline	C24	132	sC18	GCA_032887435.1	No	16Sr II (Peanut WB group)	Clade_2	32	87
MDV3159274.1			34	Not_evaluated_Pipeline	C24	132	sC18	GCA_032887495.1	No	16Sr II (Peanut WB group)	Clade_2	26	87
MDV3154670.1			34	Not_evaluated_Pipeline	C24	132	sC18	GCA_032887515.1	No	16Sr II (Peanut WB group)	Clade_2	31	87
MDV3157009.1			34	Not_evaluated_Pipeline	C24	132	sC18	GCA_032887535.1	No	16Sr II (Peanut WB group)	Clade_2	30	87
MDV3151623.1			34	Not_evaluated_Pipeline	C24	132	sC18	GCA_032887555.1	No	16Sr II (Peanut WB group)	Clade_2	31	87
MDV3152672.1			34	Not_evaluated_Pipeline	C24	132	sC18	GCA_032887635.1	No	16Sr II (Peanut WB group)	Clade_2	35	87
MDV3159794.1			34	Not_evaluated_Pipeline	C24	132	sC18	GCA_032887655.1	No	16Sr II (Peanut WB group)	Clade_2	35	87
MDV3157309.1			38	Not_evaluated_Pipeline	C24	132	sC18	GCA_032887715.1	No	16Sr II (Peanut WB group)	Clade_2	30	814
MDV3160087.1			34	Not_evaluated_Pipeline	C24	132	sC18	GCA_032887755.1	No	16Sr II (Peanut WB group)	Clade_2	33	87
MDV3157917.1			34	Not_evaluated_Pipeline	C24	132	sC18	GCA_032887795.1	No	16Sr II (Peanut WB group)	Clade_2	32	87
MDV3153740.1			34	Not_evaluated_Pipeline	C24	132	sC18	GCA_032887815.1	No	16Sr II (Peanut WB group)	Clade_2	34	87
MDV3160549.1			34	Not_evaluated_Pipeline	C24	132	sC18	GCA_032887835.1	No	16Sr II (Peanut WB group)	Clade_2	29	87
MDV3156092.1			34	Not_evaluated_Pipeline	C24	132	sC18	GCA_032887855.1	No	16Sr II (Peanut WB group)	Clade_2	34	87
MDV3150395.1			34	Not_evaluated_Pipeline	C24	132	sC18	GCA_032887865.1	No	16Sr II (Peanut WB group)	Clade_2	33	87
MDV3152217.1			34	Not_evaluated_Pipeline	C24	132	sC18	GCA_032887895.1	No	16Sr II (Peanut WB group)	Clade_2	34	87
MDV3150786.1			34	Not_evaluated_Pipeline	C24	132	sC18	GCA_032887915.1	No	16Sr II (Peanut WB group)	Clade_2	32	87
MDV3151157.1			34	Not_evaluated_Pipeline	C24	132	sC18	GCA_032887935.1	No	16Sr II (Peanut WB group)	Clade_2	31	87
MDV3149929.1			34	Not_evaluated_Pipeline	C24	132	sC18	GCA_032887955.1	No	16Sr II (Peanut WB group)	Clade_2	31	87
MDV3155635.1			34	Not_evaluated_Pipeline	C24	132	sC18	GCA_032887975.1	No	16Sr II (Peanut WB group)	Clade_2	33	87
MDV3156411.1			34	Not_evaluated_Pipeline	C24	132	sC18	GCA_032887995.1	No	16Sr II (Peanut WB group)	Clade_2	34	87
MDV3149508.1			34	Not_evaluated_Pipeline	C24	132	sC18	GCA_032888005.1	No	16Sr II (Peanut WB group)	Clade_2	34	87
MDV3137540.1			34	Not_evaluated_Pipeline	C24	132	sC18	GCA_032888035.1	No	16Sr II (Peanut WB group)	Clade_2	29	87
MDV3153129.1			34	Not_evaluated_Pipeline	C24	132	sC18	GCA_032888055.1	No	16Sr II (Peanut WB group)	Clade_2	34	87
MDV3146130.1			34	Not_evaluated_Pipeline	C24	132	sC18	GCA_032888075.1	No	16Sr II (Peanut WB group)	Clade_2	33	87
MDV3140460.1			34	Not_evaluated_Pipeline	C24	132	sC18	GCA_032888115.1	No	16Sr II (Peanut WB group)	Clade_2	25	87
MDV3142264.1			34	Not_evaluated_Pipeline	C24	132	sC18	GCA_032888135.1	No	16Sr II (Peanut WB group)	Clade_2	32	87
MDV3144722.1			34	Not_evaluated_Pipeline	C24	132	sC18	GCA_032888155.1	No	16Sr II (Peanut WB group)	Clade_2	33	87
MDV3138104.1			34	Not_evaluated_Pipeline	C24	132	sC18	GCA_032888175.1	No	16Sr II (Peanut WB group)	Clade_2	33	87
MDV3143178.1			34	Not_evaluated_Pipeline	C24	132	sC18	GCA_032888195.1	No	16Sr II (Peanut WB group)	Clade_2	37	87
MDV3138594.1			34	Not_evaluated_Pipeline	C24	132	sC18	GCA_032888215.1	No	16Sr II (Peanut WB group)	Clade_2	34	87
MDV3146597.1			34	Not_evaluated_Pipeline	C24	132	sC18	GCA_032888235.1	No	16Sr II (Peanut WB group)	Clade_2	33	87
MDV3143755.1			34	Not_evaluated_Pipeline	C24	132	sC18	GCA_032888275.1	No	16Sr II (Peanut WB group)	Clade_2	33	87
MDV3147074.1			34	Not_evaluated_Pipeline	C24	132	sC18	GCA_032888295.1	No	16Sr II (Peanut WB group)	Clade_2	32	87
MDV3139436.1			34	Not_evaluated_Pipeline	C24	132	sC18	GCA_032888335.1	No	16Sr II (Peanut WB group)	Clade_2	35	683
MDV3142750.1			34	Not_evaluated_Pipeline	C24	132	sC18	GCA_032888355.1	No	16Sr II (Peanut WB group)	Clade_2	33	87
MDV3144302.1			34	Not_evaluated_Pipeline	C24	132	sC18	GCA_032888375.1	No	16Sr II (Peanut WB group)	Clade_2	27	87
MDV3137184.1			34	Not_evaluated_Pipeline	C24	132	sC18	GCA_032888385.1	No	16Sr II (Peanut WB group)	Clade_2	32	87
MDV3147998.1			34	Not_evaluated_Pipeline	C24	132	sC18	GCA_032888415.1	No	16Sr II (Peanut WB group)	Clade_2	31	87
MDV3145201.1			34	Not_evaluated_Pipeline	C24	132	sC18	GCA_032888435.1	No	16Sr II (Peanut WB group)	Clade_2	34	87
MDV3139934.1			34	Not_evaluated_Pipeline	C24	132	sC18	GCA_032888455.1	No	16Sr II (Peanut WB group)	Clade_2	34	87
MDV3145608.1			34	Not_evaluated_Pipeline	C24	132	sC18	GCA_032888495.1	No	16Sr II (Peanut WB group)	Clade_2	33	87
MDV3147557.1			34	Not_evaluated_Pipeline	C24	132	sC18	GCA_032888515.1	No	16Sr II (Peanut WB group)	Clade_2	33	87
MDV3148371.1			34	Not_evaluated_Pipeline	C24	132	sC18	GCA_032888535.1	No	16Sr II (Peanut WB group)	Clade_2	32	87
WP_004994687.1			34	Not_evaluated_Pipeline	C24	132	sC18	GCF_000364425.1	No	16Sr II (Peanut WB group)	Clade_2	35	683
WP_213680452.1			34	Not_evaluated_Pipeline	C24	132	sC18	GCF_015239935.1	No	16Sr II (Peanut WB group)	Clade_2	40	87
WP_213680452.1			34	Not_evaluated_Pipeline	C24	132	sC18	GCF_018390775.2	No	16Sr II (Peanut WB group)	Clade_2	31	87
WP_213680452.1			34	Not_evaluated_Pipeline	C24	132	sC18	GCF_024425255.1	No	16Sr II (Peanut WB group)	Clade_2	31	87
WP_213680452.1			34	Not_evaluated_Pipeline	C24	132	sC18	GCF_024425275.1	No	16Sr II (Peanut WB group)	Clade_2	33	87
WP_213680452.1			34	Not_evaluated_Pipeline	C24	132	sC18	GCF_030586665.1	No	16Sr II (Peanut WB group)	Clade_2	32	87
WP_213680452.1			34	Not_evaluated_Pipeline	C24	132	sC18	GCF_030586685.1	No	16Sr II (Peanut WB group)	Clade_2	33	87
WP_213680452.1			34	Not_evaluated_Pipeline	C24	132	sC18	GCF_030586705.1	No	16Sr II (Peanut WB group)	Clade_2	33	87
WP_213680452.1			34	Not_evaluated_Pipeline	C24	132	sC18	GCF_030586715.1	No	16Sr II (Peanut WB group)	Clade_2	33	87
WP_304513648.1			34	Not_evaluated_Pipeline	C24	132	sC18	GCF_030586815.1	No	16Sr II (Peanut WB group)	Clade_2	16	1233
WP_213680452.1			34	Not_evaluated_Pipeline	C24	132	sC18	GCF_030586885.1	No	16Sr II (Peanut WB group)	Clade_2	32	87
WP_004994687.1			34	Not_evaluated_Pipeline	C24	132	sC18	GCF_030586915.1	No	16Sr II (Peanut WB group)	Clade_2	37	683
WP_213680452.1			34	Not_evaluated_Pipeline	C24	132	sC18	GCF_030586945.1	No	16Sr II (Peanut WB group)	Clade_2	34	87
WP_213680452.1			34	Not_evaluated_Pipeline	C24	132	sC18	GCF_030586965.1	No	16Sr II (Peanut WB group)	Clade_2	38	87
WP_213680452.1			34	Not_evaluated_Pipeline	C24	132	sC18	GCF_030586985.1	No	16Sr II (Peanut WB group)	Clade_2	33	87
WP_213680452.1			34	Not_evaluated_Pipeline	C24	132	sC18	GCF_030587015.1	No	16Sr II (Peanut WB group)	Clade_2	33	87
WP_213680452.1			34	Not_evaluated_Pipeline	C24	132	sC18	GCF_030587035.1	No	16Sr II (Peanut WB group)	Clade_2	33	87
WP_213680452.1			34	Not_evaluated_Pipeline	C24	132	sC18	GCF_030587065.1	No	16Sr II (Peanut WB group)	Clade_2	31	87
WP_213680452.1			34	Not_evaluated_Pipeline	C24	132	sC18	GCF_030587075.1	No	16Sr II (Peanut WB group)	Clade_2	33	87
WP_213680452.1			34	Not_evaluated_Pipeline	C24	132	sC18	GCF_030587105.1	No	16Sr II (Peanut WB group)	Clade_2	33	87
WP_213680452.1			34	Not_evaluated_Pipeline	C24	132	sC18	GCF_030587125.1	No	16Sr II (Peanut WB group)	Clade_2	34	87
WP_213680452.1			34	Not_evaluated_Pipeline	C24	132	sC18	GCF_030587135.1	No	16Sr II (Peanut WB group)	Clade_2	33	87
WP_004994687.1			34	Not_evaluated_Pipeline	C24	132	sC18	GCF_030587205.1	No	16Sr II (Peanut WB group)	Clade_2	32	683
MDW3617715.1			227	86.76	C47	21	sC180	GCA_033391615.1	No	16Sr III (X-disease group)	Clade_2	34	1326
WP_017193382.1			222	86.8	C47	21	sC180	GCF_000309405.1	No	16Sr III (X-disease group)	Clade_2	33	1715
WP_053521635.1			226	86.97	C47	21	sC180	GCF_001277135.1	No	16Sr III (X-disease group)	Clade_2	28	1849
CCP88598.1			206	Not_evaluated_Pipeline	C25	131	sC181	GCA_000970395.1	No	16Sr XII (Stolbur group)	Clade_1	24	14
WP_023161468.1			206	82.28	C25	131	sC181	GCF_000970375.1	Yes	16Sr XII (Stolbur group)	Clade_1	23	1747
WP_122225461.1			206	Not_evaluated_Pipeline	C25	131	sC181	GCF_003698095.1	No	16Sr XII (Stolbur group)	Clade_1	52	622
MCQ9618874.1			28	82.47	C125	3	sC182	GCA_024586395.1	No	16Sr III (X-disease group)	Clade_2	28	51
MDW3617728.1			28	82.47	C125	3	sC182	GCA_033391615.1	No	16Sr III (X-disease group)	Clade_2	34	51
WP_152907392.1			28	82.47	C125	3	sC182	GCF_001277135.1	No	16Sr III (X-disease group)	Clade_2	28	51
WP_215419707.1			25	90.68	C116	3	sC183	GCF_015239935.1	No	16Sr II (Peanut WB group)	Clade_2	40	2160
WP_215419705.1			23	92.07	C116	3	sC183	GCF_015239935.1	No	16Sr II (Peanut WB group)	Clade_2	40	2161
WP_215419708.1			23	92.07	C116	3	sC183	GCF_015239935.1	No	16Sr II (Peanut WB group)	Clade_2	40	2161
WP_011412545.1	AYWB263	SAP52	268	95.02	C32	75	sC184	GCF_000012225.1	Yes	16Sr I (Aster yellows group)	Clade_1	56	301
WP_024563536.1			268	95.66	C32	75	sC184	GCF_000495255.1	Yes	16Sr I (Aster yellows group)	Clade_1	29	1770
WP_212332070.1			170	90.39	C3	284	sC185	GCF_018274325.1	No	16Sr XIII (Mexican periwinkle virescence group)	Clade_1	40	2105
WP_212332252.1			207	86.05	C3	284	sC185	GCF_018274325.1	No	16Sr XIII (Mexican periwinkle virescence group)	Clade_1	40	2114
WP_225885785.1			203	81.04	C3	284	sC185	GCF_018274325.1	No	16Sr XIII (Mexican periwinkle virescence group)	Clade_1	40	2200
TKA87688.1			266	39.57	No_Cluster		sC186	GCA_005093185.1	No	16Sr I (Aster yellows group)	Clade_1	67	1510
WEX20051.1			266	39.57	No_Cluster		sC186	GCA_030686925.1	No	16Sr I (Aster yellows group)	Clade_1	66	1510
WP_042068308.1			266	39.57	No_Cluster		sC186	GCF_000744065.1	No	16Sr I (Aster yellows group)	Clade_1	47	1510
WP_130427571.1			272	Not_evaluated_Pipeline	C117	3	sC187	GCF_004214875.1	No	16Sr I (Aster yellows group)	Clade_1	25	665
WP_212775548.1			251	74.53	C117	3	sC187	GCF_018327665.1	Yes	16Sr I (Aster yellows group)	Clade_1	34	2150
WP_227807018.1			251	74.91	C117	3	sC187	GCF_020714625.1	Yes	16Sr I (Aster yellows group)	Clade_1	36	1000
TKA87691.1			69	75.44	C130	3	sC188	GCA_005093185.1	No	16Sr I (Aster yellows group)	Clade_1	67	1511
WEX20054.1			69	75.44	C130	3	sC188	GCA_030686925.1	No	16Sr I (Aster yellows group)	Clade_1	66	1511
WP_042068294.1			69	75.44	C130	3	sC188	GCF_000744065.1	No	16Sr I (Aster yellows group)	Clade_1	47	1511
WP_011412808.1	AYWB529	SAP70	489	93.09	C44	34	sC189	GCF_000012225.1	Yes	16Sr I (Aster yellows group)	Clade_1	56	318
WP_024563699.1			481	94.25	C44	34	sC189	GCF_000495255.1	Yes	16Sr I (Aster yellows group)	Clade_1	29	1775
QLL36723.1			177	Not_evaluated_Pipeline	C23	132	sC19	GCA_001307505.2	No	16Sr II (Peanut WB group)	Clade_2	39	1487
UQV26797.1			173	81.75	C23	132	sC19	GCA_015239935.3	Yes	16Sr II (Peanut WB group)	Clade_2	36	70
WEX20211.1			177	78.38	C23	132	sC19	GCA_029457555.1	Yes	16Sr II (Peanut WB group)	Clade_2	40	706
WKV63967.1			177	Not_evaluated_Pipeline	C23	132	sC19	GCA_030544865.1	No	16Sr II (Peanut WB group)	Clade_2	39	706
WMW49994.1			177	Not_evaluated_Pipeline	C23	132	sC19	GCA_031326065.1	No	16Sr II (Peanut WB group)	Clade_2	39	706
MDV3204364.1			177	Not_evaluated_Pipeline	C23	132	sC19	GCA_032884585.1	No	16Sr II (Peanut WB group)	Clade_2	45	706
MDV3202948.1			177	Not_evaluated_Pipeline	C23	132	sC19	GCA_032884595.1	No	16Sr II (Peanut WB group)	Clade_2	34	706
MDV3203381.1			177	Not_evaluated_Pipeline	C23	132	sC19	GCA_032884735.1	No	16Sr II (Peanut WB group)	Clade_2	32	706
MDV3203825.1			173	Not_evaluated_Pipeline	C23	132	sC19	GCA_032884755.1	No	16Sr II (Peanut WB group)	Clade_2	29	70
MDV3199500.1			173	Not_evaluated_Pipeline	C23	132	sC19	GCA_032884785.1	No	16Sr II (Peanut WB group)	Clade_2	31	809
MDV3198790.1			177	Not_evaluated_Pipeline	C23	132	sC19	GCA_032884815.1	No	16Sr II (Peanut WB group)	Clade_2	33	706
MDV3194139.1			173	Not_evaluated_Pipeline	C23	132	sC19	GCA_032884915.1	No	16Sr II (Peanut WB group)	Clade_2	34	336
MDV3204841.1			177	Not_evaluated_Pipeline	C23	132	sC19	GCA_032884965.1	No	16Sr II (Peanut WB group)	Clade_2	32	706
MDV3202030.1			173	Not_evaluated_Pipeline	C23	132	sC19	GCA_032884975.1	No	16Sr II (Peanut WB group)	Clade_2	33	70
MDV3197019.1			177	Not_evaluated_Pipeline	C23	132	sC19	GCA_032885015.1	No	16Sr II (Peanut WB group)	Clade_2	33	706
MDV3201694.1			173	Not_evaluated_Pipeline	C23	132	sC19	GCA_032885195.1	No	16Sr II (Peanut WB group)	Clade_2	38	70
MDV3200633.1			177	Not_evaluated_Pipeline	C23	132	sC19	GCA_032885235.1	No	16Sr II (Peanut WB group)	Clade_2	34	706
MDV3199135.1			177	Not_evaluated_Pipeline	C23	132	sC19	GCA_032885335.1	No	16Sr II (Peanut WB group)	Clade_2	35	706
MDV3194800.1			177	Not_evaluated_Pipeline	C23	132	sC19	GCA_032885355.1	No	16Sr II (Peanut WB group)	Clade_2	31	706
MDV3181503.1			177	Not_evaluated_Pipeline	C23	132	sC19	GCA_032885375.1	No	16Sr II (Peanut WB group)	Clade_2	32	706
MDV3193060.1			177	Not_evaluated_Pipeline	C23	132	sC19	GCA_032885455.1	No	16Sr II (Peanut WB group)	Clade_2	41	706
MDV3186518.1			177	Not_evaluated_Pipeline	C23	132	sC19	GCA_032885475.1	No	16Sr II (Peanut WB group)	Clade_2	31	706
MDV3182956.1			173	Not_evaluated_Pipeline	C23	132	sC19	GCA_032885485.1	No	16Sr II (Peanut WB group)	Clade_2	32	336
MDV3183517.1			177	Not_evaluated_Pipeline	C23	132	sC19	GCA_032885555.1	No	16Sr II (Peanut WB group)	Clade_2	35	706
MDV3188475.1			173	Not_evaluated_Pipeline	C23	132	sC19	GCA_032885685.1	No	16Sr II (Peanut WB group)	Clade_2	33	336
MDV3193630.1			177	Not_evaluated_Pipeline	C23	132	sC19	GCA_032885725.1	No	16Sr II (Peanut WB group)	Clade_2	33	706
MDV3185627.1			173	Not_evaluated_Pipeline	C23	132	sC19	GCA_032885735.1	No	16Sr II (Peanut WB group)	Clade_2	32	336
MDV3190427.1			173	Not_evaluated_Pipeline	C23	132	sC19	GCA_032885795.1	No	16Sr II (Peanut WB group)	Clade_2	33	336
MDV3185888.1			173	Not_evaluated_Pipeline	C23	132	sC19	GCA_032885895.1	No	16Sr II (Peanut WB group)	Clade_2	32	336
MDV3181878.1			173	Not_evaluated_Pipeline	C23	132	sC19	GCA_032885905.1	No	16Sr II (Peanut WB group)	Clade_2	34	70
MDV3180755.1			173	Not_evaluated_Pipeline	C23	132	sC19	GCA_032885945.1	No	16Sr II (Peanut WB group)	Clade_2	35	336
MDV3187445.1			177	Not_evaluated_Pipeline	C23	132	sC19	GCA_032886075.1	No	16Sr II (Peanut WB group)	Clade_2	34	706
MDV3192121.1			173	Not_evaluated_Pipeline	C23	132	sC19	GCA_032886095.1	No	16Sr II (Peanut WB group)	Clade_2	34	336
MDV3186907.1			173	Not_evaluated_Pipeline	C23	132	sC19	GCA_032886105.1	No	16Sr II (Peanut WB group)	Clade_2	33	70
MDV3180353.1			173	Not_evaluated_Pipeline	C23	132	sC19	GCA_032886155.1	No	16Sr II (Peanut WB group)	Clade_2	36	70
MDV3191447.1			173	Not_evaluated_Pipeline	C23	132	sC19	GCA_032886175.1	No	16Sr II (Peanut WB group)	Clade_2	36	70
MDV3190862.1			173	Not_evaluated_Pipeline	C23	132	sC19	GCA_032886225.1	No	16Sr II (Peanut WB group)	Clade_2	34	70
MDV3179289.1			173	Not_evaluated_Pipeline	C23	132	sC19	GCA_032886255.1	No	16Sr II (Peanut WB group)	Clade_2	34	70
MDV3187895.1			177	Not_evaluated_Pipeline	C23	132	sC19	GCA_032886295.1	No	16Sr II (Peanut WB group)	Clade_2	34	706
MDV3183968.1			173	Not_evaluated_Pipeline	C23	132	sC19	GCA_032886315.1	No	16Sr II (Peanut WB group)	Clade_2	34	70
MDV3184419.1			173	Not_evaluated_Pipeline	C23	132	sC19	GCA_032886335.1	No	16Sr II (Peanut WB group)	Clade_2	33	70
MDV3189445.1			177	Not_evaluated_Pipeline	C23	132	sC19	GCA_032886355.1	No	16Sr II (Peanut WB group)	Clade_2	33	706
MDV3177916.1			177	Not_evaluated_Pipeline	C23	132	sC19	GCA_032886375.1	No	16Sr II (Peanut WB group)	Clade_2	33	706
MDV3179691.1			173	Not_evaluated_Pipeline	C23	132	sC19	GCA_032886395.1	No	16Sr II (Peanut WB group)	Clade_2	34	70
MDV3176425.1			173	Not_evaluated_Pipeline	C23	132	sC19	GCA_032886415.1	No	16Sr II (Peanut WB group)	Clade_2	32	70
MDV3168389.1			177	Not_evaluated_Pipeline	C23	132	sC19	GCA_032886535.1	No	16Sr II (Peanut WB group)	Clade_2	31	706
MDV3176055.1			177	Not_evaluated_Pipeline	C23	132	sC19	GCA_032886575.1	No	16Sr II (Peanut WB group)	Clade_2	33	706
MDV3167385.1			173	Not_evaluated_Pipeline	C23	132	sC19	GCA_032886595.1	No	16Sr II (Peanut WB group)	Clade_2	32	336
MDV3176899.1			173	Not_evaluated_Pipeline	C23	132	sC19	GCA_032886615.1	No	16Sr II (Peanut WB group)	Clade_2	34	70
MDV3172727.1			177	Not_evaluated_Pipeline	C23	132	sC19	GCA_032886635.1	No	16Sr II (Peanut WB group)	Clade_2	34	706
MDV3172180.1			173	Not_evaluated_Pipeline	C23	132	sC19	GCA_032886655.1	No	16Sr II (Peanut WB group)	Clade_2	34	70
MDV3165690.1			173	Not_evaluated_Pipeline	C23	132	sC19	GCA_032886735.1	No	16Sr II (Peanut WB group)	Clade_2	34	70
MDV3173071.1			173	Not_evaluated_Pipeline	C23	132	sC19	GCA_032886745.1	No	16Sr II (Peanut WB group)	Clade_2	34	70
MDV3165453.1			173	Not_evaluated_Pipeline	C23	132	sC19	GCA_032886765.1	No	16Sr II (Peanut WB group)	Clade_2	31	70
MDV3169316.1			173	Not_evaluated_Pipeline	C23	132	sC19	GCA_032886795.1	No	16Sr II (Peanut WB group)	Clade_2	34	70
MDV3169810.1			173	Not_evaluated_Pipeline	C23	132	sC19	GCA_032886915.1	No	16Sr II (Peanut WB group)	Clade_2	34	70
MDV3177581.1			147	Not_evaluated_Pipeline	C23	132	sC19	GCA_032886935.1	No	16Sr II (Peanut WB group)	Clade_2	24	364
MDV3174985.1			173	Not_evaluated_Pipeline	C23	132	sC19	GCA_032886955.1	No	16Sr II (Peanut WB group)	Clade_2	35	70
MDV3175541.1			173	Not_evaluated_Pipeline	C23	132	sC19	GCA_032886995.1	No	16Sr II (Peanut WB group)	Clade_2	34	70
MDV3171787.1			173	Not_evaluated_Pipeline	C23	132	sC19	GCA_032887035.1	No	16Sr II (Peanut WB group)	Clade_2	33	70
MDV3168987.1			173	Not_evaluated_Pipeline	C23	132	sC19	GCA_032887095.1	No	16Sr II (Peanut WB group)	Clade_2	29	70
MDV3162355.1			173	Not_evaluated_Pipeline	C23	132	sC19	GCA_032887135.1	No	16Sr II (Peanut WB group)	Clade_2	10	141
MDV3162836.1			173	Not_evaluated_Pipeline	C23	132	sC19	GCA_032887275.1	No	16Sr II (Peanut WB group)	Clade_2	30	70
MDV3163855.1			173	Not_evaluated_Pipeline	C23	132	sC19	GCA_032887315.1	No	16Sr II (Peanut WB group)	Clade_2	32	70
MDV3160969.1			177	Not_evaluated_Pipeline	C23	132	sC19	GCA_032887335.1	No	16Sr II (Peanut WB group)	Clade_2	33	706
MDV3154922.1			177	Not_evaluated_Pipeline	C23	132	sC19	GCA_032887395.1	No	16Sr II (Peanut WB group)	Clade_2	40	706
MDV3161945.1			177	Not_evaluated_Pipeline	C23	132	sC19	GCA_032887435.1	No	16Sr II (Peanut WB group)	Clade_2	32	706
MDV3158969.1			173	Not_evaluated_Pipeline	C23	132	sC19	GCA_032887495.1	No	16Sr II (Peanut WB group)	Clade_2	26	70
MDV3154534.1			177	Not_evaluated_Pipeline	C23	132	sC19	GCA_032887515.1	No	16Sr II (Peanut WB group)	Clade_2	31	706
MDV3156708.1			177	Not_evaluated_Pipeline	C23	132	sC19	GCA_032887535.1	No	16Sr II (Peanut WB group)	Clade_2	30	706
MDV3151566.1			177	Not_evaluated_Pipeline	C23	132	sC19	GCA_032887555.1	No	16Sr II (Peanut WB group)	Clade_2	31	706
MDV3152350.1			173	Not_evaluated_Pipeline	C23	132	sC19	GCA_032887635.1	No	16Sr II (Peanut WB group)	Clade_2	35	70
MDV3159461.1			177	Not_evaluated_Pipeline	C23	132	sC19	GCA_032887655.1	No	16Sr II (Peanut WB group)	Clade_2	35	706
MDV3157130.1			173	Not_evaluated_Pipeline	C23	132	sC19	GCA_032887715.1	No	16Sr II (Peanut WB group)	Clade_2	30	809
MDV3159918.1			177	Not_evaluated_Pipeline	C23	132	sC19	GCA_032887755.1	No	16Sr II (Peanut WB group)	Clade_2	33	706
MDV3157732.1			177	Not_evaluated_Pipeline	C23	132	sC19	GCA_032887795.1	No	16Sr II (Peanut WB group)	Clade_2	32	706
MDV3153546.1			173	Not_evaluated_Pipeline	C23	132	sC19	GCA_032887815.1	No	16Sr II (Peanut WB group)	Clade_2	34	336
MDV3160594.1			177	Not_evaluated_Pipeline	C23	132	sC19	GCA_032887835.1	No	16Sr II (Peanut WB group)	Clade_2	29	706
MDV3155913.1			173	Not_evaluated_Pipeline	C23	132	sC19	GCA_032887855.1	No	16Sr II (Peanut WB group)	Clade_2	34	70
MDV3150099.1			173	Not_evaluated_Pipeline	C23	132	sC19	GCA_032887865.1	No	16Sr II (Peanut WB group)	Clade_2	33	70
MDV3151986.1			173	Not_evaluated_Pipeline	C23	132	sC19	GCA_032887895.1	No	16Sr II (Peanut WB group)	Clade_2	34	70
MDV3150575.1			173	Not_evaluated_Pipeline	C23	132	sC19	GCA_032887915.1	No	16Sr II (Peanut WB group)	Clade_2	32	70
MDV3150982.1			173	Not_evaluated_Pipeline	C23	132	sC19	GCA_032887935.1	No	16Sr II (Peanut WB group)	Clade_2	31	70
MDV3149707.1			173	Not_evaluated_Pipeline	C23	132	sC19	GCA_032887955.1	No	16Sr II (Peanut WB group)	Clade_2	31	70
MDV3155458.1			173	Not_evaluated_Pipeline	C23	132	sC19	GCA_032887975.1	No	16Sr II (Peanut WB group)	Clade_2	33	70
MDV3156254.1			173	Not_evaluated_Pipeline	C23	132	sC19	GCA_032887995.1	No	16Sr II (Peanut WB group)	Clade_2	34	70
MDV3149242.1			173	Not_evaluated_Pipeline	C23	132	sC19	GCA_032888005.1	No	16Sr II (Peanut WB group)	Clade_2	34	70
MDV3137490.1			173	Not_evaluated_Pipeline	C23	132	sC19	GCA_032888035.1	No	16Sr II (Peanut WB group)	Clade_2	29	70
MDV3152891.1			173	Not_evaluated_Pipeline	C23	132	sC19	GCA_032888055.1	No	16Sr II (Peanut WB group)	Clade_2	34	70
MDV3145950.1			173	Not_evaluated_Pipeline	C23	132	sC19	GCA_032888075.1	No	16Sr II (Peanut WB group)	Clade_2	33	70
MDV3141972.1			173	Not_evaluated_Pipeline	C23	132	sC19	GCA_032888135.1	No	16Sr II (Peanut WB group)	Clade_2	32	70
MDV3144521.1			173	Not_evaluated_Pipeline	C23	132	sC19	GCA_032888155.1	No	16Sr II (Peanut WB group)	Clade_2	33	70
MDV3137885.1			173	Not_evaluated_Pipeline	C23	132	sC19	GCA_032888175.1	No	16Sr II (Peanut WB group)	Clade_2	33	70
MDV3142985.1			177	Not_evaluated_Pipeline	C23	132	sC19	GCA_032888195.1	No	16Sr II (Peanut WB group)	Clade_2	37	706
MDV3138229.1			173	Not_evaluated_Pipeline	C23	132	sC19	GCA_032888215.1	No	16Sr II (Peanut WB group)	Clade_2	34	70
MDV3146371.1			177	Not_evaluated_Pipeline	C23	132	sC19	GCA_032888235.1	No	16Sr II (Peanut WB group)	Clade_2	33	706
MDV3143529.1			173	Not_evaluated_Pipeline	C23	132	sC19	GCA_032888275.1	No	16Sr II (Peanut WB group)	Clade_2	33	336
MDV3146921.1			177	Not_evaluated_Pipeline	C23	132	sC19	GCA_032888295.1	No	16Sr II (Peanut WB group)	Clade_2	32	706
MDV3140783.1			177	Not_evaluated_Pipeline	C23	132	sC19	GCA_032888315.1	No	16Sr II (Peanut WB group)	Clade_2	31	706
MDV3139209.1			173	Not_evaluated_Pipeline	C23	132	sC19	GCA_032888335.1	No	16Sr II (Peanut WB group)	Clade_2	35	1254
MDV3142500.1			173	Not_evaluated_Pipeline	C23	132	sC19	GCA_032888355.1	No	16Sr II (Peanut WB group)	Clade_2	33	70
MDV3144101.1			177	Not_evaluated_Pipeline	C23	132	sC19	GCA_032888375.1	No	16Sr II (Peanut WB group)	Clade_2	27	706
MDV3136871.1			173	Not_evaluated_Pipeline	C23	132	sC19	GCA_032888385.1	No	16Sr II (Peanut WB group)	Clade_2	32	70
MDV3147705.1			173	Not_evaluated_Pipeline	C23	132	sC19	GCA_032888415.1	No	16Sr II (Peanut WB group)	Clade_2	31	70
MDV3144940.1			173	Not_evaluated_Pipeline	C23	132	sC19	GCA_032888435.1	No	16Sr II (Peanut WB group)	Clade_2	34	70
MDV3139762.1			177	Not_evaluated_Pipeline	C23	132	sC19	GCA_032888455.1	No	16Sr II (Peanut WB group)	Clade_2	34	706
MDV3145415.1			177	Not_evaluated_Pipeline	C23	132	sC19	GCA_032888495.1	No	16Sr II (Peanut WB group)	Clade_2	33	706
MDV3147367.1			177	Not_evaluated_Pipeline	C23	132	sC19	GCA_032888515.1	No	16Sr II (Peanut WB group)	Clade_2	33	706
MDV3148350.1			177	Not_evaluated_Pipeline	C23	132	sC19	GCA_032888535.1	No	16Sr II (Peanut WB group)	Clade_2	32	706
WP_004994988.1			177	Not_evaluated_Pipeline	C23	132	sC19	GCF_000364425.1	No	16Sr II (Peanut WB group)	Clade_2	35	706
WP_213680314.1			173	Not_evaluated_Pipeline	C23	132	sC19	GCF_015239935.1	No	16Sr II (Peanut WB group)	Clade_2	40	70
WP_213680314.1			173	Not_evaluated_Pipeline	C23	132	sC19	GCF_018390775.2	No	16Sr II (Peanut WB group)	Clade_2	31	70
WP_213680314.1			173	Not_evaluated_Pipeline	C23	132	sC19	GCF_024425255.1	No	16Sr II (Peanut WB group)	Clade_2	31	70
WP_004994988.1			177	Not_evaluated_Pipeline	C23	132	sC19	GCF_024425275.1	No	16Sr II (Peanut WB group)	Clade_2	33	706
WP_004994988.1			177	Not_evaluated_Pipeline	C23	132	sC19	GCF_030586665.1	No	16Sr II (Peanut WB group)	Clade_2	32	706
WP_004994988.1			177	Not_evaluated_Pipeline	C23	132	sC19	GCF_030586685.1	No	16Sr II (Peanut WB group)	Clade_2	33	706
WP_004994988.1			177	Not_evaluated_Pipeline	C23	132	sC19	GCF_030586705.1	No	16Sr II (Peanut WB group)	Clade_2	33	706
WP_004994988.1			177	Not_evaluated_Pipeline	C23	132	sC19	GCF_030586715.1	No	16Sr II (Peanut WB group)	Clade_2	33	706
WP_304513604.1			171	Not_evaluated_Pipeline	C23	132	sC19	GCF_030586815.1	No	16Sr II (Peanut WB group)	Clade_2	16	1231
WP_213680314.1			173	Not_evaluated_Pipeline	C23	132	sC19	GCF_030586885.1	No	16Sr II (Peanut WB group)	Clade_2	32	70
WP_004994988.1			177	Not_evaluated_Pipeline	C23	132	sC19	GCF_030586915.1	No	16Sr II (Peanut WB group)	Clade_2	37	706
WP_213680314.1			173	Not_evaluated_Pipeline	C23	132	sC19	GCF_030586945.1	No	16Sr II (Peanut WB group)	Clade_2	34	70
WP_213680314.1			173	Not_evaluated_Pipeline	C23	132	sC19	GCF_030586965.1	No	16Sr II (Peanut WB group)	Clade_2	38	70
WP_213680314.1			173	Not_evaluated_Pipeline	C23	132	sC19	GCF_030586985.1	No	16Sr II (Peanut WB group)	Clade_2	33	70
WP_213680314.1			173	Not_evaluated_Pipeline	C23	132	sC19	GCF_030587015.1	No	16Sr II (Peanut WB group)	Clade_2	33	70
WP_213680314.1			173	Not_evaluated_Pipeline	C23	132	sC19	GCF_030587035.1	No	16Sr II (Peanut WB group)	Clade_2	33	70
WP_213680314.1			173	Not_evaluated_Pipeline	C23	132	sC19	GCF_030587065.1	No	16Sr II (Peanut WB group)	Clade_2	31	70
[truncated: 5,164 more rows]
