# Supplementary material for: Effector innovation in genome-reduced phytoplasmas and other host-dependent mollicutes
Source: PLoS Genet. 2025 Nov 13;21(11):e1011946. doi: 10.1371/journal.pgen.1011946 (PMC12633904; doi:10.1371/journal.pgen.1011946)
Supplement: S5 Table — (XLSX) [file pgen.1011946.s023.xlsx]

## Sheet: Table S5
S5 Table. InterPro signatures in PhAMEs
PhAME_ID	PhAME_length_(Full_length)	Database	Entry	Domain	Start_position	End_position	E-value	Protein family membership (InterPro code)	Protein family membership	GO_term
AYWB022	125	SignalP_GRAM_POSITIVE	SignalP-TM		1	32	-
AYWB022	125	TMHMM	TMhelix	Region of a membrane-bound protein predicted to be embedded in the membrane.	10	27	-
AYWB022	125	Phobius	SIGNAL_PEPTIDE_C_REGION	C-terminal region of a signal peptide.	25	32	-
AYWB022	125	Phobius	SIGNAL_PEPTIDE	Signal peptide region	1	32	-
AYWB022	125	Phobius	SIGNAL_PEPTIDE_N_REGION	N-terminal region of a signal peptide.	1	12	-
AYWB022	125	Phobius	NON_CYTOPLASMIC_DOMAIN	Region of a membrane-bound protein predicted to be outside the membrane, in the extracellular region.	33	125	-
AYWB022	125	Pfam	PF12113	SVM protein signal sequence	1	33	5.3e-17	IPR021970	Sequence-variable mosaic (SVM), signal sequence
AYWB022	125	Coils	Coil		84	104	-
AYWB022	125	Phobius	SIGNAL_PEPTIDE_H_REGION	Hydrophobic region of a signal peptide.	13	24	-
AYWB032	135	Pfam	PF12113	SVM protein signal sequence	1	33	3.2e-11	IPR021970	Sequence-variable mosaic (SVM), signal sequence
AYWB032	135	Phobius	SIGNAL_PEPTIDE_C_REGION	C-terminal region of a signal peptide.	25	32	-
AYWB032	135	TMHMM	TMhelix	Region of a membrane-bound protein predicted to be embedded in the membrane.	13	32	-
AYWB032	135	Phobius	SIGNAL_PEPTIDE	Signal peptide region	1	32	-
AYWB032	135	Phobius	NON_CYTOPLASMIC_DOMAIN	Region of a membrane-bound protein predicted to be outside the membrane, in the extracellular region.	33	135	-
AYWB032	135	Phobius	SIGNAL_PEPTIDE_N_REGION	N-terminal region of a signal peptide.	1	12	-
AYWB032	135	SignalP_GRAM_NEGATIVE	SignalP-TM		1	32	-
AYWB032	135	SignalP_EUK	SignalP-TM		1	32	-
AYWB032	135	Phobius	SIGNAL_PEPTIDE_H_REGION	Hydrophobic region of a signal peptide.	13	24	-
AYWB032	135	SignalP_GRAM_POSITIVE	SignalP-TM		1	32	-
AYWB033	117	Phobius	SIGNAL_PEPTIDE_C_REGION	C-terminal region of a signal peptide.	24	31	-
AYWB033	117	Pfam	PF12113	SVM protein signal sequence	1	27	1.2e-07	IPR021970	Sequence-variable mosaic (SVM), signal sequence
AYWB033	117	Phobius	NON_CYTOPLASMIC_DOMAIN	Region of a membrane-bound protein predicted to be outside the membrane, in the extracellular region.	32	117	-
AYWB033	117	Phobius	SIGNAL_PEPTIDE	Signal peptide region	1	31	-
AYWB033	117	Phobius	SIGNAL_PEPTIDE_H_REGION	Hydrophobic region of a signal peptide.	12	23	-
AYWB033	117	Coils	Coil		41	61	-
AYWB033	117	TMHMM	TMhelix	Region of a membrane-bound protein predicted to be embedded in the membrane.	12	34	-
AYWB033	117	Coils	Coil		90	110	-
AYWB033	117	Phobius	SIGNAL_PEPTIDE_N_REGION	N-terminal region of a signal peptide.	1	11	-
AYWB073	186	Coils	Coil		150	177	-
AYWB073	186	Phobius	TRANSMEMBRANE	Region of a membrane-bound protein predicted to be embedded in the membrane.	6	25	-
AYWB073	186	Phobius	NON_CYTOPLASMIC_DOMAIN	Region of a membrane-bound protein predicted to be outside the membrane, in the extracellular region.	1	5	-
AYWB073	186	TMHMM	TMhelix	Region of a membrane-bound protein predicted to be embedded in the membrane.	10	27	-
AYWB073	186	Phobius	CYTOPLASMIC_DOMAIN	Region of a membrane-bound protein predicted to be outside the membrane, in the cytoplasm.	26	186	-
AYWB073	186	Pfam	PF12113	SVM protein signal sequence	1	33	2.9e-14	IPR021970	Sequence-variable mosaic (SVM), signal sequence
AYWB127	206	SignalP_GRAM_POSITIVE	SignalP-TM		1	36	-
AYWB127	206	Phobius	NON_CYTOPLASMIC_DOMAIN	Region of a membrane-bound protein predicted to be outside the membrane, in the extracellular region.	30	206	-
AYWB127	206	Phobius	SIGNAL_PEPTIDE	Signal peptide region	1	29	-
AYWB127	206	TMHMM	TMhelix	Region of a membrane-bound protein predicted to be embedded in the membrane.	10	29	-
AYWB127	206	Phobius	SIGNAL_PEPTIDE_H_REGION	Hydrophobic region of a signal peptide.	11	22	-
AYWB127	206	Phobius	SIGNAL_PEPTIDE_N_REGION	N-terminal region of a signal peptide.	1	10	-
AYWB127	206	Phobius	SIGNAL_PEPTIDE_C_REGION	C-terminal region of a signal peptide.	23	29	-
AYWB145	154	Phobius	TRANSMEMBRANE	Region of a membrane-bound protein predicted to be embedded in the membrane.	12	32	-
AYWB145	154	Phobius	NON_CYTOPLASMIC_DOMAIN	Region of a membrane-bound protein predicted to be outside the membrane, in the extracellular region.	33	154	-
AYWB145	154	Coils	Coil		154	154	-
AYWB145	154	Phobius	CYTOPLASMIC_DOMAIN	Region of a membrane-bound protein predicted to be outside the membrane, in the cytoplasm.	1	11	-
AYWB145	154	TMHMM	TMhelix	Region of a membrane-bound protein predicted to be embedded in the membrane.	10	32	-
AYWB146	198	Pfam	PF11178	Protein of unknown function (DUF2963)	128	172	4e-09	IPR021348	Protein of unknown function DUF2963
AYWB146	198	Pfam	PF11178	Protein of unknown function (DUF2963)	102	146	9.2e-08	IPR021348	Protein of unknown function DUF2963
AYWB146	198	TMHMM	TMhelix	Region of a membrane-bound protein predicted to be embedded in the membrane.	13	35	-
AYWB146	198	Coils	Coil		61	81	-
AYWB146	198	Phobius	NON_CYTOPLASMIC_DOMAIN	Region of a membrane-bound protein predicted to be outside the membrane, in the extracellular region.	36	198	-
AYWB146	198	Phobius	CYTOPLASMIC_DOMAIN	Region of a membrane-bound protein predicted to be outside the membrane, in the cytoplasm.	1	11	-
AYWB146	198	Phobius	TRANSMEMBRANE	Region of a membrane-bound protein predicted to be embedded in the membrane.	12	35	-
AYWB148	230	Phobius	CYTOPLASMIC_DOMAIN	Region of a membrane-bound protein predicted to be outside the membrane, in the cytoplasm.	37	230	-
AYWB148	230	TMHMM	TMhelix	Region of a membrane-bound protein predicted to be embedded in the membrane.	13	35	-
AYWB148	230	Phobius	TRANSMEMBRANE	Region of a membrane-bound protein predicted to be embedded in the membrane.	12	36	-
AYWB148	230	Phobius	NON_CYTOPLASMIC_DOMAIN	Region of a membrane-bound protein predicted to be outside the membrane, in the extracellular region.	1	11	-
AYWB148	230	Pfam	PF11178	Protein of unknown function (DUF2963)	116	164	2.2e-09	IPR021348	Protein of unknown function DUF2963
AYWB148	230	Pfam	PF11178	Protein of unknown function (DUF2963)	167	202	1.3e-07	IPR021348	Protein of unknown function DUF2963
AYWB148	230	Pfam	PF11178	Protein of unknown function (DUF2963)	192	230	5.3e-07	IPR021348	Protein of unknown function DUF2963
AYWB148	230	Pfam	PF11178	Protein of unknown function (DUF2963)	141	184	4.6e-10	IPR021348	Protein of unknown function DUF2963
AYWB169	192	TMHMM	TMhelix	Region of a membrane-bound protein predicted to be embedded in the membrane.	9	31	-
AYWB169	192	Phobius	SIGNAL_PEPTIDE	Signal peptide region	1	35	-
AYWB169	192	Phobius	NON_CYTOPLASMIC_DOMAIN	Region of a membrane-bound protein predicted to be outside the membrane, in the extracellular region.	36	192	-
AYWB169	192	Phobius	SIGNAL_PEPTIDE_H_REGION	Hydrophobic region of a signal peptide.	11	26	-
AYWB169	192	ProSiteProfiles	PS51257	Prokaryotic membrane lipoprotein lipid attachment site profile.	1	24	7
AYWB169	192	SignalP_GRAM_POSITIVE	SignalP-TM		1	35	-
AYWB169	192	Phobius	SIGNAL_PEPTIDE_C_REGION	C-terminal region of a signal peptide.	27	35	-
AYWB169	192	Phobius	SIGNAL_PEPTIDE_N_REGION	N-terminal region of a signal peptide.	1	10	-
AYWB189	264	Coils	Coil		193	213	-
AYWB189	264	Phobius	TRANSMEMBRANE	Region of a membrane-bound protein predicted to be embedded in the membrane.	15	38	-
AYWB189	264	TMHMM	TMhelix	Region of a membrane-bound protein predicted to be embedded in the membrane.	16	38	-
AYWB189	264	Coils	Coil		122	142	-
AYWB189	264	Phobius	NON_CYTOPLASMIC_DOMAIN	Region of a membrane-bound protein predicted to be outside the membrane, in the extracellular region.	39	264	-
AYWB189	264	Phobius	CYTOPLASMIC_DOMAIN	Region of a membrane-bound protein predicted to be outside the membrane, in the cytoplasm.	1	14	-
AYWB189	264	Coils	Coil		64	84	-
AYWB203	269	Coils	Coil		32	52	-
AYWB203	269	Pfam	PF12113	SVM protein signal sequence	1	32	8.4e-07	IPR021970	Sequence-variable mosaic (SVM), signal sequence
AYWB203	269	Phobius	SIGNAL_PEPTIDE	Signal peptide region	1	31	-
AYWB203	269	TMHMM	TMhelix	Region of a membrane-bound protein predicted to be embedded in the membrane.	10	27	-
AYWB203	269	SUPERFAMILY	SSF140990		58	233	1.05e-15
AYWB203	269	Phobius	NON_CYTOPLASMIC_DOMAIN	Region of a membrane-bound protein predicted to be outside the membrane, in the extracellular region.	32	269	-
AYWB203	269	Phobius	SIGNAL_PEPTIDE_N_REGION	N-terminal region of a signal peptide.	1	12	-
AYWB203	269	Phobius	SIGNAL_PEPTIDE_C_REGION	C-terminal region of a signal peptide.	25	31	-
AYWB203	269	Phobius	SIGNAL_PEPTIDE_H_REGION	Hydrophobic region of a signal peptide.	13	24	-
AYWB212	202	Phobius	NON_CYTOPLASMIC_DOMAIN	Region of a membrane-bound protein predicted to be outside the membrane, in the extracellular region.	36	202	-
AYWB212	202	Phobius	CYTOPLASMIC_DOMAIN	Region of a membrane-bound protein predicted to be outside the membrane, in the cytoplasm.	1	11	-
AYWB212	202	TMHMM	TMhelix	Region of a membrane-bound protein predicted to be embedded in the membrane.	12	34	-
AYWB212	202	Phobius	TRANSMEMBRANE	Region of a membrane-bound protein predicted to be embedded in the membrane.	12	35	-
AYWB224	124	Pfam	PF12113	SVM protein signal sequence	1	34	2.9e-13	IPR021970	Sequence-variable mosaic (SVM), signal sequence
AYWB224	124	Phobius	TRANSMEMBRANE	Region of a membrane-bound protein predicted to be embedded in the membrane.	7	25	-
AYWB224	124	Phobius	CYTOPLASMIC_DOMAIN	Region of a membrane-bound protein predicted to be outside the membrane, in the cytoplasm.	1	6	-
AYWB224	124	Phobius	NON_CYTOPLASMIC_DOMAIN	Region of a membrane-bound protein predicted to be outside the membrane, in the extracellular region.	26	124	-
AYWB224	124	TMHMM	TMhelix	Region of a membrane-bound protein predicted to be embedded in the membrane.	7	26	-
AYWB224	124	Coils	Coil		88	122	-
AYWB224	124	Coils	Coil		64	84	-
AYWB229	768	TMHMM	TMhelix	Region of a membrane-bound protein predicted to be embedded in the membrane.	7	29	-
AYWB229	768	Coils	Coil		604	638	-
AYWB229	768	Coils	Coil		112	170	-
AYWB229	768	PANTHER	PTHR23077:SF96		580	617	1.9e-64
AYWB229	768	Pfam	PF00004	ATPase family associated with various cellular activities (AAA)	291	418	4.6e-37	IPR003959	ATPase, AAA-type, core	GO:0005524
AYWB229	768	Phobius	NON_CYTOPLASMIC_DOMAIN	Region of a membrane-bound protein predicted to be outside the membrane, in the extracellular region.	30	768	-
AYWB229	768	CDD	cd00009	AAA	258	418	4.81199e-19
AYWB229	768	SMART	SM00382		286	421	1.1e-16	IPR003593	AAA+ ATPase domain
AYWB229	768	Coils	Coil		52	79	-
AYWB229	768	Gene3D	G3DSA:3.40.50.300		249	432	8.1e-48	IPR027417	P-loop containing nucleoside triphosphate hydrolase
AYWB229	768	PANTHER	PTHR23077		580	617	1.9e-64
AYWB229	768	Phobius	TRANSMEMBRANE	Region of a membrane-bound protein predicted to be embedded in the membrane.	9	29	-
AYWB229	768	Phobius	CYTOPLASMIC_DOMAIN	Region of a membrane-bound protein predicted to be outside the membrane, in the cytoplasm.	1	8	-
AYWB229	768	SUPERFAMILY	SSF52540		249	497	3.78e-43	IPR027417	P-loop containing nucleoside triphosphate hydrolase
AYWB236	192	Pfam	PF12113	SVM protein signal sequence	1	32	9.1e-10	IPR021970	Sequence-variable mosaic (SVM), signal sequence
AYWB236	192	Coils	Coil		151	171	-
AYWB236	192	Coils	Coil		111	131	-
AYWB236	192	Coils	Coil		61	81	-
AYWB236	192	Phobius	CYTOPLASMIC_DOMAIN	Region of a membrane-bound protein predicted to be outside the membrane, in the cytoplasm.	1	11	-
AYWB236	192	TMHMM	TMhelix	Region of a membrane-bound protein predicted to be embedded in the membrane.	10	32	-
AYWB236	192	Phobius	NON_CYTOPLASMIC_DOMAIN	Region of a membrane-bound protein predicted to be outside the membrane, in the extracellular region.	31	192	-
AYWB236	192	Phobius	TRANSMEMBRANE	Region of a membrane-bound protein predicted to be embedded in the membrane.	12	30	-
AYWB237	131	Phobius	TRANSMEMBRANE	Region of a membrane-bound protein predicted to be embedded in the membrane.	7	25	-
AYWB237	131	Phobius	CYTOPLASMIC_DOMAIN	Region of a membrane-bound protein predicted to be outside the membrane, in the cytoplasm.	1	6	-
AYWB237	131	TMHMM	TMhelix	Region of a membrane-bound protein predicted to be embedded in the membrane.	10	27	-
AYWB237	131	Pfam	PF12113	SVM protein signal sequence	1	33	2.3e-09	IPR021970	Sequence-variable mosaic (SVM), signal sequence
AYWB237	131	Phobius	NON_CYTOPLASMIC_DOMAIN	Region of a membrane-bound protein predicted to be outside the membrane, in the extracellular region.	26	131	-
AYWB245	199	Phobius	NON_CYTOPLASMIC_DOMAIN	Region of a membrane-bound protein predicted to be outside the membrane, in the extracellular region.	31	199	-
AYWB245	199	TMHMM	TMhelix	Region of a membrane-bound protein predicted to be embedded in the membrane.	12	31	-
AYWB245	199	Phobius	SIGNAL_PEPTIDE	Signal peptide region	1	30	-
AYWB245	199	Phobius	SIGNAL_PEPTIDE_N_REGION	N-terminal region of a signal peptide.	1	13	-
AYWB245	199	Phobius	SIGNAL_PEPTIDE_H_REGION	Hydrophobic region of a signal peptide.	14	25	-
AYWB245	199	Phobius	SIGNAL_PEPTIDE_C_REGION	C-terminal region of a signal peptide.	26	30	-
AYWB258	77	Phobius	SIGNAL_PEPTIDE_C_REGION	C-terminal region of a signal peptide.	24	31	-
AYWB258	77	Phobius	SIGNAL_PEPTIDE	Signal peptide region	1	31	-
AYWB258	77	Phobius	SIGNAL_PEPTIDE_H_REGION	Hydrophobic region of a signal peptide.	12	23	-
AYWB258	77	TMHMM	TMhelix	Region of a membrane-bound protein predicted to be embedded in the membrane.	13	32	-
AYWB258	77	Phobius	NON_CYTOPLASMIC_DOMAIN	Region of a membrane-bound protein predicted to be outside the membrane, in the extracellular region.	32	77	-
AYWB258	77	Pfam	PF12113	SVM protein signal sequence	1	32	1.9e-14	IPR021970	Sequence-variable mosaic (SVM), signal sequence
AYWB258	77	Phobius	SIGNAL_PEPTIDE_N_REGION	N-terminal region of a signal peptide.	1	11	-
AYWB259	259	TMHMM	TMhelix	Region of a membrane-bound protein predicted to be embedded in the membrane.	16	30	-
AYWB259	259	Phobius	SIGNAL_PEPTIDE_N_REGION	N-terminal region of a signal peptide.	1	15	-
AYWB259	259	Phobius	SIGNAL_PEPTIDE_C_REGION	C-terminal region of a signal peptide.	27	31	-
AYWB259	259	Phobius	SIGNAL_PEPTIDE	Signal peptide region	1	31	-
AYWB259	259	Phobius	NON_CYTOPLASMIC_DOMAIN	Region of a membrane-bound protein predicted to be outside the membrane, in the extracellular region.	32	259	-
AYWB259	259	Phobius	SIGNAL_PEPTIDE_H_REGION	Hydrophobic region of a signal peptide.	16	26	-
AYWB263	291	Gene3D	G3DSA:3.40.190.10		32	127	1.9e-26
AYWB263	291	Gene3D	G3DSA:3.40.190.10		239	281	1.9e-26
AYWB263	291	SMART	SM00062		35	287	3.3e-17	IPR001638	Solute-binding protein family 3/N-terminal domain of MltF
AYWB263	291	CDD	cd13627	PBP2_AA_binding_like_2	35	288	2.38789e-102
AYWB263	291	Phobius	CYTOPLASMIC_DOMAIN	Region of a membrane-bound protein predicted to be outside the membrane, in the cytoplasm.	1	6	-
AYWB263	291	TMHMM	TMhelix	Region of a membrane-bound protein predicted to be embedded in the membrane.	7	27	-
AYWB263	291	PANTHER	PTHR18966		67	268	7.5e-18
AYWB263	291	Phobius	TRANSMEMBRANE	Region of a membrane-bound protein predicted to be embedded in the membrane.	7	27	-
AYWB263	291	Gene3D	G3DSA:3.40.190.10		128	215	2.1e-12
AYWB263	291	Phobius	NON_CYTOPLASMIC_DOMAIN	Region of a membrane-bound protein predicted to be outside the membrane, in the extracellular region.	28	291	-
AYWB263	291	Pfam	PF00497	Bacterial extracellular solute-binding proteins, family 3	69	268	5.1e-32	IPR001638	Solute-binding protein family 3/N-terminal domain of MltF
AYWB263	291	SUPERFAMILY	SSF53850		5	281	4.13e-39
AYWB263	291	PANTHER	PTHR18966:SF262		67	268	7.5e-18
AYWB263	291	Coils	Coil		253	273	-
AYWB269	235	TMHMM	TMhelix	Region of a membrane-bound protein predicted to be embedded in the membrane.	13	35	-
AYWB269	235	Phobius	NON_CYTOPLASMIC_DOMAIN	Region of a membrane-bound protein predicted to be outside the membrane, in the extracellular region.	36	235	-
AYWB269	235	Phobius	CYTOPLASMIC_DOMAIN	Region of a membrane-bound protein predicted to be outside the membrane, in the cytoplasm.	1	11	-
AYWB269	235	SignalP_GRAM_POSITIVE	SignalP-TM		1	42	-
AYWB269	235	Pfam	PF11178	Protein of unknown function (DUF2963)	95	142	6.9e-06	IPR021348	Protein of unknown function DUF2963
AYWB269	235	Pfam	PF11178	Protein of unknown function (DUF2963)	145	194	3.1e-12	IPR021348	Protein of unknown function DUF2963
AYWB269	235	Pfam	PF11178	Protein of unknown function (DUF2963)	170	216	6.9e-12	IPR021348	Protein of unknown function DUF2963
AYWB269	235	Pfam	PF11178	Protein of unknown function (DUF2963)	119	167	3.9e-13	IPR021348	Protein of unknown function DUF2963
AYWB269	235	Phobius	TRANSMEMBRANE	Region of a membrane-bound protein predicted to be embedded in the membrane.	12	35	-
AYWB275	715	Coils	Coil		528	555	-
AYWB275	715	SMART	SM00382		322	457	1.9e-13	IPR003593	AAA+ ATPase domain
AYWB275	715	Phobius	CYTOPLASMIC_DOMAIN	Region of a membrane-bound protein predicted to be outside the membrane, in the cytoplasm.	1	6	-
AYWB275	715	TMHMM	TMhelix	Region of a membrane-bound protein predicted to be embedded in the membrane.	7	26	-
AYWB275	715	ProSitePatterns	PS00674	AAA-protein family signature.	427	446	-	IPR003960	ATPase, AAA-type, conserved site	GO:0005524
AYWB275	715	Phobius	TRANSMEMBRANE	Region of a membrane-bound protein predicted to be embedded in the membrane.	7	27	-
AYWB275	715	SUPERFAMILY	SSF52540		284	551	8.58e-44	IPR027417	P-loop containing nucleoside triphosphate hydrolase
AYWB275	715	Pfam	PF00004	ATPase family associated with various cellular activities (AAA)	327	454	5.9e-34	IPR003959	ATPase, AAA-type, core	GO:0005524
AYWB275	715	MobiDBLite	mobidb-lite	consensus disorder prediction	160	182	-
AYWB275	715	CDD	cd00009	AAA	292	455	1.31094e-17
AYWB275	715	PANTHER	PTHR23074		60	553	6.6e-46
AYWB275	715	MobiDBLite	mobidb-lite	consensus disorder prediction	35	64	-
AYWB275	715	Gene3D	G3DSA:3.40.50.300		283	469	3.7e-47	IPR027417	P-loop containing nucleoside triphosphate hydrolase
AYWB275	715	Coils	Coil		102	169	-
AYWB275	715	Phobius	NON_CYTOPLASMIC_DOMAIN	Region of a membrane-bound protein predicted to be outside the membrane, in the extracellular region.	28	715	-
AYWB280	87	Phobius	SIGNAL_PEPTIDE_N_REGION	N-terminal region of a signal peptide.	1	9	-
AYWB280	87	Phobius	SIGNAL_PEPTIDE_C_REGION	C-terminal region of a signal peptide.	26	34	-
AYWB280	87	Phobius	NON_CYTOPLASMIC_DOMAIN	Region of a membrane-bound protein predicted to be outside the membrane, in the extracellular region.	35	87	-
AYWB280	87	TMHMM	TMhelix	Region of a membrane-bound protein predicted to be embedded in the membrane.	10	27	-
AYWB280	87	Pfam	PF12113	SVM protein signal sequence	3	35	2.2e-16	IPR021970	Sequence-variable mosaic (SVM), signal sequence
AYWB280	87	Phobius	SIGNAL_PEPTIDE_H_REGION	Hydrophobic region of a signal peptide.	10	25	-
AYWB280	87	Phobius	SIGNAL_PEPTIDE	Signal peptide region	1	34	-
AYWB294	165	Phobius	NON_CYTOPLASMIC_DOMAIN	Region of a membrane-bound protein predicted to be outside the membrane, in the extracellular region.	32	165	-
AYWB294	165	Phobius	TRANSMEMBRANE	Region of a membrane-bound protein predicted to be embedded in the membrane.	12	31	-
AYWB294	165	Coils	Coil		50	77	-
AYWB294	165	Phobius	CYTOPLASMIC_DOMAIN	Region of a membrane-bound protein predicted to be outside the membrane, in the cytoplasm.	1	11	-
AYWB294	165	TMHMM	TMhelix	Region of a membrane-bound protein predicted to be embedded in the membrane.	10	32	-
AYWB294	165	Pfam	PF12113	SVM protein signal sequence	1	33	8.6e-08	IPR021970	Sequence-variable mosaic (SVM), signal sequence
AYWB329	285	Phobius	NON_CYTOPLASMIC_DOMAIN	Region of a membrane-bound protein predicted to be outside the membrane, in the extracellular region.	35	285	-
AYWB329	285	Phobius	CYTOPLASMIC_DOMAIN	Region of a membrane-bound protein predicted to be outside the membrane, in the cytoplasm.	1	11	-
AYWB329	285	TMHMM	TMhelix	Region of a membrane-bound protein predicted to be embedded in the membrane.	12	34	-
AYWB329	285	Phobius	TRANSMEMBRANE	Region of a membrane-bound protein predicted to be embedded in the membrane.	12	34	-
AYWB339	281	Phobius	SIGNAL_PEPTIDE	Signal peptide region	1	31	-
AYWB339	281	TMHMM	TMhelix	Region of a membrane-bound protein predicted to be embedded in the membrane.	13	32	-
AYWB339	281	Phobius	SIGNAL_PEPTIDE_N_REGION	N-terminal region of a signal peptide.	1	12	-
AYWB339	281	Coils	Coil		168	188	-
AYWB339	281	Pfam	PF12113	SVM protein signal sequence	1	32	2.5e-11	IPR021970	Sequence-variable mosaic (SVM), signal sequence
AYWB339	281	Coils	Coil		196	268	-
AYWB339	281	Phobius	NON_CYTOPLASMIC_DOMAIN	Region of a membrane-bound protein predicted to be outside the membrane, in the extracellular region.	32	281	-
AYWB339	281	Phobius	SIGNAL_PEPTIDE_C_REGION	C-terminal region of a signal peptide.	25	31	-
AYWB339	281	Phobius	SIGNAL_PEPTIDE_H_REGION	Hydrophobic region of a signal peptide.	13	24	-
AYWB339	281	SignalP_EUK	SignalP-noTM		1	31	-
AYWB342	69	Phobius	NON_CYTOPLASMIC_DOMAIN	Region of a membrane-bound protein predicted to be outside the membrane, in the extracellular region.	39	69	-
AYWB342	69	Phobius	TRANSMEMBRANE	Region of a membrane-bound protein predicted to be embedded in the membrane.	20	38	-
AYWB342	69	TMHMM	TMhelix	Region of a membrane-bound protein predicted to be embedded in the membrane.	20	39	-
AYWB342	69	Phobius	CYTOPLASMIC_DOMAIN	Region of a membrane-bound protein predicted to be outside the membrane, in the cytoplasm.	1	19	-
AYWB366	117	Pfam	PF12113	SVM protein signal sequence	1	33	1.3e-08	IPR021970	Sequence-variable mosaic (SVM), signal sequence
AYWB366	117	Phobius	NON_CYTOPLASMIC_DOMAIN	Region of a membrane-bound protein predicted to be outside the membrane, in the extracellular region.	26	117	-
AYWB366	117	Phobius	TRANSMEMBRANE	Region of a membrane-bound protein predicted to be embedded in the membrane.	7	25	-
AYWB366	117	Coils	Coil		32	66	-
AYWB366	117	Phobius	CYTOPLASMIC_DOMAIN	Region of a membrane-bound protein predicted to be outside the membrane, in the cytoplasm.	1	6	-
AYWB366	117	TMHMM	TMhelix	Region of a membrane-bound protein predicted to be embedded in the membrane.	10	27	-
AYWB366	117	SignalP_GRAM_POSITIVE	SignalP-TM		1	32	-
AYWB367	100	TMHMM	TMhelix	Region of a membrane-bound protein predicted to be embedded in the membrane.	13	35	-
AYWB367	100	Phobius	NON_CYTOPLASMIC_DOMAIN	Region of a membrane-bound protein predicted to be outside the membrane, in the extracellular region.	33	100	-
AYWB367	100	Phobius	SIGNAL_PEPTIDE_C_REGION	C-terminal region of a signal peptide.	25	32	-
AYWB367	100	Pfam	PF12113	SVM protein signal sequence	1	28	2.3e-09	IPR021970	Sequence-variable mosaic (SVM), signal sequence
AYWB367	100	Phobius	SIGNAL_PEPTIDE	Signal peptide region	1	32	-
AYWB367	100	Phobius	SIGNAL_PEPTIDE_N_REGION	N-terminal region of a signal peptide.	1	12	-
AYWB367	100	Phobius	SIGNAL_PEPTIDE_H_REGION	Hydrophobic region of a signal peptide.	13	24	-
AYWB367	100	Coils	Coil		42	62	-
AYWB368	163	Phobius	CYTOPLASMIC_DOMAIN	Region of a membrane-bound protein predicted to be outside the membrane, in the cytoplasm.	25	163	-
AYWB368	163	Phobius	NON_CYTOPLASMIC_DOMAIN	Region of a membrane-bound protein predicted to be outside the membrane, in the extracellular region.	1	5	-
AYWB368	163	Pfam	PF12113	SVM protein signal sequence	1	33	3.8e-12	IPR021970	Sequence-variable mosaic (SVM), signal sequence
AYWB368	163	TMHMM	TMhelix	Region of a membrane-bound protein predicted to be embedded in the membrane.	7	26	-
AYWB368	163	MobiDBLite	mobidb-lite	consensus disorder prediction	144	163	-
AYWB368	163	Phobius	TRANSMEMBRANE	Region of a membrane-bound protein predicted to be embedded in the membrane.	6	24	-
AYWB369	130	Phobius	NON_CYTOPLASMIC_DOMAIN	Region of a membrane-bound protein predicted to be outside the membrane, in the extracellular region.	37	130	-
AYWB369	130	MobiDBLite	mobidb-lite	consensus disorder prediction	111	130	-
AYWB369	130	Phobius	TRANSMEMBRANE	Region of a membrane-bound protein predicted to be embedded in the membrane.	16	36	-
AYWB369	130	Pfam	PF12113	SVM protein signal sequence	7	38	1.4e-07	IPR021970	Sequence-variable mosaic (SVM), signal sequence
AYWB369	130	TMHMM	TMhelix	Region of a membrane-bound protein predicted to be embedded in the membrane.	16	38	-
AYWB369	130	Coils	Coil		115	130	-
AYWB369	130	Phobius	CYTOPLASMIC_DOMAIN	Region of a membrane-bound protein predicted to be outside the membrane, in the cytoplasm.	1	15	-
AYWB370	121	Pfam	PF12113	SVM protein signal sequence	1	31	1.2e-09	IPR021970	Sequence-variable mosaic (SVM), signal sequence
AYWB370	121	Phobius	SIGNAL_PEPTIDE	Signal peptide region	1	31	-
AYWB370	121	TMHMM	TMhelix	Region of a membrane-bound protein predicted to be embedded in the membrane.	10	32	-
AYWB370	121	MobiDBLite	mobidb-lite	consensus disorder prediction	33	58	-
AYWB370	121	Phobius	SIGNAL_PEPTIDE_N_REGION	N-terminal region of a signal peptide.	1	12	-
AYWB370	121	MobiDBLite	mobidb-lite	consensus disorder prediction	102	121	-
AYWB370	121	Phobius	NON_CYTOPLASMIC_DOMAIN	Region of a membrane-bound protein predicted to be outside the membrane, in the extracellular region.	32	121	-
AYWB370	121	Phobius	SIGNAL_PEPTIDE_C_REGION	C-terminal region of a signal peptide.	25	31	-
AYWB370	121	Coils	Coil		92	112	-
AYWB370	121	Phobius	SIGNAL_PEPTIDE_H_REGION	Hydrophobic region of a signal peptide.	13	24	-
AYWB376	202	Phobius	NON_CYTOPLASMIC_DOMAIN	Region of a membrane-bound protein predicted to be outside the membrane, in the extracellular region.	36	202	-
AYWB376	202	Phobius	CYTOPLASMIC_DOMAIN	Region of a membrane-bound protein predicted to be outside the membrane, in the cytoplasm.	1	11	-
AYWB376	202	TMHMM	TMhelix	Region of a membrane-bound protein predicted to be embedded in the membrane.	12	34	-
AYWB376	202	Phobius	TRANSMEMBRANE	Region of a membrane-bound protein predicted to be embedded in the membrane.	12	35	-
AYWB387	149	Coils	Coil		53	87	-
AYWB387	149	Phobius	SIGNAL_PEPTIDE	Signal peptide region	1	36	-
AYWB387	149	TMHMM	TMhelix	Region of a membrane-bound protein predicted to be embedded in the membrane.	10	27	-
AYWB387	149	Phobius	NON_CYTOPLASMIC_DOMAIN	Region of a membrane-bound protein predicted to be outside the membrane, in the extracellular region.	37	149	-
AYWB387	149	Phobius	SIGNAL_PEPTIDE_N_REGION	N-terminal region of a signal peptide.	1	12	-
AYWB387	149	Phobius	SIGNAL_PEPTIDE_C_REGION	C-terminal region of a signal peptide.	25	36	-
AYWB387	149	Phobius	SIGNAL_PEPTIDE_H_REGION	Hydrophobic region of a signal peptide.	13	24	-
AYWB402	105	Phobius	SIGNAL_PEPTIDE_N_REGION	N-terminal region of a signal peptide.	1	14	-
AYWB402	105	Pfam	PF12113	SVM protein signal sequence	3	34	6.2e-15	IPR021970	Sequence-variable mosaic (SVM), signal sequence
AYWB402	105	TMHMM	TMhelix	Region of a membrane-bound protein predicted to be embedded in the membrane.	10	27	-
AYWB402	105	Phobius	SIGNAL_PEPTIDE_C_REGION	C-terminal region of a signal peptide.	27	34	-
AYWB402	105	Phobius	NON_CYTOPLASMIC_DOMAIN	Region of a membrane-bound protein predicted to be outside the membrane, in the extracellular region.	35	105	-
AYWB402	105	SignalP_GRAM_POSITIVE	SignalP-TM		1	34	-
AYWB402	105	Coils	Coil		41	68	-
AYWB402	105	Phobius	SIGNAL_PEPTIDE_H_REGION	Hydrophobic region of a signal peptide.	15	26	-
AYWB402	105	Phobius	SIGNAL_PEPTIDE	Signal peptide region	1	34	-
AYWB433	401	TMHMM	TMhelix	Region of a membrane-bound protein predicted to be embedded in the membrane.	9	28	-
AYWB433	401	Phobius	NON_CYTOPLASMIC_DOMAIN	Region of a membrane-bound protein predicted to be outside the membrane, in the extracellular region.	30	401	-
AYWB433	401	MobiDBLite	mobidb-lite	consensus disorder prediction	74	135	-
AYWB433	401	Phobius	TRANSMEMBRANE	Region of a membrane-bound protein predicted to be embedded in the membrane.	9	29	-
AYWB433	401	Phobius	CYTOPLASMIC_DOMAIN	Region of a membrane-bound protein predicted to be outside the membrane, in the cytoplasm.	1	8	-
AYWB529	513	CDD	cd00995	PBP2_NikA_DppA_OppA_like	39	494	9.74664e-83
AYWB529	513	Phobius	TRANSMEMBRANE	Region of a membrane-bound protein predicted to be embedded in the membrane.	7	28	-
AYWB529	513	Pfam	PF00496	Bacterial extracellular solute-binding proteins, family 5 Middle	97	409	1.4e-45	IPR000914	Solute-binding protein family 5 domain
AYWB529	513	Phobius	NON_CYTOPLASMIC_DOMAIN	Region of a membrane-bound protein predicted to be outside the membrane, in the extracellular region.	29	513	-
AYWB529	513	PIRSF	PIRSF002741		3	512	3.5e-53	IPR030678	Peptide/nickel binding protein, MppA-type	GO:0043190|GO:0055085
AYWB529	513	PANTHER	PTHR30290		9	494	7.1e-61
AYWB529	513	Gene3D	G3DSA:3.10.105.10		301	482	1.1e-21
AYWB529	513	Gene3D	G3DSA:3.40.190.10		190	300	2.2e-22
AYWB529	513	Phobius	CYTOPLASMIC_DOMAIN	Region of a membrane-bound protein predicted to be outside the membrane, in the cytoplasm.	1	6	-
AYWB529	513	TMHMM	TMhelix	Region of a membrane-bound protein predicted to be embedded in the membrane.	9	28	-
AYWB529	513	SUPERFAMILY	SSF53850		35	510	1.07e-72
AYWB529	513	Gene3D	G3DSA:3.90.76.10		50	189	6.3e-21
AYWB562	311	TMHMM	TMhelix	Region of a membrane-bound protein predicted to be embedded in the membrane.	12	31	-
AYWB562	311	Phobius	TRANSMEMBRANE	Region of a membrane-bound protein predicted to be embedded in the membrane.	12	31	-
AYWB562	311	Phobius	CYTOPLASMIC_DOMAIN	Region of a membrane-bound protein predicted to be outside the membrane, in the cytoplasm.	1	11	-
AYWB562	311	Phobius	NON_CYTOPLASMIC_DOMAIN	Region of a membrane-bound protein predicted to be outside the membrane, in the extracellular region.	32	311	-
AYWB568	55	TMHMM	TMhelix	Region of a membrane-bound protein predicted to be embedded in the membrane.	13	35	-
AYWB568	55	Phobius	TRANSMEMBRANE	Region of a membrane-bound protein predicted to be embedded in the membrane.	12	31	-
AYWB568	55	Phobius	CYTOPLASMIC_DOMAIN	Region of a membrane-bound protein predicted to be outside the membrane, in the cytoplasm.	1	11	-
AYWB568	55	Phobius	NON_CYTOPLASMIC_DOMAIN	Region of a membrane-bound protein predicted to be outside the membrane, in the extracellular region.	32	55	-
AYWB568	55	Coils	Coil		49	55	-
AYWB588	348	Phobius	SIGNAL_PEPTIDE_N_REGION	N-terminal region of a signal peptide.	1	14	-
AYWB588	348	TMHMM	TMhelix	Region of a membrane-bound protein predicted to be embedded in the membrane.	15	37	-
AYWB588	348	SUPERFAMILY	SSF53850		52	332	5.07e-24
AYWB588	348	Phobius	NON_CYTOPLASMIC_DOMAIN	Region of a membrane-bound protein predicted to be outside the membrane, in the extracellular region.	32	348	-
AYWB588	348	Phobius	SIGNAL_PEPTIDE_C_REGION	C-terminal region of a signal peptide.	27	31	-
AYWB588	348	Phobius	SIGNAL_PEPTIDE	Signal peptide region	1	31	-
AYWB588	348	Gene3D	G3DSA:3.40.190.10		51	192	2.9e-12
AYWB588	348	Pfam	PF03180	NLPA lipoprotein	53	213	6.3e-08	IPR004872	Lipoprotein NlpA family
AYWB588	348	Phobius	SIGNAL_PEPTIDE_H_REGION	Hydrophobic region of a signal peptide.	15	26	-
AYWB624	380	TMHMM	TMhelix	Region of a membrane-bound protein predicted to be embedded in the membrane.	12	31	-
AYWB624	380	Phobius	TRANSMEMBRANE	Region of a membrane-bound protein predicted to be embedded in the membrane.	12	31	-
AYWB624	380	Gene3D	G3DSA:3.40.50.1980		39	227	4.6e-35
AYWB624	380	Phobius	NON_CYTOPLASMIC_DOMAIN	Region of a membrane-bound protein predicted to be outside the membrane, in the extracellular region.	32	380	-
AYWB624	380	PANTHER	PTHR42953:SF5		16	379	2.9e-50
AYWB624	380	Pfam	PF01297	Zinc-uptake complex component A periplasmic	46	376	7.7e-48	IPR006127	Periplasmic solute binding protein, ZnuA-like	GO:0030001|GO:0046872
AYWB624	380	SUPERFAMILY	SSF53807		43	378	4.56e-45
AYWB624	380	Phobius	CYTOPLASMIC_DOMAIN	Region of a membrane-bound protein predicted to be outside the membrane, in the cytoplasm.	1	11	-
AYWB624	380	PANTHER	PTHR42953		16	379	2.9e-50
AYWB624	380	MobiDBLite	mobidb-lite	consensus disorder prediction	336	358	-
AYWB624	380	Gene3D	G3DSA:3.40.50.1980		228	379	2.3e-41
AYWB640	92	Phobius	SIGNAL_PEPTIDE_C_REGION	C-terminal region of a signal peptide.	24	32	-
AYWB640	92	Pfam	PF12113	SVM protein signal sequence	1	32	5.9e-17	IPR021970	Sequence-variable mosaic (SVM), signal sequence
AYWB640	92	Phobius	SIGNAL_PEPTIDE	Signal peptide region	1	32	-
AYWB640	92	Phobius	NON_CYTOPLASMIC_DOMAIN	Region of a membrane-bound protein predicted to be outside the membrane, in the extracellular region.	33	92	-
AYWB640	92	Phobius	SIGNAL_PEPTIDE_N_REGION	N-terminal region of a signal peptide.	1	7	-
AYWB640	92	Phobius	SIGNAL_PEPTIDE_H_REGION	Hydrophobic region of a signal peptide.	8	23	-
AYWB640	92	TMHMM	TMhelix	Region of a membrane-bound protein predicted to be embedded in the membrane.	7	24	-
AYWB645	268	Phobius	NON_CYTOPLASMIC_DOMAIN	Region of a membrane-bound protein predicted to be outside the membrane, in the extracellular region.	35	268	-
AYWB645	268	Phobius	SIGNAL_PEPTIDE_H_REGION	Hydrophobic region of a signal peptide.	18	29	-
AYWB645	268	Phobius	SIGNAL_PEPTIDE_N_REGION	N-terminal region of a signal peptide.	1	17	-
AYWB645	268	Phobius	SIGNAL_PEPTIDE_C_REGION	C-terminal region of a signal peptide.	30	34	-
AYWB645	268	Phobius	SIGNAL_PEPTIDE	Signal peptide region	1	34	-
AYWB645	268	TMHMM	TMhelix	Region of a membrane-bound protein predicted to be embedded in the membrane.	15	32	-
AYWB667	546	SUPERFAMILY	SSF53850		254	453	6.09e-40
AYWB667	546	SUPERFAMILY	SSF53850		66	220	6.09e-40
AYWB667	546	Phobius	CYTOPLASMIC_DOMAIN	Region of a membrane-bound protein predicted to be outside the membrane, in the cytoplasm.	1	6	-
AYWB667	546	Coils	Coil		35	55	-
AYWB667	546	TMHMM	TMhelix	Region of a membrane-bound protein predicted to be embedded in the membrane.	7	26	-
AYWB667	546	Phobius	TRANSMEMBRANE	Region of a membrane-bound protein predicted to be embedded in the membrane.	7	26	-
AYWB667	546	PANTHER	PTHR43649		257	447	2.5e-34
AYWB667	546	Pfam	PF13416	Bacterial extracellular solute-binding protein	88	445	1.6e-26
AYWB667	546	Gene3D	G3DSA:3.40.190.10		254	282	2.6e-36
AYWB667	546	Gene3D	G3DSA:3.40.190.10		63	220	2.6e-36
AYWB667	546	Phobius	NON_CYTOPLASMIC_DOMAIN	Region of a membrane-bound protein predicted to be outside the membrane, in the extracellular region.	27	546	-
AYWBpI03	161	Phobius	TRANSMEMBRANE	Region of a membrane-bound protein predicted to be embedded in the membrane.	12	36	-
AYWBpI03	161	TMHMM	TMhelix	Region of a membrane-bound protein predicted to be embedded in the membrane.	13	35	-
AYWBpI03	161	Coils	Coil		61	81	-
AYWBpI03	161	Phobius	CYTOPLASMIC_DOMAIN	Region of a membrane-bound protein predicted to be outside the membrane, in the cytoplasm.	1	11	-
AYWBpI03	161	Phobius	NON_CYTOPLASMIC_DOMAIN	Region of a membrane-bound protein predicted to be outside the membrane, in the extracellular region.	37	161	-
AYWBpI03	161	Pfam	PF11178	Protein of unknown function (DUF2963)	97	128	4.6e-07	IPR021348	Protein of unknown function DUF2963
AYWBpII03	160	Phobius	TRANSMEMBRANE	Region of a membrane-bound protein predicted to be embedded in the membrane.	12	36	-
AYWBpII03	160	TMHMM	TMhelix	Region of a membrane-bound protein predicted to be embedded in the membrane.	13	35	-
AYWBpII03	160	Phobius	CYTOPLASMIC_DOMAIN	Region of a membrane-bound protein predicted to be outside the membrane, in the cytoplasm.	1	11	-
AYWBpII03	160	Phobius	NON_CYTOPLASMIC_DOMAIN	Region of a membrane-bound protein predicted to be outside the membrane, in the extracellular region.	37	160	-
AYWBpII03	160	Coils	Coil		54	84	-
AYWBpII03	160	Pfam	PF11178	Protein of unknown function (DUF2963)	96	141	5.4e-11	IPR021348	Protein of unknown function DUF2963
AYWBpIII02	207	TMHMM	TMhelix	Region of a membrane-bound protein predicted to be embedded in the membrane.	15	37	-
AYWBpIII02	207	Phobius	NON_CYTOPLASMIC_DOMAIN	Region of a membrane-bound protein predicted to be outside the membrane, in the extracellular region.	1	14	-
AYWBpIII02	207	Phobius	CYTOPLASMIC_DOMAIN	Region of a membrane-bound protein predicted to be outside the membrane, in the cytoplasm.	36	207	-
AYWBpIII02	207	Phobius	TRANSMEMBRANE	Region of a membrane-bound protein predicted to be embedded in the membrane.	15	35	-
AYWBpIII04	50	TMHMM	TMhelix	Region of a membrane-bound protein predicted to be embedded in the membrane.	13	35	-
AYWBpIII04	50	Phobius	TRANSMEMBRANE	Region of a membrane-bound protein predicted to be embedded in the membrane.	14	36	-
AYWBpIII04	50	Phobius	CYTOPLASMIC_DOMAIN	Region of a membrane-bound protein predicted to be outside the membrane, in the cytoplasm.	37	50	-
AYWBpIII04	50	Phobius	NON_CYTOPLASMIC_DOMAIN	Region of a membrane-bound protein predicted to be outside the membrane, in the extracellular region.	1	13	-
AYWBpIII06	123	TMHMM	TMhelix	Region of a membrane-bound protein predicted to be embedded in the membrane.	7	29	-
AYWBpIII06	123	Phobius	TRANSMEMBRANE	Region of a membrane-bound protein predicted to be embedded in the membrane.	7	29	-
AYWBpIII06	123	Phobius	CYTOPLASMIC_DOMAIN	Region of a membrane-bound protein predicted to be outside the membrane, in the cytoplasm.	1	6	-
AYWBpIII06	123	Phobius	NON_CYTOPLASMIC_DOMAIN	Region of a membrane-bound protein predicted to be outside the membrane, in the extracellular region.	30	123	-
AYWBpIII06	123	Coils	Coil		69	96	-
AYWBpIV03	160	Phobius	TRANSMEMBRANE	Region of a membrane-bound protein predicted to be embedded in the membrane.	12	36	-
AYWBpIV03	160	TMHMM	TMhelix	Region of a membrane-bound protein predicted to be embedded in the membrane.	13	35	-
AYWBpIV03	160	Phobius	CYTOPLASMIC_DOMAIN	Region of a membrane-bound protein predicted to be outside the membrane, in the cytoplasm.	1	11	-
AYWBpIV03	160	Phobius	NON_CYTOPLASMIC_DOMAIN	Region of a membrane-bound protein predicted to be outside the membrane, in the extracellular region.	37	160	-
AYWBpIV03	160	Coils	Coil		54	84	-
AYWBpIV03	160	Pfam	PF11178	Protein of unknown function (DUF2963)	96	141	5.4e-11	IPR021348	Protein of unknown function DUF2963
CCP88459.1	713	Coils	Coil		475	499	-
CCP88459.1	713	Phobius	CYTOPLASMIC_DOMAIN	Region of a membrane-bound protein predicted to be outside the membrane, in the cytoplasm.	1	11	-
CCP88459.1	713	Coils	Coil		164	217	-
CCP88459.1	713	TMHMM	TMhelix	Region of a membrane-bound protein predicted to be embedded in the membrane.	12	34	-
CCP88459.1	713	Phobius	NON_CYTOPLASMIC_DOMAIN	Region of a membrane-bound protein predicted to be outside the membrane, in the extracellular region.	35	713	-
CCP88459.1	713	MobiDBLite	mobidb-lite	consensus disorder prediction	589	610	-
CCP88459.1	713	MobiDBLite	mobidb-lite	consensus disorder prediction	148	167	-
CCP88459.1	713	MobiDBLite	mobidb-lite	consensus disorder prediction	226	254	-
CCP88459.1	713	Coils	Coil		401	435	-
CCP88459.1	713	Coils	Coil		236	270	-
CCP88459.1	713	Coils	Coil		293	330	-
CCP88459.1	713	Coils	Coil		107	141	-
CCP88459.1	713	MobiDBLite	mobidb-lite	consensus disorder prediction	304	323	-
CCP88459.1	713	Phobius	TRANSMEMBRANE	Region of a membrane-bound protein predicted to be embedded in the membrane.	12	34	-
CCP88459.1	713	SUPERFAMILY	SSF90257		182	282	1.83e-05
CCP88460.1	300	TMHMM	TMhelix	Region of a membrane-bound protein predicted to be embedded in the membrane.	9	31	-
CCP88460.1	300	Phobius	TRANSMEMBRANE	Region of a membrane-bound protein predicted to be embedded in the membrane.	12	31	-
CCP88460.1	300	Phobius	NON_CYTOPLASMIC_DOMAIN	Region of a membrane-bound protein predicted to be outside the membrane, in the extracellular region.	32	300	-
CCP88460.1	300	Phobius	CYTOPLASMIC_DOMAIN	Region of a membrane-bound protein predicted to be outside the membrane, in the cytoplasm.	1	11	-
CCP88460.1	300	Coils	Coil		37	57	-
CCP88460.1	300	Coils	Coil		103	134	-
CCP88460.1	300	Coils	Coil		200	224	-
CCP88460.1	300	Coils	Coil		294	300	-
CCP88461.1	532	Coils	Coil		384	404	-
CCP88461.1	532	PANTHER	PTHR23077:SF100		124	393	7.2e-42
CCP88461.1	532	Pfam	PF00004	ATPase family associated with various cellular activities (AAA)	144	261	1.8e-24	IPR003959	ATPase, AAA-type, core	GO:0005524
CCP88461.1	532	Phobius	NON_CYTOPLASMIC_DOMAIN	Region of a membrane-bound protein predicted to be outside the membrane, in the extracellular region.	42	532	-
CCP88461.1	532	TMHMM	TMhelix	Region of a membrane-bound protein predicted to be embedded in the membrane.	19	41	-
CCP88461.1	532	SMART	SM00382		139	268	5.8e-10	IPR003593	AAA+ ATPase domain
CCP88461.1	532	Phobius	TRANSMEMBRANE	Region of a membrane-bound protein predicted to be embedded in the membrane.	16	41	-
CCP88461.1	532	PANTHER	PTHR23077		124	393	7.2e-42
CCP88461.1	532	CDD	cd00009	AAA	128	261	4.64459e-13
CCP88461.1	532	Gene3D	G3DSA:3.40.50.300		100	279	5.3e-34	IPR027417	P-loop containing nucleoside triphosphate hydrolase
CCP88461.1	532	Phobius	CYTOPLASMIC_DOMAIN	Region of a membrane-bound protein predicted to be outside the membrane, in the cytoplasm.	1	15	-
CCP88461.1	532	SUPERFAMILY	SSF52540		99	289	2.7e-30	IPR027417	P-loop containing nucleoside triphosphate hydrolase
CCP88461.1	532	MobiDBLite	mobidb-lite	consensus disorder prediction	50	76	-
CCP88467.1	351	TMHMM	TMhelix	Region of a membrane-bound protein predicted to be embedded in the membrane.	13	35	-
CCP88467.1	351	Phobius	SIGNAL_PEPTIDE_C_REGION	C-terminal region of a signal peptide.	25	34	-
CCP88467.1	351	Phobius	SIGNAL_PEPTIDE_N_REGION	N-terminal region of a signal peptide.	1	12	-
CCP88467.1	351	Phobius	NON_CYTOPLASMIC_DOMAIN	Region of a membrane-bound protein predicted to be outside the membrane, in the extracellular region.	35	351	-
CCP88467.1	351	Phobius	SIGNAL_PEPTIDE_H_REGION	Hydrophobic region of a signal peptide.	13	24	-
CCP88467.1	351	Phobius	SIGNAL_PEPTIDE	Signal peptide region	1	34	-
CCP88485.1	190	SignalP_GRAM_POSITIVE	SignalP-TM		1	32	-
CCP88485.1	190	Phobius	TRANSMEMBRANE	Region of a membrane-bound protein predicted to be embedded in the membrane.	7	25	-
CCP88485.1	190	Phobius	CYTOPLASMIC_DOMAIN	Region of a membrane-bound protein predicted to be outside the membrane, in the cytoplasm.	1	6	-
CCP88485.1	190	Coils	Coil		155	182	-
CCP88485.1	190	Pfam	PF12113	SVM protein signal sequence	1	33	3.4e-13	IPR021970	Sequence-variable mosaic (SVM), signal sequence
CCP88485.1	190	Phobius	NON_CYTOPLASMIC_DOMAIN	Region of a membrane-bound protein predicted to be outside the membrane, in the extracellular region.	26	190	-
CCP88485.1	190	Coils	Coil		106	126	-
CCP88485.1	190	TMHMM	TMhelix	Region of a membrane-bound protein predicted to be embedded in the membrane.	7	24	-
CCP88511.1	139	Phobius	TRANSMEMBRANE	Region of a membrane-bound protein predicted to be embedded in the membrane.	12	32	-
CCP88511.1	139	Phobius	NON_CYTOPLASMIC_DOMAIN	Region of a membrane-bound protein predicted to be outside the membrane, in the extracellular region.	33	139	-
CCP88511.1	139	Phobius	CYTOPLASMIC_DOMAIN	Region of a membrane-bound protein predicted to be outside the membrane, in the cytoplasm.	1	11	-
CCP88511.1	139	TMHMM	TMhelix	Region of a membrane-bound protein predicted to be embedded in the membrane.	13	32	-
CCP88516.1	370	Gene3D	G3DSA:3.40.50.1980		222	369	6.3e-31
CCP88516.1	370	Coils	Coil		213	233	-
CCP88516.1	370	Pfam	PF01297	Zinc-uptake complex component A periplasmic	50	367	2e-48	IPR006127	Periplasmic solute binding protein, ZnuA-like	GO:0030001|GO:0046872
CCP88516.1	370	SUPERFAMILY	SSF53807		44	320	1.13e-40
CCP88516.1	370	Phobius	NON_CYTOPLASMIC_DOMAIN	Region of a membrane-bound protein predicted to be outside the membrane, in the extracellular region.	38	370	-
CCP88516.1	370	Phobius	TRANSMEMBRANE	Region of a membrane-bound protein predicted to be embedded in the membrane.	12	37	-
CCP88516.1	370	PANTHER	PTHR42953		23	369	1.3e-44
CCP88516.1	370	Phobius	CYTOPLASMIC_DOMAIN	Region of a membrane-bound protein predicted to be outside the membrane, in the cytoplasm.	1	11	-
CCP88516.1	370	TMHMM	TMhelix	Region of a membrane-bound protein predicted to be embedded in the membrane.	12	34	-
CCP88516.1	370	Gene3D	G3DSA:3.40.50.1980		42	221	3.7e-33
CCP88516.1	370	PANTHER	PTHR42953:SF5		23	369	1.3e-44
CCP88516.1	370	Coils	Coil		299	319	-
CCP88537.1	339	Phobius	SIGNAL_PEPTIDE_C_REGION	C-terminal region of a signal peptide.	28	35	-
CCP88537.1	339	Phobius	SIGNAL_PEPTIDE	Signal peptide region	1	35	-
CCP88537.1	339	Phobius	SIGNAL_PEPTIDE_N_REGION	N-terminal region of a signal peptide.	1	15	-
CCP88537.1	339	Phobius	SIGNAL_PEPTIDE_H_REGION	Hydrophobic region of a signal peptide.	16	27	-
CCP88537.1	339	TMHMM	TMhelix	Region of a membrane-bound protein predicted to be embedded in the membrane.	12	34	-
CCP88537.1	339	Phobius	NON_CYTOPLASMIC_DOMAIN	Region of a membrane-bound protein predicted to be outside the membrane, in the extracellular region.	36	339	-
CCP88555.1	63	Phobius	NON_CYTOPLASMIC_DOMAIN	Region of a membrane-bound protein predicted to be outside the membrane, in the extracellular region.	23	63	-
CCP88555.1	63	Phobius	SIGNAL_PEPTIDE_N_REGION	N-terminal region of a signal peptide.	1	2	-
CCP88555.1	63	SignalP_EUK	SignalP-noTM		1	22	-
CCP88555.1	63	Phobius	SIGNAL_PEPTIDE_C_REGION	C-terminal region of a signal peptide.	15	22	-
CCP88555.1	63	Coils	Coil		56	63	-
CCP88555.1	63	Phobius	SIGNAL_PEPTIDE_H_REGION	Hydrophobic region of a signal peptide.	3	14	-
CCP88555.1	63	Phobius	SIGNAL_PEPTIDE	Signal peptide region	1	22	-
CCP88555.1	63	Pfam	PF12113	SVM protein signal sequence	2	23	1.6e-08	IPR021970	Sequence-variable mosaic (SVM), signal sequence
CCP88565.1	206	Phobius	CYTOPLASMIC_DOMAIN	Region of a membrane-bound protein predicted to be outside the membrane, in the cytoplasm.	1	11	-
CCP88565.1	206	TMHMM	TMhelix	Region of a membrane-bound protein predicted to be embedded in the membrane.	12	34	-
CCP88565.1	206	Phobius	TRANSMEMBRANE	Region of a membrane-bound protein predicted to be embedded in the membrane.	12	34	-
CCP88565.1	206	Phobius	NON_CYTOPLASMIC_DOMAIN	Region of a membrane-bound protein predicted to be outside the membrane, in the extracellular region.	35	206	-
CCP88573.1	107	Phobius	NON_CYTOPLASMIC_DOMAIN	Region of a membrane-bound protein predicted to be outside the membrane, in the extracellular region.	29	107	-
CCP88573.1	107	TMHMM	TMhelix	Region of a membrane-bound protein predicted to be embedded in the membrane.	9	28	-
CCP88573.1	107	Phobius	TRANSMEMBRANE	Region of a membrane-bound protein predicted to be embedded in the membrane.	9	28	-
CCP88573.1	107	Phobius	CYTOPLASMIC_DOMAIN	Region of a membrane-bound protein predicted to be outside the membrane, in the cytoplasm.	1	8	-
CCP88592.1	297	PANTHER	PTHR18966		81	263	6.6e-18
CCP88592.1	297	Phobius	NON_CYTOPLASMIC_DOMAIN	Region of a membrane-bound protein predicted to be outside the membrane, in the extracellular region.	31	297	-
CCP88592.1	297	Phobius	SIGNAL_PEPTIDE_H_REGION	Hydrophobic region of a signal peptide.	14	25	-
CCP88592.1	297	Gene3D	G3DSA:3.40.190.10		25	164	7.5e-30
CCP88592.1	297	Pfam	PF00497	Bacterial extracellular solute-binding proteins, family 3	83	266	9.4e-36	IPR001638	Solute-binding protein family 3/N-terminal domain of MltF
CCP88592.1	297	Phobius	SIGNAL_PEPTIDE	Signal peptide region	1	30	-
CCP88592.1	297	Phobius	SIGNAL_PEPTIDE_N_REGION	N-terminal region of a signal peptide.	1	13	-
CCP88592.1	297	TMHMM	TMhelix	Region of a membrane-bound protein predicted to be embedded in the membrane.	13	33	-
CCP88592.1	297	SMART	SM00062		48	290	4.2e-17	IPR001638	Solute-binding protein family 3/N-terminal domain of MltF
CCP88592.1	297	PANTHER	PTHR18966:SF299		81	263	6.6e-18
CCP88592.1	297	Phobius	SIGNAL_PEPTIDE_C_REGION	C-terminal region of a signal peptide.	26	30	-
CCP88592.1	297	Gene3D	G3DSA:3.40.190.10		165	229	7.9e-08
CCP88592.1	297	SUPERFAMILY	SSF53850		27	266	3.07e-41
CCP88598.1	263	Gene3D	G3DSA:3.40.1130.10		92	220	6.7e-09
CCP88598.1	263	Phobius	NON_CYTOPLASMIC_DOMAIN	Region of a membrane-bound protein predicted to be outside the membrane, in the extracellular region.	19	27	-
CCP88598.1	263	Phobius	SIGNAL_PEPTIDE_H_REGION	Hydrophobic region of a signal peptide.	2	13	-
CCP88598.1	263	TMHMM	TMhelix	Region of a membrane-bound protein predicted to be embedded in the membrane.	4	26	-
CCP88598.1	263	Phobius	SIGNAL_PEPTIDE_N_REGION	N-terminal region of a signal peptide.	1	1	-
CCP88598.1	263	Pfam	PF01553	Acyltransferase	80	212	8.6e-14	IPR002123	Phospholipid/glycerol acyltransferase	GO:0008152|GO:0016746
CCP88598.1	263	SUPERFAMILY	SSF69593		23	261	1.44e-29
CCP88598.1	263	CDD	cd07989	LPLAT_AGPAT-like	75	253	1.19137e-28
CCP88598.1	263	Phobius	CYTOPLASMIC_DOMAIN	Region of a membrane-bound protein predicted to be outside the membrane, in the cytoplasm.	56	263	-
CCP88598.1	263	SMART	SM00563		95	215	7.5e-13	IPR002123	Phospholipid/glycerol acyltransferase	GO:0008152|GO:0016746
CCP88598.1	263	Phobius	TRANSMEMBRANE	Region of a membrane-bound protein predicted to be embedded in the membrane.	28	55	-
CCP88598.1	263	PANTHER	PTHR10434		31	248	5.6e-27
CCP88598.1	263	TMHMM	TMhelix	Region of a membrane-bound protein predicted to be embedded in the membrane.	33	55	-
CCP88598.1	263	Phobius	SIGNAL_PEPTIDE_C_REGION	C-terminal region of a signal peptide.	14	18	-
CCP88598.1	263	Phobius	SIGNAL_PEPTIDE	Signal peptide region	1	18	-
CCP88602.1	111	Phobius	NON_CYTOPLASMIC_DOMAIN	Region of a membrane-bound protein predicted to be outside the membrane, in the extracellular region.	33	111	-
CCP88602.1	111	Pfam	PF12113	SVM protein signal sequence	1	32	1.2e-11	IPR021970	Sequence-variable mosaic (SVM), signal sequence
CCP88602.1	111	Phobius	SIGNAL_PEPTIDE_C_REGION	C-terminal region of a signal peptide.	24	32	-
CCP88602.1	111	SignalP_GRAM_POSITIVE	SignalP-TM		1	32	-
CCP88602.1	111	Phobius	SIGNAL_PEPTIDE	Signal peptide region	1	32	-
CCP88602.1	111	TMHMM	TMhelix	Region of a membrane-bound protein predicted to be embedded in the membrane.	7	26	-
CCP88602.1	111	Phobius	SIGNAL_PEPTIDE_N_REGION	N-terminal region of a signal peptide.	1	7	-
CCP88602.1	111	Coils	Coil		84	104	-
CCP88602.1	111	Phobius	SIGNAL_PEPTIDE_H_REGION	Hydrophobic region of a signal peptide.	8	23	-
CCP88602.1	111	MobiDBLite	mobidb-lite	consensus disorder prediction	89	111	-
CCP88646.1	63	TMHMM	TMhelix	Region of a membrane-bound protein predicted to be embedded in the membrane.	7	29	-
CCP88646.1	63	Phobius	TRANSMEMBRANE	Region of a membrane-bound protein predicted to be embedded in the membrane.	7	29	-
CCP88646.1	63	Phobius	CYTOPLASMIC_DOMAIN	Region of a membrane-bound protein predicted to be outside the membrane, in the cytoplasm.	1	6	-
CCP88646.1	63	Phobius	CYTOPLASMIC_DOMAIN	Region of a membrane-bound protein predicted to be outside the membrane, in the cytoplasm.	56	63	-
CCP88646.1	63	Phobius	NON_CYTOPLASMIC_DOMAIN	Region of a membrane-bound protein predicted to be outside the membrane, in the extracellular region.	30	34	-
CCP88646.1	63	TMHMM	TMhelix	Region of a membrane-bound protein predicted to be embedded in the membrane.	33	55	-
CCP88646.1	63	Phobius	TRANSMEMBRANE	Region of a membrane-bound protein predicted to be embedded in the membrane.	35	55	-
CCP88650.1	56	MobiDBLite	mobidb-lite	consensus disorder prediction	34	56	-
CCP88650.1	56	TMHMM	TMhelix	Region of a membrane-bound protein predicted to be embedded in the membrane.	9	28	-
CCP88650.1	56	Phobius	TRANSMEMBRANE	Region of a membrane-bound protein predicted to be embedded in the membrane.	9	28	-
CCP88650.1	56	Phobius	NON_CYTOPLASMIC_DOMAIN	Region of a membrane-bound protein predicted to be outside the membrane, in the extracellular region.	29	56	-
CCP88650.1	56	Phobius	CYTOPLASMIC_DOMAIN	Region of a membrane-bound protein predicted to be outside the membrane, in the cytoplasm.	1	8	-
CCP88658.1	367	TMHMM	TMhelix	Region of a membrane-bound protein predicted to be embedded in the membrane.	13	35	-
CCP88658.1	367	Phobius	NON_CYTOPLASMIC_DOMAIN	Region of a membrane-bound protein predicted to be outside the membrane, in the extracellular region.	34	367	-
CCP88658.1	367	Phobius	SIGNAL_PEPTIDE_N_REGION	N-terminal region of a signal peptide.	1	12	-
CCP88658.1	367	Phobius	SIGNAL_PEPTIDE_C_REGION	C-terminal region of a signal peptide.	25	33	-
CCP88658.1	367	Phobius	SIGNAL_PEPTIDE	Signal peptide region	1	33	-
CCP88658.1	367	Phobius	SIGNAL_PEPTIDE_H_REGION	Hydrophobic region of a signal peptide.	13	24	-
CCP88678.1	514	TMHMM	TMhelix	Region of a membrane-bound protein predicted to be embedded in the membrane.	17	39	-
CCP88678.1	514	Gene3D	G3DSA:3.90.76.10		67	197	1.5e-18
CCP88678.1	514	CDD	cd00995	PBP2_NikA_DppA_OppA_like	47	497	3.93e-74
CCP88678.1	514	SUPERFAMILY	SSF53850		44	511	5.25e-62
CCP88678.1	514	PIRSF	PIRSF002741		8	513	2.1e-46	IPR030678	Peptide/nickel binding protein, MppA-type	GO:0043190|GO:0055085
CCP88678.1	514	PANTHER	PTHR30290		13	499	5.8e-51
CCP88678.1	514	Phobius	NON_CYTOPLASMIC_DOMAIN	Region of a membrane-bound protein predicted to be outside the membrane, in the extracellular region.	38	514	-
CCP88678.1	514	Pfam	PF00496	Bacterial extracellular solute-binding proteins, family 5 Middle	90	410	5e-36	IPR000914	Solute-binding protein family 5 domain
CCP88678.1	514	Gene3D	G3DSA:3.40.190.10		198	288	2e-20
CCP88678.1	514	Phobius	TRANSMEMBRANE	Region of a membrane-bound protein predicted to be embedded in the membrane.	16	37	-
CCP88678.1	514	Phobius	CYTOPLASMIC_DOMAIN	Region of a membrane-bound protein predicted to be outside the membrane, in the cytoplasm.	1	15	-
CCP88678.1	514	Gene3D	G3DSA:3.10.105.10		289	482	9.5e-14
CCP88716.1	117	Coils	Coil		64	117	-
CCP88716.1	117	Phobius	NON_CYTOPLASMIC_DOMAIN	Region of a membrane-bound protein predicted to be outside the membrane, in the extracellular region.	33	117	-
CCP88716.1	117	TMHMM	TMhelix	Region of a membrane-bound protein predicted to be embedded in the membrane.	10	27	-
CCP88716.1	117	Phobius	SIGNAL_PEPTIDE_C_REGION	C-terminal region of a signal peptide.	25	32	-
CCP88716.1	117	Phobius	SIGNAL_PEPTIDE	Signal peptide region	1	32	-
CCP88716.1	117	Phobius	SIGNAL_PEPTIDE_N_REGION	N-terminal region of a signal peptide.	1	12	-
CCP88716.1	117	Pfam	PF12113	SVM protein signal sequence	1	33	1.2e-15	IPR021970	Sequence-variable mosaic (SVM), signal sequence
CCP88716.1	117	Phobius	SIGNAL_PEPTIDE_H_REGION	Hydrophobic region of a signal peptide.	13	24	-
CCP88716.1	117	SignalP_GRAM_POSITIVE	SignalP-TM		1	32	-
CCP88736.1	401	TMHMM	TMhelix	Region of a membrane-bound protein predicted to be embedded in the membrane.	13	35	-
CCP88736.1	401	Phobius	SIGNAL_PEPTIDE_N_REGION	N-terminal region of a signal peptide.	1	14	-
CCP88736.1	401	MobiDBLite	mobidb-lite	consensus disorder prediction	363	401	-
CCP88736.1	401	Phobius	SIGNAL_PEPTIDE_C_REGION	C-terminal region of a signal peptide.	27	33	-
CCP88736.1	401	Phobius	SIGNAL_PEPTIDE	Signal peptide region	1	33	-
CCP88736.1	401	Phobius	SIGNAL_PEPTIDE_H_REGION	Hydrophobic region of a signal peptide.	15	26	-
CCP88736.1	401	Phobius	NON_CYTOPLASMIC_DOMAIN	Region of a membrane-bound protein predicted to be outside the membrane, in the extracellular region.	34	401	-
CCP88796.1	523	PRINTS	PR00819	CbxX/CfqX superfamily signature	235	254	2.9e-06	IPR000641	CbxX/CfqX	GO:0005524
CCP88796.1	523	PRINTS	PR00819	CbxX/CfqX superfamily signature	183	198	2.9e-06	IPR000641	CbxX/CfqX	GO:0005524
CCP88796.1	523	PRINTS	PR00819	CbxX/CfqX superfamily signature	145	159	2.9e-06	IPR000641	CbxX/CfqX	GO:0005524
CCP88796.1	523	SUPERFAMILY	SSF52540		145	378	2.42e-33	IPR027417	P-loop containing nucleoside triphosphate hydrolase
CCP88796.1	523	Coils	Coil		71	98	-
CCP88796.1	523	ProSitePatterns	PS00674	AAA-protein family signature.	291	310	-	IPR003960	ATPase, AAA-type, conserved site	GO:0005524
CCP88796.1	523	Phobius	TRANSMEMBRANE	Region of a membrane-bound protein predicted to be embedded in the membrane.	21	42	-
CCP88796.1	523	MobiDBLite	mobidb-lite	consensus disorder prediction	457	523	-
CCP88796.1	523	Pfam	PF00004	ATPase family associated with various cellular activities (AAA)	184	318	9.3e-28	IPR003959	ATPase, AAA-type, core	GO:0005524
CCP88796.1	523	Gene3D	G3DSA:3.40.50.300		145	335	9.3e-37	IPR027417	P-loop containing nucleoside triphosphate hydrolase
CCP88796.1	523	Coils	Coil		45	65	-
CCP88796.1	523	Phobius	CYTOPLASMIC_DOMAIN	Region of a membrane-bound protein predicted to be outside the membrane, in the cytoplasm.	1	20	-
CCP88796.1	523	PANTHER	PTHR23073		110	338	3.2e-31
CCP88796.1	523	Phobius	NON_CYTOPLASMIC_DOMAIN	Region of a membrane-bound protein predicted to be outside the membrane, in the extracellular region.	43	523	-
CCP88796.1	523	CDD	cd00009	AAA	172	317	3.12652e-16
CCP88796.1	523	SMART	SM00382		180	321	1.1e-10	IPR003593	AAA+ ATPase domain
CCP88796.1	523	TMHMM	TMhelix	Region of a membrane-bound protein predicted to be embedded in the membrane.	21	43	-
CCP88823.1	541	CDD	cd03113	CTGs	9	263	1.89309e-171
CCP88823.1	541	Pfam	PF06418	CTP synthase N-terminus	9	273	2.6e-124	IPR017456	CTP synthase, N-terminal	GO:0003883|GO:0006221
CCP88823.1	541	Hamap	MF_01227	CTP synthase [pyrG].	8	537	49.112	IPR004468	CTP synthase	GO:0003883|GO:0006221
CCP88823.1	541	Gene3D	G3DSA:3.40.50.880		295	537	4.4e-91	IPR029062	Class I glutamine amidotransferase-like
CCP88823.1	541	SUPERFAMILY	SSF52540		8	275	1.22e-119	IPR027417	P-loop containing nucleoside triphosphate hydrolase
CCP88823.1	541	SUPERFAMILY	SSF52317		296	534	6e-68	IPR029062	Class I glutamine amidotransferase-like
CCP88823.1	541	Pfam	PF00117	Glutamine amidotransferase class-I	309	532	8e-56	IPR017926	Glutamine amidotransferase
CCP88823.1	541	CDD	cd01746	GATase1_CTP_Synthase	298	530	1.56009e-128	IPR033828	CTP synthase GATase domain	GO:0003883|GO:0006241
CCP88823.1	541	PANTHER	PTHR11550:SF13		8	537	4.1e-247
CCP88823.1	541	PANTHER	PTHR11550		8	537	4.1e-247	IPR004468	CTP synthase	GO:0003883|GO:0006221
CCP88823.1	541	TIGRFAM	TIGR00337	PyrG: CTP synthase	8	532	5.6e-233	IPR004468	CTP synthase	GO:0003883|GO:0006221
CCP88823.1	541	ProSiteProfiles	PS51273	Glutamine amidotransferase type 1 domain profile.	306	539	22.261	IPR017926	Glutamine amidotransferase
CCP88823.1	541	Gene3D	G3DSA:3.40.50.300		6	292	5.8e-131	IPR027417	P-loop containing nucleoside triphosphate hydrolase
CCP88870.1	540	TMHMM	TMhelix	Region of a membrane-bound protein predicted to be embedded in the membrane.	7	29	-
CCP88870.1	540	Phobius	NON_CYTOPLASMIC_DOMAIN	Region of a membrane-bound protein predicted to be outside the membrane, in the extracellular region.	32	540	-
CCP88870.1	540	Gene3D	G3DSA:3.40.190.10		61	266	7.2e-36
CCP88870.1	540	SignalP_EUK	SignalP-TM		1	31	-
CCP88870.1	540	Phobius	SIGNAL_PEPTIDE	Signal peptide region	1	31	-
CCP88870.1	540	Pfam	PF13416	Bacterial extracellular solute-binding protein	85	426	1.3e-21
CCP88870.1	540	SignalP_GRAM_POSITIVE	SignalP-TM		1	31	-
CCP88870.1	540	Coils	Coil		429	456	-
CCP88870.1	540	Phobius	SIGNAL_PEPTIDE_H_REGION	Hydrophobic region of a signal peptide.	11	26	-
CCP88870.1	540	SUPERFAMILY	SSF53850		66	209	5.01e-39
CCP88870.1	540	SUPERFAMILY	SSF53850		238	447	5.01e-39
CCP88870.1	540	Phobius	SIGNAL_PEPTIDE_C_REGION	C-terminal region of a signal peptide.	27	31	-
CCP88870.1	540	PANTHER	PTHR43649		241	441	8.7e-38
CCP88870.1	540	Phobius	SIGNAL_PEPTIDE_N_REGION	N-terminal region of a signal peptide.	1	10	-
CCP88870.1	540	Coils	Coil		78	98	-
CCP88872.1	456	TIGRFAM	TIGR00450	mnmE_trmE_thdF: tRNA modification GTPase TrmE	11	456	5.5e-117	IPR004520	tRNA modification GTPase MnmE	GO:0003924|GO:0005525|GO:0005622|GO:0006400
CCP88872.1	456	Gene3D	G3DSA:1.20.120.430		386	456	5e-45	IPR027368	tRNA modification GTPase MnmE domain 2
CCP88872.1	456	Gene3D	G3DSA:1.20.120.430		124	184	5e-45	IPR027368	tRNA modification GTPase MnmE domain 2
CCP88872.1	456	Gene3D	G3DSA:1.20.120.430		250	274	5e-45	IPR027368	tRNA modification GTPase MnmE domain 2
CCP88872.1	456	Gene3D	G3DSA:3.40.50.300		199	249	7.1e-05	IPR027417	P-loop containing nucleoside triphosphate hydrolase
CCP88872.1	456	CDD	cd04164	trmE	217	376	1.02832e-62	IPR031168	TrmE-type guanine nucleotide-binding domain
CCP88872.1	456	SUPERFAMILY	SSF52540		207	373	7.43e-42	IPR027417	P-loop containing nucleoside triphosphate hydrolase
CCP88872.1	456	SUPERFAMILY	SSF52540		75	172	7.43e-42	IPR027417	P-loop containing nucleoside triphosphate hydrolase
CCP88872.1	456	Pfam	PF12631	MnmE helical domain	125	453	1.5e-44	IPR025867	MnmE, helical domain
CCP88872.1	456	TIGRFAM	TIGR00231	small_GTP: small GTP-binding protein domain	219	370	6.3e-26	IPR005225	Small GTP-binding protein domain	GO:0005525
CCP88872.1	456	Pfam	PF10396	GTP-binding protein TrmE N-terminus	5	122	5.5e-36	IPR018948	GTP-binding protein TrmE, N-terminal
CCP88872.1	456	PANTHER	PTHR42714		5	456	3.3e-98
CCP88872.1	456	PANTHER	PTHR42714:SF1		5	456	3.3e-98
CCP88872.1	456	Pfam	PF01926	50S ribosome-binding GTPase	223	334	1.9e-23	IPR006073	GTP binding domain	GO:0005525
CCP88872.1	456	ProSiteProfiles	PS51709	TrmE-type guanine nucleotide-binding (G) domain profile.	219	377	64.425	IPR031168	TrmE-type guanine nucleotide-binding domain
CCP88872.1	456	Gene3D	G3DSA:3.30.1360.120		3	123	9.5e-41	IPR027266	GTP-binding protein TrmE/Glycine cleavage system T protein, domain 1	GO:0005515
CCP88872.1	456	Hamap	MF_00379	tRNA modification GTPase MnmE [mnmE].	4	456	30.644	IPR004520	tRNA modification GTPase MnmE	GO:0003924|GO:0005525|GO:0005622|GO:0006400
CCP88872.1	456	Gene3D	G3DSA:3.40.50.300		290	376	4.5e-08	IPR027417	P-loop containing nucleoside triphosphate hydrolase
MBT1576561.1	404	Phobius	NON_CYTOPLASMIC_DOMAIN	Region of a membrane-bound protein predicted to be outside the membrane, in the extracellular region.	30	404	-
MBT1576561.1	404	MobiDBLite	mobidb-lite	consensus disorder prediction	73	134	-
MBT1576561.1	404	TMHMM	TMhelix	Region of a membrane-bound protein predicted to be embedded in the membrane.	9	28	-
MBT1576561.1	404	Phobius	TRANSMEMBRANE	Region of a membrane-bound protein predicted to be embedded in the membrane.	9	29	-
MBT1576561.1	404	Phobius	CYTOPLASMIC_DOMAIN	Region of a membrane-bound protein predicted to be outside the membrane, in the cytoplasm.	1	8	-
MBT1576610.1	347	Phobius	SIGNAL_PEPTIDE_N_REGION	N-terminal region of a signal peptide.	1	14	-
MBT1576610.1	347	TMHMM	TMhelix	Region of a membrane-bound protein predicted to be embedded in the membrane.	13	35	-
MBT1576610.1	347	Phobius	NON_CYTOPLASMIC_DOMAIN	Region of a membrane-bound protein predicted to be outside the membrane, in the extracellular region.	32	347	-
MBT1576610.1	347	Phobius	SIGNAL_PEPTIDE_C_REGION	C-terminal region of a signal peptide.	27	31	-
MBT1576610.1	347	Phobius	SIGNAL_PEPTIDE	Signal peptide region	1	31	-
MBT1576610.1	347	Pfam	PF03180	NLPA lipoprotein	66	203	5.2e-07	IPR004872	Lipoprotein NlpA family
MBT1576610.1	347	Gene3D	G3DSA:3.40.190.10		50	189	1.4e-09
MBT1576610.1	347	SignalP_GRAM_POSITIVE	SignalP-TM		1	13	-
MBT1576610.1	347	Phobius	SIGNAL_PEPTIDE_H_REGION	Hydrophobic region of a signal peptide.	15	26	-
MBT1576610.1	347	SUPERFAMILY	SSF53850		52	334	4.89e-27
MBT1576647.1	241	Phobius	SIGNAL_PEPTIDE	Signal peptide region	1	29	-
MBT1576647.1	241	Phobius	SIGNAL_PEPTIDE_N_REGION	N-terminal region of a signal peptide.	1	9	-
MBT1576647.1	241	Pfam	PF11178	Protein of unknown function (DUF2963)	163	214	2.6e-17	IPR021348	Protein of unknown function DUF2963
MBT1576647.1	241	Pfam	PF11178	Protein of unknown function (DUF2963)	117	161	2.2e-05	IPR021348	Protein of unknown function DUF2963
MBT1576647.1	241	Pfam	PF11178	Protein of unknown function (DUF2963)	89	125	3.9e-05	IPR021348	Protein of unknown function DUF2963
MBT1576647.1	241	TMHMM	TMhelix	Region of a membrane-bound protein predicted to be embedded in the membrane.	10	27	-
MBT1576647.1	241	Phobius	NON_CYTOPLASMIC_DOMAIN	Region of a membrane-bound protein predicted to be outside the membrane, in the extracellular region.	30	241	-
MBT1576647.1	241	Phobius	SIGNAL_PEPTIDE_H_REGION	Hydrophobic region of a signal peptide.	10	25	-
MBT1576647.1	241	Phobius	SIGNAL_PEPTIDE_C_REGION	C-terminal region of a signal peptide.	26	29	-
MBT1576652.1	312	TMHMM	TMhelix	Region of a membrane-bound protein predicted to be embedded in the membrane.	12	31	-
MBT1576652.1	312	Phobius	TRANSMEMBRANE	Region of a membrane-bound protein predicted to be embedded in the membrane.	12	31	-
MBT1576652.1	312	Coils	Coil		258	278	-
MBT1576652.1	312	Phobius	CYTOPLASMIC_DOMAIN	Region of a membrane-bound protein predicted to be outside the membrane, in the cytoplasm.	1	11	-
MBT1576652.1	312	Phobius	NON_CYTOPLASMIC_DOMAIN	Region of a membrane-bound protein predicted to be outside the membrane, in the extracellular region.	32	312	-
MBT1576663.1	271	Phobius	CYTOPLASMIC_DOMAIN	Region of a membrane-bound protein predicted to be outside the membrane, in the cytoplasm.	1	11	-
MBT1576663.1	271	TMHMM	TMhelix	Region of a membrane-bound protein predicted to be embedded in the membrane.	12	34	-
MBT1576663.1	271	Phobius	TRANSMEMBRANE	Region of a membrane-bound protein predicted to be embedded in the membrane.	12	33	-
MBT1576663.1	271	Phobius	NON_CYTOPLASMIC_DOMAIN	Region of a membrane-bound protein predicted to be outside the membrane, in the extracellular region.	34	271	-
MBT1576663.1	271	MobiDBLite	mobidb-lite	consensus disorder prediction	47	66	-
MBT1576759.1	540	PANTHER	PTHR43649		253	461	5.2e-37
MBT1576759.1	540	Phobius	CYTOPLASMIC_DOMAIN	Region of a membrane-bound protein predicted to be outside the membrane, in the cytoplasm.	1	6	-
MBT1576759.1	540	Pfam	PF13416	Bacterial extracellular solute-binding protein	86	449	1.2e-28
MBT1576759.1	540	TMHMM	TMhelix	Region of a membrane-bound protein predicted to be embedded in the membrane.	7	26	-
MBT1576759.1	540	MobiDBLite	mobidb-lite	consensus disorder prediction	443	469	-
MBT1576759.1	540	Gene3D	G3DSA:3.40.190.10		60	216	4.5e-37
MBT1576759.1	540	Gene3D	G3DSA:3.40.190.10		250	278	4.5e-37
MBT1576759.1	540	Phobius	TRANSMEMBRANE	Region of a membrane-bound protein predicted to be embedded in the membrane.	7	26	-
MBT1576759.1	540	Phobius	NON_CYTOPLASMIC_DOMAIN	Region of a membrane-bound protein predicted to be outside the membrane, in the extracellular region.	27	540	-
MBT1576759.1	540	SUPERFAMILY	SSF53850		64	151	5.72e-41
MBT1576759.1	540	SUPERFAMILY	SSF53850		192	216	5.72e-41
MBT1576759.1	540	SUPERFAMILY	SSF53850		250	452	5.72e-41
MBT1576836.1	155	Phobius	TRANSMEMBRANE	Region of a membrane-bound protein predicted to be embedded in the membrane.	12	32	-
MBT1576836.1	155	Phobius	NON_CYTOPLASMIC_DOMAIN	Region of a membrane-bound protein predicted to be outside the membrane, in the extracellular region.	33	155	-
MBT1576836.1	155	Gene3D	G3DSA:1.20.190.10		9	108	0.00054	IPR005639	Delta endotoxin, N-terminal	GO:0009405
MBT1576836.1	155	Phobius	CYTOPLASMIC_DOMAIN	Region of a membrane-bound protein predicted to be outside the membrane, in the cytoplasm.	1	11	-
MBT1576836.1	155	TMHMM	TMhelix	Region of a membrane-bound protein predicted to be embedded in the membrane.	13	32	-
MBT1576837.1	542	SUPERFAMILY	SSF52540		8	275	1.4e-119	IPR027417	P-loop containing nucleoside triphosphate hydrolase
MBT1576837.1	542	CDD	cd03113	CTGs	9	263	7.31643e-175
MBT1576837.1	542	Phobius	SIGNAL_PEPTIDE_N_REGION	N-terminal region of a signal peptide.	1	9	-
MBT1576837.1	542	Phobius	SIGNAL_PEPTIDE_H_REGION	Hydrophobic region of a signal peptide.	10	21	-
MBT1576837.1	542	Hamap	MF_01227	CTP synthase [pyrG].	8	537	49.771	IPR004468	CTP synthase	GO:0003883|GO:0006221
MBT1576837.1	542	TIGRFAM	TIGR00337	PyrG: CTP synthase	8	532	5.3e-235	IPR004468	CTP synthase	GO:0003883|GO:0006221
MBT1576837.1	542	Gene3D	G3DSA:3.40.50.880		295	535	7.8e-95	IPR029062	Class I glutamine amidotransferase-like
MBT1576837.1	542	Phobius	SIGNAL_PEPTIDE_C_REGION	C-terminal region of a signal peptide.	22	27	-
MBT1576837.1	542	Phobius	SIGNAL_PEPTIDE	Signal peptide region	1	27	-
MBT1576837.1	542	SUPERFAMILY	SSF52317		296	533	3.77e-73	IPR029062	Class I glutamine amidotransferase-like
MBT1576837.1	542	Pfam	PF06418	CTP synthase N-terminus	9	273	9.7e-124	IPR017456	CTP synthase, N-terminal	GO:0003883|GO:0006221
MBT1576837.1	542	ProSiteProfiles	PS51273	Glutamine amidotransferase type 1 domain profile.	306	539	22.732	IPR017926	Glutamine amidotransferase
MBT1576837.1	542	CDD	cd01746	GATase1_CTP_Synthase	298	530	4.33889e-136	IPR033828	CTP synthase GATase domain	GO:0003883|GO:0006241
MBT1576837.1	542	PANTHER	PTHR11550		8	537	1.4e-254	IPR004468	CTP synthase	GO:0003883|GO:0006221
MBT1576837.1	542	PANTHER	PTHR11550:SF13		8	537	1.4e-254
MBT1576837.1	542	Phobius	NON_CYTOPLASMIC_DOMAIN	Region of a membrane-bound protein predicted to be outside the membrane, in the extracellular region.	28	542	-
MBT1576837.1	542	Gene3D	G3DSA:3.40.50.300		4	292	3.4e-131	IPR027417	P-loop containing nucleoside triphosphate hydrolase
MBT1576837.1	542	Pfam	PF00117	Glutamine amidotransferase class-I	309	532	3.8e-57	IPR017926	Glutamine amidotransferase
MBT1576849.1	381	PANTHER	PTHR42953		16	340	1.1e-50
MBT1576849.1	381	SignalP_GRAM_POSITIVE	SignalP-TM		1	39	-
MBT1576849.1	381	MobiDBLite	mobidb-lite	consensus disorder prediction	336	359	-
MBT1576849.1	381	Phobius	TRANSMEMBRANE	Region of a membrane-bound protein predicted to be embedded in the membrane.	12	31	-
MBT1576849.1	381	Coils	Coil		365	381	-
MBT1576849.1	381	Phobius	CYTOPLASMIC_DOMAIN	Region of a membrane-bound protein predicted to be outside the membrane, in the cytoplasm.	1	11	-
MBT1576849.1	381	Phobius	NON_CYTOPLASMIC_DOMAIN	Region of a membrane-bound protein predicted to be outside the membrane, in the extracellular region.	32	381	-
MBT1576849.1	381	Pfam	PF01297	Zinc-uptake complex component A periplasmic	46	377	7.3e-50	IPR006127	Periplasmic solute binding protein, ZnuA-like	GO:0030001|GO:0046872
MBT1576849.1	381	TMHMM	TMhelix	Region of a membrane-bound protein predicted to be embedded in the membrane.	12	31	-
MBT1576849.1	381	Coils	Coil		192	219	-
MBT1576849.1	381	PANTHER	PTHR42953:SF5		16	340	1.1e-50
MBT1576849.1	381	Gene3D	G3DSA:3.40.50.1980		38	233	8.3e-38
MBT1576849.1	381	Gene3D	G3DSA:3.40.50.1980		234	380	1.4e-40
MBT1576849.1	381	SUPERFAMILY	SSF53807		43	335	8.83e-48
MBT1576849.1	381	SUPERFAMILY	SSF53807		362	379	8.83e-48
MBT1576854.1	199	Phobius	NON_CYTOPLASMIC_DOMAIN	Region of a membrane-bound protein predicted to be outside the membrane, in the extracellular region.	31	199	-
MBT1576854.1	199	TMHMM	TMhelix	Region of a membrane-bound protein predicted to be embedded in the membrane.	12	31	-
MBT1576854.1	199	Phobius	SIGNAL_PEPTIDE	Signal peptide region	1	30	-
MBT1576854.1	199	Phobius	SIGNAL_PEPTIDE_N_REGION	N-terminal region of a signal peptide.	1	13	-
MBT1576854.1	199	Phobius	SIGNAL_PEPTIDE_H_REGION	Hydrophobic region of a signal peptide.	14	25	-
MBT1576854.1	199	Phobius	SIGNAL_PEPTIDE_C_REGION	C-terminal region of a signal peptide.	26	30	-
MBT1576876.1	108	TMHMM	TMhelix	Region of a membrane-bound protein predicted to be embedded in the membrane.	15	37	-
MBT1576876.1	108	Phobius	NON_CYTOPLASMIC_DOMAIN	Region of a membrane-bound protein predicted to be outside the membrane, in the extracellular region.	38	108	-
MBT1576876.1	108	Phobius	TRANSMEMBRANE	Region of a membrane-bound protein predicted to be embedded in the membrane.	12	37	-
MBT1576876.1	108	Phobius	CYTOPLASMIC_DOMAIN	Region of a membrane-bound protein predicted to be outside the membrane, in the cytoplasm.	1	11	-
MBT1576946.1	135	SignalP_EUK	SignalP-noTM		1	32	-
MBT1576946.1	135	Phobius	SIGNAL_PEPTIDE_C_REGION	C-terminal region of a signal peptide.	25	32	-
MBT1576946.1	135	Phobius	SIGNAL_PEPTIDE	Signal peptide region	1	32	-
MBT1576946.1	135	TMHMM	TMhelix	Region of a membrane-bound protein predicted to be embedded in the membrane.	13	32	-
MBT1576946.1	135	Phobius	NON_CYTOPLASMIC_DOMAIN	Region of a membrane-bound protein predicted to be outside the membrane, in the extracellular region.	33	135	-
MBT1576946.1	135	Phobius	SIGNAL_PEPTIDE_N_REGION	N-terminal region of a signal peptide.	1	12	-
MBT1576946.1	135	Pfam	PF12113	SVM protein signal sequence	1	33	1.1e-10	IPR021970	Sequence-variable mosaic (SVM), signal sequence
MBT1576946.1	135	Phobius	SIGNAL_PEPTIDE_H_REGION	Hydrophobic region of a signal peptide.	13	24	-
MBT1576965.1	70	TMHMM	TMhelix	Region of a membrane-bound protein predicted to be embedded in the membrane.	12	31	-
MBT1576965.1	70	Phobius	SIGNAL_PEPTIDE_H_REGION	Hydrophobic region of a signal peptide.	11	24	-
MBT1576965.1	70	Coils	Coil		45	65	-
MBT1576965.1	70	Phobius	SIGNAL_PEPTIDE_C_REGION	C-terminal region of a signal peptide.	25	32	-
MBT1576965.1	70	Phobius	SIGNAL_PEPTIDE	Signal peptide region	1	32	-
MBT1576965.1	70	Phobius	NON_CYTOPLASMIC_DOMAIN	Region of a membrane-bound protein predicted to be outside the membrane, in the extracellular region.	33	70	-
MBT1576965.1	70	Phobius	SIGNAL_PEPTIDE_N_REGION	N-terminal region of a signal peptide.	1	10	-
MBT1576973.1	217	TMHMM	TMhelix	Region of a membrane-bound protein predicted to be embedded in the membrane.	7	29	-
MBT1576973.1	217	Coils	Coil		127	183	-
MBT1576973.1	217	Phobius	CYTOPLASMIC_DOMAIN	Region of a membrane-bound protein predicted to be outside the membrane, in the cytoplasm.	1	6	-
MBT1576973.1	217	Phobius	NON_CYTOPLASMIC_DOMAIN	Region of a membrane-bound protein predicted to be outside the membrane, in the extracellular region.	28	217	-
MBT1576973.1	217	Phobius	TRANSMEMBRANE	Region of a membrane-bound protein predicted to be embedded in the membrane.	7	27	-
MBT1576978.1	125	Phobius	SIGNAL_PEPTIDE_H_REGION	Hydrophobic region of a signal peptide.	8	26	-
MBT1576978.1	125	Coils	Coil		89	125	-
MBT1576978.1	125	Phobius	NON_CYTOPLASMIC_DOMAIN	Region of a membrane-bound protein predicted to be outside the membrane, in the extracellular region.	35	125	-
MBT1576978.1	125	Phobius	SIGNAL_PEPTIDE_C_REGION	C-terminal region of a signal peptide.	27	34	-
MBT1576978.1	125	TMHMM	TMhelix	Region of a membrane-bound protein predicted to be embedded in the membrane.	7	26	-
MBT1576978.1	125	Pfam	PF12113	SVM protein signal sequence	1	35	1.4e-12	IPR021970	Sequence-variable mosaic (SVM), signal sequence
MBT1576978.1	125	Phobius	SIGNAL_PEPTIDE_N_REGION	N-terminal region of a signal peptide.	1	7	-
MBT1576978.1	125	Phobius	SIGNAL_PEPTIDE	Signal peptide region	1	34	-
MBT1576984.1	130	Phobius	SIGNAL_PEPTIDE_N_REGION	N-terminal region of a signal peptide.	1	9	-
MBT1576984.1	130	Phobius	SIGNAL_PEPTIDE_C_REGION	C-terminal region of a signal peptide.	24	32	-
MBT1576984.1	130	TMHMM	TMhelix	Region of a membrane-bound protein predicted to be embedded in the membrane.	10	27	-
MBT1576984.1	130	SignalP_GRAM_POSITIVE	SignalP-TM		1	32	-
MBT1576984.1	130	Phobius	SIGNAL_PEPTIDE	Signal peptide region	1	32	-
MBT1576984.1	130	Phobius	SIGNAL_PEPTIDE_H_REGION	Hydrophobic region of a signal peptide.	10	23	-
MBT1576984.1	130	Phobius	NON_CYTOPLASMIC_DOMAIN	Region of a membrane-bound protein predicted to be outside the membrane, in the extracellular region.	33	130	-
MBT1576984.1	130	Pfam	PF12113	SVM protein signal sequence	1	33	2.2e-16	IPR021970	Sequence-variable mosaic (SVM), signal sequence
MBX4180316.1	125	Phobius	SIGNAL_PEPTIDE_H_REGION	Hydrophobic region of a signal peptide.	8	26	-
MBX4180316.1	125	Coils	Coil		89	125	-
MBX4180316.1	125	Phobius	NON_CYTOPLASMIC_DOMAIN	Region of a membrane-bound protein predicted to be outside the membrane, in the extracellular region.	35	125	-
MBX4180316.1	125	Phobius	SIGNAL_PEPTIDE_C_REGION	C-terminal region of a signal peptide.	27	34	-
MBX4180316.1	125	TMHMM	TMhelix	Region of a membrane-bound protein predicted to be embedded in the membrane.	7	26	-
MBX4180316.1	125	Pfam	PF12113	SVM protein signal sequence	1	35	1.4e-12	IPR021970	Sequence-variable mosaic (SVM), signal sequence
MBX4180316.1	125	Phobius	SIGNAL_PEPTIDE_N_REGION	N-terminal region of a signal peptide.	1	7	-
MBX4180316.1	125	Phobius	SIGNAL_PEPTIDE	Signal peptide region	1	34	-
MBX4180331.1	135	SignalP_EUK	SignalP-noTM		1	32	-
MBX4180331.1	135	Phobius	SIGNAL_PEPTIDE_C_REGION	C-terminal region of a signal peptide.	25	32	-
MBX4180331.1	135	Phobius	SIGNAL_PEPTIDE	Signal peptide region	1	32	-
MBX4180331.1	135	TMHMM	TMhelix	Region of a membrane-bound protein predicted to be embedded in the membrane.	13	32	-
MBX4180331.1	135	Phobius	NON_CYTOPLASMIC_DOMAIN	Region of a membrane-bound protein predicted to be outside the membrane, in the extracellular region.	33	135	-
MBX4180331.1	135	Phobius	SIGNAL_PEPTIDE_N_REGION	N-terminal region of a signal peptide.	1	12	-
MBX4180331.1	135	Pfam	PF12113	SVM protein signal sequence	1	33	1.1e-10	IPR021970	Sequence-variable mosaic (SVM), signal sequence
MBX4180331.1	135	Phobius	SIGNAL_PEPTIDE_H_REGION	Hydrophobic region of a signal peptide.	13	24	-
MBX4180377.1	58	Phobius	NON_CYTOPLASMIC_DOMAIN	Region of a membrane-bound protein predicted to be outside the membrane, in the extracellular region.	33	41	-
MBX4180377.1	58	Phobius	CYTOPLASMIC_DOMAIN	Region of a membrane-bound protein predicted to be outside the membrane, in the cytoplasm.	58	58	-
MBX4180377.1	58	Phobius	TRANSMEMBRANE	Region of a membrane-bound protein predicted to be embedded in the membrane.	42	57	-
MBX4180377.1	58	TMHMM	TMhelix	Region of a membrane-bound protein predicted to be embedded in the membrane.	43	57	-
MBX4180377.1	58	Phobius	SIGNAL_PEPTIDE_C_REGION	C-terminal region of a signal peptide.	25	32	-
MBX4180377.1	58	Phobius	SIGNAL_PEPTIDE	Signal peptide region	1	32	-
MBX4180377.1	58	Phobius	SIGNAL_PEPTIDE_N_REGION	N-terminal region of a signal peptide.	1	12	-
MBX4180377.1	58	Phobius	SIGNAL_PEPTIDE_H_REGION	Hydrophobic region of a signal peptide.	13	24	-
MBX4180383.1	48	SignalP_GRAM_POSITIVE	SignalP-TM		1	17	-
MBX4180383.1	48	Phobius	SIGNAL_PEPTIDE_C_REGION	C-terminal region of a signal peptide.	19	23	-
MBX4180383.1	48	TMHMM	TMhelix	Region of a membrane-bound protein predicted to be embedded in the membrane.	2	24	-
MBX4180383.1	48	Phobius	NON_CYTOPLASMIC_DOMAIN	Region of a membrane-bound protein predicted to be outside the membrane, in the extracellular region.	24	48	-
MBX4180383.1	48	Phobius	SIGNAL_PEPTIDE_N_REGION	N-terminal region of a signal peptide.	1	6	-
MBX4180383.1	48	Phobius	SIGNAL_PEPTIDE_H_REGION	Hydrophobic region of a signal peptide.	7	18	-
MBX4180383.1	48	Phobius	SIGNAL_PEPTIDE	Signal peptide region	1	23	-
MBX4180404.1	54	Phobius	SIGNAL_PEPTIDE_N_REGION	N-terminal region of a signal peptide.	1	9	-
MBX4180404.1	54	SignalP_GRAM_POSITIVE	SignalP-TM		1	11	-
MBX4180404.1	54	Phobius	SIGNAL_PEPTIDE	Signal peptide region	1	25	-
MBX4180404.1	54	Phobius	NON_CYTOPLASMIC_DOMAIN	Region of a membrane-bound protein predicted to be outside the membrane, in the extracellular region.	26	54	-
MBX4180404.1	54	TMHMM	TMhelix	Region of a membrane-bound protein predicted to be embedded in the membrane.	20	42	-
MBX4180404.1	54	Phobius	SIGNAL_PEPTIDE_C_REGION	C-terminal region of a signal peptide.	21	25	-
MBX4180404.1	54	Phobius	SIGNAL_PEPTIDE_H_REGION	Hydrophobic region of a signal peptide.	10	20	-
MBX4180423.1	61	SignalP_GRAM_POSITIVE	SignalP-TM		1	34	-
MBX4180423.1	61	Phobius	NON_CYTOPLASMIC_DOMAIN	Region of a membrane-bound protein predicted to be outside the membrane, in the extracellular region.	35	61	-
MBX4180423.1	61	SignalP_EUK	SignalP-noTM		1	34	-
MBX4180423.1	61	Phobius	SIGNAL_PEPTIDE_H_REGION	Hydrophobic region of a signal peptide.	17	29	-
MBX4180423.1	61	Phobius	SIGNAL_PEPTIDE_N_REGION	N-terminal region of a signal peptide.	1	16	-
MBX4180423.1	61	Phobius	SIGNAL_PEPTIDE_C_REGION	C-terminal region of a signal peptide.	30	34	-
MBX4180423.1	61	Phobius	SIGNAL_PEPTIDE	Signal peptide region	1	34	-
MBX4180424.1	50	Phobius	NON_CYTOPLASMIC_DOMAIN	Region of a membrane-bound protein predicted to be outside the membrane, in the extracellular region.	29	50	-
MBX4180424.1	50	SignalP_EUK	SignalP-noTM		1	22	-
MBX4180424.1	50	Phobius	SIGNAL_PEPTIDE_N_REGION	N-terminal region of a signal peptide.	1	10	-
MBX4180424.1	50	Phobius	SIGNAL_PEPTIDE	Signal peptide region	1	28	-
MBX4180424.1	50	Phobius	SIGNAL_PEPTIDE_H_REGION	Hydrophobic region of a signal peptide.	11	23	-
MBX4180424.1	50	Phobius	SIGNAL_PEPTIDE_C_REGION	C-terminal region of a signal peptide.	24	28	-
MBX4180434.1	46	Phobius	TRANSMEMBRANE	Region of a membrane-bound protein predicted to be embedded in the membrane.	12	31	-
MBX4180434.1	46	Phobius	CYTOPLASMIC_DOMAIN	Region of a membrane-bound protein predicted to be outside the membrane, in the cytoplasm.	1	11	-
MBX4180434.1	46	TMHMM	TMhelix	Region of a membrane-bound protein predicted to be embedded in the membrane.	13	32	-
MBX4180434.1	46	Phobius	NON_CYTOPLASMIC_DOMAIN	Region of a membrane-bound protein predicted to be outside the membrane, in the extracellular region.	32	46	-
MBX4180436.1	59	Phobius	SIGNAL_PEPTIDE	Signal peptide region	1	29	-
MBX4180436.1	59	Phobius	SIGNAL_PEPTIDE_C_REGION	C-terminal region of a signal peptide.	25	29	-
MBX4180436.1	59	Phobius	NON_CYTOPLASMIC_DOMAIN	Region of a membrane-bound protein predicted to be outside the membrane, in the extracellular region.	30	59	-
MBX4180436.1	59	Phobius	SIGNAL_PEPTIDE_N_REGION	N-terminal region of a signal peptide.	1	12	-
MBX4180436.1	59	Phobius	SIGNAL_PEPTIDE_H_REGION	Hydrophobic region of a signal peptide.	13	24	-
MBX4180496.1	45	TMHMM	TMhelix	Region of a membrane-bound protein predicted to be embedded in the membrane.	13	35	-
MBX4180496.1	45	Phobius	TRANSMEMBRANE	Region of a membrane-bound protein predicted to be embedded in the membrane.	12	37	-
MBX4180496.1	45	Phobius	CYTOPLASMIC_DOMAIN	Region of a membrane-bound protein predicted to be outside the membrane, in the cytoplasm.	1	11	-
MBX4180496.1	45	Phobius	NON_CYTOPLASMIC_DOMAIN	Region of a membrane-bound protein predicted to be outside the membrane, in the extracellular region.	38	45	-
MBX4180509.1	46	SignalP_EUK	SignalP-noTM		1	17	-
MBX4180509.1	46	SignalP_GRAM_NEGATIVE	SignalP-noTM		1	22	-
MBX4180509.1	46	Phobius	SIGNAL_PEPTIDE_H_REGION	Hydrophobic region of a signal peptide.	4	16	-
MBX4180509.1	46	Phobius	SIGNAL_PEPTIDE_N_REGION	N-terminal region of a signal peptide.	1	3	-
MBX4180509.1	46	Phobius	SIGNAL_PEPTIDE_C_REGION	C-terminal region of a signal peptide.	17	21	-
MBX4180509.1	46	TMHMM	TMhelix	Region of a membrane-bound protein predicted to be embedded in the membrane.	4	26	-
MBX4180509.1	46	SignalP_GRAM_POSITIVE	SignalP-TM		1	25	-
MBX4180509.1	46	Phobius	SIGNAL_PEPTIDE	Signal peptide region	1	21	-
MBX4180509.1	46	Phobius	NON_CYTOPLASMIC_DOMAIN	Region of a membrane-bound protein predicted to be outside the membrane, in the extracellular region.	22	46	-
MCQ9618442.1	178	Phobius	SIGNAL_PEPTIDE_N_REGION	N-terminal region of a signal peptide.	1	14	-
MCQ9618442.1	178	Coils	Coil		34	54	-
MCQ9618442.1	178	Phobius	SIGNAL_PEPTIDE	Signal peptide region	1	30	-
MCQ9618442.1	178	Phobius	NON_CYTOPLASMIC_DOMAIN	Region of a membrane-bound protein predicted to be outside the membrane, in the extracellular region.	31	178	-
MCQ9618442.1	178	Phobius	SIGNAL_PEPTIDE_C_REGION	C-terminal region of a signal peptide.	27	30	-
MCQ9618442.1	178	Pfam	PF11178	Protein of unknown function (DUF2963)	53	102	5.8e-07	IPR021348	Protein of unknown function DUF2963
MCQ9618442.1	178	TMHMM	TMhelix	Region of a membrane-bound protein predicted to be embedded in the membrane.	12	34	-
MCQ9618442.1	178	Phobius	SIGNAL_PEPTIDE_H_REGION	Hydrophobic region of a signal peptide.	15	26	-
MCQ9618468.1	412	Pfam	PF00004	ATPase family associated with various cellular activities (AAA)	112	229	8.6e-26	IPR003959	ATPase, AAA-type, core	GO:0005524
MCQ9618468.1	412	Phobius	TRANSMEMBRANE	Region of a membrane-bound protein predicted to be embedded in the membrane.	9	26	-
MCQ9618468.1	412	SUPERFAMILY	SSF52540		67	254	1.15e-31	IPR027417	P-loop containing nucleoside triphosphate hydrolase
MCQ9618468.1	412	Coils	Coil		244	264	-
MCQ9618468.1	412	Gene3D	G3DSA:3.40.50.300		66	250	3.5e-38	IPR027417	P-loop containing nucleoside triphosphate hydrolase
MCQ9618468.1	412	SMART	SM00382		108	237	2.3e-11	IPR003593	AAA+ ATPase domain
MCQ9618468.1	412	CDD	cd00009	AAA	105	228	2.45477e-14
MCQ9618468.1	412	Phobius	CYTOPLASMIC_DOMAIN	Region of a membrane-bound protein predicted to be outside the membrane, in the cytoplasm.	1	8	-
MCQ9618468.1	412	Phobius	NON_CYTOPLASMIC_DOMAIN	Region of a membrane-bound protein predicted to be outside the membrane, in the extracellular region.	27	412	-
MCQ9618468.1	412	PANTHER	PTHR23077		64	247	4.9e-38
MCQ9618468.1	412	TMHMM	TMhelix	Region of a membrane-bound protein predicted to be embedded in the membrane.	9	26	-
MCQ9618469.1	1218	Phobius	NON_CYTOPLASMIC_DOMAIN	Region of a membrane-bound protein predicted to be outside the membrane, in the extracellular region.	31	1218	-
MCQ9618469.1	1218	Phobius	SIGNAL_PEPTIDE_H_REGION	Hydrophobic region of a signal peptide.	13	26	-
MCQ9618469.1	1218	Phobius	SIGNAL_PEPTIDE_C_REGION	C-terminal region of a signal peptide.	27	30	-
MCQ9618469.1	1218	Coils	Coil		513	558	-
MCQ9618469.1	1218	Coils	Coil		992	1012	-
MCQ9618469.1	1218	Coils	Coil		775	795	-
MCQ9618469.1	1218	Coils	Coil		43	63	-
MCQ9618469.1	1218	TMHMM	TMhelix	Region of a membrane-bound protein predicted to be embedded in the membrane.	12	34	-
MCQ9618469.1	1218	Coils	Coil		949	987	-
MCQ9618469.1	1218	Coils	Coil		136	156	-
MCQ9618469.1	1218	SUPERFAMILY	SSF140990		1050	1204	2.35e-11
MCQ9618469.1	1218	Coils	Coil		920	947	-
MCQ9618469.1	1218	Phobius	SIGNAL_PEPTIDE	Signal peptide region	1	30	-
MCQ9618469.1	1218	Coils	Coil		450	477	-
MCQ9618469.1	1218	Phobius	SIGNAL_PEPTIDE_N_REGION	N-terminal region of a signal peptide.	1	12	-
MCQ9618484.1	524	PIRSF	PIRSF002741		3	522	1e-49	IPR030678	Peptide/nickel binding protein, MppA-type	GO:0043190|GO:0055085
MCQ9618484.1	524	CDD	cd00995	PBP2_NikA_DppA_OppA_like	44	507	2.28919e-72
MCQ9618484.1	524	Phobius	TRANSMEMBRANE	Region of a membrane-bound protein predicted to be embedded in the membrane.	12	31	-
MCQ9618484.1	524	Gene3D	G3DSA:3.10.105.10		305	492	3.5e-19
MCQ9618484.1	524	SignalP_GRAM_POSITIVE	SignalP-TM		1	13	-
MCQ9618484.1	524	Phobius	CYTOPLASMIC_DOMAIN	Region of a membrane-bound protein predicted to be outside the membrane, in the cytoplasm.	1	11	-
MCQ9618484.1	524	PANTHER	PTHR30290		7	508	1.4e-57
MCQ9618484.1	524	Gene3D	G3DSA:3.90.76.10		63	195	2.8e-21
MCQ9618484.1	524	TMHMM	TMhelix	Region of a membrane-bound protein predicted to be embedded in the membrane.	12	31	-
MCQ9618484.1	524	Phobius	NON_CYTOPLASMIC_DOMAIN	Region of a membrane-bound protein predicted to be outside the membrane, in the extracellular region.	32	524	-
MCQ9618484.1	524	SUPERFAMILY	SSF53850		41	520	6.88e-66
MCQ9618484.1	524	Pfam	PF00496	Bacterial extracellular solute-binding proteins, family 5 Middle	89	404	8.3e-42	IPR000914	Solute-binding protein family 5 domain
MCQ9618484.1	524	Gene3D	G3DSA:3.40.190.10		196	304	1.8e-18
MCQ9618489.1	89	Phobius	SIGNAL_PEPTIDE_N_REGION	N-terminal region of a signal peptide.	1	9	-
MCQ9618489.1	89	Phobius	SIGNAL_PEPTIDE_H_REGION	Hydrophobic region of a signal peptide.	10	21	-
MCQ9618489.1	89	Phobius	NON_CYTOPLASMIC_DOMAIN	Region of a membrane-bound protein predicted to be outside the membrane, in the extracellular region.	27	89	-
MCQ9618489.1	89	TMHMM	TMhelix	Region of a membrane-bound protein predicted to be embedded in the membrane.	10	27	-
MCQ9618489.1	89	Phobius	SIGNAL_PEPTIDE	Signal peptide region	1	26	-
MCQ9618489.1	89	Phobius	SIGNAL_PEPTIDE_C_REGION	C-terminal region of a signal peptide.	22	26	-
MCQ9618492.1	278	Phobius	SIGNAL_PEPTIDE_H_REGION	Hydrophobic region of a signal peptide.	18	29	-
MCQ9618492.1	278	Phobius	SIGNAL_PEPTIDE_N_REGION	N-terminal region of a signal peptide.	1	17	-
MCQ9618492.1	278	Phobius	NON_CYTOPLASMIC_DOMAIN	Region of a membrane-bound protein predicted to be outside the membrane, in the extracellular region.	34	278	-
MCQ9618492.1	278	Phobius	SIGNAL_PEPTIDE	Signal peptide region	1	33	-
MCQ9618492.1	278	Phobius	SIGNAL_PEPTIDE_C_REGION	C-terminal region of a signal peptide.	30	33	-
MCQ9618547.1	382	TMHMM	TMhelix	Region of a membrane-bound protein predicted to be embedded in the membrane.	13	35	-
MCQ9618547.1	382	Phobius	NON_CYTOPLASMIC_DOMAIN	Region of a membrane-bound protein predicted to be outside the membrane, in the extracellular region.	30	382	-
MCQ9618547.1	382	Phobius	CYTOPLASMIC_DOMAIN	Region of a membrane-bound protein predicted to be outside the membrane, in the cytoplasm.	1	11	-
MCQ9618547.1	382	Phobius	TRANSMEMBRANE	Region of a membrane-bound protein predicted to be embedded in the membrane.	12	29	-
MCQ9618588.1	69	Pfam	PF03672	Uncharacterised protein family (UPF0154)	10	68	3.7e-27	IPR005359	Protein with unknown function UPF0154
MCQ9618588.1	69	PANTHER	PTHR41297		3	68	2.1e-15
MCQ9618588.1	69	Phobius	TRANSMEMBRANE	Region of a membrane-bound protein predicted to be embedded in the membrane.	6	25	-
MCQ9618588.1	69	TMHMM	TMhelix	Region of a membrane-bound protein predicted to be embedded in the membrane.	7	28	-
MCQ9618588.1	69	Phobius	NON_CYTOPLASMIC_DOMAIN	Region of a membrane-bound protein predicted to be outside the membrane, in the extracellular region.	1	5	-
MCQ9618588.1	69	Phobius	CYTOPLASMIC_DOMAIN	Region of a membrane-bound protein predicted to be outside the membrane, in the cytoplasm.	26	69	-
MCQ9618588.1	69	ProDom	PD048972	UPF0154 TRANSMEMBRANE MEMBRANE UNCHARACTERIZED FAMILY YNEF SUPERFAMILY MG335.1 EXPORTED MYCGA5700	21	61	5e-13	IPR005359	Protein with unknown function UPF0154
MCQ9618604.1	416	Coils	Coil		185	205	-
MCQ9618604.1	416	Phobius	NON_CYTOPLASMIC_DOMAIN	Region of a membrane-bound protein predicted to be outside the membrane, in the extracellular region.	35	416	-
MCQ9618604.1	416	Phobius	CYTOPLASMIC_DOMAIN	Region of a membrane-bound protein predicted to be outside the membrane, in the cytoplasm.	1	11	-
MCQ9618604.1	416	TMHMM	TMhelix	Region of a membrane-bound protein predicted to be embedded in the membrane.	13	32	-
MCQ9618604.1	416	Phobius	TRANSMEMBRANE	Region of a membrane-bound protein predicted to be embedded in the membrane.	12	34	-
MCQ9618604.1	416	Gene3D	G3DSA:3.10.105.10		88	166	0.00049
MCQ9618682.1	118	TIGRFAM	TIGR00059	L17: ribosomal protein bL17	2	118	1.8e-40	IPR000456	Ribosomal protein L17	GO:0003735|GO:0005622|GO:0005840|GO:0006412
MCQ9618682.1	118	Pfam	PF01196	Ribosomal protein L17	16	118	9.4e-37	IPR000456	Ribosomal protein L17	GO:0003735|GO:0005622|GO:0005840|GO:0006412
MCQ9618682.1	118	Hamap	MF_01368	50S ribosomal protein L17 [rplQ].	1	118	25.19	IPR000456	Ribosomal protein L17	GO:0003735|GO:0005622|GO:0005840|GO:0006412
MCQ9618682.1	118	PANTHER	PTHR14413		3	118	1.8e-42	IPR000456	Ribosomal protein L17	GO:0003735|GO:0005622|GO:0005840|GO:0006412
MCQ9618682.1	118	Gene3D	G3DSA:3.90.1030.10		2	118	8.9e-44	IPR000456	Ribosomal protein L17	GO:0003735|GO:0005622|GO:0005840|GO:0006412
MCQ9618682.1	118	SUPERFAMILY	SSF64263		2	118	4.58e-40	IPR000456	Ribosomal protein L17	GO:0003735|GO:0005622|GO:0005840|GO:0006412
MCQ9618692.1	507	Pfam	PF11178	Protein of unknown function (DUF2963)	444	494	1.7e-12	IPR021348	Protein of unknown function DUF2963
MCQ9618692.1	507	Pfam	PF11178	Protein of unknown function (DUF2963)	392	442	1.1e-12	IPR021348	Protein of unknown function DUF2963
MCQ9618692.1	507	Pfam	PF11178	Protein of unknown function (DUF2963)	431	469	1.4e-07	IPR021348	Protein of unknown function DUF2963
MCQ9618692.1	507	Pfam	PF11178	Protein of unknown function (DUF2963)	471	507	5.5e-06	IPR021348	Protein of unknown function DUF2963
MCQ9618692.1	507	SMART	SM00382		143	284	1e-12	IPR003593	AAA+ ATPase domain
MCQ9618692.1	507	Phobius	SIGNAL_PEPTIDE	Signal peptide region	1	31	-
MCQ9618692.1	507	Gene3D	G3DSA:3.40.50.300		108	309	2.5e-40	IPR027417	P-loop containing nucleoside triphosphate hydrolase
MCQ9618692.1	507	Phobius	SIGNAL_PEPTIDE_H_REGION	Hydrophobic region of a signal peptide.	14	26	-
MCQ9618692.1	507	Phobius	NON_CYTOPLASMIC_DOMAIN	Region of a membrane-bound protein predicted to be outside the membrane, in the extracellular region.	32	507	-
MCQ9618692.1	507	PANTHER	PTHR23073		89	381	1.9e-37
MCQ9618692.1	507	Coils	Coil		40	67	-
MCQ9618692.1	507	Phobius	SIGNAL_PEPTIDE_N_REGION	N-terminal region of a signal peptide.	1	13	-
MCQ9618692.1	507	Phobius	SIGNAL_PEPTIDE_C_REGION	C-terminal region of a signal peptide.	27	31	-
MCQ9618692.1	507	TMHMM	TMhelix	Region of a membrane-bound protein predicted to be embedded in the membrane.	13	32	-
MCQ9618692.1	507	ProSitePatterns	PS00674	AAA-protein family signature.	254	273	-	IPR003960	ATPase, AAA-type, conserved site	GO:0005524
MCQ9618692.1	507	SUPERFAMILY	SSF52540		108	378	1.16e-39	IPR027417	P-loop containing nucleoside triphosphate hydrolase
MCQ9618692.1	507	Pfam	PF00004	ATPase family associated with various cellular activities (AAA)	147	280	3.7e-30	IPR003959	ATPase, AAA-type, core	GO:0005524
MCQ9618692.1	507	CDD	cd00009	AAA	146	275	1.11558e-16
MCQ9618703.1	295	TMHMM	TMhelix	Region of a membrane-bound protein predicted to be embedded in the membrane.	13	35	-
MCQ9618703.1	295	MobiDBLite	mobidb-lite	consensus disorder prediction	250	278	-
MCQ9618703.1	295	Phobius	SIGNAL_PEPTIDE_N_REGION	N-terminal region of a signal peptide.	1	14	-
MCQ9618703.1	295	Gene3D	G3DSA:1.20.120.20		97	207	0.00022
MCQ9618703.1	295	Phobius	SIGNAL_PEPTIDE	Signal peptide region	1	35	-
MCQ9618703.1	295	Phobius	SIGNAL_PEPTIDE_H_REGION	Hydrophobic region of a signal peptide.	15	30	-
MCQ9618703.1	295	Coils	Coil		176	214	-
MCQ9618703.1	295	Phobius	SIGNAL_PEPTIDE_C_REGION	C-terminal region of a signal peptide.	31	35	-
MCQ9618703.1	295	Coils	Coil		40	68	-
MCQ9618703.1	295	Phobius	NON_CYTOPLASMIC_DOMAIN	Region of a membrane-bound protein predicted to be outside the membrane, in the extracellular region.	36	295	-
MCQ9618703.1	295	SignalP_GRAM_POSITIVE	SignalP-TM		1	35	-
MCQ9618707.1	289	Phobius	NON_CYTOPLASMIC_DOMAIN	Region of a membrane-bound protein predicted to be outside the membrane, in the extracellular region.	35	289	-
MCQ9618707.1	289	TMHMM	TMhelix	Region of a membrane-bound protein predicted to be embedded in the membrane.	13	34	-
MCQ9618707.1	289	Coils	Coil		143	163	-
MCQ9618707.1	289	Phobius	CYTOPLASMIC_DOMAIN	Region of a membrane-bound protein predicted to be outside the membrane, in the cytoplasm.	1	11	-
MCQ9618707.1	289	Phobius	TRANSMEMBRANE	Region of a membrane-bound protein predicted to be embedded in the membrane.	12	34	-
MCQ9618752.1	262	SignalP_EUK	SignalP-noTM		1	17	-
MCQ9618752.1	262	Phobius	SIGNAL_PEPTIDE_H_REGION	Hydrophobic region of a signal peptide.	2	13	-
MCQ9618752.1	262	SignalP_GRAM_NEGATIVE	SignalP-noTM		1	17	-
MCQ9618752.1	262	SignalP_GRAM_POSITIVE	SignalP-TM		1	17	-
MCQ9618752.1	262	Phobius	SIGNAL_PEPTIDE_N_REGION	N-terminal region of a signal peptide.	1	1	-
MCQ9618752.1	262	Coils	Coil		255	262	-
MCQ9618752.1	262	Phobius	SIGNAL_PEPTIDE_C_REGION	C-terminal region of a signal peptide.	14	17	-
MCQ9618752.1	262	Phobius	SIGNAL_PEPTIDE	Signal peptide region	1	17	-
MCQ9618752.1	262	Phobius	NON_CYTOPLASMIC_DOMAIN	Region of a membrane-bound protein predicted to be outside the membrane, in the extracellular region.	18	262	-
MCQ9618759.1	336	Phobius	SIGNAL_PEPTIDE_H_REGION	Hydrophobic region of a signal peptide.	13	26	-
MCQ9618759.1	336	TMHMM	TMhelix	Region of a membrane-bound protein predicted to be embedded in the membrane.	12	34	-
MCQ9618759.1	336	Phobius	NON_CYTOPLASMIC_DOMAIN	Region of a membrane-bound protein predicted to be outside the membrane, in the extracellular region.	34	336	-
MCQ9618759.1	336	Phobius	SIGNAL_PEPTIDE_N_REGION	N-terminal region of a signal peptide.	1	12	-
MCQ9618759.1	336	Phobius	SIGNAL_PEPTIDE	Signal peptide region	1	33	-
MCQ9618759.1	336	Phobius	SIGNAL_PEPTIDE_C_REGION	C-terminal region of a signal peptide.	27	33	-
MCQ9618762.1	64	Phobius	TRANSMEMBRANE	Region of a membrane-bound protein predicted to be embedded in the membrane.	16	42	-
MCQ9618762.1	64	Phobius	NON_CYTOPLASMIC_DOMAIN	Region of a membrane-bound protein predicted to be outside the membrane, in the extracellular region.	43	64	-
MCQ9618762.1	64	Phobius	CYTOPLASMIC_DOMAIN	Region of a membrane-bound protein predicted to be outside the membrane, in the cytoplasm.	1	15	-
MCQ9618762.1	64	TMHMM	TMhelix	Region of a membrane-bound protein predicted to be embedded in the membrane.	21	43	-
MCQ9618769.1	611	Gene3D	G3DSA:3.90.76.10		70	205	5e-09
MCQ9618769.1	611	Gene3D	G3DSA:3.10.105.10		397	471	1e-09
MCQ9618769.1	611	Gene3D	G3DSA:3.10.105.10		505	577	1e-09
MCQ9618769.1	611	Gene3D	G3DSA:3.40.190.10		211	307	4e-09
MCQ9618769.1	611	TMHMM	TMhelix	Region of a membrane-bound protein predicted to be embedded in the membrane.	20	37	-
MCQ9618769.1	611	Pfam	PF00496	Bacterial extracellular solute-binding proteins, family 5 Middle	123	469	4.9e-23	IPR000914	Solute-binding protein family 5 domain
MCQ9618769.1	611	SUPERFAMILY	SSF53850		74	502	4.44e-30
MCQ9618769.1	611	SUPERFAMILY	SSF53850		539	605	4.44e-30
MCQ9618769.1	611	Phobius	TRANSMEMBRANE	Region of a membrane-bound protein predicted to be embedded in the membrane.	20	38	-
MCQ9618769.1	611	Phobius	CYTOPLASMIC_DOMAIN	Region of a membrane-bound protein predicted to be outside the membrane, in the cytoplasm.	1	19	-
MCQ9618769.1	611	Coils	Coil		607	611	-
MCQ9618769.1	611	Phobius	NON_CYTOPLASMIC_DOMAIN	Region of a membrane-bound protein predicted to be outside the membrane, in the extracellular region.	39	611	-
MCQ9618769.1	611	PANTHER	PTHR30290		16	595	8.2e-28
MCQ9618794.1	50	TMHMM	TMhelix	Region of a membrane-bound protein predicted to be embedded in the membrane.	20	42	-
MCQ9618794.1	50	Phobius	NON_CYTOPLASMIC_DOMAIN	Region of a membrane-bound protein predicted to be outside the membrane, in the extracellular region.	42	50	-
MCQ9618794.1	50	Phobius	CYTOPLASMIC_DOMAIN	Region of a membrane-bound protein predicted to be outside the membrane, in the cytoplasm.	1	20	-
MCQ9618794.1	50	Phobius	TRANSMEMBRANE	Region of a membrane-bound protein predicted to be embedded in the membrane.	21	41	-
MCQ9618812.1	131	Pfam	PF12113	SVM protein signal sequence	1	33	4.8e-11	IPR021970	Sequence-variable mosaic (SVM), signal sequence
MCQ9618812.1	131	TMHMM	TMhelix	Region of a membrane-bound protein predicted to be embedded in the membrane.	10	27	-
MCQ9618812.1	131	Phobius	SIGNAL_PEPTIDE_C_REGION	C-terminal region of a signal peptide.	25	32	-
MCQ9618812.1	131	Phobius	SIGNAL_PEPTIDE	Signal peptide region	1	32	-
MCQ9618812.1	131	Phobius	SIGNAL_PEPTIDE_N_REGION	N-terminal region of a signal peptide.	1	12	-
MCQ9618812.1	131	SignalP_GRAM_POSITIVE	SignalP-TM		1	32	-
MCQ9618812.1	131	Phobius	NON_CYTOPLASMIC_DOMAIN	Region of a membrane-bound protein predicted to be outside the membrane, in the extracellular region.	33	131	-
MCQ9618812.1	131	Phobius	SIGNAL_PEPTIDE_H_REGION	Hydrophobic region of a signal peptide.	13	24	-
MCQ9618819.1	107	Pfam	PF12113	SVM protein signal sequence	1	33	7.1e-09	IPR021970	Sequence-variable mosaic (SVM), signal sequence
MCQ9618819.1	107	Phobius	TRANSMEMBRANE	Region of a membrane-bound protein predicted to be embedded in the membrane.	6	25	-
MCQ9618819.1	107	MobiDBLite	mobidb-lite	consensus disorder prediction	86	107	-
MCQ9618819.1	107	Phobius	NON_CYTOPLASMIC_DOMAIN	Region of a membrane-bound protein predicted to be outside the membrane, in the extracellular region.	1	5	-
MCQ9618819.1	107	TMHMM	TMhelix	Region of a membrane-bound protein predicted to be embedded in the membrane.	10	32	-
MCQ9618819.1	107	Phobius	CYTOPLASMIC_DOMAIN	Region of a membrane-bound protein predicted to be outside the membrane, in the cytoplasm.	26	107	-
MCQ9618821.1	124	TMHMM	TMhelix	Region of a membrane-bound protein predicted to be embedded in the membrane.	10	29	-
MCQ9618821.1	124	MobiDBLite	mobidb-lite	consensus disorder prediction	105	124	-
MCQ9618821.1	124	Phobius	CYTOPLASMIC_DOMAIN	Region of a membrane-bound protein predicted to be outside the membrane, in the cytoplasm.	1	11	-
MCQ9618821.1	124	Coils	Coil		55	75	-
MCQ9618821.1	124	Phobius	NON_CYTOPLASMIC_DOMAIN	Region of a membrane-bound protein predicted to be outside the membrane, in the extracellular region.	30	124	-
MCQ9618821.1	124	Phobius	TRANSMEMBRANE	Region of a membrane-bound protein predicted to be embedded in the membrane.	12	29	-
MCQ9618821.1	124	Pfam	PF12113	SVM protein signal sequence	1	31	7.3e-07	IPR021970	Sequence-variable mosaic (SVM), signal sequence
MCQ9618822.1	98	TMHMM	TMhelix	Region of a membrane-bound protein predicted to be embedded in the membrane.	15	37	-
MCQ9618822.1	98	Phobius	NON_CYTOPLASMIC_DOMAIN	Region of a membrane-bound protein predicted to be outside the membrane, in the extracellular region.	38	98	-
MCQ9618822.1	98	Pfam	PF12113	SVM protein signal sequence	8	40	2.3e-13	IPR021970	Sequence-variable mosaic (SVM), signal sequence
MCQ9618822.1	98	Phobius	TRANSMEMBRANE	Region of a membrane-bound protein predicted to be embedded in the membrane.	16	37	-
MCQ9618822.1	98	Phobius	CYTOPLASMIC_DOMAIN	Region of a membrane-bound protein predicted to be outside the membrane, in the cytoplasm.	1	15	-
MCQ9618825.1	158	SignalP_GRAM_POSITIVE	SignalP-TM		1	31	-
MCQ9618825.1	158	Phobius	TRANSMEMBRANE	Region of a membrane-bound protein predicted to be embedded in the membrane.	6	25	-
MCQ9618825.1	158	Pfam	PF12113	SVM protein signal sequence	1	32	6.2e-08	IPR021970	Sequence-variable mosaic (SVM), signal sequence
MCQ9618825.1	158	Phobius	NON_CYTOPLASMIC_DOMAIN	Region of a membrane-bound protein predicted to be outside the membrane, in the extracellular region.	1	5	-
MCQ9618825.1	158	Coils	Coil		128	155	-
MCQ9618825.1	158	TMHMM	TMhelix	Region of a membrane-bound protein predicted to be embedded in the membrane.	7	25	-
MCQ9618825.1	158	Phobius	CYTOPLASMIC_DOMAIN	Region of a membrane-bound protein predicted to be outside the membrane, in the cytoplasm.	26	158	-
MCQ9618838.1	543	CDD	cd03113	CTGs	9	263	4.62303e-164
MCQ9618838.1	543	Phobius	SIGNAL_PEPTIDE_N_REGION	N-terminal region of a signal peptide.	1	9	-
MCQ9618838.1	543	Phobius	SIGNAL_PEPTIDE_H_REGION	Hydrophobic region of a signal peptide.	10	21	-
MCQ9618838.1	543	SUPERFAMILY	SSF52317		296	537	4.89e-71	IPR029062	Class I glutamine amidotransferase-like
MCQ9618838.1	543	Phobius	SIGNAL_PEPTIDE	Signal peptide region	1	31	-
MCQ9618838.1	543	TMHMM	TMhelix	Region of a membrane-bound protein predicted to be embedded in the membrane.	12	34	-
MCQ9618838.1	543	Pfam	PF06418	CTP synthase N-terminus	9	273	1e-121	IPR017456	CTP synthase, N-terminal	GO:0003883|GO:0006221
MCQ9618838.1	543	TIGRFAM	TIGR00337	PyrG: CTP synthase	8	531	8.7e-230	IPR004468	CTP synthase	GO:0003883|GO:0006221
MCQ9618838.1	543	SUPERFAMILY	SSF52540		8	274	3.49e-118	IPR027417	P-loop containing nucleoside triphosphate hydrolase
MCQ9618838.1	543	CDD	cd01746	GATase1_CTP_Synthase	298	530	8.48947e-122	IPR033828	CTP synthase GATase domain	GO:0003883|GO:0006241
MCQ9618838.1	543	Phobius	NON_CYTOPLASMIC_DOMAIN	Region of a membrane-bound protein predicted to be outside the membrane, in the extracellular region.	32	543	-
MCQ9618838.1	543	Gene3D	G3DSA:3.40.50.300		3	292	1.2e-129	IPR027417	P-loop containing nucleoside triphosphate hydrolase
MCQ9618838.1	543	PANTHER	PTHR11550		9	536	1.6e-240	IPR004468	CTP synthase	GO:0003883|GO:0006221
MCQ9618838.1	543	Hamap	MF_01227	CTP synthase [pyrG].	8	537	48.201	IPR004468	CTP synthase	GO:0003883|GO:0006221
MCQ9618838.1	543	PANTHER	PTHR11550:SF13		9	536	1.6e-240
MCQ9618838.1	543	Pfam	PF00117	Glutamine amidotransferase class-I	311	531	1e-51	IPR017926	Glutamine amidotransferase
MCQ9618838.1	543	ProSiteProfiles	PS51273	Glutamine amidotransferase type 1 domain profile.	299	539	23.523	IPR017926	Glutamine amidotransferase
MCQ9618838.1	543	Phobius	SIGNAL_PEPTIDE_C_REGION	C-terminal region of a signal peptide.	22	31	-
MCQ9618838.1	543	Gene3D	G3DSA:3.40.50.880		296	538	2.6e-90	IPR029062	Class I glutamine amidotransferase-like
MCQ9618839.1	176	Phobius	NON_CYTOPLASMIC_DOMAIN	Region of a membrane-bound protein predicted to be outside the membrane, in the extracellular region.	42	176	-
MCQ9618839.1	176	Coils	Coil		119	139	-
MCQ9618839.1	176	TMHMM	TMhelix	Region of a membrane-bound protein predicted to be embedded in the membrane.	21	40	-
MCQ9618839.1	176	Phobius	TRANSMEMBRANE	Region of a membrane-bound protein predicted to be embedded in the membrane.	20	41	-
MCQ9618839.1	176	Phobius	CYTOPLASMIC_DOMAIN	Region of a membrane-bound protein predicted to be outside the membrane, in the cytoplasm.	1	19	-
MCQ9618874.1	60	Pfam	PF12113	SVM protein signal sequence	1	31	1.6e-12	IPR021970	Sequence-variable mosaic (SVM), signal sequence
MCQ9618874.1	60	TMHMM	TMhelix	Region of a membrane-bound protein predicted to be embedded in the membrane.	10	27	-
MCQ9618874.1	60	Phobius	SIGNAL_PEPTIDE_C_REGION	C-terminal region of a signal peptide.	25	32	-
MCQ9618874.1	60	Phobius	SIGNAL_PEPTIDE	Signal peptide region	1	32	-
MCQ9618874.1	60	Phobius	SIGNAL_PEPTIDE_N_REGION	N-terminal region of a signal peptide.	1	12	-
MCQ9618874.1	60	Phobius	NON_CYTOPLASMIC_DOMAIN	Region of a membrane-bound protein predicted to be outside the membrane, in the extracellular region.	33	60	-
MCQ9618874.1	60	Phobius	SIGNAL_PEPTIDE_H_REGION	Hydrophobic region of a signal peptide.	13	24	-
MCQ9618875.1	160	Phobius	NON_CYTOPLASMIC_DOMAIN	Region of a membrane-bound protein predicted to be outside the membrane, in the extracellular region.	32	160	-
MCQ9618875.1	160	Coils	Coil		128	160	-
MCQ9618875.1	160	SignalP_GRAM_POSITIVE	SignalP-TM		1	31	-
MCQ9618875.1	160	Phobius	SIGNAL_PEPTIDE	Signal peptide region	1	31	-
MCQ9618875.1	160	TMHMM	TMhelix	Region of a membrane-bound protein predicted to be embedded in the membrane.	10	27	-
MCQ9618875.1	160	Phobius	SIGNAL_PEPTIDE_N_REGION	N-terminal region of a signal peptide.	1	12	-
MCQ9618875.1	160	Phobius	SIGNAL_PEPTIDE_C_REGION	C-terminal region of a signal peptide.	25	31	-
MCQ9618875.1	160	Pfam	PF12113	SVM protein signal sequence	1	32	8.1e-10	IPR021970	Sequence-variable mosaic (SVM), signal sequence
MCQ9618875.1	160	Phobius	SIGNAL_PEPTIDE_H_REGION	Hydrophobic region of a signal peptide.	13	24	-
MCQ9618875.1	160	Coils	Coil		70	90	-
MCQ9618878.1	303	TMHMM	TMhelix	Region of a membrane-bound protein predicted to be embedded in the membrane.	15	37	-
MCQ9618878.1	303	Gene3D	G3DSA:3.40.50.1820		47	302	1.2e-43	IPR029058	Alpha/Beta hydrolase fold
MCQ9618878.1	303	Phobius	SIGNAL_PEPTIDE_C_REGION	C-terminal region of a signal peptide.	26	33	-
MCQ9618878.1	303	PANTHER	PTHR11614		31	301	1.2e-32
MCQ9618878.1	303	SUPERFAMILY	SSF53474		52	301	3.04e-32	IPR029058	Alpha/Beta hydrolase fold
MCQ9618878.1	303	Phobius	SIGNAL_PEPTIDE_N_REGION	N-terminal region of a signal peptide.	1	13	-
MCQ9618878.1	303	Phobius	SIGNAL_PEPTIDE_H_REGION	Hydrophobic region of a signal peptide.	14	25	-
MCQ9618878.1	303	Phobius	NON_CYTOPLASMIC_DOMAIN	Region of a membrane-bound protein predicted to be outside the membrane, in the extracellular region.	34	303	-
MCQ9618878.1	303	PANTHER	PTHR11614:SF119		31	301	1.2e-32
MCQ9618878.1	303	Phobius	SIGNAL_PEPTIDE	Signal peptide region	1	33	-
MCQ9618878.1	303	Pfam	PF12146	Serine aminopeptidase, S33	52	285	7.9e-41	IPR022742	Serine aminopeptidase, S33
MCX2955453.1	404	Phobius	NON_CYTOPLASMIC_DOMAIN	Region of a membrane-bound protein predicted to be outside the membrane, in the extracellular region.	30	404	-
MCX2955453.1	404	MobiDBLite	mobidb-lite	consensus disorder prediction	73	134	-
MCX2955453.1	404	TMHMM	TMhelix	Region of a membrane-bound protein predicted to be embedded in the membrane.	9	28	-
MCX2955453.1	404	Phobius	TRANSMEMBRANE	Region of a membrane-bound protein predicted to be embedded in the membrane.	9	29	-
MCX2955453.1	404	Phobius	CYTOPLASMIC_DOMAIN	Region of a membrane-bound protein predicted to be outside the membrane, in the cytoplasm.	1	8	-
MCX2955495.1	312	TMHMM	TMhelix	Region of a membrane-bound protein predicted to be embedded in the membrane.	12	31	-
MCX2955495.1	312	Phobius	TRANSMEMBRANE	Region of a membrane-bound protein predicted to be embedded in the membrane.	12	31	-
MCX2955495.1	312	Coils	Coil		258	278	-
MCX2955495.1	312	Phobius	CYTOPLASMIC_DOMAIN	Region of a membrane-bound protein predicted to be outside the membrane, in the cytoplasm.	1	11	-
MCX2955495.1	312	Phobius	NON_CYTOPLASMIC_DOMAIN	Region of a membrane-bound protein predicted to be outside the membrane, in the extracellular region.	32	312	-
MCX2955501.1	241	Phobius	SIGNAL_PEPTIDE	Signal peptide region	1	29	-
MCX2955501.1	241	Phobius	SIGNAL_PEPTIDE_N_REGION	N-terminal region of a signal peptide.	1	9	-
MCX2955501.1	241	Pfam	PF11178	Protein of unknown function (DUF2963)	163	214	2.6e-17	IPR021348	Protein of unknown function DUF2963
MCX2955501.1	241	Pfam	PF11178	Protein of unknown function (DUF2963)	117	161	2.2e-05	IPR021348	Protein of unknown function DUF2963
MCX2955501.1	241	Pfam	PF11178	Protein of unknown function (DUF2963)	89	125	3.9e-05	IPR021348	Protein of unknown function DUF2963
MCX2955501.1	241	TMHMM	TMhelix	Region of a membrane-bound protein predicted to be embedded in the membrane.	10	27	-
MCX2955501.1	241	Phobius	NON_CYTOPLASMIC_DOMAIN	Region of a membrane-bound protein predicted to be outside the membrane, in the extracellular region.	30	241	-
MCX2955501.1	241	Phobius	SIGNAL_PEPTIDE_H_REGION	Hydrophobic region of a signal peptide.	10	25	-
MCX2955501.1	241	Phobius	SIGNAL_PEPTIDE_C_REGION	C-terminal region of a signal peptide.	26	29	-
MCX2955524.1	271	Phobius	CYTOPLASMIC_DOMAIN	Region of a membrane-bound protein predicted to be outside the membrane, in the cytoplasm.	1	11	-
MCX2955524.1	271	TMHMM	TMhelix	Region of a membrane-bound protein predicted to be embedded in the membrane.	12	34	-
MCX2955524.1	271	Phobius	TRANSMEMBRANE	Region of a membrane-bound protein predicted to be embedded in the membrane.	12	33	-
MCX2955524.1	271	Phobius	NON_CYTOPLASMIC_DOMAIN	Region of a membrane-bound protein predicted to be outside the membrane, in the extracellular region.	34	271	-
MCX2955524.1	271	MobiDBLite	mobidb-lite	consensus disorder prediction	47	66	-
MCX2955617.1	540	PANTHER	PTHR43649		253	461	5.2e-37
MCX2955617.1	540	Phobius	CYTOPLASMIC_DOMAIN	Region of a membrane-bound protein predicted to be outside the membrane, in the cytoplasm.	1	6	-
MCX2955617.1	540	Pfam	PF13416	Bacterial extracellular solute-binding protein	86	449	1.2e-28
MCX2955617.1	540	TMHMM	TMhelix	Region of a membrane-bound protein predicted to be embedded in the membrane.	7	26	-
MCX2955617.1	540	MobiDBLite	mobidb-lite	consensus disorder prediction	443	469	-
MCX2955617.1	540	Gene3D	G3DSA:3.40.190.10		60	216	4.5e-37
MCX2955617.1	540	Gene3D	G3DSA:3.40.190.10		250	278	4.5e-37
MCX2955617.1	540	Phobius	TRANSMEMBRANE	Region of a membrane-bound protein predicted to be embedded in the membrane.	7	26	-
MCX2955617.1	540	Phobius	NON_CYTOPLASMIC_DOMAIN	Region of a membrane-bound protein predicted to be outside the membrane, in the extracellular region.	27	540	-
MCX2955617.1	540	SUPERFAMILY	SSF53850		64	151	5.72e-41
MCX2955617.1	540	SUPERFAMILY	SSF53850		192	216	5.72e-41
MCX2955617.1	540	SUPERFAMILY	SSF53850		250	452	5.72e-41
MCX2955693.1	347	Phobius	SIGNAL_PEPTIDE_N_REGION	N-terminal region of a signal peptide.	1	14	-
MCX2955693.1	347	TMHMM	TMhelix	Region of a membrane-bound protein predicted to be embedded in the membrane.	13	35	-
MCX2955693.1	347	Phobius	NON_CYTOPLASMIC_DOMAIN	Region of a membrane-bound protein predicted to be outside the membrane, in the extracellular region.	32	347	-
MCX2955693.1	347	Phobius	SIGNAL_PEPTIDE_C_REGION	C-terminal region of a signal peptide.	27	31	-
MCX2955693.1	347	Phobius	SIGNAL_PEPTIDE	Signal peptide region	1	31	-
MCX2955693.1	347	Pfam	PF03180	NLPA lipoprotein	66	203	5.2e-07	IPR004872	Lipoprotein NlpA family
MCX2955693.1	347	Gene3D	G3DSA:3.40.190.10		50	189	1.4e-09
MCX2955693.1	347	SignalP_GRAM_POSITIVE	SignalP-TM		1	13	-
MCX2955693.1	347	Phobius	SIGNAL_PEPTIDE_H_REGION	Hydrophobic region of a signal peptide.	15	26	-
MCX2955693.1	347	SUPERFAMILY	SSF53850		52	334	4.89e-27
MCX2955703.1	199	Phobius	NON_CYTOPLASMIC_DOMAIN	Region of a membrane-bound protein predicted to be outside the membrane, in the extracellular region.	31	199	-
MCX2955703.1	199	TMHMM	TMhelix	Region of a membrane-bound protein predicted to be embedded in the membrane.	12	31	-
MCX2955703.1	199	Phobius	SIGNAL_PEPTIDE	Signal peptide region	1	30	-
MCX2955703.1	199	Phobius	SIGNAL_PEPTIDE_N_REGION	N-terminal region of a signal peptide.	1	13	-
MCX2955703.1	199	Phobius	SIGNAL_PEPTIDE_H_REGION	Hydrophobic region of a signal peptide.	14	25	-
MCX2955703.1	199	Phobius	SIGNAL_PEPTIDE_C_REGION	C-terminal region of a signal peptide.	26	30	-
MCX2955714.1	381	PANTHER	PTHR42953		16	340	1.1e-50
MCX2955714.1	381	SignalP_GRAM_POSITIVE	SignalP-TM		1	39	-
MCX2955714.1	381	MobiDBLite	mobidb-lite	consensus disorder prediction	336	359	-
MCX2955714.1	381	Phobius	TRANSMEMBRANE	Region of a membrane-bound protein predicted to be embedded in the membrane.	12	31	-
MCX2955714.1	381	Coils	Coil		365	381	-
MCX2955714.1	381	Phobius	CYTOPLASMIC_DOMAIN	Region of a membrane-bound protein predicted to be outside the membrane, in the cytoplasm.	1	11	-
MCX2955714.1	381	Phobius	NON_CYTOPLASMIC_DOMAIN	Region of a membrane-bound protein predicted to be outside the membrane, in the extracellular region.	32	381	-
MCX2955714.1	381	Pfam	PF01297	Zinc-uptake complex component A periplasmic	46	377	7.3e-50	IPR006127	Periplasmic solute binding protein, ZnuA-like	GO:0030001|GO:0046872
MCX2955714.1	381	TMHMM	TMhelix	Region of a membrane-bound protein predicted to be embedded in the membrane.	12	31	-
MCX2955714.1	381	Coils	Coil		192	219	-
MCX2955714.1	381	PANTHER	PTHR42953:SF5		16	340	1.1e-50
MCX2955714.1	381	Gene3D	G3DSA:3.40.50.1980		38	233	8.3e-38
MCX2955714.1	381	Gene3D	G3DSA:3.40.50.1980		234	380	1.4e-40
MCX2955714.1	381	SUPERFAMILY	SSF53807		43	335	8.83e-48
MCX2955714.1	381	SUPERFAMILY	SSF53807		362	379	8.83e-48
MCX2955735.1	108	TMHMM	TMhelix	Region of a membrane-bound protein predicted to be embedded in the membrane.	15	37	-
MCX2955735.1	108	Phobius	NON_CYTOPLASMIC_DOMAIN	Region of a membrane-bound protein predicted to be outside the membrane, in the extracellular region.	38	108	-
MCX2955735.1	108	Phobius	TRANSMEMBRANE	Region of a membrane-bound protein predicted to be embedded in the membrane.	12	37	-
MCX2955735.1	108	Phobius	CYTOPLASMIC_DOMAIN	Region of a membrane-bound protein predicted to be outside the membrane, in the cytoplasm.	1	11	-
MCX2955744.1	155	Phobius	TRANSMEMBRANE	Region of a membrane-bound protein predicted to be embedded in the membrane.	12	32	-
MCX2955744.1	155	Phobius	NON_CYTOPLASMIC_DOMAIN	Region of a membrane-bound protein predicted to be outside the membrane, in the extracellular region.	33	155	-
MCX2955744.1	155	Gene3D	G3DSA:1.20.190.10		9	108	0.00054	IPR005639	Delta endotoxin, N-terminal	GO:0009405
MCX2955744.1	155	Phobius	CYTOPLASMIC_DOMAIN	Region of a membrane-bound protein predicted to be outside the membrane, in the cytoplasm.	1	11	-
MCX2955744.1	155	TMHMM	TMhelix	Region of a membrane-bound protein predicted to be embedded in the membrane.	13	32	-
MCX2955745.1	542	SUPERFAMILY	SSF52540		8	275	1.4e-119	IPR027417	P-loop containing nucleoside triphosphate hydrolase
MCX2955745.1	542	CDD	cd03113	CTGs	9	263	7.31643e-175
MCX2955745.1	542	Phobius	SIGNAL_PEPTIDE_N_REGION	N-terminal region of a signal peptide.	1	9	-
MCX2955745.1	542	Phobius	SIGNAL_PEPTIDE_H_REGION	Hydrophobic region of a signal peptide.	10	21	-
MCX2955745.1	542	Hamap	MF_01227	CTP synthase [pyrG].	8	537	xf	IPR004468	CTP synthase	GO:0003883|GO:0006221
MCX2955745.1	542	TIGRFAM	TIGR00337	PyrG: CTP synthase	8	532	5.3e-235	IPR004468	CTP synthase	GO:0003883|GO:0006221
MCX2955745.1	542	Gene3D	G3DSA:3.40.50.880		295	535	7.8e-95	IPR029062	Class I glutamine amidotransferase-like
MCX2955745.1	542	Phobius	SIGNAL_PEPTIDE_C_REGION	C-terminal region of a signal peptide.	22	27	-
MCX2955745.1	542	Phobius	SIGNAL_PEPTIDE	Signal peptide region	1	27	-
MCX2955745.1	542	SUPERFAMILY	SSF52317		296	533	3.77e-73	IPR029062	Class I glutamine amidotransferase-like
MCX2955745.1	542	Pfam	PF06418	CTP synthase N-terminus	9	273	9.7e-124	IPR017456	CTP synthase, N-terminal	GO:0003883|GO:0006221
MCX2955745.1	542	ProSiteProfiles	PS51273	Glutamine amidotransferase type 1 domain profile.	306	539	22.732	IPR017926	Glutamine amidotransferase
MCX2955745.1	542	CDD	cd01746	GATase1_CTP_Synthase	298	530	4.33889e-136	IPR033828	CTP synthase GATase domain	GO:0003883|GO:0006241
MCX2955745.1	542	PANTHER	PTHR11550		8	537	1.4e-254	IPR004468	CTP synthase	GO:0003883|GO:0006221
MCX2955745.1	542	PANTHER	PTHR11550:SF13		8	537	1.4e-254
MCX2955745.1	542	Phobius	NON_CYTOPLASMIC_DOMAIN	Region of a membrane-bound protein predicted to be outside the membrane, in the extracellular region.	28	542	-
MCX2955745.1	542	Gene3D	G3DSA:3.40.50.300		4	292	3.4e-131	IPR027417	P-loop containing nucleoside triphosphate hydrolase
MCX2955745.1	542	Pfam	PF00117	Glutamine amidotransferase class-I	309	532	3.8e-57	IPR017926	Glutamine amidotransferase
MCX2955763.1	125	Phobius	SIGNAL_PEPTIDE_H_REGION	Hydrophobic region of a signal peptide.	8	26	-
MCX2955763.1	125	Coils	Coil		89	125	-
MCX2955763.1	125	Phobius	NON_CYTOPLASMIC_DOMAIN	Region of a membrane-bound protein predicted to be outside the membrane, in the extracellular region.	35	125	-
MCX2955763.1	125	Phobius	SIGNAL_PEPTIDE_C_REGION	C-terminal region of a signal peptide.	27	34	-
MCX2955763.1	125	TMHMM	TMhelix	Region of a membrane-bound protein predicted to be embedded in the membrane.	7	26	-
MCX2955763.1	125	Pfam	PF12113	SVM protein signal sequence	1	35	1.4e-12	IPR021970	Sequence-variable mosaic (SVM), signal sequence
MCX2955763.1	125	Phobius	SIGNAL_PEPTIDE_N_REGION	N-terminal region of a signal peptide.	1	7	-
MCX2955763.1	125	Phobius	SIGNAL_PEPTIDE	Signal peptide region	1	34	-
MCX2955838.1	130	Phobius	SIGNAL_PEPTIDE_N_REGION	N-terminal region of a signal peptide.	1	9	-
MCX2955838.1	130	Phobius	SIGNAL_PEPTIDE_C_REGION	C-terminal region of a signal peptide.	24	32	-
MCX2955838.1	130	TMHMM	TMhelix	Region of a membrane-bound protein predicted to be embedded in the membrane.	10	27	-
MCX2955838.1	130	SignalP_GRAM_POSITIVE	SignalP-TM		1	32	-
MCX2955838.1	130	Phobius	SIGNAL_PEPTIDE	Signal peptide region	1	32	-
MCX2955838.1	130	Phobius	SIGNAL_PEPTIDE_H_REGION	Hydrophobic region of a signal peptide.	10	23	-
MCX2955838.1	130	Phobius	NON_CYTOPLASMIC_DOMAIN	Region of a membrane-bound protein predicted to be outside the membrane, in the extracellular region.	33	130	-
MCX2955838.1	130	Pfam	PF12113	SVM protein signal sequence	1	33	2.2e-16	IPR021970	Sequence-variable mosaic (SVM), signal sequence
MCX2955846.1	70	TMHMM	TMhelix	Region of a membrane-bound protein predicted to be embedded in the membrane.	12	31	-
MCX2955846.1	70	Phobius	SIGNAL_PEPTIDE_H_REGION	Hydrophobic region of a signal peptide.	11	24	-
MCX2955846.1	70	Coils	Coil		45	65	-
MCX2955846.1	70	Phobius	SIGNAL_PEPTIDE_C_REGION	C-terminal region of a signal peptide.	25	32	-
MCX2955846.1	70	Phobius	SIGNAL_PEPTIDE	Signal peptide region	1	32	-
MCX2955846.1	70	Phobius	NON_CYTOPLASMIC_DOMAIN	Region of a membrane-bound protein predicted to be outside the membrane, in the extracellular region.	33	70	-
MCX2955846.1	70	Phobius	SIGNAL_PEPTIDE_N_REGION	N-terminal region of a signal peptide.	1	10	-
MCX2955851.1	217	TMHMM	TMhelix	Region of a membrane-bound protein predicted to be embedded in the membrane.	7	29	-
MCX2955851.1	217	Coils	Coil		127	183	-
MCX2955851.1	217	Phobius	CYTOPLASMIC_DOMAIN	Region of a membrane-bound protein predicted to be outside the membrane, in the cytoplasm.	1	6	-
MCX2955851.1	217	Phobius	NON_CYTOPLASMIC_DOMAIN	Region of a membrane-bound protein predicted to be outside the membrane, in the extracellular region.	28	217	-
MCX2955851.1	217	Phobius	TRANSMEMBRANE	Region of a membrane-bound protein predicted to be embedded in the membrane.	7	27	-
MCX2955882.1	135	SignalP_EUK	SignalP-noTM		1	32	-
MCX2955882.1	135	Phobius	SIGNAL_PEPTIDE_C_REGION	C-terminal region of a signal peptide.	25	32	-
MCX2955882.1	135	Phobius	SIGNAL_PEPTIDE	Signal peptide region	1	32	-
MCX2955882.1	135	TMHMM	TMhelix	Region of a membrane-bound protein predicted to be embedded in the membrane.	13	32	-
MCX2955882.1	135	Phobius	NON_CYTOPLASMIC_DOMAIN	Region of a membrane-bound protein predicted to be outside the membrane, in the extracellular region.	33	135	-
MCX2955882.1	135	Phobius	SIGNAL_PEPTIDE_N_REGION	N-terminal region of a signal peptide.	1	12	-
MCX2955882.1	135	Pfam	PF12113	SVM protein signal sequence	1	33	1.1e-10	IPR021970	Sequence-variable mosaic (SVM), signal sequence
MCX2955882.1	135	Phobius	SIGNAL_PEPTIDE_H_REGION	Hydrophobic region of a signal peptide.	13	24	-
MDO8078681.1	64	Phobius	NON_CYTOPLASMIC_DOMAIN	Region of a membrane-bound protein predicted to be outside the membrane, in the extracellular region.	35	64	-
MDO8078681.1	64	Phobius	CYTOPLASMIC_DOMAIN	Region of a membrane-bound protein predicted to be outside the membrane, in the cytoplasm.	1	11	-
MDO8078681.1	64	TMHMM	TMhelix	Region of a membrane-bound protein predicted to be embedded in the membrane.	12	34	-
MDO8078681.1	64	Phobius	TRANSMEMBRANE	Region of a membrane-bound protein predicted to be embedded in the membrane.	12	34	-
MDO8078724.1	542	TMHMM	TMhelix	Region of a membrane-bound protein predicted to be embedded in the membrane.	7	29	-
MDO8078724.1	542	Phobius	CYTOPLASMIC_DOMAIN	Region of a membrane-bound protein predicted to be outside the membrane, in the cytoplasm.	1	6	-
MDO8078724.1	542	CDD	cd03113	CTGs	6	260	5.6763e-153
MDO8078724.1	542	SUPERFAMILY	SSF52540		5	271	2.42e-114	IPR027417	P-loop containing nucleoside triphosphate hydrolase
MDO8078724.1	542	SUPERFAMILY	SSF52317		295	530	4.9e-67	IPR029062	Class I glutamine amidotransferase-like
MDO8078724.1	542	Pfam	PF06418	CTP synthase N-terminus	6	270	3.7e-116	IPR017456	CTP synthase, N-terminal	GO:0003883|GO:0006221
MDO8078724.1	542	Gene3D	G3DSA:3.40.50.880		293	531	1.3e-87	IPR029062	Class I glutamine amidotransferase-like
MDO8078724.1	542	ProSiteProfiles	PS51273	Glutamine amidotransferase type 1 domain profile.	296	536	22.129	IPR017926	Glutamine amidotransferase
MDO8078724.1	542	CDD	cd01746	GATase1_CTP_Synthase	295	527	2.51845e-117	IPR033828	CTP synthase GATase domain	GO:0003883|GO:0006241
MDO8078724.1	542	Hamap	MF_01227	CTP synthase [pyrG].	5	534	45.704	IPR004468	CTP synthase	GO:0003883|GO:0006221
MDO8078724.1	542	Phobius	TRANSMEMBRANE	Region of a membrane-bound protein predicted to be embedded in the membrane.	7	31	-
MDO8078724.1	542	Gene3D	G3DSA:3.40.50.300		2	289	1.1e-123	IPR027417	P-loop containing nucleoside triphosphate hydrolase
MDO8078724.1	542	PANTHER	PTHR11550		5	532	9.1e-222	IPR004468	CTP synthase	GO:0003883|GO:0006221
MDO8078724.1	542	Phobius	NON_CYTOPLASMIC_DOMAIN	Region of a membrane-bound protein predicted to be outside the membrane, in the extracellular region.	32	542	-
MDO8078724.1	542	PANTHER	PTHR11550:SF13		5	532	9.1e-222
MDO8078724.1	542	TIGRFAM	TIGR00337	PyrG: CTP synthase	4	527	6.4e-215	IPR004468	CTP synthase	GO:0003883|GO:0006221
MDO8078724.1	542	Pfam	PF00117	Glutamine amidotransferase class-I	307	527	6.9e-45	IPR017926	Glutamine amidotransferase
MDO8078881.1	381	Phobius	SIGNAL_PEPTIDE_N_REGION	N-terminal region of a signal peptide.	1	9	-
MDO8078881.1	381	Phobius	SIGNAL_PEPTIDE	Signal peptide region	1	31	-
MDO8078881.1	381	Phobius	SIGNAL_PEPTIDE_H_REGION	Hydrophobic region of a signal peptide.	10	22	-
MDO8078881.1	381	Phobius	NON_CYTOPLASMIC_DOMAIN	Region of a membrane-bound protein predicted to be outside the membrane, in the extracellular region.	32	381	-
MDO8078881.1	381	Phobius	SIGNAL_PEPTIDE_C_REGION	C-terminal region of a signal peptide.	23	31	-
MDO8078925.1	137	Pfam	PF12113	SVM protein signal sequence	1	35	2.5e-11	IPR021970	Sequence-variable mosaic (SVM), signal sequence
MDO8078925.1	137	Phobius	SIGNAL_PEPTIDE_H_REGION	Hydrophobic region of a signal peptide.	8	26	-
MDO8078925.1	137	TMHMM	TMhelix	Region of a membrane-bound protein predicted to be embedded in the membrane.	7	26	-
MDO8078925.1	137	Phobius	SIGNAL_PEPTIDE_C_REGION	C-terminal region of a signal peptide.	27	34	-
MDO8078925.1	137	Phobius	NON_CYTOPLASMIC_DOMAIN	Region of a membrane-bound protein predicted to be outside the membrane, in the extracellular region.	35	137	-
MDO8078925.1	137	Phobius	SIGNAL_PEPTIDE_N_REGION	N-terminal region of a signal peptide.	1	7	-
MDO8078925.1	137	SignalP_GRAM_POSITIVE	SignalP-TM		1	34	-
MDO8078925.1	137	Phobius	SIGNAL_PEPTIDE	Signal peptide region	1	34	-
MDO8078957.1	131	Phobius	SIGNAL_PEPTIDE_C_REGION	C-terminal region of a signal peptide.	24	31	-
MDO8078957.1	131	Phobius	SIGNAL_PEPTIDE_N_REGION	N-terminal region of a signal peptide.	1	9	-
MDO8078957.1	131	Pfam	PF12113	SVM protein signal sequence	1	32	4.6e-12	IPR021970	Sequence-variable mosaic (SVM), signal sequence
MDO8078957.1	131	Phobius	SIGNAL_PEPTIDE	Signal peptide region	1	31	-
MDO8078957.1	131	TMHMM	TMhelix	Region of a membrane-bound protein predicted to be embedded in the membrane.	10	27	-
MDO8078957.1	131	Phobius	NON_CYTOPLASMIC_DOMAIN	Region of a membrane-bound protein predicted to be outside the membrane, in the extracellular region.	32	131	-
MDO8078957.1	131	Phobius	SIGNAL_PEPTIDE_H_REGION	Hydrophobic region of a signal peptide.	10	23	-
MDO8078966.1	428	TMHMM	TMhelix	Region of a membrane-bound protein predicted to be embedded in the membrane.	16	38	-
MDO8078966.1	428	Phobius	NON_CYTOPLASMIC_DOMAIN	Region of a membrane-bound protein predicted to be outside the membrane, in the extracellular region.	39	428	-
MDO8078966.1	428	Phobius	TRANSMEMBRANE	Region of a membrane-bound protein predicted to be embedded in the membrane.	20	38	-
MDO8078966.1	428	Phobius	CYTOPLASMIC_DOMAIN	Region of a membrane-bound protein predicted to be outside the membrane, in the cytoplasm.	1	19	-
MDO8078992.1	124	Coils	Coil		76	102	-
MDO8078992.1	124	SignalP_GRAM_POSITIVE	SignalP-TM		1	32	-
MDO8078992.1	124	Pfam	PF12113	SVM protein signal sequence	1	33	1.4e-07	IPR021970	Sequence-variable mosaic (SVM), signal sequence
MDO8078992.1	124	Phobius	SIGNAL_PEPTIDE_C_REGION	C-terminal region of a signal peptide.	25	32	-
MDO8078992.1	124	TMHMM	TMhelix	Region of a membrane-bound protein predicted to be embedded in the membrane.	13	32	-
MDO8078992.1	124	Phobius	SIGNAL_PEPTIDE	Signal peptide region	1	32	-
MDO8078992.1	124	Phobius	SIGNAL_PEPTIDE_N_REGION	N-terminal region of a signal peptide.	1	12	-
MDO8078992.1	124	Phobius	NON_CYTOPLASMIC_DOMAIN	Region of a membrane-bound protein predicted to be outside the membrane, in the extracellular region.	33	124	-
MDO8078992.1	124	Phobius	SIGNAL_PEPTIDE_H_REGION	Hydrophobic region of a signal peptide.	13	24	-
MDO8078992.1	124	Coils	Coil		42	62	-
MDO8078996.1	113	Pfam	PF12113	SVM protein signal sequence	1	33	5.6e-07	IPR021970	Sequence-variable mosaic (SVM), signal sequence
MDO8078996.1	113	Phobius	SIGNAL_PEPTIDE_N_REGION	N-terminal region of a signal peptide.	1	9	-
MDO8078996.1	113	Phobius	SIGNAL_PEPTIDE_C_REGION	C-terminal region of a signal peptide.	26	32	-
MDO8078996.1	113	TMHMM	TMhelix	Region of a membrane-bound protein predicted to be embedded in the membrane.	10	32	-
MDO8078996.1	113	Phobius	NON_CYTOPLASMIC_DOMAIN	Region of a membrane-bound protein predicted to be outside the membrane, in the extracellular region.	33	113	-
MDO8078996.1	113	MobiDBLite	mobidb-lite	consensus disorder prediction	93	113	-
MDO8078996.1	113	Phobius	SIGNAL_PEPTIDE	Signal peptide region	1	32	-
MDO8078996.1	113	SignalP_GRAM_POSITIVE	SignalP-TM		1	32	-
MDO8078996.1	113	Phobius	SIGNAL_PEPTIDE_H_REGION	Hydrophobic region of a signal peptide.	10	25	-
MDO8079008.1	388	TMHMM	TMhelix	Region of a membrane-bound protein predicted to be embedded in the membrane.	7	29	-
MDO8079008.1	388	Phobius	TRANSMEMBRANE	Region of a membrane-bound protein predicted to be embedded in the membrane.	7	29	-
MDO8079008.1	388	Phobius	NON_CYTOPLASMIC_DOMAIN	Region of a membrane-bound protein predicted to be outside the membrane, in the extracellular region.	30	388	-
MDO8079008.1	388	Phobius	CYTOPLASMIC_DOMAIN	Region of a membrane-bound protein predicted to be outside the membrane, in the cytoplasm.	1	6	-
MDO8079022.1	458	PRINTS	PR00449	Transforming protein P21 ras signature	225	246	5.1e-07
MDO8079022.1	458	PRINTS	PR00449	Transforming protein P21 ras signature	265	287	5.1e-07
MDO8079022.1	458	PRINTS	PR00449	Transforming protein P21 ras signature	329	342	5.1e-07
MDO8079022.1	458	Pfam	PF12631	MnmE helical domain	130	455	3.1e-46	IPR025867	MnmE, helical domain
MDO8079022.1	458	Pfam	PF10396	GTP-binding protein TrmE N-terminus	6	127	6.7e-35	IPR018948	GTP-binding protein TrmE, N-terminal
MDO8079022.1	458	PANTHER	PTHR42714:SF1		5	458	9.1e-99
MDO8079022.1	458	Gene3D	G3DSA:1.20.120.430		255	279	1.5e-45	IPR027368	tRNA modification GTPase MnmE domain 2
MDO8079022.1	458	Gene3D	G3DSA:1.20.120.430		388	458	1.5e-45	IPR027368	tRNA modification GTPase MnmE domain 2
MDO8079022.1	458	Gene3D	G3DSA:1.20.120.430		129	189	1.5e-45	IPR027368	tRNA modification GTPase MnmE domain 2
MDO8079022.1	458	Gene3D	G3DSA:3.30.1360.120		3	128	9.7e-39	IPR027266	GTP-binding protein TrmE/Glycine cleavage system T protein, domain 1	GO:0005515
MDO8079022.1	458	ProSiteProfiles	PS51709	TrmE-type guanine nucleotide-binding (G) domain profile.	224	379	58.497	IPR031168	TrmE-type guanine nucleotide-binding domain
MDO8079022.1	458	Hamap	MF_00379	tRNA modification GTPase MnmE [mnmE].	5	458	30.819	IPR004520	tRNA modification GTPase MnmE	GO:0003924|GO:0005525|GO:0005622|GO:0006400
MDO8079022.1	458	SUPERFAMILY	SSF52540		205	375	4.04e-41	IPR027417	P-loop containing nucleoside triphosphate hydrolase
MDO8079022.1	458	SUPERFAMILY	SSF52540		79	170	4.04e-41	IPR027417	P-loop containing nucleoside triphosphate hydrolase
MDO8079022.1	458	TIGRFAM	TIGR00231	small_GTP: small GTP-binding protein domain	224	366	4.5e-26	IPR005225	Small GTP-binding protein domain	GO:0005525
MDO8079022.1	458	PANTHER	PTHR42714		5	458	9.1e-99
MDO8079022.1	458	Gene3D	G3DSA:3.40.50.300		204	254	2.4e-06	IPR027417	P-loop containing nucleoside triphosphate hydrolase
MDO8079022.1	458	Coils	Coil		397	417	-
MDO8079022.1	458	Pfam	PF01926	50S ribosome-binding GTPase	228	336	8.5e-22	IPR006073	GTP binding domain	GO:0005525
MDO8079022.1	458	CDD	cd04164	trmE	222	378	5.00135e-52	IPR031168	TrmE-type guanine nucleotide-binding domain
MDO8079022.1	458	TIGRFAM	TIGR00450	mnmE_trmE_thdF: tRNA modification GTPase TrmE	11	458	2e-113	IPR004520	tRNA modification GTPase MnmE	GO:0003924|GO:0005525|GO:0005622|GO:0006400
MDO8079022.1	458	Gene3D	G3DSA:3.40.50.300		297	384	1.4e-09	IPR027417	P-loop containing nucleoside triphosphate hydrolase
MDO8079042.1	117	Pfam	PF12113	SVM protein signal sequence	1	27	1.9e-09	IPR021970	Sequence-variable mosaic (SVM), signal sequence
MDO8079042.1	117	Phobius	NON_CYTOPLASMIC_DOMAIN	Region of a membrane-bound protein predicted to be outside the membrane, in the extracellular region.	1	5	-
MDO8079042.1	117	TMHMM	TMhelix	Region of a membrane-bound protein predicted to be embedded in the membrane.	4	26	-
MDO8079042.1	117	Phobius	TRANSMEMBRANE	Region of a membrane-bound protein predicted to be embedded in the membrane.	6	24	-
MDO8079042.1	117	Phobius	CYTOPLASMIC_DOMAIN	Region of a membrane-bound protein predicted to be outside the membrane, in the cytoplasm.	25	117	-
MDO8079075.1	49	Pfam	PF12113	SVM protein signal sequence	1	35	3.9e-11	IPR021970	Sequence-variable mosaic (SVM), signal sequence
MDO8079075.1	49	Phobius	CYTOPLASMIC_DOMAIN	Region of a membrane-bound protein predicted to be outside the membrane, in the cytoplasm.	1	6	-
MDO8079075.1	49	TMHMM	TMhelix	Region of a membrane-bound protein predicted to be embedded in the membrane.	7	26	-
MDO8079075.1	49	Phobius	NON_CYTOPLASMIC_DOMAIN	Region of a membrane-bound protein predicted to be outside the membrane, in the extracellular region.	27	49	-
MDO8079075.1	49	Phobius	TRANSMEMBRANE	Region of a membrane-bound protein predicted to be embedded in the membrane.	7	26	-
MDV3136865.1	77	Phobius	CYTOPLASMIC_DOMAIN	Region of a membrane-bound protein predicted to be outside the membrane, in the cytoplasm.	1	48	-
MDV3136865.1	77	Phobius	TRANSMEMBRANE	Region of a membrane-bound protein predicted to be embedded in the membrane.	49	72	-
MDV3136865.1	77	Phobius	NON_CYTOPLASMIC_DOMAIN	Region of a membrane-bound protein predicted to be outside the membrane, in the extracellular region.	73	77	-
MDV3136865.1	77	TMHMM	TMhelix	Region of a membrane-bound protein predicted to be embedded in the membrane.	49	71	-
MDV3136871.1	209	Gene3D	G3DSA:1.10.472.10		50	138	0.00052	IPR013763	Cyclin-like
MDV3136871.1	209	Phobius	NON_CYTOPLASMIC_DOMAIN	Region of a membrane-bound protein predicted to be outside the membrane, in the extracellular region.	38	209	-
MDV3136871.1	209	Phobius	TRANSMEMBRANE	Region of a membrane-bound protein predicted to be embedded in the membrane.	12	37	-
MDV3136871.1	209	Phobius	CYTOPLASMIC_DOMAIN	Region of a membrane-bound protein predicted to be outside the membrane, in the cytoplasm.	1	11	-
MDV3136871.1	209	TMHMM	TMhelix	Region of a membrane-bound protein predicted to be embedded in the membrane.	12	34	-
MDV3136872.1	202	Phobius	TRANSMEMBRANE	Region of a membrane-bound protein predicted to be embedded in the membrane.	6	25	-
MDV3136872.1	202	Phobius	NON_CYTOPLASMIC_DOMAIN	Region of a membrane-bound protein predicted to be outside the membrane, in the extracellular region.	1	5	-
MDV3136872.1	202	TMHMM	TMhelix	Region of a membrane-bound protein predicted to be embedded in the membrane.	7	26	-
MDV3136872.1	202	Phobius	CYTOPLASMIC_DOMAIN	Region of a membrane-bound protein predicted to be outside the membrane, in the cytoplasm.	26	202	-
MDV3136903.1	172	Phobius	SIGNAL_PEPTIDE	Signal peptide region	1	24	-
MDV3136903.1	172	Phobius	NON_CYTOPLASMIC_DOMAIN	Region of a membrane-bound protein predicted to be outside the membrane, in the extracellular region.	25	172	-
MDV3136903.1	172	Phobius	SIGNAL_PEPTIDE_C_REGION	C-terminal region of a signal peptide.	21	24	-
MDV3136903.1	172	Phobius	SIGNAL_PEPTIDE_N_REGION	N-terminal region of a signal peptide.	1	8	-
MDV3136903.1	172	Phobius	SIGNAL_PEPTIDE_H_REGION	Hydrophobic region of a signal peptide.	9	20	-
MDV3136903.1	172	TMHMM	TMhelix	Region of a membrane-bound protein predicted to be embedded in the membrane.	7	25	-
MDV3136908.1	152	TMHMM	TMhelix	Region of a membrane-bound protein predicted to be embedded in the membrane.	13	35	-
MDV3136908.1	152	Phobius	NON_CYTOPLASMIC_DOMAIN	Region of a membrane-bound protein predicted to be outside the membrane, in the extracellular region.	1	11	-
MDV3136908.1	152	Phobius	TRANSMEMBRANE	Region of a membrane-bound protein predicted to be embedded in the membrane.	12	35	-
MDV3136908.1	152	Phobius	CYTOPLASMIC_DOMAIN	Region of a membrane-bound protein predicted to be outside the membrane, in the cytoplasm.	36	152	-
MDV3136952.1	111	TMHMM	TMhelix	Region of a membrane-bound protein predicted to be embedded in the membrane.	7	29	-
MDV3136952.1	111	Phobius	CYTOPLASMIC_DOMAIN	Region of a membrane-bound protein predicted to be outside the membrane, in the cytoplasm.	1	6	-
MDV3136952.1	111	Phobius	TRANSMEMBRANE	Region of a membrane-bound protein predicted to be embedded in the membrane.	7	30	-
MDV3136952.1	111	Phobius	NON_CYTOPLASMIC_DOMAIN	Region of a membrane-bound protein predicted to be outside the membrane, in the extracellular region.	31	111	-
MDV3136997.1	542	TMHMM	TMhelix	Region of a membrane-bound protein predicted to be embedded in the membrane.	7	29	-
MDV3136997.1	542	ProSiteProfiles	PS51273	Glutamine amidotransferase type 1 domain profile.	296	536	21.866	IPR017926	Glutamine amidotransferase
MDV3136997.1	542	Phobius	CYTOPLASMIC_DOMAIN	Region of a membrane-bound protein predicted to be outside the membrane, in the cytoplasm.	1	6	-
MDV3136997.1	542	CDD	cd03113	CTGs	6	260	1.61092e-151
MDV3136997.1	542	TIGRFAM	TIGR00337	PyrG: CTP synthase	4	527	1.2e-214	IPR004468	CTP synthase	GO:0003883|GO:0006221
MDV3136997.1	542	Pfam	PF00117	Glutamine amidotransferase class-I	307	527	9.5e-45	IPR017926	Glutamine amidotransferase
MDV3136997.1	542	PANTHER	PTHR11550		5	530	3.5e-224	IPR004468	CTP synthase	GO:0003883|GO:0006221
MDV3136997.1	542	PANTHER	PTHR11550:SF13		5	530	3.5e-224
MDV3136997.1	542	Pfam	PF06418	CTP synthase N-terminus	6	270	1.8e-115	IPR017456	CTP synthase, N-terminal	GO:0003883|GO:0006221
MDV3136997.1	542	Hamap	MF_01227	CTP synthase [pyrG].	5	534	45.967	IPR004468	CTP synthase	GO:0003883|GO:0006221
MDV3136997.1	542	Gene3D	G3DSA:3.40.50.880		293	535	1e-86	IPR029062	Class I glutamine amidotransferase-like
MDV3136997.1	542	Gene3D	G3DSA:3.40.50.300		2	289	2.2e-123	IPR027417	P-loop containing nucleoside triphosphate hydrolase
MDV3136997.1	542	SUPERFAMILY	SSF52317		295	530	1.11e-65	IPR029062	Class I glutamine amidotransferase-like
MDV3136997.1	542	CDD	cd01746	GATase1_CTP_Synthase	295	527	7.88548e-116	IPR033828	CTP synthase GATase domain	GO:0003883|GO:0006241
MDV3136997.1	542	Phobius	TRANSMEMBRANE	Region of a membrane-bound protein predicted to be embedded in the membrane.	7	31	-
MDV3136997.1	542	Phobius	NON_CYTOPLASMIC_DOMAIN	Region of a membrane-bound protein predicted to be outside the membrane, in the extracellular region.	32	542	-
MDV3136997.1	542	SUPERFAMILY	SSF52540		5	272	9.31e-114	IPR027417	P-loop containing nucleoside triphosphate hydrolase
MDV3137074.1	290	Phobius	TRANSMEMBRANE	Region of a membrane-bound protein predicted to be embedded in the membrane.	12	36	-
MDV3137074.1	290	TMHMM	TMhelix	Region of a membrane-bound protein predicted to be embedded in the membrane.	12	31	-
MDV3137074.1	290	Phobius	NON_CYTOPLASMIC_DOMAIN	Region of a membrane-bound protein predicted to be outside the membrane, in the extracellular region.	37	290	-
MDV3137074.1	290	Phobius	CYTOPLASMIC_DOMAIN	Region of a membrane-bound protein predicted to be outside the membrane, in the cytoplasm.	1	11	-
MDV3137074.1	290	Coils	Coil		31	61	-
MDV3137082.1	113	SignalP_GRAM_POSITIVE	SignalP-TM		1	32	-
MDV3137082.1	113	Phobius	SIGNAL_PEPTIDE_C_REGION	C-terminal region of a signal peptide.	25	32	-
MDV3137082.1	113	Phobius	NON_CYTOPLASMIC_DOMAIN	Region of a membrane-bound protein predicted to be outside the membrane, in the extracellular region.	33	113	-
MDV3137082.1	113	TMHMM	TMhelix	Region of a membrane-bound protein predicted to be embedded in the membrane.	10	32	-
MDV3137082.1	113	Phobius	SIGNAL_PEPTIDE	Signal peptide region	1	32	-
MDV3137082.1	113	Phobius	SIGNAL_PEPTIDE_N_REGION	N-terminal region of a signal peptide.	1	12	-
MDV3137082.1	113	Pfam	PF12113	SVM protein signal sequence	1	33	5.5e-07	IPR021970	Sequence-variable mosaic (SVM), signal sequence
MDV3137082.1	113	MobiDBLite	mobidb-lite	consensus disorder prediction	94	113	-
MDV3137082.1	113	Phobius	SIGNAL_PEPTIDE_H_REGION	Hydrophobic region of a signal peptide.	13	24	-
MDV3137082.1	113	SignalP_EUK	SignalP-TM		1	32	-
MDV3137102.1	431	TMHMM	TMhelix	Region of a membrane-bound protein predicted to be embedded in the membrane.	17	39	-
MDV3137102.1	431	Phobius	TRANSMEMBRANE	Region of a membrane-bound protein predicted to be embedded in the membrane.	21	42	-
MDV3137102.1	431	Phobius	NON_CYTOPLASMIC_DOMAIN	Region of a membrane-bound protein predicted to be outside the membrane, in the extracellular region.	43	431	-
MDV3137102.1	431	Phobius	CYTOPLASMIC_DOMAIN	Region of a membrane-bound protein predicted to be outside the membrane, in the cytoplasm.	1	20	-
MDV3137111.1	118	Gene3D	G3DSA:3.90.1030.10		2	118	1.8e-36	IPR000456	Ribosomal protein L17	GO:0003735|GO:0005622|GO:0005840|GO:0006412
MDV3137111.1	118	Phobius	SIGNAL_PEPTIDE_C_REGION	C-terminal region of a signal peptide.	28	35	-
MDV3137111.1	118	Phobius	SIGNAL_PEPTIDE_H_REGION	Hydrophobic region of a signal peptide.	20	27	-
MDV3137111.1	118	Phobius	SIGNAL_PEPTIDE	Signal peptide region	1	35	-
MDV3137111.1	118	Phobius	NON_CYTOPLASMIC_DOMAIN	Region of a membrane-bound protein predicted to be outside the membrane, in the extracellular region.	36	118	-
MDV3137111.1	118	Phobius	SIGNAL_PEPTIDE_N_REGION	N-terminal region of a signal peptide.	1	19	-
MDV3137111.1	118	SUPERFAMILY	SSF64263		2	118	7.85e-34	IPR000456	Ribosomal protein L17	GO:0003735|GO:0005622|GO:0005840|GO:0006412
MDV3137111.1	118	Pfam	PF01196	Ribosomal protein L17	16	118	3e-30	IPR000456	Ribosomal protein L17	GO:0003735|GO:0005622|GO:0005840|GO:0006412
MDV3137111.1	118	PANTHER	PTHR14413		3	117	5.3e-36	IPR000456	Ribosomal protein L17	GO:0003735|GO:0005622|GO:0005840|GO:0006412
MDV3137111.1	118	TIGRFAM	TIGR00059	L17: ribosomal protein bL17	3	118	3.3e-37	IPR000456	Ribosomal protein L17	GO:0003735|GO:0005622|GO:0005840|GO:0006412
MDV3137152.1	264	PANTHER	PTHR10434		23	258	4.9e-37
MDV3137152.1	264	SUPERFAMILY	SSF69593		28	262	1.31e-30
MDV3137152.1	264	Pfam	PF01553	Acyltransferase	83	214	3.1e-17	IPR002123	Phospholipid/glycerol acyltransferase	GO:0008152|GO:0016746
MDV3137152.1	264	Phobius	TRANSMEMBRANE	Region of a membrane-bound protein predicted to be embedded in the membrane.	5	22	-
MDV3137152.1	264	Phobius	CYTOPLASMIC_DOMAIN	Region of a membrane-bound protein predicted to be outside the membrane, in the cytoplasm.	50	264	-
MDV3137152.1	264	TMHMM	TMhelix	Region of a membrane-bound protein predicted to be embedded in the membrane.	28	50	-
MDV3137152.1	264	Phobius	CYTOPLASMIC_DOMAIN	Region of a membrane-bound protein predicted to be outside the membrane, in the cytoplasm.	1	4	-
MDV3137152.1	264	Phobius	TRANSMEMBRANE	Region of a membrane-bound protein predicted to be embedded in the membrane.	28	49	-
MDV3137152.1	264	SMART	SM00563		97	217	6.6e-15	IPR002123	Phospholipid/glycerol acyltransferase	GO:0008152|GO:0016746
MDV3137152.1	264	Phobius	NON_CYTOPLASMIC_DOMAIN	Region of a membrane-bound protein predicted to be outside the membrane, in the extracellular region.	23	27	-
MDV3137152.1	264	CDD	cd07989	LPLAT_AGPAT-like	72	256	4.24698e-36
MDV3137152.1	264	TMHMM	TMhelix	Region of a membrane-bound protein predicted to be embedded in the membrane.	4	21	-
MDV3137152.1	264	Gene3D	G3DSA:3.40.1130.10		68	242	1.6e-14
MDV3137160.1	273	Coils	Coil		191	211	-
MDV3137160.1	273	Phobius	TRANSMEMBRANE	Region of a membrane-bound protein predicted to be embedded in the membrane.	12	32	-
MDV3137160.1	273	Coils	Coil		115	135	-
MDV3137160.1	273	Phobius	CYTOPLASMIC_DOMAIN	Region of a membrane-bound protein predicted to be outside the membrane, in the cytoplasm.	1	11	-
MDV3137160.1	273	Phobius	NON_CYTOPLASMIC_DOMAIN	Region of a membrane-bound protein predicted to be outside the membrane, in the extracellular region.	33	273	-
MDV3137160.1	273	TMHMM	TMhelix	Region of a membrane-bound protein predicted to be embedded in the membrane.	10	32	-
MDV3137160.1	273	Coils	Coil		143	170	-
MDV3137161.1	184	Phobius	CYTOPLASMIC_DOMAIN	Region of a membrane-bound protein predicted to be outside the membrane, in the cytoplasm.	26	184	-
MDV3137161.1	184	Phobius	TRANSMEMBRANE	Region of a membrane-bound protein predicted to be embedded in the membrane.	6	25	-
MDV3137161.1	184	Phobius	NON_CYTOPLASMIC_DOMAIN	Region of a membrane-bound protein predicted to be outside the membrane, in the extracellular region.	1	5	-
MDV3137161.1	184	SignalP_GRAM_POSITIVE	SignalP-TM		1	33	-
MDV3137161.1	184	TMHMM	TMhelix	Region of a membrane-bound protein predicted to be embedded in the membrane.	10	32	-
MDV3137161.1	184	Coils	Coil		167	184	-
MDV3137161.1	184	Coils	Coil		82	102	-
MDV3137161.1	184	Coils	Coil		56	76	-
MDV3137172.1	161	Phobius	SIGNAL_PEPTIDE_N_REGION	N-terminal region of a signal peptide.	1	9	-
MDV3137172.1	161	TMHMM	TMhelix	Region of a membrane-bound protein predicted to be embedded in the membrane.	4	23	-
MDV3137172.1	161	Phobius	SIGNAL_PEPTIDE_C_REGION	C-terminal region of a signal peptide.	24	32	-
MDV3137172.1	161	Coils	Coil		129	149	-
MDV3137172.1	161	Coils	Coil		71	91	-
MDV3137172.1	161	SignalP_GRAM_POSITIVE	SignalP-TM		1	32	-
MDV3137172.1	161	Phobius	NON_CYTOPLASMIC_DOMAIN	Region of a membrane-bound protein predicted to be outside the membrane, in the extracellular region.	33	161	-
MDV3137172.1	161	Phobius	SIGNAL_PEPTIDE	Signal peptide region	1	32	-
MDV3137172.1	161	Pfam	PF12113	SVM protein signal sequence	1	33	3.3e-15	IPR021970	Sequence-variable mosaic (SVM), signal sequence
MDV3137172.1	161	Phobius	SIGNAL_PEPTIDE_H_REGION	Hydrophobic region of a signal peptide.	10	23	-
MDV3137173.1	211	Phobius	SIGNAL_PEPTIDE_H_REGION	Hydrophobic region of a signal peptide.	6	17	-
MDV3137173.1	211	SignalP_EUK	SignalP-noTM		1	21	-
MDV3137173.1	211	Phobius	SIGNAL_PEPTIDE	Signal peptide region	1	21	-
MDV3137173.1	211	Phobius	NON_CYTOPLASMIC_DOMAIN	Region of a membrane-bound protein predicted to be outside the membrane, in the extracellular region.	22	211	-
MDV3137173.1	211	Phobius	SIGNAL_PEPTIDE_C_REGION	C-terminal region of a signal peptide.	18	21	-
MDV3137173.1	211	Phobius	SIGNAL_PEPTIDE_N_REGION	N-terminal region of a signal peptide.	1	5	-
MDV3137173.1	211	SignalP_GRAM_POSITIVE	SignalP-TM		1	21	-
MDV3137181.1	106	TMHMM	TMhelix	Region of a membrane-bound protein predicted to be embedded in the membrane.	12	31	-
MDV3137181.1	106	Phobius	TRANSMEMBRANE	Region of a membrane-bound protein predicted to be embedded in the membrane.	12	31	-
MDV3137181.1	106	Phobius	CYTOPLASMIC_DOMAIN	Region of a membrane-bound protein predicted to be outside the membrane, in the cytoplasm.	1	11	-
MDV3137181.1	106	Phobius	NON_CYTOPLASMIC_DOMAIN	Region of a membrane-bound protein predicted to be outside the membrane, in the extracellular region.	32	106	-
MDV3137182.1	199	Phobius	NON_CYTOPLASMIC_DOMAIN	Region of a membrane-bound protein predicted to be outside the membrane, in the extracellular region.	28	199	-
MDV3137182.1	199	Phobius	CYTOPLASMIC_DOMAIN	Region of a membrane-bound protein predicted to be outside the membrane, in the cytoplasm.	1	6	-
MDV3137182.1	199	TMHMM	TMhelix	Region of a membrane-bound protein predicted to be embedded in the membrane.	10	32	-
MDV3137182.1	199	Phobius	TRANSMEMBRANE	Region of a membrane-bound protein predicted to be embedded in the membrane.	7	27	-
MDV3137184.1	62	SignalP_GRAM_POSITIVE	SignalP-TM		1	28	-
MDV3137184.1	62	Phobius	SIGNAL_PEPTIDE_N_REGION	N-terminal region of a signal peptide.	1	8	-
MDV3137184.1	62	Phobius	SIGNAL_PEPTIDE_C_REGION	C-terminal region of a signal peptide.	21	28	-
MDV3137184.1	62	Phobius	SIGNAL_PEPTIDE_H_REGION	Hydrophobic region of a signal peptide.	9	20	-
MDV3137184.1	62	SignalP_EUK	SignalP-noTM		1	28	-
MDV3137184.1	62	Phobius	NON_CYTOPLASMIC_DOMAIN	Region of a membrane-bound protein predicted to be outside the membrane, in the extracellular region.	29	62	-
MDV3137184.1	62	Phobius	SIGNAL_PEPTIDE	Signal peptide region	1	28	-
MDV3137184.1	62	TMHMM	TMhelix	Region of a membrane-bound protein predicted to be embedded in the membrane.	5	22	-
MDV3137222.1	383	PANTHER	PTHR11933		2	378	7.9e-118	IPR004506	tRNA-specific 2-thiouridylase	GO:0008033|GO:0016740
MDV3137222.1	383	Phobius	SIGNAL_PEPTIDE_N_REGION	N-terminal region of a signal peptide.	1	4	-
MDV3137222.1	383	Phobius	SIGNAL_PEPTIDE	Signal peptide region	1	19	-
MDV3137222.1	383	Phobius	SIGNAL_PEPTIDE_H_REGION	Hydrophobic region of a signal peptide.	5	13	-
MDV3137222.1	383	Phobius	NON_CYTOPLASMIC_DOMAIN	Region of a membrane-bound protein predicted to be outside the membrane, in the extracellular region.	20	383	-
MDV3137222.1	383	TIGRFAM	TIGR00420	trmU: tRNA (5-methylaminomethyl-2-thiouridylate)-methyltransferase	3	370	4.3e-123	IPR004506	tRNA-specific 2-thiouridylase	GO:0008033|GO:0016740
MDV3137222.1	383	Phobius	SIGNAL_PEPTIDE_C_REGION	C-terminal region of a signal peptide.	14	19	-
MDV3137222.1	383	Pfam	PF03054	tRNA methyl transferase	3	370	5e-119
MDV3137222.1	383	PANTHER	PTHR11933:SF13		2	378	7.9e-118
MDV3137222.1	383	Gene3D	G3DSA:2.30.30.280		220	286	9.3e-21	IPR023382	Adenine nucleotide alpha hydrolase-like domains	GO:0016783
MDV3137222.1	383	Gene3D	G3DSA:2.40.30.10		290	380	1.4e-17
MDV3137222.1	383	SUPERFAMILY	SSF52402		1	252	8.16e-47
MDV3137222.1	383	CDD	cd01998	tRNA_Me_trans	4	370	1.50663e-161	IPR004506	tRNA-specific 2-thiouridylase	GO:0008033|GO:0016740
MDV3137222.1	383	Gene3D	G3DSA:3.40.50.620		2	218	3.7e-81	IPR014729	Rossmann-like alpha/beta/alpha sandwich fold
MDV3137222.1	383	Hamap	MF_00144	tRNA-specific 2-thiouridylase MnmA [mnmA].	3	371	33.976	IPR004506	tRNA-specific 2-thiouridylase	GO:0008033|GO:0016740
MDV3137226.1	122	Coils	Coil		82	120	-
MDV3137226.1	122	Phobius	NON_CYTOPLASMIC_DOMAIN	Region of a membrane-bound protein predicted to be outside the membrane, in the extracellular region.	33	122	-
MDV3137226.1	122	Pfam	PF12113	SVM protein signal sequence	1	33	2.8e-06	IPR021970	Sequence-variable mosaic (SVM), signal sequence
MDV3137226.1	122	Phobius	SIGNAL_PEPTIDE_C_REGION	C-terminal region of a signal peptide.	25	32	-
MDV3137226.1	122	TMHMM	TMhelix	Region of a membrane-bound protein predicted to be embedded in the membrane.	13	32	-
MDV3137226.1	122	Phobius	SIGNAL_PEPTIDE	Signal peptide region	1	32	-
MDV3137226.1	122	Phobius	SIGNAL_PEPTIDE_N_REGION	N-terminal region of a signal peptide.	1	12	-
MDV3137226.1	122	Phobius	SIGNAL_PEPTIDE_H_REGION	Hydrophobic region of a signal peptide.	13	24	-
MDV3137233.1	201	TMHMM	TMhelix	Region of a membrane-bound protein predicted to be embedded in the membrane.	9	31	-
MDV3137233.1	201	Phobius	SIGNAL_PEPTIDE_H_REGION	Hydrophobic region of a signal peptide.	10	21	-
MDV3137233.1	201	Phobius	SIGNAL_PEPTIDE_N_REGION	N-terminal region of a signal peptide.	1	9	-
MDV3137233.1	201	Phobius	SIGNAL_PEPTIDE_C_REGION	C-terminal region of a signal peptide.	22	28	-
MDV3137233.1	201	Phobius	NON_CYTOPLASMIC_DOMAIN	Region of a membrane-bound protein predicted to be outside the membrane, in the extracellular region.	29	201	-
MDV3137233.1	201	Phobius	SIGNAL_PEPTIDE	Signal peptide region	1	28	-
MDV3137237.1	105	Phobius	CYTOPLASMIC_DOMAIN	Region of a membrane-bound protein predicted to be outside the membrane, in the cytoplasm.	103	105	-
MDV3137237.1	105	Phobius	TRANSMEMBRANE	Region of a membrane-bound protein predicted to be embedded in the membrane.	85	102	-
MDV3137237.1	105	Phobius	SIGNAL_PEPTIDE_N_REGION	N-terminal region of a signal peptide.	1	9	-
MDV3137237.1	105	Pfam	PF12113	SVM protein signal sequence	1	33	4.9e-05	IPR021970	Sequence-variable mosaic (SVM), signal sequence
MDV3137237.1	105	Phobius	NON_CYTOPLASMIC_DOMAIN	Region of a membrane-bound protein predicted to be outside the membrane, in the extracellular region.	33	84	-
MDV3137237.1	105	Phobius	SIGNAL_PEPTIDE_C_REGION	C-terminal region of a signal peptide.	26	32	-
MDV3137237.1	105	TMHMM	TMhelix	Region of a membrane-bound protein predicted to be embedded in the membrane.	10	27	-
MDV3137237.1	105	Phobius	SIGNAL_PEPTIDE	Signal peptide region	1	32	-
MDV3137237.1	105	Phobius	SIGNAL_PEPTIDE_H_REGION	Hydrophobic region of a signal peptide.	10	25	-
MDV3137240.1	150	TMHMM	TMhelix	Region of a membrane-bound protein predicted to be embedded in the membrane.	10	29	-
MDV3137240.1	150	Coils	Coil		56	83	-
MDV3137240.1	150	Phobius	CYTOPLASMIC_DOMAIN	Region of a membrane-bound protein predicted to be outside the membrane, in the cytoplasm.	1	11	-
MDV3137240.1	150	Phobius	NON_CYTOPLASMIC_DOMAIN	Region of a membrane-bound protein predicted to be outside the membrane, in the extracellular region.	30	150	-
MDV3137240.1	150	Phobius	TRANSMEMBRANE	Region of a membrane-bound protein predicted to be embedded in the membrane.	12	29	-
MDV3137241.1	108	TMHMM	TMhelix	Region of a membrane-bound protein predicted to be embedded in the membrane.	10	29	-
MDV3137241.1	108	Phobius	CYTOPLASMIC_DOMAIN	Region of a membrane-bound protein predicted to be outside the membrane, in the cytoplasm.	30	108	-
MDV3137241.1	108	Phobius	NON_CYTOPLASMIC_DOMAIN	Region of a membrane-bound protein predicted to be outside the membrane, in the extracellular region.	1	11	-
MDV3137241.1	108	Phobius	TRANSMEMBRANE	Region of a membrane-bound protein predicted to be embedded in the membrane.	12	29	-
MDV3137242.1	158	Phobius	NON_CYTOPLASMIC_DOMAIN	Region of a membrane-bound protein predicted to be outside the membrane, in the extracellular region.	30	158	-
MDV3137242.1	158	Phobius	CYTOPLASMIC_DOMAIN	Region of a membrane-bound protein predicted to be outside the membrane, in the cytoplasm.	1	11	-
MDV3137242.1	158	TMHMM	TMhelix	Region of a membrane-bound protein predicted to be embedded in the membrane.	12	29	-
MDV3137242.1	158	Coils	Coil		127	158	-
MDV3137242.1	158	Phobius	TRANSMEMBRANE	Region of a membrane-bound protein predicted to be embedded in the membrane.	12	29	-
MDV3137242.1	158	Coils	Coil		88	118	-
MDV3137243.1	99	Pfam	PF12113	SVM protein signal sequence	1	33	1.9e-06	IPR021970	Sequence-variable mosaic (SVM), signal sequence
MDV3137243.1	99	TMHMM	TMhelix	Region of a membrane-bound protein predicted to be embedded in the membrane.	10	32	-
MDV3137243.1	99	Phobius	SIGNAL_PEPTIDE_C_REGION	C-terminal region of a signal peptide.	25	32	-
MDV3137243.1	99	Phobius	SIGNAL_PEPTIDE	Signal peptide region	1	32	-
MDV3137243.1	99	Phobius	SIGNAL_PEPTIDE_N_REGION	N-terminal region of a signal peptide.	1	12	-
MDV3137243.1	99	MobiDBLite	mobidb-lite	consensus disorder prediction	80	99	-
MDV3137243.1	99	Phobius	NON_CYTOPLASMIC_DOMAIN	Region of a membrane-bound protein predicted to be outside the membrane, in the extracellular region.	33	99	-
MDV3137243.1	99	Phobius	SIGNAL_PEPTIDE_H_REGION	Hydrophobic region of a signal peptide.	13	24	-
MDV3137248.1	295	Coils	Coil		207	280	-
MDV3137248.1	295	Phobius	SIGNAL_PEPTIDE_N_REGION	N-terminal region of a signal peptide.	1	13	-
MDV3137248.1	295	Phobius	SIGNAL_PEPTIDE	Signal peptide region	1	31	-
MDV3137248.1	295	Phobius	NON_CYTOPLASMIC_DOMAIN	Region of a membrane-bound protein predicted to be outside the membrane, in the extracellular region.	32	295	-
MDV3137248.1	295	TMHMM	TMhelix	Region of a membrane-bound protein predicted to be embedded in the membrane.	13	32	-
MDV3137248.1	295	Phobius	SIGNAL_PEPTIDE_H_REGION	Hydrophobic region of a signal peptide.	14	24	-
MDV3137248.1	295	Coils	Coil		168	202	-
MDV3137248.1	295	Phobius	SIGNAL_PEPTIDE_C_REGION	C-terminal region of a signal peptide.	25	31	-
MDV3137269.1	244	Phobius	NON_CYTOPLASMIC_DOMAIN	Region of a membrane-bound protein predicted to be outside the membrane, in the extracellular region.	33	244	-
MDV3137269.1	244	Phobius	SIGNAL_PEPTIDE_C_REGION	C-terminal region of a signal peptide.	24	32	-
MDV3137269.1	244	Pfam	PF12113	SVM protein signal sequence	1	33	3.1e-10	IPR021970	Sequence-variable mosaic (SVM), signal sequence
MDV3137269.1	244	Phobius	SIGNAL_PEPTIDE	Signal peptide region	1	32	-
MDV3137269.1	244	Phobius	SIGNAL_PEPTIDE_N_REGION	N-terminal region of a signal peptide.	1	7	-
MDV3137269.1	244	TMHMM	TMhelix	Region of a membrane-bound protein predicted to be embedded in the membrane.	7	25	-
MDV3137269.1	244	Phobius	SIGNAL_PEPTIDE_H_REGION	Hydrophobic region of a signal peptide.	8	23	-
MDV3137282.1	165	TMHMM	TMhelix	Region of a membrane-bound protein predicted to be embedded in the membrane.	9	31	-
MDV3137282.1	165	Phobius	SIGNAL_PEPTIDE_N_REGION	N-terminal region of a signal peptide.	1	9	-
MDV3137282.1	165	Phobius	SIGNAL_PEPTIDE_C_REGION	C-terminal region of a signal peptide.	26	32	-
MDV3137282.1	165	Phobius	NON_CYTOPLASMIC_DOMAIN	Region of a membrane-bound protein predicted to be outside the membrane, in the extracellular region.	33	165	-
MDV3137282.1	165	Phobius	SIGNAL_PEPTIDE	Signal peptide region	1	32	-
MDV3137282.1	165	Pfam	PF12113	SVM protein signal sequence	4	33	6.7e-06	IPR021970	Sequence-variable mosaic (SVM), signal sequence
MDV3137282.1	165	Phobius	SIGNAL_PEPTIDE_H_REGION	Hydrophobic region of a signal peptide.	10	25	-
MDV3137282.1	165	Coils	Coil		133	165	-
MDV3137290.1	192	Pfam	PF12113	SVM protein signal sequence	1	32	9.4e-08	IPR021970	Sequence-variable mosaic (SVM), signal sequence
MDV3137290.1	192	Phobius	NON_CYTOPLASMIC_DOMAIN	Region of a membrane-bound protein predicted to be outside the membrane, in the extracellular region.	1	5	-
MDV3137290.1	192	SignalP_GRAM_POSITIVE	SignalP-TM		1	31	-
MDV3137290.1	192	SignalP_EUK	SignalP-noTM		1	31	-
MDV3137290.1	192	Coils	Coil		118	138	-
MDV3137290.1	192	Phobius	TRANSMEMBRANE	Region of a membrane-bound protein predicted to be embedded in the membrane.	6	24	-
MDV3137290.1	192	Phobius	CYTOPLASMIC_DOMAIN	Region of a membrane-bound protein predicted to be outside the membrane, in the cytoplasm.	25	192	-
MDV3137295.1	157	Phobius	TRANSMEMBRANE	Region of a membrane-bound protein predicted to be embedded in the membrane.	6	26	-
MDV3137295.1	157	Phobius	NON_CYTOPLASMIC_DOMAIN	Region of a membrane-bound protein predicted to be outside the membrane, in the extracellular region.	1	5	-
MDV3137295.1	157	Coils	Coil		73	93	-
MDV3137295.1	157	TMHMM	TMhelix	Region of a membrane-bound protein predicted to be embedded in the membrane.	10	27	-
MDV3137295.1	157	Pfam	PF12113	SVM protein signal sequence	1	33	7.7e-08	IPR021970	Sequence-variable mosaic (SVM), signal sequence
MDV3137295.1	157	Phobius	CYTOPLASMIC_DOMAIN	Region of a membrane-bound protein predicted to be outside the membrane, in the cytoplasm.	27	157	-
MDV3137298.1	172	Phobius	SIGNAL_PEPTIDE	Signal peptide region	1	24	-
MDV3137298.1	172	Phobius	NON_CYTOPLASMIC_DOMAIN	Region of a membrane-bound protein predicted to be outside the membrane, in the extracellular region.	25	172	-
MDV3137298.1	172	Phobius	SIGNAL_PEPTIDE_C_REGION	C-terminal region of a signal peptide.	21	24	-
MDV3137298.1	172	Phobius	SIGNAL_PEPTIDE_N_REGION	N-terminal region of a signal peptide.	1	8	-
MDV3137298.1	172	Phobius	SIGNAL_PEPTIDE_H_REGION	Hydrophobic region of a signal peptide.	9	20	-
MDV3137298.1	172	TMHMM	TMhelix	Region of a membrane-bound protein predicted to be embedded in the membrane.	7	25	-
MDV3137303.1	152	TMHMM	TMhelix	Region of a membrane-bound protein predicted to be embedded in the membrane.	13	35	-
MDV3137303.1	152	Phobius	NON_CYTOPLASMIC_DOMAIN	Region of a membrane-bound protein predicted to be outside the membrane, in the extracellular region.	1	11	-
MDV3137303.1	152	Phobius	TRANSMEMBRANE	Region of a membrane-bound protein predicted to be embedded in the membrane.	12	35	-
MDV3137303.1	152	Phobius	CYTOPLASMIC_DOMAIN	Region of a membrane-bound protein predicted to be outside the membrane, in the cytoplasm.	36	152	-
MDV3137324.1	158	Phobius	NON_CYTOPLASMIC_DOMAIN	Region of a membrane-bound protein predicted to be outside the membrane, in the extracellular region.	30	158	-
MDV3137324.1	158	Phobius	CYTOPLASMIC_DOMAIN	Region of a membrane-bound protein predicted to be outside the membrane, in the cytoplasm.	1	11	-
MDV3137324.1	158	TMHMM	TMhelix	Region of a membrane-bound protein predicted to be embedded in the membrane.	12	29	-
MDV3137324.1	158	Coils	Coil		127	158	-
MDV3137324.1	158	Phobius	TRANSMEMBRANE	Region of a membrane-bound protein predicted to be embedded in the membrane.	12	29	-
MDV3137324.1	158	Coils	Coil		88	118	-
MDV3137325.1	108	TMHMM	TMhelix	Region of a membrane-bound protein predicted to be embedded in the membrane.	10	29	-
MDV3137325.1	108	Phobius	CYTOPLASMIC_DOMAIN	Region of a membrane-bound protein predicted to be outside the membrane, in the cytoplasm.	30	108	-
MDV3137325.1	108	Phobius	NON_CYTOPLASMIC_DOMAIN	Region of a membrane-bound protein predicted to be outside the membrane, in the extracellular region.	1	11	-
MDV3137325.1	108	Phobius	TRANSMEMBRANE	Region of a membrane-bound protein predicted to be embedded in the membrane.	12	29	-
MDV3137326.1	150	TMHMM	TMhelix	Region of a membrane-bound protein predicted to be embedded in the membrane.	10	29	-
MDV3137326.1	150	Coils	Coil		56	83	-
MDV3137326.1	150	Phobius	CYTOPLASMIC_DOMAIN	Region of a membrane-bound protein predicted to be outside the membrane, in the cytoplasm.	1	11	-
MDV3137326.1	150	Phobius	NON_CYTOPLASMIC_DOMAIN	Region of a membrane-bound protein predicted to be outside the membrane, in the extracellular region.	30	150	-
MDV3137326.1	150	Phobius	TRANSMEMBRANE	Region of a membrane-bound protein predicted to be embedded in the membrane.	12	29	-
MDV3137329.1	105	Phobius	CYTOPLASMIC_DOMAIN	Region of a membrane-bound protein predicted to be outside the membrane, in the cytoplasm.	103	105	-
MDV3137329.1	105	Phobius	TRANSMEMBRANE	Region of a membrane-bound protein predicted to be embedded in the membrane.	85	102	-
MDV3137329.1	105	Phobius	SIGNAL_PEPTIDE_N_REGION	N-terminal region of a signal peptide.	1	9	-
MDV3137329.1	105	Pfam	PF12113	SVM protein signal sequence	1	33	4.9e-05	IPR021970	Sequence-variable mosaic (SVM), signal sequence
MDV3137329.1	105	Phobius	NON_CYTOPLASMIC_DOMAIN	Region of a membrane-bound protein predicted to be outside the membrane, in the extracellular region.	33	84	-
MDV3137329.1	105	Phobius	SIGNAL_PEPTIDE_C_REGION	C-terminal region of a signal peptide.	26	32	-
MDV3137329.1	105	TMHMM	TMhelix	Region of a membrane-bound protein predicted to be embedded in the membrane.	10	27	-
MDV3137329.1	105	Phobius	SIGNAL_PEPTIDE	Signal peptide region	1	32	-
MDV3137329.1	105	Phobius	SIGNAL_PEPTIDE_H_REGION	Hydrophobic region of a signal peptide.	10	25	-
MDV3137333.1	201	TMHMM	TMhelix	Region of a membrane-bound protein predicted to be embedded in the membrane.	9	31	-
MDV3137333.1	201	Phobius	SIGNAL_PEPTIDE_H_REGION	Hydrophobic region of a signal peptide.	10	21	-
MDV3137333.1	201	Phobius	SIGNAL_PEPTIDE_N_REGION	N-terminal region of a signal peptide.	1	9	-
MDV3137333.1	201	Phobius	SIGNAL_PEPTIDE_C_REGION	C-terminal region of a signal peptide.	22	28	-
MDV3137333.1	201	Phobius	NON_CYTOPLASMIC_DOMAIN	Region of a membrane-bound protein predicted to be outside the membrane, in the extracellular region.	29	201	-
MDV3137333.1	201	Phobius	SIGNAL_PEPTIDE	Signal peptide region	1	28	-
MDV3137340.1	122	Coils	Coil		82	120	-
MDV3137340.1	122	Phobius	NON_CYTOPLASMIC_DOMAIN	Region of a membrane-bound protein predicted to be outside the membrane, in the extracellular region.	33	122	-
MDV3137340.1	122	Pfam	PF12113	SVM protein signal sequence	1	33	2.8e-06	IPR021970	Sequence-variable mosaic (SVM), signal sequence
MDV3137340.1	122	Phobius	SIGNAL_PEPTIDE_C_REGION	C-terminal region of a signal peptide.	25	32	-
MDV3137340.1	122	TMHMM	TMhelix	Region of a membrane-bound protein predicted to be embedded in the membrane.	13	32	-
MDV3137340.1	122	Phobius	SIGNAL_PEPTIDE	Signal peptide region	1	32	-
MDV3137340.1	122	Phobius	SIGNAL_PEPTIDE_N_REGION	N-terminal region of a signal peptide.	1	12	-
MDV3137340.1	122	Phobius	SIGNAL_PEPTIDE_H_REGION	Hydrophobic region of a signal peptide.	13	24	-
MDV3137343.1	165	TMHMM	TMhelix	Region of a membrane-bound protein predicted to be embedded in the membrane.	9	31	-
MDV3137343.1	165	Phobius	SIGNAL_PEPTIDE_N_REGION	N-terminal region of a signal peptide.	1	9	-
MDV3137343.1	165	Phobius	SIGNAL_PEPTIDE_C_REGION	C-terminal region of a signal peptide.	26	32	-
MDV3137343.1	165	Phobius	NON_CYTOPLASMIC_DOMAIN	Region of a membrane-bound protein predicted to be outside the membrane, in the extracellular region.	33	165	-
MDV3137343.1	165	Phobius	SIGNAL_PEPTIDE	Signal peptide region	1	32	-
MDV3137343.1	165	Pfam	PF12113	SVM protein signal sequence	4	33	6.7e-06	IPR021970	Sequence-variable mosaic (SVM), signal sequence
MDV3137343.1	165	Phobius	SIGNAL_PEPTIDE_H_REGION	Hydrophobic region of a signal peptide.	10	25	-
MDV3137343.1	165	Coils	Coil		133	165	-
MDV3137345.1	157	Phobius	TRANSMEMBRANE	Region of a membrane-bound protein predicted to be embedded in the membrane.	6	26	-
MDV3137345.1	157	Phobius	NON_CYTOPLASMIC_DOMAIN	Region of a membrane-bound protein predicted to be outside the membrane, in the extracellular region.	1	5	-
MDV3137345.1	157	Coils	Coil		73	93	-
MDV3137345.1	157	TMHMM	TMhelix	Region of a membrane-bound protein predicted to be embedded in the membrane.	10	27	-
MDV3137345.1	157	Pfam	PF12113	SVM protein signal sequence	1	33	7.7e-08	IPR021970	Sequence-variable mosaic (SVM), signal sequence
MDV3137345.1	157	Phobius	CYTOPLASMIC_DOMAIN	Region of a membrane-bound protein predicted to be outside the membrane, in the cytoplasm.	27	157	-
MDV3137346.1	121	Phobius	CYTOPLASMIC_DOMAIN	Region of a membrane-bound protein predicted to be outside the membrane, in the cytoplasm.	25	121	-
MDV3137346.1	121	Pfam	PF12113	SVM protein signal sequence	1	28	2.2e-10	IPR021970	Sequence-variable mosaic (SVM), signal sequence
MDV3137346.1	121	Phobius	NON_CYTOPLASMIC_DOMAIN	Region of a membrane-bound protein predicted to be outside the membrane, in the extracellular region.	1	5	-
MDV3137346.1	121	TMHMM	TMhelix	Region of a membrane-bound protein predicted to be embedded in the membrane.	4	26	-
MDV3137346.1	121	Phobius	TRANSMEMBRANE	Region of a membrane-bound protein predicted to be embedded in the membrane.	6	24	-
MDV3137378.1	290	Phobius	TRANSMEMBRANE	Region of a membrane-bound protein predicted to be embedded in the membrane.	12	36	-
MDV3137378.1	290	TMHMM	TMhelix	Region of a membrane-bound protein predicted to be embedded in the membrane.	12	31	-
MDV3137378.1	290	Phobius	NON_CYTOPLASMIC_DOMAIN	Region of a membrane-bound protein predicted to be outside the membrane, in the extracellular region.	37	290	-
MDV3137378.1	290	Phobius	CYTOPLASMIC_DOMAIN	Region of a membrane-bound protein predicted to be outside the membrane, in the cytoplasm.	1	11	-
MDV3137378.1	290	Coils	Coil		31	61	-
MDV3137447.1	118	Gene3D	G3DSA:3.90.1030.10		2	118	1.8e-36	IPR000456	Ribosomal protein L17	GO:0003735|GO:0005622|GO:0005840|GO:0006412
MDV3137447.1	118	Phobius	SIGNAL_PEPTIDE_C_REGION	C-terminal region of a signal peptide.	28	35	-
MDV3137447.1	118	Phobius	SIGNAL_PEPTIDE_H_REGION	Hydrophobic region of a signal peptide.	20	27	-
MDV3137447.1	118	Phobius	SIGNAL_PEPTIDE	Signal peptide region	1	35	-
MDV3137447.1	118	Phobius	NON_CYTOPLASMIC_DOMAIN	Region of a membrane-bound protein predicted to be outside the membrane, in the extracellular region.	36	118	-
MDV3137447.1	118	Phobius	SIGNAL_PEPTIDE_N_REGION	N-terminal region of a signal peptide.	1	19	-
MDV3137447.1	118	SUPERFAMILY	SSF64263		2	118	7.85e-34	IPR000456	Ribosomal protein L17	GO:0003735|GO:0005622|GO:0005840|GO:0006412
MDV3137447.1	118	Pfam	PF01196	Ribosomal protein L17	16	118	3e-30	IPR000456	Ribosomal protein L17	GO:0003735|GO:0005622|GO:0005840|GO:0006412
MDV3137447.1	118	PANTHER	PTHR14413		3	117	5.3e-36	IPR000456	Ribosomal protein L17	GO:0003735|GO:0005622|GO:0005840|GO:0006412
MDV3137447.1	118	TIGRFAM	TIGR00059	L17: ribosomal protein bL17	3	118	3.3e-37	IPR000456	Ribosomal protein L17	GO:0003735|GO:0005622|GO:0005840|GO:0006412
MDV3137477.1	383	PANTHER	PTHR11933		2	378	7.9e-118	IPR004506	tRNA-specific 2-thiouridylase	GO:0008033|GO:0016740
MDV3137477.1	383	Phobius	SIGNAL_PEPTIDE_N_REGION	N-terminal region of a signal peptide.	1	4	-
MDV3137477.1	383	Phobius	SIGNAL_PEPTIDE	Signal peptide region	1	19	-
MDV3137477.1	383	Phobius	SIGNAL_PEPTIDE_H_REGION	Hydrophobic region of a signal peptide.	5	13	-
MDV3137477.1	383	Phobius	NON_CYTOPLASMIC_DOMAIN	Region of a membrane-bound protein predicted to be outside the membrane, in the extracellular region.	20	383	-
MDV3137477.1	383	TIGRFAM	TIGR00420	trmU: tRNA (5-methylaminomethyl-2-thiouridylate)-methyltransferase	3	370	4.3e-123	IPR004506	tRNA-specific 2-thiouridylase	GO:0008033|GO:0016740
MDV3137477.1	383	Phobius	SIGNAL_PEPTIDE_C_REGION	C-terminal region of a signal peptide.	14	19	-
MDV3137477.1	383	Pfam	PF03054	tRNA methyl transferase	3	370	5e-119
MDV3137477.1	383	PANTHER	PTHR11933:SF13		2	378	7.9e-118
MDV3137477.1	383	Gene3D	G3DSA:2.30.30.280		220	286	9.3e-21	IPR023382	Adenine nucleotide alpha hydrolase-like domains	GO:0016783
MDV3137477.1	383	Gene3D	G3DSA:2.40.30.10		290	380	1.4e-17
MDV3137477.1	383	SUPERFAMILY	SSF52402		1	252	8.16e-47
MDV3137477.1	383	CDD	cd01998	tRNA_Me_trans	4	370	1.50663e-161	IPR004506	tRNA-specific 2-thiouridylase	GO:0008033|GO:0016740
MDV3137477.1	383	Gene3D	G3DSA:3.40.50.620		2	218	3.7e-81	IPR014729	Rossmann-like alpha/beta/alpha sandwich fold
MDV3137477.1	383	Hamap	MF_00144	tRNA-specific 2-thiouridylase MnmA [mnmA].	3	371	33.976	IPR004506	tRNA-specific 2-thiouridylase	GO:0008033|GO:0016740
MDV3137484.1	77	Phobius	CYTOPLASMIC_DOMAIN	Region of a membrane-bound protein predicted to be outside the membrane, in the cytoplasm.	1	48	-
MDV3137484.1	77	Phobius	TRANSMEMBRANE	Region of a membrane-bound protein predicted to be embedded in the membrane.	49	72	-
MDV3137484.1	77	Phobius	NON_CYTOPLASMIC_DOMAIN	Region of a membrane-bound protein predicted to be outside the membrane, in the extracellular region.	73	77	-
MDV3137484.1	77	TMHMM	TMhelix	Region of a membrane-bound protein predicted to be embedded in the membrane.	49	71	-
MDV3137490.1	209	Gene3D	G3DSA:1.10.472.10		50	138	0.00052	IPR013763	Cyclin-like
MDV3137490.1	209	Phobius	NON_CYTOPLASMIC_DOMAIN	Region of a membrane-bound protein predicted to be outside the membrane, in the extracellular region.	38	209	-
MDV3137490.1	209	Phobius	TRANSMEMBRANE	Region of a membrane-bound protein predicted to be embedded in the membrane.	12	37	-
MDV3137490.1	209	Phobius	CYTOPLASMIC_DOMAIN	Region of a membrane-bound protein predicted to be outside the membrane, in the cytoplasm.	1	11	-
MDV3137490.1	209	TMHMM	TMhelix	Region of a membrane-bound protein predicted to be embedded in the membrane.	12	34	-
MDV3137491.1	202	Phobius	TRANSMEMBRANE	Region of a membrane-bound protein predicted to be embedded in the membrane.	6	25	-
MDV3137491.1	202	Phobius	NON_CYTOPLASMIC_DOMAIN	Region of a membrane-bound protein predicted to be outside the membrane, in the extracellular region.	1	5	-
MDV3137491.1	202	TMHMM	TMhelix	Region of a membrane-bound protein predicted to be embedded in the membrane.	7	26	-
MDV3137491.1	202	Phobius	CYTOPLASMIC_DOMAIN	Region of a membrane-bound protein predicted to be outside the membrane, in the cytoplasm.	26	202	-
MDV3137502.1	184	Phobius	CYTOPLASMIC_DOMAIN	Region of a membrane-bound protein predicted to be outside the membrane, in the cytoplasm.	26	184	-
MDV3137502.1	184	Phobius	TRANSMEMBRANE	Region of a membrane-bound protein predicted to be embedded in the membrane.	6	25	-
MDV3137502.1	184	Phobius	NON_CYTOPLASMIC_DOMAIN	Region of a membrane-bound protein predicted to be outside the membrane, in the extracellular region.	1	5	-
MDV3137502.1	184	SignalP_GRAM_POSITIVE	SignalP-TM		1	33	-
MDV3137502.1	184	TMHMM	TMhelix	Region of a membrane-bound protein predicted to be embedded in the membrane.	10	32	-
MDV3137502.1	184	Coils	Coil		167	184	-
MDV3137502.1	184	Coils	Coil		82	102	-
MDV3137502.1	184	Coils	Coil		56	76	-
MDV3137540.1	62	SignalP_GRAM_POSITIVE	SignalP-TM		1	28	-
MDV3137540.1	62	Phobius	SIGNAL_PEPTIDE_N_REGION	N-terminal region of a signal peptide.	1	8	-
MDV3137540.1	62	Phobius	SIGNAL_PEPTIDE_C_REGION	C-terminal region of a signal peptide.	21	28	-
MDV3137540.1	62	Phobius	SIGNAL_PEPTIDE_H_REGION	Hydrophobic region of a signal peptide.	9	20	-
MDV3137540.1	62	SignalP_EUK	SignalP-noTM		1	28	-
MDV3137540.1	62	Phobius	NON_CYTOPLASMIC_DOMAIN	Region of a membrane-bound protein predicted to be outside the membrane, in the extracellular region.	29	62	-
MDV3137540.1	62	Phobius	SIGNAL_PEPTIDE	Signal peptide region	1	28	-
MDV3137540.1	62	TMHMM	TMhelix	Region of a membrane-bound protein predicted to be embedded in the membrane.	5	22	-
MDV3137542.1	199	Phobius	NON_CYTOPLASMIC_DOMAIN	Region of a membrane-bound protein predicted to be outside the membrane, in the extracellular region.	28	199	-
MDV3137542.1	199	Phobius	CYTOPLASMIC_DOMAIN	Region of a membrane-bound protein predicted to be outside the membrane, in the cytoplasm.	1	6	-
MDV3137542.1	199	TMHMM	TMhelix	Region of a membrane-bound protein predicted to be embedded in the membrane.	10	32	-
MDV3137542.1	199	Phobius	TRANSMEMBRANE	Region of a membrane-bound protein predicted to be embedded in the membrane.	7	27	-
MDV3137543.1	106	TMHMM	TMhelix	Region of a membrane-bound protein predicted to be embedded in the membrane.	12	31	-
MDV3137543.1	106	Phobius	TRANSMEMBRANE	Region of a membrane-bound protein predicted to be embedded in the membrane.	12	31	-
MDV3137543.1	106	Phobius	CYTOPLASMIC_DOMAIN	Region of a membrane-bound protein predicted to be outside the membrane, in the cytoplasm.	1	11	-
MDV3137543.1	106	Phobius	NON_CYTOPLASMIC_DOMAIN	Region of a membrane-bound protein predicted to be outside the membrane, in the extracellular region.	32	106	-
MDV3137630.1	542	TMHMM	TMhelix	Region of a membrane-bound protein predicted to be embedded in the membrane.	7	29	-
MDV3137630.1	542	ProSiteProfiles	PS51273	Glutamine amidotransferase type 1 domain profile.	296	536	21.866	IPR017926	Glutamine amidotransferase
MDV3137630.1	542	Phobius	CYTOPLASMIC_DOMAIN	Region of a membrane-bound protein predicted to be outside the membrane, in the cytoplasm.	1	6	-
MDV3137630.1	542	CDD	cd03113	CTGs	6	260	1.61092e-151
MDV3137630.1	542	TIGRFAM	TIGR00337	PyrG: CTP synthase	4	527	1.2e-214	IPR004468	CTP synthase	GO:0003883|GO:0006221
MDV3137630.1	542	Pfam	PF00117	Glutamine amidotransferase class-I	307	527	9.5e-45	IPR017926	Glutamine amidotransferase
MDV3137630.1	542	PANTHER	PTHR11550		5	530	3.5e-224	IPR004468	CTP synthase	GO:0003883|GO:0006221
MDV3137630.1	542	PANTHER	PTHR11550:SF13		5	530	3.5e-224
MDV3137630.1	542	Pfam	PF06418	CTP synthase N-terminus	6	270	1.8e-115	IPR017456	CTP synthase, N-terminal	GO:0003883|GO:0006221
MDV3137630.1	542	Hamap	MF_01227	CTP synthase [pyrG].	5	534	45.967	IPR004468	CTP synthase	GO:0003883|GO:0006221
MDV3137630.1	542	Gene3D	G3DSA:3.40.50.880		293	535	1e-86	IPR029062	Class I glutamine amidotransferase-like
MDV3137630.1	542	Gene3D	G3DSA:3.40.50.300		2	289	2.2e-123	IPR027417	P-loop containing nucleoside triphosphate hydrolase
MDV3137630.1	542	SUPERFAMILY	SSF52317		295	530	1.11e-65	IPR029062	Class I glutamine amidotransferase-like
MDV3137630.1	542	CDD	cd01746	GATase1_CTP_Synthase	295	527	7.88548e-116	IPR033828	CTP synthase GATase domain	GO:0003883|GO:0006241
MDV3137630.1	542	Phobius	TRANSMEMBRANE	Region of a membrane-bound protein predicted to be embedded in the membrane.	7	31	-
MDV3137630.1	542	Phobius	NON_CYTOPLASMIC_DOMAIN	Region of a membrane-bound protein predicted to be outside the membrane, in the extracellular region.	32	542	-
MDV3137630.1	542	SUPERFAMILY	SSF52540		5	272	9.31e-114	IPR027417	P-loop containing nucleoside triphosphate hydrolase
MDV3137653.1	244	Phobius	NON_CYTOPLASMIC_DOMAIN	Region of a membrane-bound protein predicted to be outside the membrane, in the extracellular region.	33	244	-
MDV3137653.1	244	Phobius	SIGNAL_PEPTIDE_C_REGION	C-terminal region of a signal peptide.	24	32	-
MDV3137653.1	244	Pfam	PF12113	SVM protein signal sequence	1	33	3.1e-10	IPR021970	Sequence-variable mosaic (SVM), signal sequence
MDV3137653.1	244	Phobius	SIGNAL_PEPTIDE	Signal peptide region	1	32	-
MDV3137653.1	244	Phobius	SIGNAL_PEPTIDE_N_REGION	N-terminal region of a signal peptide.	1	7	-
MDV3137653.1	244	TMHMM	TMhelix	Region of a membrane-bound protein predicted to be embedded in the membrane.	7	25	-
MDV3137653.1	244	Phobius	SIGNAL_PEPTIDE_H_REGION	Hydrophobic region of a signal peptide.	8	23	-
MDV3137676.1	211	Phobius	SIGNAL_PEPTIDE_H_REGION	Hydrophobic region of a signal peptide.	6	17	-
MDV3137676.1	211	SignalP_EUK	SignalP-noTM		1	21	-
MDV3137676.1	211	Phobius	SIGNAL_PEPTIDE	Signal peptide region	1	21	-
MDV3137676.1	211	Phobius	NON_CYTOPLASMIC_DOMAIN	Region of a membrane-bound protein predicted to be outside the membrane, in the extracellular region.	22	211	-
MDV3137676.1	211	Phobius	SIGNAL_PEPTIDE_C_REGION	C-terminal region of a signal peptide.	18	21	-
MDV3137676.1	211	Phobius	SIGNAL_PEPTIDE_N_REGION	N-terminal region of a signal peptide.	1	5	-
MDV3137676.1	211	SignalP_GRAM_POSITIVE	SignalP-TM		1	21	-
MDV3137684.1	111	TMHMM	TMhelix	Region of a membrane-bound protein predicted to be embedded in the membrane.	7	29	-
MDV3137684.1	111	Phobius	CYTOPLASMIC_DOMAIN	Region of a membrane-bound protein predicted to be outside the membrane, in the cytoplasm.	1	6	-
MDV3137684.1	111	Phobius	TRANSMEMBRANE	Region of a membrane-bound protein predicted to be embedded in the membrane.	7	30	-
MDV3137684.1	111	Phobius	NON_CYTOPLASMIC_DOMAIN	Region of a membrane-bound protein predicted to be outside the membrane, in the extracellular region.	31	111	-
MDV3137688.1	295	Coils	Coil		207	280	-
MDV3137688.1	295	Phobius	SIGNAL_PEPTIDE_N_REGION	N-terminal region of a signal peptide.	1	13	-
MDV3137688.1	295	Phobius	SIGNAL_PEPTIDE	Signal peptide region	1	31	-
MDV3137688.1	295	Phobius	NON_CYTOPLASMIC_DOMAIN	Region of a membrane-bound protein predicted to be outside the membrane, in the extracellular region.	32	295	-
MDV3137688.1	295	TMHMM	TMhelix	Region of a membrane-bound protein predicted to be embedded in the membrane.	13	32	-
MDV3137688.1	295	Phobius	SIGNAL_PEPTIDE_H_REGION	Hydrophobic region of a signal peptide.	14	24	-
MDV3137688.1	295	Coils	Coil		168	202	-
MDV3137688.1	295	Phobius	SIGNAL_PEPTIDE_C_REGION	C-terminal region of a signal peptide.	25	31	-
MDV3137715.1	113	SignalP_GRAM_POSITIVE	SignalP-TM		1	32	-
MDV3137715.1	113	Phobius	SIGNAL_PEPTIDE_C_REGION	C-terminal region of a signal peptide.	25	32	-
MDV3137715.1	113	Phobius	NON_CYTOPLASMIC_DOMAIN	Region of a membrane-bound protein predicted to be outside the membrane, in the extracellular region.	33	113	-
MDV3137715.1	113	TMHMM	TMhelix	Region of a membrane-bound protein predicted to be embedded in the membrane.	10	32	-
MDV3137715.1	113	Phobius	SIGNAL_PEPTIDE	Signal peptide region	1	32	-
MDV3137715.1	113	Phobius	SIGNAL_PEPTIDE_N_REGION	N-terminal region of a signal peptide.	1	12	-
MDV3137715.1	113	Pfam	PF12113	SVM protein signal sequence	1	33	5.5e-07	IPR021970	Sequence-variable mosaic (SVM), signal sequence
MDV3137715.1	113	MobiDBLite	mobidb-lite	consensus disorder prediction	94	113	-
MDV3137715.1	113	Phobius	SIGNAL_PEPTIDE_H_REGION	Hydrophobic region of a signal peptide.	13	24	-
MDV3137715.1	113	SignalP_EUK	SignalP-TM		1	32	-
MDV3137729.1	161	Phobius	SIGNAL_PEPTIDE_N_REGION	N-terminal region of a signal peptide.	1	9	-
MDV3137729.1	161	TMHMM	TMhelix	Region of a membrane-bound protein predicted to be embedded in the membrane.	4	23	-
MDV3137729.1	161	Phobius	SIGNAL_PEPTIDE_C_REGION	C-terminal region of a signal peptide.	24	32	-
MDV3137729.1	161	Coils	Coil		129	149	-
MDV3137729.1	161	Coils	Coil		71	91	-
MDV3137729.1	161	SignalP_GRAM_POSITIVE	SignalP-TM		1	32	-
MDV3137729.1	161	Phobius	NON_CYTOPLASMIC_DOMAIN	Region of a membrane-bound protein predicted to be outside the membrane, in the extracellular region.	33	161	-
MDV3137729.1	161	Phobius	SIGNAL_PEPTIDE	Signal peptide region	1	32	-
MDV3137729.1	161	Pfam	PF12113	SVM protein signal sequence	1	33	3.3e-15	IPR021970	Sequence-variable mosaic (SVM), signal sequence
MDV3137729.1	161	Phobius	SIGNAL_PEPTIDE_H_REGION	Hydrophobic region of a signal peptide.	10	23	-
MDV3137732.1	192	Pfam	PF12113	SVM protein signal sequence	1	32	9.4e-08	IPR021970	Sequence-variable mosaic (SVM), signal sequence
MDV3137732.1	192	Phobius	NON_CYTOPLASMIC_DOMAIN	Region of a membrane-bound protein predicted to be outside the membrane, in the extracellular region.	1	5	-
MDV3137732.1	192	SignalP_GRAM_POSITIVE	SignalP-TM		1	31	-
MDV3137732.1	192	SignalP_EUK	SignalP-noTM		1	31	-
MDV3137732.1	192	Coils	Coil		118	138	-
MDV3137732.1	192	Phobius	TRANSMEMBRANE	Region of a membrane-bound protein predicted to be embedded in the membrane.	6	24	-
MDV3137732.1	192	Phobius	CYTOPLASMIC_DOMAIN	Region of a membrane-bound protein predicted to be outside the membrane, in the cytoplasm.	25	192	-
MDV3137757.1	542	TMHMM	TMhelix	Region of a membrane-bound protein predicted to be embedded in the membrane.	7	29	-
MDV3137757.1	542	ProSiteProfiles	PS51273	Glutamine amidotransferase type 1 domain profile.	296	536	21.866	IPR017926	Glutamine amidotransferase
MDV3137757.1	542	Phobius	CYTOPLASMIC_DOMAIN	Region of a membrane-bound protein predicted to be outside the membrane, in the cytoplasm.	1	6	-
MDV3137757.1	542	CDD	cd03113	CTGs	6	260	1.61092e-151
MDV3137757.1	542	TIGRFAM	TIGR00337	PyrG: CTP synthase	4	527	1.2e-214	IPR004468	CTP synthase	GO:0003883|GO:0006221
MDV3137757.1	542	Pfam	PF00117	Glutamine amidotransferase class-I	307	527	9.5e-45	IPR017926	Glutamine amidotransferase
MDV3137757.1	542	PANTHER	PTHR11550		5	530	3.5e-224	IPR004468	CTP synthase	GO:0003883|GO:0006221
MDV3137757.1	542	PANTHER	PTHR11550:SF13		5	530	3.5e-224
MDV3137757.1	542	Pfam	PF06418	CTP synthase N-terminus	6	270	1.8e-115	IPR017456	CTP synthase, N-terminal	GO:0003883|GO:0006221
MDV3137757.1	542	Hamap	MF_01227	CTP synthase [pyrG].	5	534	45.967	IPR004468	CTP synthase	GO:0003883|GO:0006221
MDV3137757.1	542	Gene3D	G3DSA:3.40.50.880		293	535	1e-86	IPR029062	Class I glutamine amidotransferase-like
MDV3137757.1	542	Gene3D	G3DSA:3.40.50.300		2	289	2.2e-123	IPR027417	P-loop containing nucleoside triphosphate hydrolase
MDV3137757.1	542	SUPERFAMILY	SSF52317		295	530	1.11e-65	IPR029062	Class I glutamine amidotransferase-like
MDV3137757.1	542	CDD	cd01746	GATase1_CTP_Synthase	295	527	7.88548e-116	IPR033828	CTP synthase GATase domain	GO:0003883|GO:0006241
MDV3137757.1	542	Phobius	TRANSMEMBRANE	Region of a membrane-bound protein predicted to be embedded in the membrane.	7	31	-
MDV3137757.1	542	Phobius	NON_CYTOPLASMIC_DOMAIN	Region of a membrane-bound protein predicted to be outside the membrane, in the extracellular region.	32	542	-
MDV3137757.1	542	SUPERFAMILY	SSF52540		5	272	9.31e-114	IPR027417	P-loop containing nucleoside triphosphate hydrolase
MDV3137770.1	389	TMHMM	TMhelix	Region of a membrane-bound protein predicted to be embedded in the membrane.	7	29	-
MDV3137770.1	389	Phobius	CYTOPLASMIC_DOMAIN	Region of a membrane-bound protein predicted to be outside the membrane, in the cytoplasm.	1	6	-
MDV3137770.1	389	Phobius	TRANSMEMBRANE	Region of a membrane-bound protein predicted to be embedded in the membrane.	7	30	-
MDV3137770.1	389	Phobius	NON_CYTOPLASMIC_DOMAIN	Region of a membrane-bound protein predicted to be outside the membrane, in the extracellular region.	31	389	-
MDV3137805.1	172	Phobius	SIGNAL_PEPTIDE	Signal peptide region	1	24	-
MDV3137805.1	172	Phobius	NON_CYTOPLASMIC_DOMAIN	Region of a membrane-bound protein predicted to be outside the membrane, in the extracellular region.	25	172	-
MDV3137805.1	172	Phobius	SIGNAL_PEPTIDE_C_REGION	C-terminal region of a signal peptide.	21	24	-
MDV3137805.1	172	Phobius	SIGNAL_PEPTIDE_N_REGION	N-terminal region of a signal peptide.	1	8	-
MDV3137805.1	172	Phobius	SIGNAL_PEPTIDE_H_REGION	Hydrophobic region of a signal peptide.	9	20	-
MDV3137805.1	172	TMHMM	TMhelix	Region of a membrane-bound protein predicted to be embedded in the membrane.	7	25	-
MDV3137810.1	152	TMHMM	TMhelix	Region of a membrane-bound protein predicted to be embedded in the membrane.	13	35	-
MDV3137810.1	152	Phobius	NON_CYTOPLASMIC_DOMAIN	Region of a membrane-bound protein predicted to be outside the membrane, in the extracellular region.	1	11	-
MDV3137810.1	152	Phobius	TRANSMEMBRANE	Region of a membrane-bound protein predicted to be embedded in the membrane.	12	35	-
MDV3137810.1	152	Phobius	CYTOPLASMIC_DOMAIN	Region of a membrane-bound protein predicted to be outside the membrane, in the cytoplasm.	36	152	-
MDV3137884.1	202	Phobius	TRANSMEMBRANE	Region of a membrane-bound protein predicted to be embedded in the membrane.	6	25	-
MDV3137884.1	202	Phobius	NON_CYTOPLASMIC_DOMAIN	Region of a membrane-bound protein predicted to be outside the membrane, in the extracellular region.	1	5	-
MDV3137884.1	202	TMHMM	TMhelix	Region of a membrane-bound protein predicted to be embedded in the membrane.	7	26	-
MDV3137884.1	202	Phobius	CYTOPLASMIC_DOMAIN	Region of a membrane-bound protein predicted to be outside the membrane, in the cytoplasm.	26	202	-
MDV3137885.1	209	Gene3D	G3DSA:1.10.472.10		50	138	0.00052	IPR013763	Cyclin-like
MDV3137885.1	209	Phobius	NON_CYTOPLASMIC_DOMAIN	Region of a membrane-bound protein predicted to be outside the membrane, in the extracellular region.	38	209	-
MDV3137885.1	209	Phobius	TRANSMEMBRANE	Region of a membrane-bound protein predicted to be embedded in the membrane.	12	37	-
MDV3137885.1	209	Phobius	CYTOPLASMIC_DOMAIN	Region of a membrane-bound protein predicted to be outside the membrane, in the cytoplasm.	1	11	-
MDV3137885.1	209	TMHMM	TMhelix	Region of a membrane-bound protein predicted to be embedded in the membrane.	12	34	-
MDV3137891.1	77	Phobius	CYTOPLASMIC_DOMAIN	Region of a membrane-bound protein predicted to be outside the membrane, in the cytoplasm.	1	48	-
MDV3137891.1	77	Phobius	TRANSMEMBRANE	Region of a membrane-bound protein predicted to be embedded in the membrane.	49	72	-
MDV3137891.1	77	Phobius	NON_CYTOPLASMIC_DOMAIN	Region of a membrane-bound protein predicted to be outside the membrane, in the extracellular region.	73	77	-
MDV3137891.1	77	TMHMM	TMhelix	Region of a membrane-bound protein predicted to be embedded in the membrane.	49	71	-
MDV3137914.1	244	Phobius	NON_CYTOPLASMIC_DOMAIN	Region of a membrane-bound protein predicted to be outside the membrane, in the extracellular region.	33	244	-
MDV3137914.1	244	Phobius	SIGNAL_PEPTIDE_C_REGION	C-terminal region of a signal peptide.	24	32	-
MDV3137914.1	244	Pfam	PF12113	SVM protein signal sequence	1	33	3.1e-10	IPR021970	Sequence-variable mosaic (SVM), signal sequence
MDV3137914.1	244	Phobius	SIGNAL_PEPTIDE	Signal peptide region	1	32	-
MDV3137914.1	244	Phobius	SIGNAL_PEPTIDE_N_REGION	N-terminal region of a signal peptide.	1	7	-
MDV3137914.1	244	TMHMM	TMhelix	Region of a membrane-bound protein predicted to be embedded in the membrane.	7	25	-
MDV3137914.1	244	Phobius	SIGNAL_PEPTIDE_H_REGION	Hydrophobic region of a signal peptide.	8	23	-
MDV3137924.1	211	Phobius	SIGNAL_PEPTIDE_H_REGION	Hydrophobic region of a signal peptide.	6	17	-
MDV3137924.1	211	SignalP_EUK	SignalP-noTM		1	21	-
MDV3137924.1	211	Phobius	SIGNAL_PEPTIDE	Signal peptide region	1	21	-
MDV3137924.1	211	Phobius	NON_CYTOPLASMIC_DOMAIN	Region of a membrane-bound protein predicted to be outside the membrane, in the extracellular region.	22	211	-
MDV3137924.1	211	Phobius	SIGNAL_PEPTIDE_C_REGION	C-terminal region of a signal peptide.	18	21	-
MDV3137924.1	211	Phobius	SIGNAL_PEPTIDE_N_REGION	N-terminal region of a signal peptide.	1	5	-
MDV3137924.1	211	SignalP_GRAM_POSITIVE	SignalP-TM		1	21	-
MDV3137925.1	161	Phobius	SIGNAL_PEPTIDE_N_REGION	N-terminal region of a signal peptide.	1	9	-
MDV3137925.1	161	TMHMM	TMhelix	Region of a membrane-bound protein predicted to be embedded in the membrane.	4	23	-
MDV3137925.1	161	Phobius	SIGNAL_PEPTIDE_C_REGION	C-terminal region of a signal peptide.	24	32	-
MDV3137925.1	161	Coils	Coil		129	149	-
MDV3137925.1	161	Coils	Coil		71	91	-
MDV3137925.1	161	SignalP_GRAM_POSITIVE	SignalP-TM		1	32	-
MDV3137925.1	161	Phobius	NON_CYTOPLASMIC_DOMAIN	Region of a membrane-bound protein predicted to be outside the membrane, in the extracellular region.	33	161	-
MDV3137925.1	161	Phobius	SIGNAL_PEPTIDE	Signal peptide region	1	32	-
MDV3137925.1	161	Pfam	PF12113	SVM protein signal sequence	1	33	3.3e-15	IPR021970	Sequence-variable mosaic (SVM), signal sequence
MDV3137925.1	161	Phobius	SIGNAL_PEPTIDE_H_REGION	Hydrophobic region of a signal peptide.	10	23	-
MDV3137931.1	273	Coils	Coil		191	211	-
MDV3137931.1	273	Phobius	TRANSMEMBRANE	Region of a membrane-bound protein predicted to be embedded in the membrane.	12	32	-
MDV3137931.1	273	Coils	Coil		115	135	-
MDV3137931.1	273	Phobius	CYTOPLASMIC_DOMAIN	Region of a membrane-bound protein predicted to be outside the membrane, in the cytoplasm.	1	11	-
MDV3137931.1	273	Phobius	NON_CYTOPLASMIC_DOMAIN	Region of a membrane-bound protein predicted to be outside the membrane, in the extracellular region.	33	273	-
MDV3137931.1	273	TMHMM	TMhelix	Region of a membrane-bound protein predicted to be embedded in the membrane.	10	32	-
MDV3137931.1	273	Coils	Coil		143	170	-
MDV3137932.1	184	Phobius	CYTOPLASMIC_DOMAIN	Region of a membrane-bound protein predicted to be outside the membrane, in the cytoplasm.	26	184	-
MDV3137932.1	184	Phobius	TRANSMEMBRANE	Region of a membrane-bound protein predicted to be embedded in the membrane.	6	25	-
MDV3137932.1	184	Phobius	NON_CYTOPLASMIC_DOMAIN	Region of a membrane-bound protein predicted to be outside the membrane, in the extracellular region.	1	5	-
MDV3137932.1	184	SignalP_GRAM_POSITIVE	SignalP-TM		1	33	-
MDV3137932.1	184	TMHMM	TMhelix	Region of a membrane-bound protein predicted to be embedded in the membrane.	10	32	-
MDV3137932.1	184	Coils	Coil		167	184	-
MDV3137932.1	184	Coils	Coil		82	102	-
MDV3137932.1	184	Coils	Coil		56	76	-
MDV3137948.1	264	PANTHER	PTHR10434		23	258	4.9e-37
MDV3137948.1	264	SUPERFAMILY	SSF69593		28	262	1.31e-30
MDV3137948.1	264	Pfam	PF01553	Acyltransferase	83	214	3.1e-17	IPR002123	Phospholipid/glycerol acyltransferase	GO:0008152|GO:0016746
MDV3137948.1	264	Phobius	TRANSMEMBRANE	Region of a membrane-bound protein predicted to be embedded in the membrane.	5	22	-
MDV3137948.1	264	Phobius	CYTOPLASMIC_DOMAIN	Region of a membrane-bound protein predicted to be outside the membrane, in the cytoplasm.	50	264	-
MDV3137948.1	264	TMHMM	TMhelix	Region of a membrane-bound protein predicted to be embedded in the membrane.	28	50	-
MDV3137948.1	264	Phobius	CYTOPLASMIC_DOMAIN	Region of a membrane-bound protein predicted to be outside the membrane, in the cytoplasm.	1	4	-
MDV3137948.1	264	Phobius	TRANSMEMBRANE	Region of a membrane-bound protein predicted to be embedded in the membrane.	28	49	-
MDV3137948.1	264	SMART	SM00563		97	217	6.6e-15	IPR002123	Phospholipid/glycerol acyltransferase	GO:0008152|GO:0016746
MDV3137948.1	264	Phobius	NON_CYTOPLASMIC_DOMAIN	Region of a membrane-bound protein predicted to be outside the membrane, in the extracellular region.	23	27	-
MDV3137948.1	264	CDD	cd07989	LPLAT_AGPAT-like	72	256	4.24698e-36
MDV3137948.1	264	TMHMM	TMhelix	Region of a membrane-bound protein predicted to be embedded in the membrane.	4	21	-
MDV3137948.1	264	Gene3D	G3DSA:3.40.1130.10		68	242	1.6e-14
MDV3137978.1	73	Phobius	CYTOPLASMIC_DOMAIN	Region of a membrane-bound protein predicted to be outside the membrane, in the cytoplasm.	1	11	-
MDV3137978.1	73	TMHMM	TMhelix	Region of a membrane-bound protein predicted to be embedded in the membrane.	12	34	-
MDV3137978.1	73	Phobius	TRANSMEMBRANE	Region of a membrane-bound protein predicted to be embedded in the membrane.	12	34	-
MDV3137978.1	73	Phobius	NON_CYTOPLASMIC_DOMAIN	Region of a membrane-bound protein predicted to be outside the membrane, in the extracellular region.	35	73	-
MDV3137987.1	113	SignalP_GRAM_POSITIVE	SignalP-TM		1	32	-
MDV3137987.1	113	Phobius	SIGNAL_PEPTIDE_C_REGION	C-terminal region of a signal peptide.	25	32	-
MDV3137987.1	113	Phobius	NON_CYTOPLASMIC_DOMAIN	Region of a membrane-bound protein predicted to be outside the membrane, in the extracellular region.	33	113	-
MDV3137987.1	113	TMHMM	TMhelix	Region of a membrane-bound protein predicted to be embedded in the membrane.	10	32	-
MDV3137987.1	113	Phobius	SIGNAL_PEPTIDE	Signal peptide region	1	32	-
MDV3137987.1	113	Phobius	SIGNAL_PEPTIDE_N_REGION	N-terminal region of a signal peptide.	1	12	-
MDV3137987.1	113	Pfam	PF12113	SVM protein signal sequence	1	33	5.5e-07	IPR021970	Sequence-variable mosaic (SVM), signal sequence
MDV3137987.1	113	MobiDBLite	mobidb-lite	consensus disorder prediction	94	113	-
MDV3137987.1	113	Phobius	SIGNAL_PEPTIDE_H_REGION	Hydrophobic region of a signal peptide.	13	24	-
MDV3137987.1	113	SignalP_EUK	SignalP-TM		1	32	-
MDV3137995.1	290	Phobius	TRANSMEMBRANE	Region of a membrane-bound protein predicted to be embedded in the membrane.	12	36	-
MDV3137995.1	290	TMHMM	TMhelix	Region of a membrane-bound protein predicted to be embedded in the membrane.	12	31	-
MDV3137995.1	290	Phobius	NON_CYTOPLASMIC_DOMAIN	Region of a membrane-bound protein predicted to be outside the membrane, in the extracellular region.	37	290	-
MDV3137995.1	290	Phobius	CYTOPLASMIC_DOMAIN	Region of a membrane-bound protein predicted to be outside the membrane, in the cytoplasm.	1	11	-
MDV3137995.1	290	Coils	Coil		31	61	-
MDV3138032.1	431	TMHMM	TMhelix	Region of a membrane-bound protein predicted to be embedded in the membrane.	17	39	-
MDV3138032.1	431	Phobius	TRANSMEMBRANE	Region of a membrane-bound protein predicted to be embedded in the membrane.	21	42	-
MDV3138032.1	431	Phobius	NON_CYTOPLASMIC_DOMAIN	Region of a membrane-bound protein predicted to be outside the membrane, in the extracellular region.	43	431	-
MDV3138032.1	431	Phobius	CYTOPLASMIC_DOMAIN	Region of a membrane-bound protein predicted to be outside the membrane, in the cytoplasm.	1	20	-
MDV3138060.1	118	Gene3D	G3DSA:3.90.1030.10		2	118	1.8e-36	IPR000456	Ribosomal protein L17	GO:0003735|GO:0005622|GO:0005840|GO:0006412
MDV3138060.1	118	Phobius	SIGNAL_PEPTIDE_C_REGION	C-terminal region of a signal peptide.	28	35	-
MDV3138060.1	118	Phobius	SIGNAL_PEPTIDE_H_REGION	Hydrophobic region of a signal peptide.	20	27	-
MDV3138060.1	118	Phobius	SIGNAL_PEPTIDE	Signal peptide region	1	35	-
MDV3138060.1	118	Phobius	NON_CYTOPLASMIC_DOMAIN	Region of a membrane-bound protein predicted to be outside the membrane, in the extracellular region.	36	118	-
MDV3138060.1	118	Phobius	SIGNAL_PEPTIDE_N_REGION	N-terminal region of a signal peptide.	1	19	-
MDV3138060.1	118	SUPERFAMILY	SSF64263		2	118	7.85e-34	IPR000456	Ribosomal protein L17	GO:0003735|GO:0005622|GO:0005840|GO:0006412
MDV3138060.1	118	Pfam	PF01196	Ribosomal protein L17	16	118	3e-30	IPR000456	Ribosomal protein L17	GO:0003735|GO:0005622|GO:0005840|GO:0006412
MDV3138060.1	118	PANTHER	PTHR14413		3	117	5.3e-36	IPR000456	Ribosomal protein L17	GO:0003735|GO:0005622|GO:0005840|GO:0006412
MDV3138060.1	118	TIGRFAM	TIGR00059	L17: ribosomal protein bL17	3	118	3.3e-37	IPR000456	Ribosomal protein L17	GO:0003735|GO:0005622|GO:0005840|GO:0006412
MDV3138104.1	62	SignalP_GRAM_POSITIVE	SignalP-TM		1	28	-
MDV3138104.1	62	Phobius	SIGNAL_PEPTIDE_N_REGION	N-terminal region of a signal peptide.	1	8	-
MDV3138104.1	62	Phobius	SIGNAL_PEPTIDE_C_REGION	C-terminal region of a signal peptide.	21	28	-
MDV3138104.1	62	Phobius	SIGNAL_PEPTIDE_H_REGION	Hydrophobic region of a signal peptide.	9	20	-
MDV3138104.1	62	SignalP_EUK	SignalP-noTM		1	28	-
MDV3138104.1	62	Phobius	NON_CYTOPLASMIC_DOMAIN	Region of a membrane-bound protein predicted to be outside the membrane, in the extracellular region.	29	62	-
MDV3138104.1	62	Phobius	SIGNAL_PEPTIDE	Signal peptide region	1	28	-
MDV3138104.1	62	TMHMM	TMhelix	Region of a membrane-bound protein predicted to be embedded in the membrane.	5	22	-
MDV3138106.1	199	Phobius	NON_CYTOPLASMIC_DOMAIN	Region of a membrane-bound protein predicted to be outside the membrane, in the extracellular region.	28	199	-
MDV3138106.1	199	Phobius	CYTOPLASMIC_DOMAIN	Region of a membrane-bound protein predicted to be outside the membrane, in the cytoplasm.	1	6	-
MDV3138106.1	199	TMHMM	TMhelix	Region of a membrane-bound protein predicted to be embedded in the membrane.	10	32	-
MDV3138106.1	199	Phobius	TRANSMEMBRANE	Region of a membrane-bound protein predicted to be embedded in the membrane.	7	27	-
MDV3138107.1	106	TMHMM	TMhelix	Region of a membrane-bound protein predicted to be embedded in the membrane.	12	31	-
MDV3138107.1	106	Phobius	TRANSMEMBRANE	Region of a membrane-bound protein predicted to be embedded in the membrane.	12	31	-
MDV3138107.1	106	Phobius	CYTOPLASMIC_DOMAIN	Region of a membrane-bound protein predicted to be outside the membrane, in the cytoplasm.	1	11	-
MDV3138107.1	106	Phobius	NON_CYTOPLASMIC_DOMAIN	Region of a membrane-bound protein predicted to be outside the membrane, in the extracellular region.	32	106	-
MDV3138112.1	383	PANTHER	PTHR11933		2	378	7.9e-118	IPR004506	tRNA-specific 2-thiouridylase	GO:0008033|GO:0016740
MDV3138112.1	383	Phobius	SIGNAL_PEPTIDE_N_REGION	N-terminal region of a signal peptide.	1	4	-
MDV3138112.1	383	Phobius	SIGNAL_PEPTIDE	Signal peptide region	1	19	-
MDV3138112.1	383	Phobius	SIGNAL_PEPTIDE_H_REGION	Hydrophobic region of a signal peptide.	5	13	-
MDV3138112.1	383	Phobius	NON_CYTOPLASMIC_DOMAIN	Region of a membrane-bound protein predicted to be outside the membrane, in the extracellular region.	20	383	-
MDV3138112.1	383	TIGRFAM	TIGR00420	trmU: tRNA (5-methylaminomethyl-2-thiouridylate)-methyltransferase	3	370	4.3e-123	IPR004506	tRNA-specific 2-thiouridylase	GO:0008033|GO:0016740
MDV3138112.1	383	Phobius	SIGNAL_PEPTIDE_C_REGION	C-terminal region of a signal peptide.	14	19	-
MDV3138112.1	383	Pfam	PF03054	tRNA methyl transferase	3	370	5e-119
MDV3138112.1	383	PANTHER	PTHR11933:SF13		2	378	7.9e-118
MDV3138112.1	383	Gene3D	G3DSA:2.30.30.280		220	286	9.3e-21	IPR023382	Adenine nucleotide alpha hydrolase-like domains	GO:0016783
MDV3138112.1	383	Gene3D	G3DSA:2.40.30.10		290	380	1.4e-17
MDV3138112.1	383	SUPERFAMILY	SSF52402		1	252	8.16e-47
MDV3138112.1	383	CDD	cd01998	tRNA_Me_trans	4	370	1.50663e-161	IPR004506	tRNA-specific 2-thiouridylase	GO:0008033|GO:0016740
MDV3138112.1	383	Gene3D	G3DSA:3.40.50.620		2	218	3.7e-81	IPR014729	Rossmann-like alpha/beta/alpha sandwich fold
MDV3138112.1	383	Hamap	MF_00144	tRNA-specific 2-thiouridylase MnmA [mnmA].	3	371	33.976	IPR004506	tRNA-specific 2-thiouridylase	GO:0008033|GO:0016740
MDV3138133.1	158	Phobius	NON_CYTOPLASMIC_DOMAIN	Region of a membrane-bound protein predicted to be outside the membrane, in the extracellular region.	30	158	-
MDV3138133.1	158	Phobius	CYTOPLASMIC_DOMAIN	Region of a membrane-bound protein predicted to be outside the membrane, in the cytoplasm.	1	11	-
MDV3138133.1	158	TMHMM	TMhelix	Region of a membrane-bound protein predicted to be embedded in the membrane.	12	29	-
MDV3138133.1	158	Coils	Coil		127	158	-
MDV3138133.1	158	Phobius	TRANSMEMBRANE	Region of a membrane-bound protein predicted to be embedded in the membrane.	12	29	-
MDV3138133.1	158	Coils	Coil		88	118	-
MDV3138134.1	108	TMHMM	TMhelix	Region of a membrane-bound protein predicted to be embedded in the membrane.	10	29	-
MDV3138134.1	108	Phobius	CYTOPLASMIC_DOMAIN	Region of a membrane-bound protein predicted to be outside the membrane, in the cytoplasm.	30	108	-
MDV3138134.1	108	Phobius	NON_CYTOPLASMIC_DOMAIN	Region of a membrane-bound protein predicted to be outside the membrane, in the extracellular region.	1	11	-
MDV3138134.1	108	Phobius	TRANSMEMBRANE	Region of a membrane-bound protein predicted to be embedded in the membrane.	12	29	-
MDV3138135.1	150	TMHMM	TMhelix	Region of a membrane-bound protein predicted to be embedded in the membrane.	10	29	-
MDV3138135.1	150	Coils	Coil		56	83	-
MDV3138135.1	150	Phobius	CYTOPLASMIC_DOMAIN	Region of a membrane-bound protein predicted to be outside the membrane, in the cytoplasm.	1	11	-
MDV3138135.1	150	Phobius	NON_CYTOPLASMIC_DOMAIN	Region of a membrane-bound protein predicted to be outside the membrane, in the extracellular region.	30	150	-
MDV3138135.1	150	Phobius	TRANSMEMBRANE	Region of a membrane-bound protein predicted to be embedded in the membrane.	12	29	-
MDV3138138.1	105	Phobius	CYTOPLASMIC_DOMAIN	Region of a membrane-bound protein predicted to be outside the membrane, in the cytoplasm.	103	105	-
MDV3138138.1	105	Phobius	TRANSMEMBRANE	Region of a membrane-bound protein predicted to be embedded in the membrane.	85	102	-
MDV3138138.1	105	Phobius	SIGNAL_PEPTIDE_N_REGION	N-terminal region of a signal peptide.	1	9	-
MDV3138138.1	105	Pfam	PF12113	SVM protein signal sequence	1	33	4.9e-05	IPR021970	Sequence-variable mosaic (SVM), signal sequence
MDV3138138.1	105	Phobius	NON_CYTOPLASMIC_DOMAIN	Region of a membrane-bound protein predicted to be outside the membrane, in the extracellular region.	33	84	-
MDV3138138.1	105	Phobius	SIGNAL_PEPTIDE_C_REGION	C-terminal region of a signal peptide.	26	32	-
MDV3138138.1	105	TMHMM	TMhelix	Region of a membrane-bound protein predicted to be embedded in the membrane.	10	27	-
MDV3138138.1	105	Phobius	SIGNAL_PEPTIDE	Signal peptide region	1	32	-
MDV3138138.1	105	Phobius	SIGNAL_PEPTIDE_H_REGION	Hydrophobic region of a signal peptide.	10	25	-
MDV3138142.1	201	TMHMM	TMhelix	Region of a membrane-bound protein predicted to be embedded in the membrane.	9	31	-
MDV3138142.1	201	Phobius	SIGNAL_PEPTIDE_H_REGION	Hydrophobic region of a signal peptide.	10	21	-
MDV3138142.1	201	Phobius	SIGNAL_PEPTIDE_N_REGION	N-terminal region of a signal peptide.	1	9	-
MDV3138142.1	201	Phobius	SIGNAL_PEPTIDE_C_REGION	C-terminal region of a signal peptide.	22	28	-
MDV3138142.1	201	Phobius	NON_CYTOPLASMIC_DOMAIN	Region of a membrane-bound protein predicted to be outside the membrane, in the extracellular region.	29	201	-
MDV3138142.1	201	Phobius	SIGNAL_PEPTIDE	Signal peptide region	1	28	-
MDV3138149.1	122	Coils	Coil		82	120	-
MDV3138149.1	122	Phobius	NON_CYTOPLASMIC_DOMAIN	Region of a membrane-bound protein predicted to be outside the membrane, in the extracellular region.	33	122	-
MDV3138149.1	122	Pfam	PF12113	SVM protein signal sequence	1	33	2.8e-06	IPR021970	Sequence-variable mosaic (SVM), signal sequence
MDV3138149.1	122	Phobius	SIGNAL_PEPTIDE_C_REGION	C-terminal region of a signal peptide.	25	32	-
MDV3138149.1	122	TMHMM	TMhelix	Region of a membrane-bound protein predicted to be embedded in the membrane.	13	32	-
MDV3138149.1	122	Phobius	SIGNAL_PEPTIDE	Signal peptide region	1	32	-
MDV3138149.1	122	Phobius	SIGNAL_PEPTIDE_N_REGION	N-terminal region of a signal peptide.	1	12	-
MDV3138149.1	122	Phobius	SIGNAL_PEPTIDE_H_REGION	Hydrophobic region of a signal peptide.	13	24	-
MDV3138150.1	99	Pfam	PF12113	SVM protein signal sequence	1	33	1.9e-06	IPR021970	Sequence-variable mosaic (SVM), signal sequence
MDV3138150.1	99	MobiDBLite	mobidb-lite	consensus disorder prediction	79	99	-
MDV3138150.1	99	Phobius	SIGNAL_PEPTIDE_C_REGION	C-terminal region of a signal peptide.	25	32	-
MDV3138150.1	99	TMHMM	TMhelix	Region of a membrane-bound protein predicted to be embedded in the membrane.	10	32	-
MDV3138150.1	99	Phobius	SIGNAL_PEPTIDE	Signal peptide region	1	32	-
MDV3138150.1	99	Phobius	SIGNAL_PEPTIDE_N_REGION	N-terminal region of a signal peptide.	1	12	-
MDV3138150.1	99	Phobius	NON_CYTOPLASMIC_DOMAIN	Region of a membrane-bound protein predicted to be outside the membrane, in the extracellular region.	33	99	-
MDV3138150.1	99	Phobius	SIGNAL_PEPTIDE_H_REGION	Hydrophobic region of a signal peptide.	13	24	-
MDV3138155.1	295	Coils	Coil		207	280	-
MDV3138155.1	295	Phobius	SIGNAL_PEPTIDE_N_REGION	N-terminal region of a signal peptide.	1	13	-
MDV3138155.1	295	Phobius	SIGNAL_PEPTIDE	Signal peptide region	1	31	-
MDV3138155.1	295	Phobius	NON_CYTOPLASMIC_DOMAIN	Region of a membrane-bound protein predicted to be outside the membrane, in the extracellular region.	32	295	-
MDV3138155.1	295	TMHMM	TMhelix	Region of a membrane-bound protein predicted to be embedded in the membrane.	13	32	-
MDV3138155.1	295	Phobius	SIGNAL_PEPTIDE_H_REGION	Hydrophobic region of a signal peptide.	14	24	-
MDV3138155.1	295	Coils	Coil		168	202	-
MDV3138155.1	295	Phobius	SIGNAL_PEPTIDE_C_REGION	C-terminal region of a signal peptide.	25	31	-
MDV3138181.1	165	TMHMM	TMhelix	Region of a membrane-bound protein predicted to be embedded in the membrane.	9	31	-
MDV3138181.1	165	Phobius	SIGNAL_PEPTIDE_N_REGION	N-terminal region of a signal peptide.	1	9	-
MDV3138181.1	165	Phobius	SIGNAL_PEPTIDE_C_REGION	C-terminal region of a signal peptide.	26	32	-
MDV3138181.1	165	Phobius	NON_CYTOPLASMIC_DOMAIN	Region of a membrane-bound protein predicted to be outside the membrane, in the extracellular region.	33	165	-
MDV3138181.1	165	Phobius	SIGNAL_PEPTIDE	Signal peptide region	1	32	-
MDV3138181.1	165	Pfam	PF12113	SVM protein signal sequence	4	33	6.7e-06	IPR021970	Sequence-variable mosaic (SVM), signal sequence
MDV3138181.1	165	Phobius	SIGNAL_PEPTIDE_H_REGION	Hydrophobic region of a signal peptide.	10	25	-
MDV3138181.1	165	Coils	Coil		133	165	-
MDV3138191.1	192	Pfam	PF12113	SVM protein signal sequence	1	32	9.4e-08	IPR021970	Sequence-variable mosaic (SVM), signal sequence
MDV3138191.1	192	Phobius	NON_CYTOPLASMIC_DOMAIN	Region of a membrane-bound protein predicted to be outside the membrane, in the extracellular region.	1	5	-
MDV3138191.1	192	SignalP_GRAM_POSITIVE	SignalP-TM		1	31	-
MDV3138191.1	192	SignalP_EUK	SignalP-noTM		1	31	-
MDV3138191.1	192	Coils	Coil		118	138	-
MDV3138191.1	192	Phobius	TRANSMEMBRANE	Region of a membrane-bound protein predicted to be embedded in the membrane.	6	24	-
MDV3138191.1	192	Phobius	CYTOPLASMIC_DOMAIN	Region of a membrane-bound protein predicted to be outside the membrane, in the cytoplasm.	25	192	-
MDV3138198.1	157	Phobius	TRANSMEMBRANE	Region of a membrane-bound protein predicted to be embedded in the membrane.	6	26	-
MDV3138198.1	157	Phobius	NON_CYTOPLASMIC_DOMAIN	Region of a membrane-bound protein predicted to be outside the membrane, in the extracellular region.	1	5	-
MDV3138198.1	157	Coils	Coil		73	93	-
MDV3138198.1	157	TMHMM	TMhelix	Region of a membrane-bound protein predicted to be embedded in the membrane.	10	27	-
MDV3138198.1	157	Pfam	PF12113	SVM protein signal sequence	1	33	7.7e-08	IPR021970	Sequence-variable mosaic (SVM), signal sequence
MDV3138198.1	157	Phobius	CYTOPLASMIC_DOMAIN	Region of a membrane-bound protein predicted to be outside the membrane, in the cytoplasm.	27	157	-
MDV3138228.1	202	Phobius	TRANSMEMBRANE	Region of a membrane-bound protein predicted to be embedded in the membrane.	6	25	-
MDV3138228.1	202	Phobius	NON_CYTOPLASMIC_DOMAIN	Region of a membrane-bound protein predicted to be outside the membrane, in the extracellular region.	1	5	-
MDV3138228.1	202	TMHMM	TMhelix	Region of a membrane-bound protein predicted to be embedded in the membrane.	7	26	-
MDV3138228.1	202	Phobius	CYTOPLASMIC_DOMAIN	Region of a membrane-bound protein predicted to be outside the membrane, in the cytoplasm.	26	202	-
MDV3138229.1	209	Gene3D	G3DSA:1.10.472.10		50	138	0.00052	IPR013763	Cyclin-like
MDV3138229.1	209	Phobius	NON_CYTOPLASMIC_DOMAIN	Region of a membrane-bound protein predicted to be outside the membrane, in the extracellular region.	38	209	-
MDV3138229.1	209	Phobius	TRANSMEMBRANE	Region of a membrane-bound protein predicted to be embedded in the membrane.	12	37	-
MDV3138229.1	209	Phobius	CYTOPLASMIC_DOMAIN	Region of a membrane-bound protein predicted to be outside the membrane, in the cytoplasm.	1	11	-
MDV3138229.1	209	TMHMM	TMhelix	Region of a membrane-bound protein predicted to be embedded in the membrane.	12	34	-
MDV3138235.1	77	Phobius	CYTOPLASMIC_DOMAIN	Region of a membrane-bound protein predicted to be outside the membrane, in the cytoplasm.	1	48	-
MDV3138235.1	77	Phobius	TRANSMEMBRANE	Region of a membrane-bound protein predicted to be embedded in the membrane.	49	72	-
MDV3138235.1	77	Phobius	NON_CYTOPLASMIC_DOMAIN	Region of a membrane-bound protein predicted to be outside the membrane, in the extracellular region.	73	77	-
MDV3138235.1	77	TMHMM	TMhelix	Region of a membrane-bound protein predicted to be embedded in the membrane.	49	71	-
MDV3138299.1	152	TMHMM	TMhelix	Region of a membrane-bound protein predicted to be embedded in the membrane.	13	35	-
MDV3138299.1	152	Phobius	NON_CYTOPLASMIC_DOMAIN	Region of a membrane-bound protein predicted to be outside the membrane, in the extracellular region.	1	11	-
MDV3138299.1	152	Phobius	TRANSMEMBRANE	Region of a membrane-bound protein predicted to be embedded in the membrane.	12	35	-
MDV3138299.1	152	Phobius	CYTOPLASMIC_DOMAIN	Region of a membrane-bound protein predicted to be outside the membrane, in the cytoplasm.	36	152	-
MDV3138304.1	172	Phobius	SIGNAL_PEPTIDE	Signal peptide region	1	24	-
MDV3138304.1	172	Phobius	NON_CYTOPLASMIC_DOMAIN	Region of a membrane-bound protein predicted to be outside the membrane, in the extracellular region.	25	172	-
MDV3138304.1	172	Phobius	SIGNAL_PEPTIDE_C_REGION	C-terminal region of a signal peptide.	21	24	-
MDV3138304.1	172	Phobius	SIGNAL_PEPTIDE_N_REGION	N-terminal region of a signal peptide.	1	8	-
MDV3138304.1	172	Phobius	SIGNAL_PEPTIDE_H_REGION	Hydrophobic region of a signal peptide.	9	20	-
MDV3138304.1	172	TMHMM	TMhelix	Region of a membrane-bound protein predicted to be embedded in the membrane.	7	25	-
MDV3138311.1	111	TMHMM	TMhelix	Region of a membrane-bound protein predicted to be embedded in the membrane.	7	29	-
MDV3138311.1	111	Phobius	CYTOPLASMIC_DOMAIN	Region of a membrane-bound protein predicted to be outside the membrane, in the cytoplasm.	1	6	-
MDV3138311.1	111	Phobius	TRANSMEMBRANE	Region of a membrane-bound protein predicted to be embedded in the membrane.	7	30	-
MDV3138311.1	111	Phobius	NON_CYTOPLASMIC_DOMAIN	Region of a membrane-bound protein predicted to be outside the membrane, in the extracellular region.	31	111	-
MDV3138377.1	264	PANTHER	PTHR10434		23	258	4.9e-37
MDV3138377.1	264	SUPERFAMILY	SSF69593		28	262	1.31e-30
MDV3138377.1	264	Pfam	PF01553	Acyltransferase	83	214	3.1e-17	IPR002123	Phospholipid/glycerol acyltransferase	GO:0008152|GO:0016746
MDV3138377.1	264	Phobius	TRANSMEMBRANE	Region of a membrane-bound protein predicted to be embedded in the membrane.	5	22	-
MDV3138377.1	264	Phobius	CYTOPLASMIC_DOMAIN	Region of a membrane-bound protein predicted to be outside the membrane, in the cytoplasm.	50	264	-
MDV3138377.1	264	TMHMM	TMhelix	Region of a membrane-bound protein predicted to be embedded in the membrane.	28	50	-
MDV3138377.1	264	Phobius	CYTOPLASMIC_DOMAIN	Region of a membrane-bound protein predicted to be outside the membrane, in the cytoplasm.	1	4	-
MDV3138377.1	264	Phobius	TRANSMEMBRANE	Region of a membrane-bound protein predicted to be embedded in the membrane.	28	49	-
MDV3138377.1	264	SMART	SM00563		97	217	6.6e-15	IPR002123	Phospholipid/glycerol acyltransferase	GO:0008152|GO:0016746
MDV3138377.1	264	Phobius	NON_CYTOPLASMIC_DOMAIN	Region of a membrane-bound protein predicted to be outside the membrane, in the extracellular region.	23	27	-
MDV3138377.1	264	CDD	cd07989	LPLAT_AGPAT-like	72	256	4.24698e-36
MDV3138377.1	264	TMHMM	TMhelix	Region of a membrane-bound protein predicted to be embedded in the membrane.	4	21	-
MDV3138377.1	264	Gene3D	G3DSA:3.40.1130.10		68	242	1.6e-14
MDV3138395.1	184	Phobius	CYTOPLASMIC_DOMAIN	Region of a membrane-bound protein predicted to be outside the membrane, in the cytoplasm.	26	184	-
MDV3138395.1	184	Phobius	TRANSMEMBRANE	Region of a membrane-bound protein predicted to be embedded in the membrane.	6	25	-
MDV3138395.1	184	Phobius	NON_CYTOPLASMIC_DOMAIN	Region of a membrane-bound protein predicted to be outside the membrane, in the extracellular region.	1	5	-
MDV3138395.1	184	SignalP_GRAM_POSITIVE	SignalP-TM		1	33	-
MDV3138395.1	184	TMHMM	TMhelix	Region of a membrane-bound protein predicted to be embedded in the membrane.	10	32	-
MDV3138395.1	184	Coils	Coil		167	184	-
MDV3138395.1	184	Coils	Coil		82	102	-
MDV3138395.1	184	Coils	Coil		56	76	-
MDV3138396.1	273	Coils	Coil		191	211	-
MDV3138396.1	273	Phobius	TRANSMEMBRANE	Region of a membrane-bound protein predicted to be embedded in the membrane.	12	32	-
MDV3138396.1	273	Coils	Coil		115	135	-
MDV3138396.1	273	Phobius	CYTOPLASMIC_DOMAIN	Region of a membrane-bound protein predicted to be outside the membrane, in the cytoplasm.	1	11	-
MDV3138396.1	273	Phobius	NON_CYTOPLASMIC_DOMAIN	Region of a membrane-bound protein predicted to be outside the membrane, in the extracellular region.	33	273	-
MDV3138396.1	273	TMHMM	TMhelix	Region of a membrane-bound protein predicted to be embedded in the membrane.	10	32	-
[truncated: 44,034 more rows]
