# Supplementary material for: Effector innovation in genome-reduced phytoplasmas and other host-dependent mollicutes
Source: PLoS Genet. 2025 Nov 13;21(11):e1011946. doi: 10.1371/journal.pgen.1011946 (PMC12633904; doi:10.1371/journal.pgen.1011946)
Supplement: S6 Table — (XLSX) [file pgen.1011946.s024.xlsx]

## Sheet: Table S6
S6 Table. Phytoplasma AlphaFold-2 Structural Models from the AlphaFold Database (NCBI Taxonomy ID: txid33926) Exhibiting SAP05-like folds
Target	SAP05-like_fold_E-value	Organism/s	Number_of_models_in_specie/s	Average_pLDDT
Q2NK94	2.525e-21	Aster yellows witches'-broom phytoplasma (strain AYWB)	563	77.28
A8QWE0	1.391e-19	Potato witches'-broom phytoplasma	15	76.88		Target	Uniprot accession
A0A660HNE9	1.732e-18	Ziziphus jujuba witches'-broom phytoplasma	593	77.97		SAP05-like_fold_E-value	Probability of containing a SAP05-like fold
A0A0L0MJZ3	1.847e-18	Candidatus Phytoplasma phoenicium	915	79.54		Organism/s	May include multiple accessions
A0A1S9LYK0	2.905e-18	Candidatus Phytoplasma citri	485	78.57		Number_of_models_in_specie/s	May include multiple models from multiple accessions
A0A859I9A0	4.568e-18	Rapeseed phyllody phytoplasma	699	78.39		Average_pLDDT	Average pLDDT of the model. Models with scores < 50 are indicated in red and excluded from the analysis with the exception of B3R0C6, which has a SAP05-like fold predicted with high confidence
A0A859I930	6.311e-18	Rapeseed phyllody phytoplasma	699	74.54
Q6YQ57	9.923e-18	Onion yellows phytoplasma (strain OY-M)	591	77.78
A8QWC3	1.665e-17	Malaysian periwinkle yellows phytoplasma	12	78.4
A0A2S8NUU7	3.178e-17	Candidatus Phytoplasma phoenicium	915	78.35
A0A1S9LZ16	5.831e-16	Candidatus Phytoplasma citri	485	79.12
B3R0R5	6.636e-16	Phytoplasma mali (strain AT)	368	73.58
B3R0C6	2.742e-10	Phytoplasma mali (strain AT)	368	48.08
A0A859IA30	7.233e-10	Rapeseed phyllody phytoplasma	699	75.5
Q6YQM7	7.716e-10	Onion yellows phytoplasma (strain OY-M)	591	70.76
A8QWD5	7.716e-10	Tomato big bud phytoplasma	45	70.58
Q2NJD7	4.717e-09	Aster yellows witches'-broom phytoplasma (strain AYWB)	563	69.65
A0A421NXK6	2.534e-08	Candidatus Phytoplasma solani	1263	83.28
Q6YQF5	3.076e-08	Onion yellows phytoplasma (strain OY-M)	591	56.71
A0A859I9B6	3.501e-08	Rapeseed phyllody phytoplasma	699	54.42
Q2NJ43	3.984e-08	Aster yellows witches'-broom phytoplasma (strain AYWB)	563	55.63
A0A4P6ME02	5.16e-08	'Catharanthus roseus' aster yellows phytoplasma	509	57.8
A0A1S2NKG6	5.504e-08	Rice orange leaf phytoplasma	535	65.25
Q2NIJ5	5.872e-08	Aster yellows witches'-broom phytoplasma (strain AYWB)	563	84.51
Q2NJT8	5.872e-08	Aster yellows witches'-broom phytoplasma (strain AYWB)	563	63.9
A0A851HIE7	5.872e-08	Candidatus Phytoplasma pruni	1238	51
A0A859IAA8	6.264e-08	Rapeseed phyllody phytoplasma	699	61.39
Q6YQT5	6.683e-08	Onion yellows phytoplasma (strain OY-M)	591	55
R4RVZ6	7.129e-08	Strawberry lethal yellows phytoplasma (CPA) str. NZSb11	975	56.92
A6QKN3	1.196e-07	Onion yellows phytoplasma OY-W	106	53.96
A0A851HG28	1.763e-07	Candidatus Phytoplasma pruni	1238	51.35
B1V8Y5	2.598e-07	Phytoplasma australiense	590	60.03
A0A859I8J5	2.772e-07	Rapeseed phyllody phytoplasma	699	60.99
A0A421NXI0	4.085e-07	Candidatus Phytoplasma solani	1263	59.53
B1VA30	1.149e-06	Phytoplasma australiense	590	75.15
A0A2S8NUY2	1.226e-06	Candidatus Phytoplasma phoenicium	915	68.58
R4RXB0	2.057e-06	Strawberry lethal yellows phytoplasma (CPA) str. NZSb11	975	76.96
A0A2S8NTY9	2.194e-06	Candidatus Phytoplasma phoenicium	915	73.6
A0A859I991	2.341e-06	Rapeseed phyllody phytoplasma	699	86.03
A8QWF3	2.341e-06	Clover phyllody phytoplasma	38	85.45
A0A660HM98	3.032e-06	Ziziphus jujuba witches'-broom phytoplasma	593	63.27
A0A2S8NUW2	3.234e-06	Candidatus Phytoplasma phoenicium	915	68.95
Q6YRD1	3.927e-06	Onion yellows phytoplasma (strain OY-M)	591	84.55
A0A4P6MAN5	4.189e-06	'Catharanthus roseus' aster yellows phytoplasma	509	86.34
A0A660HMF1	4.469e-06	Ziziphus jujuba witches'-broom phytoplasma	593	86.17
A0A660HMT5	4.767e-06	Ziziphus jujuba witches'-broom phytoplasma	593	67.73
R4RZZ5	5.086e-06	Strawberry lethal yellows phytoplasma (CPA) str. NZSb11	975	83.54
A0A851HJ23	5.086e-06	Candidatus Phytoplasma pruni	1238	69.2
A0A660HN78	5.426e-06	Ziziphus jujuba witches'-broom phytoplasma	593	69.44
A0A660HME7	8.531e-06	Ziziphus jujuba witches'-broom phytoplasma	593	78.26
A6QKS2	8.531e-06	Onion yellows phytoplasma OY-W	106	67.47
A0A2S8NTT0	9.709e-06	Candidatus Phytoplasma phoenicium	915	86.18
R4RMI3	9.709e-06	Strawberry lethal yellows phytoplasma (CPA) str. NZSb11	975	71.73
Q6JKN6	1.036e-05	Beet leafhopper transmitted virescence phytoplasma	11	68.84
A0A0M1MZS0	1.105e-05	Candidatus Phytoplasma pruni	1238	92.78
Q2NJN8	1.179e-05	Aster yellows witches'-broom phytoplasma (strain AYWB)	563	79.27
R4RMS0	1.179e-05	Strawberry lethal yellows phytoplasma (CPA) str. NZSb11	975	58.34
A0A660HMF3	1.257e-05	Ziziphus jujuba witches'-broom phytoplasma	593	76.83
A0A660HND4	1.341e-05	Ziziphus jujuba witches'-broom phytoplasma	593	87.28
R4S263	1.431e-05	Strawberry lethal yellows phytoplasma (CPA) str. NZSb11	975	74.78
A0A421NUW7	1.737e-05	Candidatus Phytoplasma solani	1263	68.07
B1VA04	1.977e-05	Phytoplasma australiense	590	85.21
A0A859I924	2.109e-05	Rapeseed phyllody phytoplasma	699	87.82
R4S021	2.109e-05	Strawberry lethal yellows phytoplasma (CPA) str. NZSb11	975	84.42
R4RNK0	2.109e-05	Strawberry lethal yellows phytoplasma (CPA) str. NZSb11	975	61.68
R4RXB4	2.914e-05	Strawberry lethal yellows phytoplasma (CPA) str. NZSb11	975	82.41
A0A1S2NHY4	2.914e-05	Rice orange leaf phytoplasma	535	73.84
R4S155	4.027e-05	Strawberry lethal yellows phytoplasma (CPA) str. NZSb11	975	83.88
B1VAT9	4.027e-05	Phytoplasma australiense	590	83.48
Q2NJE7	4.027e-05	Aster yellows witches'-broom phytoplasma (strain AYWB)	563	68.81
A0A660HM42	4.889e-05	Ziziphus jujuba witches'-broom phytoplasma	593	85.68
A0A851HB09	4.889e-05	Candidatus Phytoplasma pruni	1238	59.87
A0A859I9R5	6.332e-05	Rapeseed phyllody phytoplasma	699	75.16
Q6YQD0	8.201e-05	Onion yellows phytoplasma (strain OY-M)	591	71.94
A0A4P6MD20	8.748e-05	'Catharanthus roseus' aster yellows phytoplasma	509	73.62
Q6JKN1	0.0001467	Beet leafhopper transmitted virescence phytoplasma	11	73.04
A0A559KJG3	0.000167	Candidatus Phytoplasma pini	414	79.01
Q6JKN2	0.000167	Beet leafhopper transmitted virescence phytoplasma	11	69.41
A0A421NUF2	0.0002462	Candidatus Phytoplasma solani	1263	61.5
A0A0M1N0N0	0.0003628	Candidatus Phytoplasma pruni	1238	46.22
B3QZR3	0.0005013	Phytoplasma mali (strain AT)	368	78.55
A0A139JRG7	0.0006086	Candidatus Phytoplasma oryzae	581	72.37
A0A559KJH6	0.0006493	Candidatus Phytoplasma pini	414	61.11
A0A421NXE7	0.0008409	Candidatus Phytoplasma solani	1263	69.93
R4S2G6	0.001162	Strawberry lethal yellows phytoplasma (CPA) str. NZSb11	975	70.59
A0A851HJK4	0.001949	Candidatus Phytoplasma pruni	1238	60.99
A0A0M1MZE0	0.004517	Candidatus Phytoplasma pruni	1238	46.39
A0A847N6R6	#N/A	Phytoplasma sp	1163	98.21
A0A847N6L3	#N/A	Phytoplasma sp	1163	98.15
A0A4P6M959	#N/A	'Catharanthus roseus' aster yellows phytoplasma	509	98.14
A0A859I9D3	#N/A	Rapeseed phyllody phytoplasma	699	98.13
A0A1S2NJE6	#N/A	Rice orange leaf phytoplasma	535	98.13
Q2NIX6	#N/A	Aster yellows witches'-broom phytoplasma (strain AYWB)	563	98.09
A0A139JQE8	#N/A	Candidatus Phytoplasma oryzae	581	98.03
A0A559KJR9	#N/A	Candidatus Phytoplasma pini	414	98.03
Q14RR5	#N/A	Phytoplasma vitis	215	98.03
A0A2S8NVA6	#N/A	Candidatus Phytoplasma phoenicium	915	98.02
A0A847N5Y3	#N/A	Phytoplasma sp	1163	98.02
A0A660HL26	#N/A	Ziziphus jujuba witches'-broom phytoplasma	593	97.98
A0A328IJ47	#N/A	Candidatus Phytoplasma oryzae	581	97.9
A0A2H4RBT0	#N/A	'Prunus avium' virescence phytoplasma	11	97.89
B1VAC6	#N/A	Phytoplasma australiense	590	97.87
A0A139JR43	#N/A	Candidatus Phytoplasma oryzae	581	97.85
A0A847N6T6	#N/A	Phytoplasma sp	1163	97.85
R4RP74	#N/A	Strawberry lethal yellows phytoplasma (CPA) str. NZSb11	975	97.85
Q2NJF0	#N/A	Aster yellows witches'-broom phytoplasma (strain AYWB)	563	97.83
K7ZQ12	#N/A	Onion yellows phytoplasma OY-W	106	97.82
A0A847N7K4	#N/A	Phytoplasma sp	1163	97.82
B5WYN0	#N/A	Candidatus Phytoplasma solani	1263	97.81
A0A559KJ66	#N/A	Candidatus Phytoplasma pini	414	97.8
A0A421NYA0	#N/A	Candidatus Phytoplasma solani	1263	97.8
A0A847N5D3	#N/A	Phytoplasma sp	1163	97.8
A0A1S9M1T3	#N/A	Candidatus Phytoplasma citri	485	97.79
A0A5N5XWQ1	#N/A	'Cynodon dactylon' phytoplasma	429	97.78
A0A851HK78	#N/A	Candidatus Phytoplasma pruni	1238	97.78
Q3LBL7	#N/A	Candidatus Phytoplasma solani	1263	97.78
A0A847N575	#N/A	Phytoplasma sp	1163	97.78
A0A851HJU2	#N/A	Candidatus Phytoplasma pruni	1238	97.77
B6EF09	#N/A	Candidatus Phytoplasma solani	1263	97.77
B3R012	#N/A	Phytoplasma mali (strain AT)	368	97.76
W0S2F5	#N/A	American aster yellows phytoplasma	17	97.75
A0A859IA70	#N/A	Rapeseed phyllody phytoplasma	699	97.75
A0A660HNB5	#N/A	Ziziphus jujuba witches'-broom phytoplasma	593	97.73
A0A1S9M3B1	#N/A	Candidatus Phytoplasma citri	485	97.72
A0A847N5G4	#N/A	Phytoplasma sp	1163	97.72
A0A1S2NKU9	#N/A	Rice orange leaf phytoplasma	535	97.72
A0A4P6MAT5	#N/A	'Catharanthus roseus' aster yellows phytoplasma	509	97.71
A0A660HLU8	#N/A	Ziziphus jujuba witches'-broom phytoplasma	593	97.71
A0A847N7G0	#N/A	Phytoplasma sp	1163	97.7
A0A847N7B2	#N/A	Phytoplasma sp	1163	97.69
B3QZN7	#N/A	Phytoplasma mali (strain AT)	368	97.68
A0A847N681	#N/A	Phytoplasma sp	1163	97.68
A0A1S2NIR6	#N/A	Rice orange leaf phytoplasma	535	97.66
A0A4V0Z8X9	#N/A	'Catharanthus roseus' aster yellows phytoplasma	509	97.65
A0A851HJ03	#N/A	Candidatus Phytoplasma pruni	1238	97.65
A0A859I9L0	#N/A	Rapeseed phyllody phytoplasma	699	97.64
A0A847N561	#N/A	Phytoplasma sp	1163	97.63
A0A847N7W4	#N/A	Phytoplasma sp	1163	97.63
B1V9I7	#N/A	Phytoplasma australiense	590	97.62
A0A1S2NIE3	#N/A	Rice orange leaf phytoplasma	535	97.61
R4RL64	#N/A	Strawberry lethal yellows phytoplasma (CPA) str. NZSb11	975	97.61
A0A660HND3	#N/A	Ziziphus jujuba witches'-broom phytoplasma	593	97.61
A0A0M1MZQ5	#N/A	Candidatus Phytoplasma pruni	1238	97.6
A0A847N577	#N/A	Phytoplasma sp	1163	97.6
A0A5N5XRJ9	#N/A	'Cynodon dactylon' phytoplasma	429	97.58
E3SG14	#N/A	Blueberry stunt phytoplasma	25	97.57
W0S2C3	#N/A	'Cryptotaenia japonica' witches'-broom phytoplasma	18	97.55
A0A2S8NTU9	#N/A	Candidatus Phytoplasma phoenicium	915	97.55
E3SFW4	#N/A	Clover phyllody phytoplasma	38	97.55
A0A847N8G4	#N/A	Phytoplasma sp	1163	97.55
B3QZM4	#N/A	Phytoplasma mali (strain AT)	368	97.54
E3SFU5	#N/A	Plum leptonecrosis phytoplasma PLN	3	97.54
E3SFS7	#N/A	Poinsettia branch-inducing phytoplasma	31	97.54
E3SFU8	#N/A	Apple proliferation phytoplasma	390	97.53
Q6YQD2	#N/A	Onion yellows phytoplasma (strain OY-M)	591	97.52
A0A4P6MAI7	#N/A	'Catharanthus roseus' aster yellows phytoplasma	509	97.51
Q2NJ29	#N/A	Aster yellows witches'-broom phytoplasma (strain AYWB)	563	97.51
A0A0M1N092	#N/A	Candidatus Phytoplasma pruni	1238	97.51
A6QKK9	#N/A	Onion yellows phytoplasma OY-W	106	97.51
A0A847N7V8	#N/A	Phytoplasma sp	1163	97.51
Q3LBT3	#N/A	Candidatus Phytoplasma solani	1263	97.49
E3SFW7	#N/A	Milkweed yellows phytoplasma	10	97.49
E3SFY4	#N/A	New Jersey aster yellows phytoplasma	11	97.47
W0S284	#N/A	Onion yellows phytoplasma	95	97.47
A0A421NUZ3	#N/A	Candidatus Phytoplasma solani	1263	97.46
E3SFV6	#N/A	Paulownia witches'-broom phytoplasma	131	97.46
A0A847N6V6	#N/A	Phytoplasma sp	1163	97.46
A0A847N793	#N/A	Phytoplasma sp	1163	97.46
A0A859IA57	#N/A	Rapeseed phyllody phytoplasma	699	97.46
A0A847N5Q1	#N/A	Phytoplasma sp	1163	97.45
A0A859I9I2	#N/A	Rapeseed phyllody phytoplasma	699	97.45
E3SFV2	#N/A	Candidatus Phytoplasma hispanicum	20	97.44
A0A847N6T0	#N/A	Phytoplasma sp	1163	97.42
A0A847N982	#N/A	Phytoplasma sp	1163	97.41
A0A2S8NVF8	#N/A	Candidatus Phytoplasma phoenicium	915	97.39
B1VAK0	#N/A	Phytoplasma australiense	590	97.39
A0A660HN28	#N/A	Ziziphus jujuba witches'-broom phytoplasma	593	97.39
A0A3Q9U4U0	#N/A	'Vitis vinifera' flavescence doree phytoplasma	148	97.38
E3SFX1	#N/A	Maize bushy stunt phytoplasma	49	97.38
Q6YR00	#N/A	Onion yellows phytoplasma (strain OY-M)	591	97.38
A0A3T0QIJ6	#N/A	'Vitis vinifera' flavescence doree phytoplasma	148	97.37
W0S147	#N/A	Mulberry dwarf phytoplasma	67	97.37
B2CZ86	#N/A	Phytoplasma vitis	215	97.37
A0A139JRB8	#N/A	Candidatus Phytoplasma oryzae	581	97.36
A0A139JQZ7	#N/A	Candidatus Phytoplasma oryzae	581	97.35
A0A7T5V8X3	#N/A	Candidatus Phytoplasma solani	1263	97.34
A0A847N8T8	#N/A	Phytoplasma sp	1163	97.34
A0A660HMP9	#N/A	Ziziphus jujuba witches'-broom phytoplasma	593	97.32
A0A847N634	#N/A	Phytoplasma sp	1163	97.31
A0A847N7R3	#N/A	Phytoplasma sp	1163	97.31
A0A286P931	#N/A	Candidatus Phytoplasma noviguineense	7	97.29
A0A2S8NV20	#N/A	Candidatus Phytoplasma phoenicium	915	97.28
A0A7T5V900	#N/A	Candidatus Phytoplasma solani	1263	97.28
B3R0E9	#N/A	Phytoplasma mali (strain AT)	368	97.28
B2CZ85	#N/A	Phytoplasma vitis	215	97.28
E3SFU2	#N/A	Potato purple top phytoplasma PPT-MT117	3	97.28
A0A7S7FZN0	#N/A	Candidatus Phytoplasma australasiaticum subsp. australasiaticum	358	97.27
E3SFQ9	#N/A	Sesame phyllody phytoplasma	69	97.27
B1VA71	#N/A	Phytoplasma australiense	590	97.26
A0A847N7E3	#N/A	Phytoplasma sp	1163	97.26
A0A0E3ZSS2	#N/A	Phytoplasma vitis	215	97.26
R4S092	#N/A	Strawberry lethal yellows phytoplasma (CPA) str. NZSb11	975	97.26
Q2NIT1	#N/A	Aster yellows witches'-broom phytoplasma (strain AYWB)	563	97.25
A0A847N6A2	#N/A	Phytoplasma sp	1163	97.25
E3SFX7	#N/A	Potato purple top phytoplasma PPT-AK4	3	97.25
A0A559KK03	#N/A	Candidatus Phytoplasma pini	414	97.24
E3SFQ0	#N/A	Loofah witches'-broom phytoplasma	10	97.24
A0A386N9H0	#N/A	'Alnus glutinosa' phytoplasma	76	97.23
A0A847N6R0	#N/A	Phytoplasma sp	1163	97.23
A0A847N871	#N/A	Phytoplasma sp	1163	97.23
A0A4P6MEC6	#N/A	'Catharanthus roseus' aster yellows phytoplasma	509	97.22
A0A421NY75	#N/A	Candidatus Phytoplasma solani	1263	97.22
A0A0L0MJU0	#N/A	Candidatus Phytoplasma phoenicium	915	97.21
A0A847N5N6	#N/A	Phytoplasma sp	1163	97.21
A0A421NY24	#N/A	Candidatus Phytoplasma solani	1263	97.2
Q3LBQ2	#N/A	Candidatus Phytoplasma solani	1263	97.2
A0A847N5B3	#N/A	Phytoplasma sp	1163	97.2
A0A024CJL6	#N/A	'Primula acaulis' yellows phytoplasma	11	97.19
A0A2S8NT92	#N/A	Candidatus Phytoplasma phoenicium	915	97.19
A0A0F7C904	#N/A	Phytoplasma vitis	215	97.19
A0A859IBC3	#N/A	Rapeseed phyllody phytoplasma	699	97.19
A0A421NXK2	#N/A	Candidatus Phytoplasma solani	1263	97.18
A0A851HCM2	#N/A	Candidatus Phytoplasma pruni	1238	97.17
W0S170	#N/A	Grey dogwood stunt phytoplasma	17	97.17
A0A847N6Y8	#N/A	Phytoplasma sp	1163	97.17
A0A859I9M1	#N/A	Rapeseed phyllody phytoplasma	699	97.17
A0A859I979	#N/A	Rapeseed phyllody phytoplasma	699	97.17
A0A1S2NK48	#N/A	Rice orange leaf phytoplasma	535	97.17
A0A0M1MZR2	#N/A	Candidatus Phytoplasma pruni	1238	97.15
A0A851HG68	#N/A	Candidatus Phytoplasma pruni	1238	97.15
A0A421NXV4	#N/A	Candidatus Phytoplasma solani	1263	97.15
B3QZN0	#N/A	Phytoplasma mali (strain AT)	368	97.15
A0A851HIG7	#N/A	Candidatus Phytoplasma pruni	1238	97.14
A0A847N6V0	#N/A	Phytoplasma sp	1163	97.14
A0A4V0Z8Y4	#N/A	'Catharanthus roseus' aster yellows phytoplasma	509	97.13
A0A4P6M9B8	#N/A	'Catharanthus roseus' aster yellows phytoplasma	509	97.13
Q2NIS0	#N/A	Aster yellows witches'-broom phytoplasma (strain AYWB)	563	97.13
A6QKR6	#N/A	Onion yellows phytoplasma OY-W	106	97.13
A0A847N6K8	#N/A	Phytoplasma sp	1163	97.13
A0A847N4U5	#N/A	Phytoplasma sp	1163	97.12
A0A1S2NIH1	#N/A	Rice orange leaf phytoplasma	535	97.12
A0A847N7J3	#N/A	Phytoplasma sp	7	97.11
E3SFP4	#N/A	Vinca virescence phytoplasma	5	97.09
A0A0M1N079	#N/A	Candidatus Phytoplasma pruni	1238	97.08
A0A847N784	#N/A	Phytoplasma sp	1163	97.08
A0A847N7E7	#N/A	Phytoplasma sp	1163	97.08
A0A0E3ZR66	#N/A	Phytoplasma vitis	215	97.08
A0A421NYL8	#N/A	Candidatus Phytoplasma solani	1263	97.07
A0A847N6Y6	#N/A	Phytoplasma sp	1163	97.07
R4S2K5	#N/A	Strawberry lethal yellows phytoplasma (CPA) str. NZSb11	975	97.07
A0A4P6MA89	#N/A	'Catharanthus roseus' aster yellows phytoplasma	509	97.06
A0A4P6ME47	#N/A	'Catharanthus roseus' aster yellows phytoplasma	509	97.06
A0A1S9M335	#N/A	Candidatus Phytoplasma citri	485	97.06
A0A2S8NT79	#N/A	Candidatus Phytoplasma phoenicium	915	97.06
A0A2S8NTU3	#N/A	Candidatus Phytoplasma phoenicium	915	97.06
A0A559KIY9	#N/A	Candidatus Phytoplasma pini	414	97.06
A0A1S2NID9	#N/A	Rice orange leaf phytoplasma	535	97.06
A0A1S2NIG5	#N/A	Rice orange leaf phytoplasma	535	97.06
Q6YR43	#N/A	Onion yellows phytoplasma (strain OY-M)	591	97.05
A0A847N6I1	#N/A	Phytoplasma sp	1163	97.05
E3SFP1	#N/A	Potato witches'-broom phytoplasma	15	97.05
A0A1S2NIE0	#N/A	Rice orange leaf phytoplasma	535	97.05
B1VB47	#N/A	Phytoplasma australiense	590	97.04
A0A660HM84	#N/A	Ziziphus jujuba witches'-broom phytoplasma	593	97.04
A0A559KJ77	#N/A	Candidatus Phytoplasma pini	414	97.03
A0A859IBJ4	#N/A	Rapeseed phyllody phytoplasma	699	97.03
A0A559KJE9	#N/A	Candidatus Phytoplasma pini	414	97.03
A0A851HKA8	#N/A	Candidatus Phytoplasma pruni	1238	97.02
A0A0M1N130	#N/A	Candidatus Phytoplasma pruni	1238	97.02
E3SFQ3	#N/A	Coconut lethal yellowing phytoplasma	23	97.02
A0A847N753	#N/A	Phytoplasma sp	1163	97.02
A0A1S2NIX0	#N/A	Rice orange leaf phytoplasma	535	97.02
A0A2H4RBT9	#N/A	'Prunus avium' virescence phytoplasma	11	97.01
A0A0M1N002	#N/A	Candidatus Phytoplasma pruni	1238	97.01
A0A421NUL8	#N/A	Candidatus Phytoplasma solani	1263	97.01
A0A847N738	#N/A	Phytoplasma sp	1163	97.01
A0A859I9J8	#N/A	Rapeseed phyllody phytoplasma	699	97.01
A0A0L0MK85	#N/A	Candidatus Phytoplasma phoenicium	915	97
A0A660HNF3	#N/A	Ziziphus jujuba witches'-broom phytoplasma	593	97
B1VAQ0	#N/A	Phytoplasma australiense	590	96.99
A0A847N6A7	#N/A	Phytoplasma sp	1163	96.99
A0A847N524	#N/A	Phytoplasma sp	1163	96.99
A0A847N5Y5	#N/A	Phytoplasma sp	1163	96.99
A0A847N756	#N/A	Phytoplasma sp	7	96.99
A0A4P6MAX5	#N/A	'Catharanthus roseus' aster yellows phytoplasma	509	96.98
A0A851HD92	#N/A	Candidatus Phytoplasma pruni	1238	96.98
A0A1W6AYH7	#N/A	Eggplant little leaf phytoplasma	4	96.98
A0A0P0HWT9	#N/A	Portuguese blackberry phytoplasma	9	96.98
A0A5N5XV32	#N/A	'Cynodon dactylon' phytoplasma	429	96.97
A0A0M1N0N9	#N/A	Candidatus Phytoplasma pruni	1238	96.97
A0A847N7D7	#N/A	Phytoplasma sp	1163	96.97
A0A660HMQ5	#N/A	Ziziphus jujuba witches'-broom phytoplasma	593	96.97
A0A5N5XRQ1	#N/A	'Cynodon dactylon' phytoplasma	429	96.96
A0A1S9M0T7	#N/A	Candidatus Phytoplasma citri	485	96.96
A0A851HAH3	#N/A	Candidatus Phytoplasma pruni	1238	96.96
A0A851HGZ3	#N/A	Candidatus Phytoplasma pruni	1238	96.96
A0A0M1N0R5	#N/A	Candidatus Phytoplasma pruni	1238	96.96
A0A851HKL7	#N/A	Candidatus Phytoplasma pruni	1238	96.96
E3SFS4	#N/A	Peach X-disease phytoplasma	10	96.96
A0A847N5I2	#N/A	Phytoplasma sp	1163	96.96
A6QKT2	#N/A	Onion yellows phytoplasma OY-W	106	96.95
A0PEZ2	#N/A	Phytoplasma vitis	215	96.95
A0A5N5XUS6	#N/A	'Cynodon dactylon' phytoplasma	429	96.94
A0A0M1N0K4	#N/A	Candidatus Phytoplasma pruni	1238	96.94
E3SFN8	#N/A	Clover proliferation phytoplasma	45	96.94
A0A847N602	#N/A	Phytoplasma sp	1163	96.94
A0A847N6G3	#N/A	Phytoplasma sp	1163	96.94
A0A0M1N033	#N/A	Candidatus Phytoplasma pruni	1238	96.93
A0A847N4J7	#N/A	Phytoplasma sp	1163	96.93
E3SFR5	#N/A	Soybean phyllody phytoplasma	6	96.93
A0A421NUV5	#N/A	Candidatus Phytoplasma solani	1263	96.92
A0A847N6W1	#N/A	Phytoplasma sp	1163	96.92
E3SFQ6	#N/A	Sweet potato witches'-broom phytoplasma	5	96.91
W0S2H4	#N/A	'Brassica oleracea' chlorantie phytoplasma	19	96.9
A0A175EE86	#N/A	'Oncopsis alni' phytoplasma	10	96.9
Q6YR53	#N/A	Onion yellows phytoplasma (strain OY-M)	591	96.9
A0A847N531	#N/A	Phytoplasma sp	1163	96.9
A0A139JQR8	#N/A	Candidatus Phytoplasma oryzae	581	96.89
B1VA82	#N/A	Phytoplasma australiense	590	96.89
A0A847N4P9	#N/A	Phytoplasma sp	1163	96.89
A0A139JQJ9	#N/A	Candidatus Phytoplasma oryzae	581	96.89
B1VB48	#N/A	Phytoplasma australiense	590	96.89
B3R050	#N/A	Phytoplasma mali (strain AT)	368	96.88
B3R053	#N/A	Phytoplasma mali (strain AT)	368	96.88
A0A847N659	#N/A	Phytoplasma sp	1163	96.88
A0A847N686	#N/A	Phytoplasma sp	1163	96.88
E3SFT9	#N/A	Clover yellow edge phytoplasma	7	96.87
A0A182B1T2	#N/A	Elm yellows phytoplasma	191	96.87
B3QZX5	#N/A	Phytoplasma mali (strain AT)	368	96.87
R4RPP8	#N/A	Strawberry lethal yellows phytoplasma (CPA) str. NZSb11	975	96.87
A0A175EDZ4	#N/A	'Alnus glutinosa' phytoplasma	76	96.86
E3SFS1	#N/A	Spirea stunt phytoplasma	10	96.86
A0A2S8NUX5	#N/A	Candidatus Phytoplasma phoenicium	915	96.86
A0A2H4RBS3	#N/A	'Prunus avium' virescence phytoplasma	11	96.85
E3SFT3	#N/A	Elm yellows phytoplasma	191	96.85
A0A847N751	#N/A	Phytoplasma sp	1163	96.85
A0A859I9W7	#N/A	Rapeseed phyllody phytoplasma	699	96.85
A0A4P6M8P5	#N/A	'Catharanthus roseus' aster yellows phytoplasma	509	96.84
Q3LBP8	#N/A	Candidatus Phytoplasma solani	1263	96.84
W0S1X8	#N/A	Carrot yellows phytoplasma	29	96.84
B3R0H8	#N/A	Phytoplasma mali (strain AT)	368	96.84
B3QZT8	#N/A	Phytoplasma mali (strain AT)	368	96.84
Q2NJY9	#N/A	Aster yellows witches'-broom phytoplasma (strain AYWB)	563	96.83
A0A1S2NJI2	#N/A	Rice orange leaf phytoplasma	535	96.83
R4S1H5	#N/A	Strawberry lethal yellows phytoplasma (CPA) str. NZSb11	975	96.83
A0A175EE92	#N/A	'Alnus glutinosa' phytoplasma	76	96.82
A0A175EE10	#N/A	'Vitis vinifera' phytoplasma	26	96.82
A0A142DXC1	#N/A	Brinjal little leaf phytoplasma	28	96.82
R4S0B9	#N/A	Strawberry lethal yellows phytoplasma (CPA) str. NZSb11	975	96.82
E3SFR2	#N/A	Cactus witches'-broom phytoplasma CaWBYN16	3	96.81
A0A851HJA3	#N/A	Candidatus Phytoplasma pruni	1238	96.81
E3SFT6	#N/A	Peanut witches'-broom phytoplasma	58	96.81
B1VA56	#N/A	Phytoplasma australiense	590	96.81
A0A847N684	#N/A	Phytoplasma sp	1163	96.81
A0A847N794	#N/A	Phytoplasma sp	1163	96.81
A0A847N567	#N/A	Phytoplasma sp	1163	96.81
A0A1S2NI39	#N/A	Rice orange leaf phytoplasma	535	96.81
A0A175EE84	#N/A	'Alnus glutinosa' phytoplasma	76	96.8
B3QZP4	#N/A	Phytoplasma mali (strain AT)	368	96.8
A0A847N8B4	#N/A	Phytoplasma sp	1163	96.8
R4S1Y7	#N/A	Strawberry lethal yellows phytoplasma (CPA) str. NZSb11	975	96.8
R4RWI4	#N/A	Strawberry lethal yellows phytoplasma (CPA) str. NZSb11	975	96.8
A0A859IA51	#N/A	Rapeseed phyllody phytoplasma	699	96.8
B1V973	#N/A	Phytoplasma australiense	590	96.79
A0A847N4E3	#N/A	Phytoplasma sp	1163	96.79
R4S2I2	#N/A	Strawberry lethal yellows phytoplasma (CPA) str. NZSb11	975	96.79
A0A1S9M2C2	#N/A	Candidatus Phytoplasma citri	485	96.78
A0A328IKN2	#N/A	Candidatus Phytoplasma oryzae	581	96.78
A0A851HCA7	#N/A	Candidatus Phytoplasma pruni	1238	96.78
A0A851HKX0	#N/A	Candidatus Phytoplasma pruni	1238	96.78
A0A851HH62	#N/A	Candidatus Phytoplasma pruni	1238	96.78
A0A088FWP1	#N/A	Alder yellows phytoplasma	109	96.77
A0A559KJJ0	#N/A	Candidatus Phytoplasma pini	414	96.77
A0A847N6T9	#N/A	Phytoplasma sp	1163	96.77
A0A0E3ZQZ0	#N/A	Phytoplasma vitis	215	96.77
A0A859IAF2	#N/A	Rapeseed phyllody phytoplasma	699	96.77
A0A5C1X4E8	#N/A	'Corylus avellana' phytoplasma D1469/18	4	96.76
A0A451EE80	#N/A	'Ailanthus altissima' phytoplasma	5	96.75
A0A175EE25	#N/A	'Alnus glutinosa' phytoplasma	76	96.75
A0A175EE35	#N/A	'Alnus glutinosa' phytoplasma	76	96.75
A0A421NYX7	#N/A	Candidatus Phytoplasma solani	1263	96.75
Q6YPK4	#N/A	Onion yellows phytoplasma (strain OY-M)	591	96.75
A0A847N4K6	#N/A	Phytoplasma sp	1163	96.75
A0PEZ7	#N/A	Phytoplasma vitis	215	96.75
A0A2S8NVF6	#N/A	Candidatus Phytoplasma phoenicium	915	96.74
A0A2S8NSG3	#N/A	Candidatus Phytoplasma phoenicium	915	96.74
A0A0M1N0H8	#N/A	Candidatus Phytoplasma pruni	1238	96.74
A0A421NYW2	#N/A	Candidatus Phytoplasma solani	1263	96.74
B3R0Q3	#N/A	Phytoplasma mali (strain AT)	368	96.74
A0A859I9Y0	#N/A	Rapeseed phyllody phytoplasma	699	96.74
A0A4P6MDQ2	#N/A	Catharanthus roseus' aster yellows phytoplasma	1	96.74
A0A175EE24	#N/A	'Alnus glutinosa' phytoplasma	76	96.73
D3USX4	#N/A	Alder yellows phytoplasma	109	96.73
A0A851HJL4	#N/A	Candidatus Phytoplasma pruni	1238	96.73
Q6YPX2	#N/A	Onion yellows phytoplasma (strain OY-M)	591	96.73
K7ZLK3	#N/A	Onion yellows phytoplasma OY-W	106	96.73
A0A859IAP7	#N/A	Rapeseed phyllody phytoplasma	699	96.73
A0A4P6MA53	#N/A	'Catharanthus roseus' aster yellows phytoplasma	509	96.72
A0A421NYS7	#N/A	Candidatus Phytoplasma solani	1263	96.72
A0A847N607	#N/A	Phytoplasma sp	1163	96.72
Q2NJF2	#N/A	Aster yellows witches'-broom phytoplasma (strain AYWB)	563	96.72
A0A175EE80	#N/A	'Alnus glutinosa' phytoplasma	76	96.71
A0A175EGP4	#N/A	'Alnus glutinosa' phytoplasma	76	96.71
A0A2S8NVM4	#N/A	Candidatus Phytoplasma phoenicium	915	96.71
A6QKN9	#N/A	Onion yellows phytoplasma OY-W	106	96.71
A0A847N6Y7	#N/A	Phytoplasma sp	1163	96.71
A0A859I9J0	#N/A	Rapeseed phyllody phytoplasma	699	96.71
A0A3T0QII0	#N/A	'Vitis vinifera' flavescence doree phytoplasma	148	96.7
A0A139JQI2	#N/A	Candidatus Phytoplasma oryzae	581	96.7
A0A0M1N180	#N/A	Candidatus Phytoplasma pruni	1238	96.7
Q847R8	#N/A	Aster yellows phytoplasma	155	96.7
A0A175EE64	#N/A	'Alnus glutinosa' phytoplasma	76	96.69
A0A4P6ME28	#N/A	'Catharanthus roseus' aster yellows phytoplasma	509	96.69
A0A421NY69	#N/A	Candidatus Phytoplasma solani	1263	96.69
A0A847N7C9	#N/A	Phytoplasma sp	1163	96.69
A0A175EHZ7	#N/A	'Alnus glutinosa' phytoplasma	76	96.68
A0A5N5XSG1	#N/A	'Cynodon dactylon' phytoplasma	429	96.68
Q2NJY7	#N/A	Aster yellows witches'-broom phytoplasma (strain AYWB)	563	96.68
A0A847N722	#N/A	Phytoplasma sp	1163	96.68
A0A175EDY4	#N/A	'Alnus glutinosa' phytoplasma	76	96.67
A0A175EE61	#N/A	'Alnus glutinosa' phytoplasma	76	96.67
A0A175EE93	#N/A	'Oncopsis alni' phytoplasma	10	96.67
Q3LBU4	#N/A	Candidatus Phytoplasma solani	1263	96.67
Q6YPX4	#N/A	Onion yellows phytoplasma (strain OY-M)	591	96.67
B3R0H6	#N/A	Phytoplasma mali (strain AT)	368	96.67
A0A859I9S1	#N/A	Rapeseed phyllody phytoplasma	699	96.67
R4RM55	#N/A	Strawberry lethal yellows phytoplasma (CPA) str. NZSb11	975	96.67
A0A1S9M5M6	#N/A	Candidatus Phytoplasma citri	485	96.66
A0A0M1N0L0	#N/A	Candidatus Phytoplasma pruni	1238	96.66
A0A182B1R0	#N/A	Elm yellows phytoplasma	191	96.66
A0A847N5D8	#N/A	Phytoplasma sp	1163	96.66
A0A1S2NJS9	#N/A	Rice orange leaf phytoplasma	535	96.66
A0A847N7J1	#N/A	Phytoplasma sp	7	96.66
A0A175EE01	#N/A	'Alnus glutinosa' phytoplasma	76	96.65
A0A175EE71	#N/A	'Alnus glutinosa' phytoplasma	76	96.65
A0A5N5XTW8	#N/A	'Cynodon dactylon' phytoplasma	429	96.65
A0A175EE11	#N/A	'Vitis vinifera' phytoplasma	26	96.65
E3U4A0	#N/A	Elm yellows phytoplasma	191	96.65
A0A847N844	#N/A	Phytoplasma sp	1163	96.65
B1VA18	#N/A	Phytoplasma australiense	590	96.64
A0A847N612	#N/A	Phytoplasma sp	1163	96.64
A0A175EDZ1	#N/A	'Alnus glutinosa' phytoplasma	76	96.63
A0A1S9M1S4	#N/A	Candidatus Phytoplasma citri	485	96.63
A0A175EE65	#N/A	'Alnus glutinosa' phytoplasma	76	96.62
A0A1S9M3H8	#N/A	Candidatus Phytoplasma citri	485	96.62
A0A139JQJ4	#N/A	Candidatus Phytoplasma oryzae	581	96.62
Q3LBQ3	#N/A	Candidatus Phytoplasma solani	1263	96.62
A0A847N785	#N/A	Phytoplasma sp	1163	96.62
A0A4P6MB01	#N/A	'Catharanthus roseus' aster yellows phytoplasma	509	96.61
A0A175EE81	#N/A	'Oncopsis alni' phytoplasma	10	96.61
A0A175EI32	#N/A	'Vicia faba' phytoplasma	2	96.61
Q847R5	#N/A	Aster yellows phytoplasma	155	96.61
Q6YR31	#N/A	Onion yellows phytoplasma (strain OY-M)	591	96.61
A0A847N5N7	#N/A	Phytoplasma sp	1163	96.61
A0PF01	#N/A	Phytoplasma vitis	215	96.61
A0PF07	#N/A	Phytoplasma vitis	215	96.61
A0A1S2NIC0	#N/A	Rice orange leaf phytoplasma	535	96.61
R4RZX2	#N/A	Strawberry lethal yellows phytoplasma (CPA) str. NZSb11	975	96.61
A0A175EDX7	#N/A	'Alnus glutinosa' phytoplasma	76	96.6
A0A175EE34	#N/A	'Alnus glutinosa' phytoplasma	76	96.6
A0A175EI06	#N/A	'Alnus glutinosa' phytoplasma	76	96.6
A0PF13	#N/A	'Spartium junceum' phytoplasma SI04-S4	4	96.6
D3USX7	#N/A	Alder yellows phytoplasma	109	96.6
A0A0L0MIE3	#N/A	Candidatus Phytoplasma phoenicium	915	96.6
A0A421NUK1	#N/A	Candidatus Phytoplasma solani	1263	96.6
A0A175EE00	#N/A	'Alnus glutinosa' phytoplasma	76	96.59
A0A175EE72	#N/A	'Alnus glutinosa' phytoplasma	76	96.59
A0A4P6MBZ1	#N/A	'Catharanthus roseus' aster yellows phytoplasma	509	96.59
A0A139JQB9	#N/A	Candidatus Phytoplasma oryzae	581	96.59
A0A421NYU9	#N/A	Candidatus Phytoplasma solani	1263	96.59
A0A847N6Z3	#N/A	Phytoplasma sp	1163	96.59
A0A847N7G2	#N/A	Phytoplasma sp	1163	96.59
A0PF05	#N/A	Phytoplasma vitis	215	96.59
A0A1S9M2G3	#N/A	Candidatus Phytoplasma citri	485	96.59
A0A175EE74	#N/A	'Alnus glutinosa' phytoplasma	76	96.58
A0A175EGL6	#N/A	'Alnus glutinosa' phytoplasma	76	96.58
W0S196	#N/A	'Brassica oleracea' chlorantie phytoplasma	19	96.58
A0A4P6M9A8	#N/A	'Catharanthus roseus' aster yellows phytoplasma	509	96.58
A0A175EGE1	#N/A	'Oncopsis alni' phytoplasma	10	96.58
A0A4E9D3P8	#N/A	Alder yellows phytoplasma	109	96.58
B1VAP8	#N/A	Phytoplasma australiense	590	96.58
A0A175EE58	#N/A	'Alnus glutinosa' phytoplasma	76	96.57
A0A175EE91	#N/A	'Vitis vinifera' phytoplasma	26	96.57
M1Q3U2	#N/A	Alder yellows phytoplasma	109	96.57
X5CC06	#N/A	Candidatus Phytoplasma fragariae	31	96.57
A0A2S8NV77	#N/A	Candidatus Phytoplasma phoenicium	915	96.57
A0A2S8NVF7	#N/A	Candidatus Phytoplasma phoenicium	915	96.57
A0A559KJY3	#N/A	Candidatus Phytoplasma pini	414	96.57
A0A847N7G9	#N/A	Phytoplasma sp	1163	96.57
A0A660HMM2	#N/A	Ziziphus jujuba witches'-broom phytoplasma	593	96.57
A0A1S2NI40	#N/A	Rice orange leaf phytoplasma	535	96.57
A0A175EE70	#N/A	'Alnus glutinosa' phytoplasma	76	96.56
A0A4P6M8L8	#N/A	'Catharanthus roseus' aster yellows phytoplasma	509	96.56
A0A2S8NTK0	#N/A	Candidatus Phytoplasma phoenicium	915	96.56
A0A0M1MZW7	#N/A	Candidatus Phytoplasma pruni	1238	96.56
Q6YQD3	#N/A	Onion yellows phytoplasma (strain OY-M)	591	96.56
A0A1S2NIA0	#N/A	Rice orange leaf phytoplasma	535	96.56
A0A1S2NIM7	#N/A	Rice orange leaf phytoplasma	535	96.56
W0S1C7	#N/A	Apricot aster yellows phytoplasma	15	96.55
W0S2J4	#N/A	Apricot aster yellows phytoplasma	15	96.55
A0A1S9LYU3	#N/A	Candidatus Phytoplasma citri	485	96.55
A0A847N839	#N/A	Phytoplasma sp	1163	96.55
A0A847N859	#N/A	Phytoplasma sp	1163	96.55
A0A847N780	#N/A	Phytoplasma sp	1163	96.55
A0A1Y9SK73	#N/A	Phytoplasma vitis	215	96.55
R4RMT5	#N/A	Strawberry lethal yellows phytoplasma (CPA) str. NZSb11	975	96.55
A0A175EHT8	#N/A	'Alnus glutinosa' phytoplasma	76	96.54
A0PF19	#N/A	'Apocynun cannabinum' phytoplasma HD1	5	96.54
A0A175EGI3	#N/A	'Vitis vinifera' phytoplasma	26	96.54
A0A0L0MK50	#N/A	Candidatus Phytoplasma phoenicium	915	96.54
A0A847N5V6	#N/A	Phytoplasma sp	1163	96.54
R4RPG6	#N/A	Strawberry lethal yellows phytoplasma (CPA) str. NZSb11	975	96.54
R4RWD2	#N/A	Strawberry lethal yellows phytoplasma (CPA) str. NZSb11	975	96.54
A0A175EE26	#N/A	'Alnus glutinosa' phytoplasma	76	96.53
A0A175EE36	#N/A	'Alnus glutinosa' phytoplasma	76	96.53
A0A175EDZ3	#N/A	'Oncopsis alni' phytoplasma	10	96.53
A0A175EED7	#N/A	'Oncopsis alni' phytoplasma	10	96.53
A0PF15	#N/A	Elm yellows phytoplasma	191	96.53
Q6YPX5	#N/A	Onion yellows phytoplasma (strain OY-M)	591	96.53
A0A847N8P8	#N/A	Phytoplasma sp	1163	96.53
A0PEZ9	#N/A	Phytoplasma vitis	215	96.53
A0A1S2NIH4	#N/A	Rice orange leaf phytoplasma	535	96.53
R4S0Y7	#N/A	Strawberry lethal yellows phytoplasma (CPA) str. NZSb11	975	96.53
A0A175EDY2	#N/A	'Alnus glutinosa' phytoplasma	76	96.52
A0A1S9LYX1	#N/A	Candidatus Phytoplasma citri	485	96.52
A0A421NXJ9	#N/A	Candidatus Phytoplasma solani	1263	96.52
A0A1Y9SK44	#N/A	Phytoplasma vitis	215	96.52
A0A175EHW1	#N/A	'Vitis vinifera' phytoplasma	26	96.51
Q2NJZ0	#N/A	Aster yellows witches'-broom phytoplasma (strain AYWB)	563	96.51
A0A0L0MJ50	#N/A	Candidatus Phytoplasma phoenicium	915	96.51
A0A559KJA0	#N/A	Candidatus Phytoplasma pini	414	96.51
A0PF11	#N/A	Candidatus Phytoplasma rubi	9	96.51
A0A421NYX5	#N/A	Candidatus Phytoplasma solani	1263	96.51
A6QKR7	#N/A	Onion yellows phytoplasma OY-W	106	96.51
A0A175EE08	#N/A	'Alnus glutinosa' phytoplasma	76	96.5
A0A175EE63	#N/A	'Alnus glutinosa' phytoplasma	76	96.5
A0A175EHU4	#N/A	'Alnus glutinosa' phytoplasma	76	96.5
A0A175EE90	#N/A	'Clematis vitalba' phytoplasma	1	96.5
A0A175EE87	#N/A	'Oncopsis alni' phytoplasma	10	96.5
A0A175EGN9	#N/A	'Oncopsis alni' phytoplasma	10	96.5
A0A088G194	#N/A	Alder yellows phytoplasma	109	96.5
A0A2S8NVA3	#N/A	Candidatus Phytoplasma phoenicium	915	96.5
A0A847N6W9	#N/A	Phytoplasma sp	1163	96.5
A0A1S2NIX1	#N/A	Rice orange leaf phytoplasma	535	96.5
A0A660HM74	#N/A	Ziziphus jujuba witches'-broom phytoplasma	593	96.5
A0A175EE76	#N/A	'Alnus glutinosa' phytoplasma	76	96.49
A0A5N5XUE7	#N/A	'Cynodon dactylon' phytoplasma	429	96.49
A0A175EI23	#N/A	'Oncopsis alni' phytoplasma	10	96.49
A0A175EE05	#N/A	'Vitis vinifera' phytoplasma	26	96.49
A0A0G2T1M7	#N/A	Alder yellows phytoplasma	109	96.49
Q2NIS9	#N/A	Aster yellows witches'-broom phytoplasma (strain AYWB)	563	96.49
R4RLD8	#N/A	Strawberry lethal yellows phytoplasma (CPA) str. NZSb11	975	96.49
R4S0E8	#N/A	Strawberry lethal yellows phytoplasma (CPA) str. NZSb11	975	96.49
A0A660HM60	#N/A	Ziziphus jujuba witches'-broom phytoplasma	593	96.49
A0A175EE19	#N/A	'Alnus glutinosa' phytoplasma	76	96.48
A0A175EE73	#N/A	'Alnus glutinosa' phytoplasma	76	96.48
A0A4P6ME37	#N/A	'Catharanthus roseus' aster yellows phytoplasma	509	96.48
Q2NII0	#N/A	Aster yellows witches'-broom phytoplasma (strain AYWB)	563	96.48
Q6YR40	#N/A	Onion yellows phytoplasma (strain OY-M)	591	96.48
A0A847N660	#N/A	Phytoplasma sp	1163	96.48
A0PEZ5	#N/A	Phytoplasma vitis	215	96.48
A0A175EE37	#N/A	'Alnus glutinosa' phytoplasma	76	96.47
A0A175EHV1	#N/A	'Alnus glutinosa' phytoplasma	76	96.47
M1PUG6	#N/A	Alder yellows phytoplasma	109	96.47
A0A139JR12	#N/A	Candidatus Phytoplasma oryzae	581	96.47
A0A175EE62	#N/A	'Alnus glutinosa' phytoplasma	76	96.46
A0A4P6M956	#N/A	'Catharanthus roseus' aster yellows phytoplasma	509	96.46
W0S150	#N/A	'Cryptotaenia japonica' witches'-broom phytoplasma	18	96.46
R4LAX1	#N/A	'Psammotettix cephalotes' flower stunt phytoplasma	2	96.46
W0S2E5	#N/A	American aster yellows phytoplasma	17	96.46
A0A139JQM1	#N/A	Candidatus Phytoplasma oryzae	581	96.46
E3U494	#N/A	Elm yellows phytoplasma	191	96.46
Q6YR46	#N/A	Onion yellows phytoplasma (strain OY-M)	591	96.46
A0A851HL32	#N/A	Candidatus Phytoplasma pruni	1238	96.45
A0A847N7I7	#N/A	Phytoplasma sp	1163	96.45
A0PEY3	#N/A	Phytoplasma vitis	215	96.45
A0PEZ1	#N/A	Phytoplasma vitis	215	96.45
A0PF09	#N/A	Phytoplasma vitis	215	96.45
A0A660HML3	#N/A	Ziziphus jujuba witches'-broom phytoplasma	593	96.45
A0A175EE41	#N/A	'Alnus glutinosa' phytoplasma	76	96.44
A0A175EGG4	#N/A	'Alnus glutinosa' phytoplasma	76	96.44
A0A0G2T1M6	#N/A	Alder yellows phytoplasma	109	96.44
A6QKM7	#N/A	Onion yellows phytoplasma OY-W	106	96.44
A0A175EGM7	#N/A	'Alnus glutinosa' phytoplasma	76	96.43
A0A175EDX8	#N/A	'Vitis vinifera' phytoplasma	26	96.43
A0A0G2T173	#N/A	Alder yellows phytoplasma	109	96.43
A0A139JQU7	#N/A	Candidatus Phytoplasma oryzae	581	96.43
A0PF03	#N/A	Phytoplasma vitis	215	96.43
A0A175EDY7	#N/A	'Alnus glutinosa' phytoplasma	76	96.42
A0A175EEC5	#N/A	'Alnus glutinosa' phytoplasma	76	96.42
D3USX5	#N/A	Alder yellows phytoplasma	109	96.42
A0A421NUK6	#N/A	Candidatus Phytoplasma solani	1263	96.42
A0PEY5	#N/A	Phytoplasma vitis	215	96.42
A0A1S2NK39	#N/A	Rice orange leaf phytoplasma	535	96.42
A0A175EDZ7	#N/A	'Alnus glutinosa' phytoplasma	76	96.41
A0A175EE49	#N/A	'Alnus glutinosa' phytoplasma	76	96.41
A0A175EE85	#N/A	'Alnus glutinosa' phytoplasma	76	96.41
A0A175EE13	#N/A	'Vitis vinifera' phytoplasma	26	96.41
A0A847N6M8	#N/A	Phytoplasma sp	1163	96.41
A0A847N6D7	#N/A	Phytoplasma sp	1163	96.41
A0A660HMP3	#N/A	Ziziphus jujuba witches'-broom phytoplasma	593	96.41
A0A175EDX4	#N/A	'Alnus glutinosa' phytoplasma	76	96.4
B1V8Y7	#N/A	Phytoplasma australiense	590	96.4
B1VA65	#N/A	Phytoplasma australiense	590	96.4
A0A847N4X2	#N/A	Phytoplasma sp	1163	96.4
A0A847N7Q0	#N/A	Phytoplasma sp	1163	96.4
R4RL13	#N/A	Strawberry lethal yellows phytoplasma (CPA) str. NZSb11	975	96.4
A0A175EE43	#N/A	'Alnus glutinosa' phytoplasma	76	96.39
A0A175EE55	#N/A	'Alnus glutinosa' phytoplasma	76	96.39
A0A2H4CCH5	#N/A	'Clematis vitalba'/'Dictyophara europaea' flavescence doree phytoplasma	10	96.39
A0A4E9DH57	#N/A	Alder yellows phytoplasma	109	96.39
A0A847N518	#N/A	Phytoplasma sp	1163	96.39
A0A1X9ICM7	#N/A	Phytoplasma vitis	215	96.39
A0A859I9U3	#N/A	Rapeseed phyllody phytoplasma	699	96.39
A0A175EE77	#N/A	'Alnus glutinosa' phytoplasma	76	96.38
A0A175EDY3	#N/A	'Vitis vinifera' phytoplasma	26	96.38
A0A851H9L2	#N/A	Candidatus Phytoplasma pruni	1238	96.38
A0A0M1N068	#N/A	Candidatus Phytoplasma pruni	1238	96.38
A0A847N7H1	#N/A	Phytoplasma sp	1163	96.38
A0A847N849	#N/A	Phytoplasma sp	1163	96.38
A0A859IA95	#N/A	Rapeseed phyllody phytoplasma	699	96.38
A0A4P6MEE1	#N/A	'Catharanthus roseus' aster yellows phytoplasma	509	96.37
A0A139JQ66	#N/A	Candidatus Phytoplasma oryzae	581	96.37
Q6YPI7	#N/A	Onion yellows phytoplasma (strain OY-M)	591	96.37
B1VAY0	#N/A	Phytoplasma australiense	590	96.37
B3R0H5	#N/A	Phytoplasma mali (strain AT)	368	96.37
A0A847N6I2	#N/A	Phytoplasma sp	1163	96.37
A0A175EE46	#N/A	'Alnus glutinosa' phytoplasma	76	96.36
A0A2S8NVA0	#N/A	Candidatus Phytoplasma phoenicium	915	96.36
A0A851HIG8	#N/A	Candidatus Phytoplasma pruni	1238	96.36
B1V969	#N/A	Phytoplasma australiense	590	96.36
B1V979	#N/A	Phytoplasma australiense	590	96.36
A0A175EE45	#N/A	'Alnus glutinosa' phytoplasma	76	96.35
A0A847N5X5	#N/A	Phytoplasma sp	1163	96.35
A0A175EE48	#N/A	'Alnus glutinosa' phytoplasma	76	96.34
A0A421NXN1	#N/A	Candidatus Phytoplasma solani	1263	96.34
A0A847N737	#N/A	Phytoplasma sp	1163	96.34
D3USX6	#N/A	Alder yellows phytoplasma	109	96.33
A0A175EGK5	#N/A	'Alnus glutinosa' phytoplasma	76	96.32
A0A660HNG3	#N/A	Ziziphus jujuba witches'-broom phytoplasma	593	96.32
A0A175EE75	#N/A	'Alnus glutinosa' phytoplasma	76	96.31
A0A851HAI0	#N/A	Candidatus Phytoplasma pruni	1238	96.31
A0A847N5Q4	#N/A	Phytoplasma sp	1163	96.31
A0A139JQY6	#N/A	Candidatus Phytoplasma oryzae	581	96.3
W0S290	#N/A	Mulberry dwarf phytoplasma	67	96.3
A0A859IAF0	#N/A	Rapeseed phyllody phytoplasma	699	96.3
A0A5C1X4Y7	#N/A	'Corylus avellana' phytoplasma D876/17	5	96.29
A0A851HD25	#N/A	Candidatus Phytoplasma pruni	1238	96.29
Q6YR79	#N/A	Onion yellows phytoplasma (strain OY-M)	591	96.29
A0A847N5U9	#N/A	Phytoplasma sp	1163	96.29
A0A559KJY5	#N/A	Candidatus Phytoplasma pini	414	96.28
A0A851HKP5	#N/A	Candidatus Phytoplasma pruni	1238	96.28
A0A847N707	#N/A	Phytoplasma sp	1163	96.28
A0A1S2NHN0	#N/A	Rice orange leaf phytoplasma	535	96.28
A0A4P6MAB0	#N/A	'Catharanthus roseus' aster yellows phytoplasma	509	96.27
W0S1M5	#N/A	Onion yellows phytoplasma	95	96.27
A0A847N837	#N/A	Phytoplasma sp	1163	96.27
A0A175EE40	#N/A	'Alnus glutinosa' phytoplasma	76	96.26
A0A5N5XRY4	#N/A	'Cynodon dactylon' phytoplasma	429	96.26
A0A385HCY8	#N/A	'Scaphoideus titanus' phytoplasma	8	96.26
A0A175EGF2	#N/A	'Vicia faba' phytoplasma	2	96.26
A0A0M1N0K9	#N/A	Candidatus Phytoplasma pruni	1238	96.26
A0A851HI93	#N/A	Candidatus Phytoplasma pruni	1238	96.26
A6QKM6	#N/A	Onion yellows phytoplasma OY-W	106	96.26
B1VAR6	#N/A	Phytoplasma australiense	590	96.26
A0PEY7	#N/A	Phytoplasma vitis	215	96.26
R4RPS4	#N/A	Strawberry lethal yellows phytoplasma (CPA) str. NZSb11	975	96.26
A0A660HMJ2	#N/A	Ziziphus jujuba witches'-broom phytoplasma	593	96.26
A0A175EGH2	#N/A	'Oncopsis alni' phytoplasma	10	96.25
A0A175EE33	#N/A	'Vitis vinifera' phytoplasma	26	96.25
A0PEY9	#N/A	Phytoplasma vitis	215	96.25
R4RP14	#N/A	Strawberry lethal yellows phytoplasma (CPA) str. NZSb11	975	96.25
A0A175EE16	#N/A	'Alnus glutinosa' phytoplasma	76	96.24
A0A559KJ71	#N/A	Candidatus Phytoplasma pini	414	96.24
A0A559KK08	#N/A	Candidatus Phytoplasma pini	414	96.24
A0A851HHF3	#N/A	Candidatus Phytoplasma pruni	1238	96.24
A0A847N899	#N/A	Phytoplasma sp	1163	96.24
A0A847N758	#N/A	Phytoplasma sp	1163	96.24
A0A175EE44	#N/A	'Alnus glutinosa' phytoplasma	76	96.23
A0A175EE95	#N/A	'Alnus glutinosa' phytoplasma	76	96.23
A0A451EE77	#N/A	'Phlogotettix cyclops' phytoplasma	5	96.23
A0A139JQ90	#N/A	Candidatus Phytoplasma oryzae	581	96.23
A0A2S8NSS7	#N/A	Candidatus Phytoplasma phoenicium	915	96.23
A0A847N7B4	#N/A	Phytoplasma sp	1163	96.23
A0A847N7A2	#N/A	Phytoplasma sp	1163	96.23
A0A1S2NI04	#N/A	Rice orange leaf phytoplasma	535	96.23
A0A175EE09	#N/A	'Alnus glutinosa' phytoplasma	76	96.22
Q2NK75	#N/A	Aster yellows witches'-broom phytoplasma (strain AYWB)	563	96.22
A0A847N5S7	#N/A	Phytoplasma sp	1163	96.22
A0A1S2NIK2	#N/A	Rice orange leaf phytoplasma	535	96.22
A0A847N5J7	#N/A	Phytoplasma sp	1163	96.21
A0A175EE51	#N/A	'Alnus glutinosa' phytoplasma	76	96.2
A0A4P6MCR6	#N/A	'Catharanthus roseus' aster yellows phytoplasma	509	96.2
A0A0L0MJB7	#N/A	Candidatus Phytoplasma phoenicium	915	96.2
A0A847N4U6	#N/A	Phytoplasma sp	1163	96.2
Q2NJK9	#N/A	Aster yellows witches'-broom phytoplasma (strain AYWB)	563	96.19
A0A175EE82	#N/A	'Alnus glutinosa' phytoplasma	76	96.18
A0A3Q9U5P7	#N/A	'Vitis vinifera' flavescence doree phytoplasma	148	96.18
A0A0M1N082	#N/A	Candidatus Phytoplasma pruni	1238	96.18
Q3LBW0	#N/A	Candidatus Phytoplasma solani	1263	96.18
A0A175EE66	#N/A	'Alnus glutinosa' phytoplasma	76	96.17
A0A1S9LZL2	#N/A	Candidatus Phytoplasma citri	485	96.17
W0S138	#N/A	Mulberry dwarf phytoplasma	67	96.17
W0S1L7	#N/A	Onion yellows phytoplasma	95	96.17
A0A5N5XSP1	#N/A	'Cynodon dactylon' phytoplasma	429	96.16
A0A1S9LZ55	#N/A	Candidatus Phytoplasma citri	485	96.16
W0S2H9	#N/A	Carrot yellows phytoplasma	29	96.16
A0A0L0MK53	#N/A	Candidatus Phytoplasma phoenicium	915	96.15
A0PF17	#N/A	Elm yellows phytoplasma	191	96.15
A0A847N5K9	#N/A	Phytoplasma sp	1163	96.15
A0A847N5Z0	#N/A	Phytoplasma sp	1163	96.15
A0A859IAM2	#N/A	Rapeseed phyllody phytoplasma	699	96.15
A0A660HMU6	#N/A	Ziziphus jujuba witches'-broom phytoplasma	593	96.15
A0A175EGJ4	#N/A	'Alnus glutinosa' phytoplasma	76	96.14
A0A139JQ25	#N/A	Candidatus Phytoplasma oryzae	581	96.14
A0A559KK04	#N/A	Candidatus Phytoplasma pini	414	96.14
Q1MXD8	#N/A	Paulownia witches'-broom phytoplasma	131	96.14
A0A847N4L6	#N/A	Phytoplasma sp	1163	96.14
A0A859I9T9	#N/A	Rapeseed phyllody phytoplasma	699	96.14
A0A421NYG2	#N/A	Candidatus Phytoplasma solani	1263	96.14
A0A139JQA3	#N/A	Candidatus Phytoplasma oryzae	581	96.13
A0A421NXS9	#N/A	Candidatus Phytoplasma solani	1263	96.13
B1VA73	#N/A	Phytoplasma australiense	590	96.13
A0A559KJL8	#N/A	Candidatus Phytoplasma pini	414	96.12
A0A847N766	#N/A	Phytoplasma sp	1163	96.12
A0A139JRE0	#N/A	Candidatus Phytoplasma oryzae	581	96.11
A0A421NUY2	#N/A	Candidatus Phytoplasma solani	1263	96.11
Q3LBH7	#N/A	Candidatus Phytoplasma solani	1263	96.11
A0A847N4W7	#N/A	Phytoplasma sp	1163	96.11
A0A847N7U9	#N/A	Phytoplasma sp	1163	96.11
A0A1S2NIM5	#N/A	Rice orange leaf phytoplasma	535	96.11
R4RNB3	#N/A	Strawberry lethal yellows phytoplasma (CPA) str. NZSb11	975	96.11
A0A5N5XVK8	#N/A	'Cynodon dactylon' phytoplasma	429	96.1
A0A1S2NI58	#N/A	Rice orange leaf phytoplasma	535	96.1
A0A660HLQ6	#N/A	Ziziphus jujuba witches'-broom phytoplasma	593	96.1
A0A088G0T9	#N/A	Alder yellows phytoplasma	109	96.09
Q2NJ79	#N/A	Aster yellows witches'-broom phytoplasma (strain AYWB)	563	96.09
A0A7S7JMF1	#N/A	Candidatus Phytoplasma australasiaticum subsp. australasiaticum	358	96.09
Q1MWC0	#N/A	Lettuce yellows phytoplasma	35	96.09
A0A660HN12	#N/A	Ziziphus jujuba witches'-broom phytoplasma	593	96.09
A0A175EDX6	#N/A	'Alnus glutinosa' phytoplasma	76	96.08
A0A0L0MJY9	#N/A	Candidatus Phytoplasma phoenicium	915	96.08
B1VB41	#N/A	Phytoplasma australiense	590	96.08
A0A7S7FZK4	#N/A	Candidatus Phytoplasma australasiaticum subsp. australasiaticum	358	96.07
A0A0L0MJW2	#N/A	Candidatus Phytoplasma phoenicium	915	96.07
R4RLF5	#N/A	Strawberry lethal yellows phytoplasma (CPA) str. NZSb11	975	96.07
A0A2S8NV27	#N/A	Candidatus Phytoplasma phoenicium	915	96.06
A0A559KJG8	#N/A	Candidatus Phytoplasma pini	414	96.06
B1VB34	#N/A	Phytoplasma australiense	590	96.06
A0A847N7J7	#N/A	Phytoplasma sp	1163	96.06
R4S2D4	#N/A	Strawberry lethal yellows phytoplasma (CPA) str. NZSb11	975	96.06
W0S2F9	#N/A	'Brassica oleracea' chlorantie phytoplasma	19	96.05
Q1MXF4	#N/A	Onion yellows phytoplasma	95	96.05
A0A859IAF6	#N/A	Rapeseed phyllody phytoplasma	699	96.05
A0A847N746	#N/A	Phytoplasma sp	1163	96.04
A0A139JQX3	#N/A	Candidatus Phytoplasma oryzae	581	96.03
A0A2S8NV82	#N/A	Candidatus Phytoplasma phoenicium	915	96.03
A0A2S8NV50	#N/A	Candidatus Phytoplasma phoenicium	915	96.02
A0A847N635	#N/A	Phytoplasma sp	1163	96.02
A0A421NXJ0	#N/A	Candidatus Phytoplasma solani	1263	96.01
A0A847N752	#N/A	Phytoplasma sp	1163	96.01
A0A7S7FZB7	#N/A	Candidatus Phytoplasma australasiaticum subsp. australasiaticum	358	96
A0A421NY15	#N/A	Candidatus Phytoplasma solani	1263	96
A0A847N4U4	#N/A	Phytoplasma sp	1163	96
A0A5N5XW57	#N/A	'Cynodon dactylon' phytoplasma	429	95.99
A0A421NYW4	#N/A	Candidatus Phytoplasma solani	1263	95.99
A0A847N527	#N/A	Phytoplasma sp	1163	95.99
A0A5N5XRD1	#N/A	'Cynodon dactylon' phytoplasma	429	95.98
A0A0M1N063	#N/A	Candidatus Phytoplasma pruni	1238	95.98
A0A847N711	#N/A	Phytoplasma sp	1163	95.98
A0A847N7L8	#N/A	Phytoplasma sp	1163	95.98
A0A5N5XQM4	#N/A	Cynodon dactylon' phytoplasma	1	95.98
A0A4P6MDN3	#N/A	'Catharanthus roseus' aster yellows phytoplasma	509	95.97
A0A4V0Z8Y1	#N/A	'Catharanthus roseus' aster yellows phytoplasma	509	95.97
A0A328IL10	#N/A	Candidatus Phytoplasma oryzae	581	95.97
A0A851HKT9	#N/A	Candidatus Phytoplasma pruni	1238	95.97
A6QKM8	#N/A	Onion yellows phytoplasma OY-W	106	95.97
A0A847N5D9	#N/A	Phytoplasma sp	1163	95.97
A0A1S2NIP8	#N/A	Rice orange leaf phytoplasma	535	95.97
R4S1Y1	#N/A	Strawberry lethal yellows phytoplasma (CPA) str. NZSb11	975	95.97
A0A660HMQ2	#N/A	Ziziphus jujuba witches'-broom phytoplasma	593	95.97
A0A847N4T6	#N/A	Phytoplasma sp	1163	95.96
Q1MWC4	#N/A	Tomato yellows phytoplasma	8	95.96
A0A0M1N0Y3	#N/A	Candidatus Phytoplasma pruni	1238	95.95
Q1MWB2	#N/A	Marguerite yellows phytoplasma	4	95.95
Q6YQA7	#N/A	Onion yellows phytoplasma (strain OY-M)	591	95.95
A0A847N6I5	#N/A	Phytoplasma sp	1163	95.95
A0A847N5R4	#N/A	Phytoplasma sp	1163	95.95
A0A859IAD0	#N/A	Rapeseed phyllody phytoplasma	699	95.95
A0A4P6MAL4	#N/A	'Catharanthus roseus' aster yellows phytoplasma	509	95.94
Q2NIP2	#N/A	Aster yellows witches'-broom phytoplasma (strain AYWB)	563	95.94
B1VAP7	#N/A	Phytoplasma australiense	590	95.94
A0A851HKX4	#N/A	Candidatus Phytoplasma pruni	1238	95.93
A0A851HAB3	#N/A	Candidatus Phytoplasma pruni	1238	95.93
Q1MWB6	#N/A	Iceland poppy yellows phytoplasma	4	95.93
W0S579	#N/A	Carrot yellows phytoplasma	29	95.92
A0A175EE03	#N/A	'Alnus glutinosa' phytoplasma	76	95.91
A0A559KJK8	#N/A	Candidatus Phytoplasma pini	414	95.91
B1V8W7	#N/A	Phytoplasma australiense	590	95.91
A0A847N6B2	#N/A	Phytoplasma sp	1163	95.91
A0A847N7N1	#N/A	Phytoplasma sp	1163	95.91
A0A859IA09	#N/A	Rapeseed phyllody phytoplasma	699	95.91
R4S0R1	#N/A	Strawberry lethal yellows phytoplasma (CPA) str. NZSb11	975	95.91
A0A5N5XRY5	#N/A	'Cynodon dactylon' phytoplasma	429	95.9
Q2NJY6	#N/A	Aster yellows witches'-broom phytoplasma (strain AYWB)	563	95.9
W0S225	#N/A	Mulberry dwarf phytoplasma	67	95.9
R4RN25	#N/A	Strawberry lethal yellows phytoplasma (CPA) str. NZSb11	975	95.9
A0A7S7JMZ0	#N/A	Candidatus Phytoplasma australasiaticum subsp. australasiaticum	358	95.89
A0A2S8NV37	#N/A	Candidatus Phytoplasma phoenicium	915	95.89
A0A0M1N0E3	#N/A	Candidatus Phytoplasma pruni	1238	95.89
A0A4P6M8W0	#N/A	'Catharanthus roseus' aster yellows phytoplasma	509	95.88
A0A5N5XRS0	#N/A	'Cynodon dactylon' phytoplasma	429	95.88
A0A2S8NVF1	#N/A	Candidatus Phytoplasma phoenicium	915	95.88
B3R0B6	#N/A	Phytoplasma mali (strain AT)	368	95.88
A0A847N767	#N/A	Phytoplasma sp	1163	95.88
A0A847N7L6	#N/A	Phytoplasma sp	1163	95.88
A0A847N9G1	#N/A	Phytoplasma sp	1163	95.88
Q1MXD4	#N/A	Phytoplasma sp. AYBG	4	95.88
A0A0M1N087	#N/A	Candidatus Phytoplasma pruni	1238	95.87
Q1MXC5	#N/A	Potato purple top phytoplasma	6	95.87
Q847R3	#N/A	Aster yellows phytoplasma	155	95.86
A0A847N6P2	#N/A	Phytoplasma sp	1163	95.86
A0A859IA37	#N/A	Rapeseed phyllody phytoplasma	699	95.86
A0A559KJB9	#N/A	Candidatus Phytoplasma pini	414	95.85
A0A4P6MDT7	#N/A	'Catharanthus roseus' aster yellows phytoplasma	509	95.84
A0A4P6M8V5	#N/A	'Catharanthus roseus' aster yellows phytoplasma	509	95.84
A0A0L0MKF4	#N/A	Candidatus Phytoplasma phoenicium	915	95.84
A0A421NXQ4	#N/A	Candidatus Phytoplasma solani	1263	95.84
B3R0H9	#N/A	Phytoplasma mali (strain AT)	368	95.84
A0A847N693	#N/A	Phytoplasma sp	1163	95.84
A0A859I9M2	#N/A	Rapeseed phyllody phytoplasma	699	95.84
W0S1Z8	#N/A	Aster yellows phytoplasma	155	95.83
A0A1S9M332	#N/A	Candidatus Phytoplasma citri	485	95.83
A0A421NU57	#N/A	Candidatus Phytoplasma solani	1263	95.83
B3QZX4	#N/A	Phytoplasma mali (strain AT)	368	95.83
R4RKW9	#N/A	Strawberry lethal yellows phytoplasma (CPA) str. NZSb11	975	95.83
A0A2S8NSX8	#N/A	Candidatus Phytoplasma phoenicium	915	95.82
A0A851HC26	#N/A	Candidatus Phytoplasma pruni	1238	95.82
A0A0M1N0U5	#N/A	Candidatus Phytoplasma pruni	1238	95.82
A0A660HM02	#N/A	Ziziphus jujuba witches'-broom phytoplasma	593	95.82
A0A328ILB8	#N/A	Candidatus Phytoplasma oryzae	581	95.81
A0A559KJ54	#N/A	Candidatus Phytoplasma pini	414	95.81
A0A0M1MZG5	#N/A	Candidatus Phytoplasma pruni	1238	95.81
A0A859IA68	#N/A	Rapeseed phyllody phytoplasma	699	95.81
R4S0V5	#N/A	Strawberry lethal yellows phytoplasma (CPA) str. NZSb11	975	95.81
A0A851HHH4	#N/A	Candidatus Phytoplasma pruni	1238	95.8
A0A847N6C0	#N/A	Phytoplasma sp	1163	95.8
A0A660HMW7	#N/A	Ziziphus jujuba witches'-broom phytoplasma	593	95.8
A0A175EHZ0	#N/A	'Alnus glutinosa' phytoplasma	76	95.79
A0A851HAV5	#N/A	Candidatus Phytoplasma pruni	1238	95.79
W0S205	#N/A	Onion yellows phytoplasma	95	95.79
Q6YQD8	#N/A	Onion yellows phytoplasma (strain OY-M)	591	95.79
B1VAI0	#N/A	Phytoplasma australiense	590	95.79
B3QZF7	#N/A	Phytoplasma mali (strain AT)	368	95.79
E3SFY0	#N/A	Potato purple top phytoplasma PPT-AK5	3	95.79
A0A859IAC8	#N/A	Rapeseed phyllody phytoplasma	699	95.79
A0A660HM25	#N/A	Ziziphus jujuba witches'-broom phytoplasma	593	95.79
A0A559KJ57	#N/A	Candidatus Phytoplasma pini	414	95.78
A0A847N7E4	#N/A	Phytoplasma sp	1163	95.78
A0A5N5XSF2	#N/A	'Cynodon dactylon' phytoplasma	429	95.77
W0S262	#N/A	Grey dogwood stunt phytoplasma	17	95.77
A0A660HMG7	#N/A	Ziziphus jujuba witches'-broom phytoplasma	593	95.77
A0A4P6M9C9	#N/A	'Catharanthus roseus' aster yellows phytoplasma	509	95.76
A0A559KJF8	#N/A	Candidatus Phytoplasma pini	414	95.76
A0A851HC25	#N/A	Candidatus Phytoplasma pruni	1238	95.76
W0S2L0	#N/A	Insect BA phytoplasma	2	95.76
B7TYM9	#N/A	Palm lethal yellowing phytoplasma	20	95.76
Q2NIG0	#N/A	Aster yellows witches'-broom phytoplasma (strain AYWB)	563	95.75
Q2NIT4	#N/A	Aster yellows witches'-broom phytoplasma (strain AYWB)	563	95.75
Q76C45	#N/A	Onion yellows phytoplasma	95	95.75
A0A5N5XS57	#N/A	'Cynodon dactylon' phytoplasma	429	95.74
A0A851HJQ4	#N/A	Candidatus Phytoplasma pruni	1238	95.74
Q6YPJ6	#N/A	Onion yellows phytoplasma (strain OY-M)	591	95.74
A0A859I9C7	#N/A	Rapeseed phyllody phytoplasma	699	95.74
R4RL33	#N/A	Strawberry lethal yellows phytoplasma (CPA) str. NZSb11	975	95.74
R4S116	#N/A	Strawberry lethal yellows phytoplasma (CPA) str. NZSb11	975	95.74
Q2NIG8	#N/A	Aster yellows witches'-broom phytoplasma (strain AYWB)	563	95.73
A0A1S9M3A7	#N/A	Candidatus Phytoplasma citri	485	95.73
W0S116	#N/A	Onion yellows phytoplasma	95	95.73
Q6YQH3	#N/A	Onion yellows phytoplasma (strain OY-M)	591	95.73
Q1MWA8	#N/A	Sumac witches'-broom phytoplasma	6	95.73
A0A421NU59	#N/A	Candidatus Phytoplasma solani	1263	95.72
W0S2B7	#N/A	Carrot yellows phytoplasma	29	95.72
A9XEJ2	#N/A	Peanut witches'-broom phytoplasma	58	95.72
A0A859I8P5	#N/A	Rapeseed phyllody phytoplasma	699	95.72
A0A660HMR0	#N/A	Ziziphus jujuba witches'-broom phytoplasma	593	95.72
A0A4V0Z8Y3	#N/A	'Catharanthus roseus' aster yellows phytoplasma	509	95.71
A0A5N5XRL7	#N/A	'Cynodon dactylon' phytoplasma	429	95.71
A0A328ILV6	#N/A	Candidatus Phytoplasma oryzae	581	95.71
A0A2S8NVI1	#N/A	Candidatus Phytoplasma phoenicium	915	95.71
A0A0M1MZJ1	#N/A	Candidatus Phytoplasma pruni	1238	95.71
A0A1S2NIH0	#N/A	Rice orange leaf phytoplasma	535	95.71
A0A5N5XSW6	#N/A	'Cynodon dactylon' phytoplasma	429	95.7
F8S8T2	#N/A	'Sabal palmetto' lethal decline phytoplasma	1	95.7
A0A7S7JMB6	#N/A	Candidatus Phytoplasma australasiaticum subsp. australasiaticum	358	95.7
B1Q3E9	#N/A	Candidatus Phytoplasma japonicum	5	95.7
A0A0L0MJW0	#N/A	Candidatus Phytoplasma phoenicium	915	95.7
A0A847N6R1	#N/A	Phytoplasma sp	1163	95.7
A0A1S2NI00	#N/A	Rice orange leaf phytoplasma	535	95.7
A0A5N5XQR0	#N/A	'Cynodon dactylon' phytoplasma	429	95.69
A0A139JQV0	#N/A	Candidatus Phytoplasma oryzae	581	95.69
A0A847N5N3	#N/A	Phytoplasma sp	1163	95.69
A0A660HM59	#N/A	Ziziphus jujuba witches'-broom phytoplasma	593	95.69
Q1MWC8	#N/A	Eggplant dwarf phytoplasma	4	95.68
A0A847N500	#N/A	Phytoplasma sp	1163	95.68
A0A847N5F2	#N/A	Phytoplasma sp	1163	95.68
A0A847N799	#N/A	Phytoplasma sp	1163	95.68
A0A847N7V7	#N/A	Phytoplasma sp	1163	95.68
Q847P7	#N/A	Aster yellows phytoplasma	155	95.66
A0A559KJJ5	#N/A	Candidatus Phytoplasma pini	414	95.66
A0A421NXL1	#N/A	Candidatus Phytoplasma solani	1263	95.66
F8S8T3	#N/A	Lethal yellowing phytoplasma	5	95.66
R4RWG6	#N/A	Strawberry lethal yellows phytoplasma (CPA) str. NZSb11	975	95.66
A0A0L0MJV2	#N/A	Candidatus Phytoplasma phoenicium	915	95.65
A0A851HK66	#N/A	Candidatus Phytoplasma pruni	1238	95.65
A0A847N6Q7	#N/A	Phytoplasma sp	1163	95.65
A0A847N7M0	#N/A	Phytoplasma sp	1163	95.65
A0A1S2NIK8	#N/A	Rice orange leaf phytoplasma	535	95.65
A0A2S8NU78	#N/A	Candidatus Phytoplasma phoenicium	915	95.64
W0S143	#N/A	Mulberry dwarf phytoplasma	67	95.64
A0A847N735	#N/A	Phytoplasma sp	1163	95.64
A0A847N4X5	#N/A	Phytoplasma sp	1163	95.64
A0A1S2NIN4	#N/A	Rice orange leaf phytoplasma	535	95.64
Q1MXE6	#N/A	Onion yellows phytoplasma	95	95.63
Q6YQT3	#N/A	Onion yellows phytoplasma (strain OY-M)	591	95.63
A0A847N701	#N/A	Phytoplasma sp	1163	95.63
A0A851HD94	#N/A	Candidatus Phytoplasma pruni	1238	95.62
A0A847N7X6	#N/A	Phytoplasma sp	1163	95.62
A0A660HMY6	#N/A	Ziziphus jujuba witches'-broom phytoplasma	593	95.62
F8S8S8	#N/A	'Sabal palmetto' wilt phytoplasma	1	95.61
A0A4E9D070	#N/A	Alder yellows phytoplasma	109	95.61
A0A4V0Z8W9	#N/A	'Catharanthus roseus' aster yellows phytoplasma	509	95.6
A0A5N5XS63	#N/A	'Cynodon dactylon' phytoplasma	429	95.6
A0A859I9N2	#N/A	Rapeseed phyllody phytoplasma	699	95.6
Q2NJ45	#N/A	Aster yellows witches'-broom phytoplasma (strain AYWB)	563	95.59
A0A2S8NV25	#N/A	Candidatus Phytoplasma phoenicium	915	95.59
A0A0L0MJM5	#N/A	Candidatus Phytoplasma phoenicium	915	95.59
A6QKN5	#N/A	Onion yellows phytoplasma OY-W	106	95.59
B3R0G2	#N/A	Phytoplasma mali (strain AT)	368	95.59
A0A847N5L8	#N/A	Phytoplasma sp	1163	95.59
A0A847N6B4	#N/A	Phytoplasma sp	1163	95.59
A0A847N847	#N/A	Phytoplasma sp	1163	95.59
A0A2S8NTF9	#N/A	Candidatus Phytoplasma phoenicium	915	95.58
A0A0L0MKW2	#N/A	Candidatus Phytoplasma phoenicium	915	95.58
Q6YPU6	#N/A	Onion yellows phytoplasma (strain OY-M)	591	95.58
K7ZLK2	#N/A	Onion yellows phytoplasma OY-W	106	95.58
A0A847N6W8	#N/A	Phytoplasma sp	1163	95.58
R4RPR9	#N/A	Strawberry lethal yellows phytoplasma (CPA) str. NZSb11	975	95.58
W0S1Q0	#N/A	'Cryptotaenia japonica' witches'-broom phytoplasma	18	95.57
W0S538	#N/A	American aster yellows phytoplasma	17	95.57
A0A0L0MKC6	#N/A	Candidatus Phytoplasma phoenicium	915	95.57
A0A2S8NV35	#N/A	Candidatus Phytoplasma phoenicium	915	95.57
A0A851HGC6	#N/A	Candidatus Phytoplasma pruni	1238	95.57
A0A847N6F6	#N/A	Phytoplasma sp	1163	95.57
W0S2D0	#N/A	Apricot aster yellows phytoplasma	15	95.56
A0A1S9M5K4	#N/A	Candidatus Phytoplasma citri	485	95.56
A0A0L0MIK0	#N/A	Candidatus Phytoplasma phoenicium	915	95.56
A0A847N6B6	#N/A	Phytoplasma sp	1163	95.56
A0A847N6P9	#N/A	Phytoplasma sp	1163	95.56
A0A847N7P3	#N/A	Phytoplasma sp	1163	95.56
A0A1S9LYL6	#N/A	Candidatus Phytoplasma citri	485	95.55
A0A1S9LZ67	#N/A	Candidatus Phytoplasma citri	485	95.55
R4RPB5	#N/A	Strawberry lethal yellows phytoplasma (CPA) str. NZSb11	975	95.55
A0A4P6M901	#N/A	'Catharanthus roseus' aster yellows phytoplasma	509	95.54
E3SFP7	#N/A	Lucerne virescence phytoplasma	6	95.54
A0A847N5I7	#N/A	Phytoplasma sp	1163	95.54
A0A859IAM4	#N/A	Rapeseed phyllody phytoplasma	699	95.54
A0A1S2NHT7	#N/A	Rice orange leaf phytoplasma	535	95.54
A0A421NXB1	#N/A	Candidatus Phytoplasma solani	1263	95.53
Q6YQT6	#N/A	Onion yellows phytoplasma (strain OY-M)	591	95.53
A6QKN1	#N/A	Onion yellows phytoplasma OY-W	106	95.53
A0A847N5F8	#N/A	Phytoplasma sp	1163	95.53
A0A859I9J7	#N/A	Rapeseed phyllody phytoplasma	699	95.53
A0A859IA34	#N/A	Rapeseed phyllody phytoplasma	699	95.53
A0A1S2NIJ9	#N/A	Rice orange leaf phytoplasma	535	95.53
A0A1S2NHL2	#N/A	Rice orange leaf phytoplasma	535	95.53
A0A4P6MCU6	#N/A	'Catharanthus roseus' aster yellows phytoplasma	509	95.52
A0A0M1MZU9	#N/A	Candidatus Phytoplasma pruni	1238	95.52
A0A2Z4G2F2	#N/A	Texas Phoenix palm phytoplasma	12	95.52
U6BYW2	#N/A	Hydrangea phyllody phytoplasma	9	95.51
A0A847N764	#N/A	Phytoplasma sp	1163	95.51
A0A847N7A4	#N/A	Phytoplasma sp	1163	95.51
W0S296	#N/A	'Brassica oleracea' chlorantie phytoplasma	19	95.5
A0A847N5A5	#N/A	Phytoplasma sp	1163	95.5
A0A847N682	#N/A	Phytoplasma sp	1163	95.5
A0A1S2NJF8	#N/A	Rice orange leaf phytoplasma	535	95.5
Q2NIU4	#N/A	Aster yellows witches'-broom phytoplasma (strain AYWB)	563	95.49
A0A0L0ML81	#N/A	Candidatus Phytoplasma phoenicium	915	95.49
B1V9W7	#N/A	Phytoplasma australiense	590	95.49
A0A847N5F3	#N/A	Phytoplasma sp	1163	95.49
A0A847N6M6	#N/A	Phytoplasma sp	1163	95.49
Q1MWA4	#N/A	Porcelain vine witches'-broom phytoplasma	15	95.49
W0S2E7	#N/A	Aster yellows phytoplasma	155	95.48
A0A421NXC3	#N/A	Candidatus Phytoplasma solani	1263	95.48
Q6V7U4	#N/A	Clover phyllody phytoplasma	38	95.48
B1VAG3	#N/A	Phytoplasma australiense	590	95.48
A0A1S9M340	#N/A	Candidatus Phytoplasma citri	485	95.47
A0A421NXT9	#N/A	Candidatus Phytoplasma solani	1263	95.47
A0A847N6E9	#N/A	Phytoplasma sp	1163	95.47
A0A1S2NKF8	#N/A	Rice orange leaf phytoplasma	535	95.47
A0A4P6M906	#N/A	'Catharanthus roseus' aster yellows phytoplasma	509	95.45
Q3LBY0	#N/A	Candidatus Phytoplasma solani	1263	95.45
B1VAT5	#N/A	Phytoplasma australiense	590	95.45
B1VB02	#N/A	Phytoplasma australiense	590	95.45
A0A847N5X0	#N/A	Phytoplasma sp	1163	95.45
A0A1S2NII6	#N/A	Rice orange leaf phytoplasma	535	95.45
A0A139JQG1	#N/A	Candidatus Phytoplasma oryzae	581	95.44
A0A851HDG3	#N/A	Candidatus Phytoplasma pruni	1238	95.44
A0A847N6E3	#N/A	Phytoplasma sp	1163	95.44
A0A847N5B1	#N/A	Phytoplasma sp	1163	95.44
A0A2S8NUB7	#N/A	Candidatus Phytoplasma phoenicium	915	95.43
A0A851HIY4	#N/A	Candidatus Phytoplasma pruni	1238	95.43
B0B0I0	#N/A	Candidatus Phytoplasma solani	1263	95.43
A0A660HN14	#N/A	Ziziphus jujuba witches'-broom phytoplasma	593	95.43
Q9AIR7	#N/A	Aster yellows phytoplasma	155	95.42
Q2NJ42	#N/A	Aster yellows witches'-broom phytoplasma (strain AYWB)	563	95.42
A0A421NXG9	#N/A	Candidatus Phytoplasma solani	1263	95.42
A0A847N9E3	#N/A	Phytoplasma sp	1163	95.42
A0A859IA32	#N/A	Rapeseed phyllody phytoplasma	699	95.42
A0A0A0QXC4	#N/A	Sesame phyllody phytoplasma	69	95.42
A0A660HN23	#N/A	Ziziphus jujuba witches'-broom phytoplasma	593	95.42
A0A0L0MJ07	#N/A	Candidatus Phytoplasma phoenicium	915	95.41
A0A0L0MJU9	#N/A	Candidatus Phytoplasma phoenicium	915	95.41
A0A847N7X0	#N/A	Phytoplasma sp	1163	95.41
A0A0M1N080	#N/A	Candidatus Phytoplasma pruni	1238	95.4
A0A851HA74	#N/A	Candidatus Phytoplasma pruni	1238	95.4
B3R0F4	#N/A	Phytoplasma mali (strain AT)	368	95.4
C3VIC5	#N/A	Candidatus Phytoplasma tritici	28	95.39
A6QKS1	#N/A	Onion yellows phytoplasma OY-W	106	95.39
B3R039	#N/A	Phytoplasma mali (strain AT)	368	95.39
A0A847N6L8	#N/A	Phytoplasma sp	1163	95.39
R4RZQ5	#N/A	Strawberry lethal yellows phytoplasma (CPA) str. NZSb11	975	95.39
A6QKS5	#N/A	Onion yellows phytoplasma OY-W	106	95.38
B1V8R7	#N/A	Phytoplasma australiense	590	95.38
A0A859I9U7	#N/A	Rapeseed phyllody phytoplasma	699	95.38
A0A847N6N8	#N/A	Phytoplasma sp	1163	95.37
A0A1S2NIG9	#N/A	Rice orange leaf phytoplasma	535	95.37
A0A2S8NT06	#N/A	Candidatus Phytoplasma phoenicium	915	95.36
A0A851HJY2	#N/A	Candidatus Phytoplasma pruni	1238	95.36
B1VA61	#N/A	Phytoplasma australiense	590	95.36
A0A847N6U7	#N/A	Phytoplasma sp	1163	95.36
W0S512	#N/A	'Cryptotaenia japonica' witches'-broom phytoplasma	18	95.35
A0A847N7N0	#N/A	Phytoplasma sp	1163	95.35
R4RMI7	#N/A	Strawberry lethal yellows phytoplasma (CPA) str. NZSb11	975	95.35
A0A5N5XRT5	#N/A	'Cynodon dactylon' phytoplasma	429	95.34
A0A0M1N056	#N/A	Candidatus Phytoplasma pruni	1238	95.34
A6QKT0	#N/A	Onion yellows phytoplasma OY-W	106	95.34
U6BY89	#N/A	Rhus yellows phytoplasma	6	95.34
A0A1S2NIY9	#N/A	Rice orange leaf phytoplasma	535	95.34
A0A4P6M995	#N/A	'Catharanthus roseus' aster yellows phytoplasma	509	95.33
A0A1S9LYV9	#N/A	Candidatus Phytoplasma citri	485	95.33
A0A139JR65	#N/A	Candidatus Phytoplasma oryzae	581	95.33
A0A2S8NVI9	#N/A	Candidatus Phytoplasma phoenicium	915	95.33
A0A847N8M6	#N/A	Phytoplasma sp	1163	95.33
A0A2S8NSU7	#N/A	Candidatus Phytoplasma phoenicium	915	95.32
A0A847N4N8	#N/A	Phytoplasma sp	1163	95.32
A0A2S8NUC1	#N/A	Candidatus Phytoplasma phoenicium	915	95.31
A0A847N5B0	#N/A	Phytoplasma sp	1163	95.31
A0A847N6E2	#N/A	Phytoplasma sp	1163	95.31
A0A847N740	#N/A	Phytoplasma sp	1163	95.31
A0A859I9Y7	#N/A	Rapeseed phyllody phytoplasma	699	95.31
A0A660HMG6	#N/A	Ziziphus jujuba witches'-broom phytoplasma	593	95.31
A0A0L0MK57	#N/A	Candidatus Phytoplasma phoenicium	915	95.3
Q6VTD8	#N/A	Elm yellows phytoplasma	191	95.3
B3QZV7	#N/A	Phytoplasma mali (strain AT)	368	95.3
A0A1S2NI91	#N/A	Rice orange leaf phytoplasma	535	95.3
A0A1S2NJN6	#N/A	Rice orange leaf phytoplasma	535	95.3
A0A0M1N007	#N/A	Candidatus Phytoplasma pruni	1238	95.29
A0A421NX84	#N/A	Candidatus Phytoplasma solani	1263	95.29
Q6YPV3	#N/A	Onion yellows phytoplasma (strain OY-M)	591	95.29
A0A660HMB9	#N/A	Ziziphus jujuba witches'-broom phytoplasma	593	95.29
A0A7G1GCA0	#N/A	Clover proliferation phytoplasma	45	95.28
F8S8S9	#N/A	Texas Phoenix palm phytoplasma	12	95.28
A0A328IKB8	#N/A	Candidatus Phytoplasma oryzae	581	95.27
A0A559KIX3	#N/A	Candidatus Phytoplasma pini	414	95.27
A0A0A0R1C0	#N/A	Sesame phyllody phytoplasma	69	95.27
F8S8T1	#N/A	Texas Phoenix palm phytoplasma	12	95.27
A0A847N5P0	#N/A	Phytoplasma sp	1163	95.26
R4RP56	#N/A	Strawberry lethal yellows phytoplasma (CPA) str. NZSb11	975	95.26
R4RNL3	#N/A	Strawberry lethal yellows phytoplasma (CPA) str. NZSb11	975	95.26
A0A139JR81	#N/A	Candidatus Phytoplasma oryzae	581	95.25
A0A851HG48	#N/A	Candidatus Phytoplasma pruni	1238	95.25
A6QKU0	#N/A	Onion yellows phytoplasma OY-W	106	95.25
A0A847N6J1	#N/A	Phytoplasma sp	1163	95.25
A0A1S2NK96	#N/A	Rice orange leaf phytoplasma	535	95.25
W0S1T2	#N/A	American aster yellows phytoplasma	17	95.24
A0A851HID6	#N/A	Candidatus Phytoplasma pruni	1238	95.24
A0A847N563	#N/A	Phytoplasma sp	1163	95.24
A0A847N8U9	#N/A	Phytoplasma sp	1163	95.24
A0A847N6T3	#N/A	Phytoplasma sp	1163	95.24
A0A859I9X6	#N/A	Rapeseed phyllody phytoplasma	699	95.24
A0A0A0QXZ5	#N/A	Sesame phyllody phytoplasma	69	95.24
R4RYI7	#N/A	Strawberry lethal yellows phytoplasma (CPA) str. NZSb11	975	95.24
A0A4P6MD38	#N/A	'Catharanthus roseus' aster yellows phytoplasma	509	95.23
Q2NJG6	#N/A	Aster yellows witches'-broom phytoplasma (strain AYWB)	563	95.23
A0A2S8NV12	#N/A	Candidatus Phytoplasma phoenicium	915	95.23
A0A0M1MZV9	#N/A	Candidatus Phytoplasma pruni	1238	95.23
A0A421NYV9	#N/A	Candidatus Phytoplasma solani	1263	95.23
A0A859IAA7	#N/A	Rapeseed phyllody phytoplasma	699	95.23
A0A1S2NIA9	#N/A	Rice orange leaf phytoplasma	535	95.23
R4RMR6	#N/A	Strawberry lethal yellows phytoplasma (CPA) str. NZSb11	975	95.23
Q2NK13	#N/A	Aster yellows witches'-broom phytoplasma (strain AYWB)	563	95.22
A0A0M1MZY7	#N/A	Candidatus Phytoplasma pruni	1238	95.22
A0A0A7TX11	#N/A	Paulownia witches'-broom phytoplasma	131	95.22
Q2NK20	#N/A	Aster yellows witches'-broom phytoplasma (strain AYWB)	563	95.21
A0A1S9M1Y9	#N/A	Candidatus Phytoplasma citri	485	95.21
A0A2S8NV89	#N/A	Candidatus Phytoplasma phoenicium	915	95.21
A0A559KJ64	#N/A	Candidatus Phytoplasma pini	414	95.21
A0A559KJS5	#N/A	Candidatus Phytoplasma pini	414	95.21
A0A0M1N0G3	#N/A	Candidatus Phytoplasma pruni	1238	95.21
A0A7G1GCL5	#N/A	Garlic yellows phytoplasma	1	95.21
W0S1U2	#N/A	American aster yellows phytoplasma	17	95.2
A0A2S8NSP9	#N/A	Candidatus Phytoplasma phoenicium	915	95.2
A0A559KJN7	#N/A	Candidatus Phytoplasma pini	414	95.2
A0A421NXI1	#N/A	Candidatus Phytoplasma solani	1263	95.2
B1V9N0	#N/A	Phytoplasma australiense	590	95.2
A0A847N6B7	#N/A	Phytoplasma sp	1163	95.2
A0A5N5XRF3	#N/A	'Cynodon dactylon' phytoplasma	429	95.19
Q2NJQ3	#N/A	Aster yellows witches'-broom phytoplasma (strain AYWB)	563	95.19
A0A139JR93	#N/A	Candidatus Phytoplasma oryzae	581	95.19
A0A2S8NV93	#N/A	Candidatus Phytoplasma phoenicium	915	95.19
Q3LBI6	#N/A	Candidatus Phytoplasma solani	1263	95.19
A6QKP7	#N/A	Onion yellows phytoplasma OY-W	106	95.19
F8S8S7	#N/A	Texas Phoenix palm phytoplasma	12	95.19
W0S2K5	#N/A	Apricot aster yellows phytoplasma	15	95.18
A0A559KJK1	#N/A	Candidatus Phytoplasma pini	414	95.18
B3R0D6	#N/A	Phytoplasma mali (strain AT)	368	95.18
A0A0A0QXC5	#N/A	Sesame phyllody phytoplasma	69	95.18
A0A4P6MAA5	#N/A	'Catharanthus roseus' aster yellows phytoplasma	509	95.17
A0A5N5XT44	#N/A	'Cynodon dactylon' phytoplasma	429	95.17
B1V8R8	#N/A	Phytoplasma australiense	590	95.17
A0A847N7C8	#N/A	Phytoplasma sp	1163	95.17
A0A859IA23	#N/A	Rapeseed phyllody phytoplasma	699	95.17
R4RQI9	#N/A	Strawberry lethal yellows phytoplasma (CPA) str. NZSb11	975	95.17
R4RLU6	#N/A	Strawberry lethal yellows phytoplasma (CPA) str. NZSb11	975	95.17
A0A7S7FZF0	#N/A	Candidatus Phytoplasma australasiaticum subsp. australasiaticum	358	95.16
A0A851HD39	#N/A	Candidatus Phytoplasma pruni	1238	95.16
A0A421NYA4	#N/A	Candidatus Phytoplasma solani	1263	95.16
A0A0A7TXX8	#N/A	Paulownia witches'-broom phytoplasma	131	95.16
E0X6S1	#N/A	Paulownia witches'-broom phytoplasma	131	95.16
A9XEJ3	#N/A	Peanut witches'-broom phytoplasma	58	95.16
B1VAH3	#N/A	Phytoplasma australiense	590	95.16
A0A847N4J6	#N/A	Phytoplasma sp	1163	95.16
A0A847N6M2	#N/A	Phytoplasma sp	1163	95.16
A0A0L0MJ29	#N/A	Candidatus Phytoplasma phoenicium	915	95.15
A0A851HAD3	#N/A	Candidatus Phytoplasma pruni	1238	95.15
A0A847N5Z5	#N/A	Phytoplasma sp	1163	95.15
A0A859I9W0	#N/A	Rapeseed phyllody phytoplasma	699	95.15
A0A660HLT9	#N/A	Ziziphus jujuba witches'-broom phytoplasma	593	95.15
A0A1S9M651	#N/A	Candidatus Phytoplasma citri	485	95.14
A0A851HHG4	#N/A	Candidatus Phytoplasma pruni	1238	95.14
Q3LC10	#N/A	Candidatus Phytoplasma solani	1263	95.13
B1V9C4	#N/A	Phytoplasma australiense	590	95.13
B1VB25	#N/A	Phytoplasma australiense	590	95.13
B3QZX1	#N/A	Phytoplasma mali (strain AT)	368	95.13
A0A7G1GAE9	#N/A	Aster yellows phytoplasma AY24126	1	95.12
A0A847N7R1	#N/A	Phytoplasma sp	1163	95.12
A0A660HN57	#N/A	Ziziphus jujuba witches'-broom phytoplasma	593	95.12
A0A4P6MD80	#N/A	'Catharanthus roseus' aster yellows phytoplasma	509	95.11
A0A2S8NUM4	#N/A	Candidatus Phytoplasma phoenicium	915	95.11
B3QZU6	#N/A	Phytoplasma mali (strain AT)	368	95.11
Q2NIZ1	#N/A	Aster yellows witches'-broom phytoplasma (strain AYWB)	563	95.1
Q3LBU5	#N/A	Candidatus Phytoplasma solani	1263	95.1
Q6YQS3	#N/A	Onion yellows phytoplasma (strain OY-M)	591	95.1
Q2NIG2	#N/A	Aster yellows witches'-broom phytoplasma (strain AYWB)	563	95.09
A0A851HD85	#N/A	Candidatus Phytoplasma pruni	1238	95.09
A0A847N4W1	#N/A	Phytoplasma sp	7	95.09
A0A0L0MK89	#N/A	Candidatus Phytoplasma phoenicium	915	95.08
Q6YPI1	#N/A	Onion yellows phytoplasma (strain OY-M)	591	95.08
B3R0N8	#N/A	Phytoplasma mali (strain AT)	368	95.08
A0A847N721	#N/A	Phytoplasma sp	1163	95.08
A0A859I9T2	#N/A	Rapeseed phyllody phytoplasma	699	95.08
A0A559KJF1	#N/A	Candidatus Phytoplasma pini	414	95.07
B1V8W9	#N/A	Phytoplasma australiense	590	95.07
B1VAL1	#N/A	Phytoplasma australiense	590	95.07
A0A4P6MC07	#N/A	'Catharanthus roseus' aster yellows phytoplasma	509	95.06
A0A4P6MDR6	#N/A	'Catharanthus roseus' aster yellows phytoplasma	509	95.06
A0A0M1MZT6	#N/A	Candidatus Phytoplasma pruni	1238	95.06
A0A0M1N040	#N/A	Candidatus Phytoplasma pruni	1238	95.06
A0A847N667	#N/A	Phytoplasma sp	1163	95.06
A0A847N712	#N/A	Phytoplasma sp	1163	95.06
A0A7G1GBD3	#N/A	Rhus yellows phytoplasma	6	95.06
F8S8S2	#N/A	Texas Phoenix palm phytoplasma	12	95.06
I6U4F0	#N/A	Hemp dogbane phytoplasma	15	95.05
Q6YQC8	#N/A	Onion yellows phytoplasma (strain OY-M)	591	95.05
A0A660HME3	#N/A	Ziziphus jujuba witches'-broom phytoplasma	593	95.05
A0A139JQY4	#N/A	Candidatus Phytoplasma oryzae	581	95.04
E0X6R9	#N/A	Periwinkle leaf yellowing phytoplasma	37	95.04
A0A847N755	#N/A	Phytoplasma sp	1163	95.04
A0A660HN30	#N/A	Ziziphus jujuba witches'-broom phytoplasma	593	95.04
A0A421NXW9	#N/A	Candidatus Phytoplasma solani	1263	95.03
Q6YPX0	#N/A	Onion yellows phytoplasma (strain OY-M)	591	95.03
R4RL18	#N/A	Strawberry lethal yellows phytoplasma (CPA) str. NZSb11	975	95.03
A0A4P6MAC4	#N/A	'Catharanthus roseus' aster yellows phytoplasma	509	95.02
A0A7S7FZC2	#N/A	Candidatus Phytoplasma australasiaticum subsp. australasiaticum	358	95.02
A0A0M1N0G5	#N/A	Candidatus Phytoplasma pruni	1238	95.02
A0A421NY90	#N/A	Candidatus Phytoplasma solani	1263	95.02
A0A847N783	#N/A	Phytoplasma sp	1163	95.02
A0A851HHB5	#N/A	Candidatus Phytoplasma pruni	1238	95.01
A0A0A0R1C3	#N/A	Sesame phyllody phytoplasma	69	95.01
R4RVU4	#N/A	Strawberry lethal yellows phytoplasma (CPA) str. NZSb11	975	95.01
A0A859IAL4	#N/A	Rapeseed phyllody phytoplasma	699	95
R4RX43	#N/A	Strawberry lethal yellows phytoplasma (CPA) str. NZSb11	975	95
A0A421NUZ6	#N/A	Candidatus Phytoplasma solani	1263	94.99
A0A421NV16	#N/A	Candidatus Phytoplasma solani	1263	94.99
A0A847N747	#N/A	Phytoplasma sp	1163	94.99
A0A847N587	#N/A	Phytoplasma sp	1163	94.99
A0A847N7W3	#N/A	Phytoplasma sp	1163	94.99
A0A559KJN3	#N/A	Candidatus Phytoplasma pini	414	94.98
A0A559KJF9	#N/A	Candidatus Phytoplasma pini	414	94.98
I6U4B2	#N/A	Phytoplasma vitis	215	94.98
A0A0L0ML99	#N/A	Candidatus Phytoplasma phoenicium	915	94.97
I6U4K3	#N/A	Elm yellows phytoplasma	191	94.97
B3R094	#N/A	Phytoplasma mali (strain AT)	368	94.97
A0A859IA01	#N/A	Rapeseed phyllody phytoplasma	699	94.97
R4RVU9	#N/A	Strawberry lethal yellows phytoplasma (CPA) str. NZSb11	975	94.97
A0A139JQS6	#N/A	Candidatus Phytoplasma oryzae	581	94.96
A0A0M1MZZ1	#N/A	Candidatus Phytoplasma pruni	1238	94.96
Q6YQM9	#N/A	Onion yellows phytoplasma (strain OY-M)	591	94.96
A0A0M1MZF1	#N/A	Candidatus Phytoplasma pruni	1238	94.95
Q3LBZ4	#N/A	Candidatus Phytoplasma solani	1263	94.94
A0A7G1G7V7	#N/A	Henon bamboo witches'-broom phytoplasma	1	94.94
A0A847N5A2	#N/A	Phytoplasma sp	1163	94.94
R4S125	#N/A	Strawberry lethal yellows phytoplasma (CPA) str. NZSb11	975	94.94
A0A139JQZ0	#N/A	Candidatus Phytoplasma oryzae	581	94.93
A0A421NXV2	#N/A	Candidatus Phytoplasma solani	1263	94.93
Q3LBX2	#N/A	Candidatus Phytoplasma solani	1263	94.93
A0A847N4Y0	#N/A	Phytoplasma sp	1163	94.93
F8S8S1	#N/A	Texas Phoenix palm phytoplasma	12	94.93
A0A660HLV7	#N/A	Ziziphus jujuba witches'-broom phytoplasma	593	94.93
Q83YZ0	#N/A	Peanut witches'-broom phytoplasma	58	94.93
A0A4V0Z8Y0	#N/A	'Catharanthus roseus' aster yellows phytoplasma	509	94.92
I6U4I9	#N/A	'Vitis vinifera' yellows phytoplasma	15	94.92
Q3LBM7	#N/A	Candidatus Phytoplasma solani	1263	94.92
A0A847N5N5	#N/A	Phytoplasma sp	1163	94.92
A0A4P6MCX2	#N/A	'Catharanthus roseus' aster yellows phytoplasma	509	94.91
A0A5N5XSM3	#N/A	'Cynodon dactylon' phytoplasma	429	94.91
A0A5N5XSP3	#N/A	'Cynodon dactylon' phytoplasma	429	94.91
A0A7S7FZS5	#N/A	Candidatus Phytoplasma australasiaticum subsp. australasiaticum	358	94.91
A0A0L0MIP1	#N/A	Candidatus Phytoplasma phoenicium	915	94.91
A0A7G1G841	#N/A	Hydrangea phyllody phytoplasma	9	94.91
A0A847N7S4	#N/A	Phytoplasma sp	1163	94.91
A0A859I9T6	#N/A	Rapeseed phyllody phytoplasma	699	94.91
A0A139JQT8	#N/A	Candidatus Phytoplasma oryzae	581	94.9
B3QZX3	#N/A	Phytoplasma mali (strain AT)	368	94.9
A0A847N6I8	#N/A	Phytoplasma sp	1163	94.9
A0A847N806	#N/A	Phytoplasma sp	1163	94.9
R4S0H5	#N/A	Strawberry lethal yellows phytoplasma (CPA) str. NZSb11	975	94.9
A0A660HML0	#N/A	Ziziphus jujuba witches'-broom phytoplasma	593	94.9
A0A139JQH2	#N/A	Candidatus Phytoplasma oryzae	581	94.89
A0A851HJT7	#N/A	Candidatus Phytoplasma pruni	1238	94.89
Q3LC03	#N/A	Candidatus Phytoplasma solani	1263	94.89
Q6YR92	#N/A	Onion yellows phytoplasma (strain OY-M)	591	94.89
B1VAR3	#N/A	Phytoplasma australiense	590	94.89
B3QZT6	#N/A	Phytoplasma mali (strain AT)	368	94.89
A0A847N4K7	#N/A	Phytoplasma sp	1163	94.89
R4S2G9	#N/A	Strawberry lethal yellows phytoplasma (CPA) str. NZSb11	975	94.89
A0A4P6M937	#N/A	'Catharanthus roseus' aster yellows phytoplasma	509	94.88
A0A2S8NVD4	#N/A	Candidatus Phytoplasma phoenicium	915	94.88
A0A559KJK3	#N/A	Candidatus Phytoplasma pini	414	94.88
B1VAA6	#N/A	Phytoplasma australiense	590	94.88
R4S0Q1	#N/A	Strawberry lethal yellows phytoplasma (CPA) str. NZSb11	975	94.88
A0A7S7JMY7	#N/A	Candidatus Phytoplasma australasiaticum subsp. australasiaticum	358	94.87
A0A851HCW8	#N/A	Candidatus Phytoplasma pruni	1238	94.87
A0A859IAS1	#N/A	Rapeseed phyllody phytoplasma	699	94.87
A0A5N5XS31	#N/A	'Cynodon dactylon' phytoplasma	429	94.86
A0A559KJP0	#N/A	Candidatus Phytoplasma pini	414	94.86
A0A851H9K2	#N/A	Candidatus Phytoplasma pruni	1238	94.86
A0A851HGD6	#N/A	Candidatus Phytoplasma pruni	1238	94.86
A0A847N5H8	#N/A	Phytoplasma sp	1163	94.86
A0A5N5XRW9	#N/A	'Cynodon dactylon' phytoplasma	429	94.85
A0A139JR53	#N/A	Candidatus Phytoplasma oryzae	581	94.85
A0A0M1N035	#N/A	Candidatus Phytoplasma pruni	1238	94.85
R4RND9	#N/A	Strawberry lethal yellows phytoplasma (CPA) str. NZSb11	975	94.85
A0A660HNX1	#N/A	Ziziphus jujuba witches'-broom phytoplasma	593	94.85
R4L5B5	#N/A	'Helminthotheca echioides' yellows phytoplasma	9	94.84
I6UW41	#N/A	'Vitis vinifera' yellows phytoplasma	15	94.84
A0A1S9M2H4	#N/A	Candidatus Phytoplasma citri	485	94.84
A0A0L0MJS5	#N/A	Candidatus Phytoplasma phoenicium	915	94.84
A0A2S8NV69	#N/A	Candidatus Phytoplasma phoenicium	915	94.84
A0A0M1N0Z5	#N/A	Candidatus Phytoplasma pruni	1238	94.84
A0A421NXU8	#N/A	Candidatus Phytoplasma solani	1263	94.84
A0A847N5E4	#N/A	Phytoplasma sp	1163	94.84
A0A847N4P6	#N/A	Phytoplasma sp	1163	94.84
A0A847N647	#N/A	Phytoplasma sp	1163	94.84
A0A847N6N0	#N/A	Phytoplasma sp	1163	94.84
A0A859IAQ2	#N/A	Rapeseed phyllody phytoplasma	699	94.84
A0A4P6MAB4	#N/A	'Catharanthus roseus' aster yellows phytoplasma	509	94.83
A0A1S9M2Z3	#N/A	Candidatus Phytoplasma citri	485	94.83
A0A559KJ30	#N/A	Candidatus Phytoplasma pini	414	94.83
I1TK70	#N/A	Cleome witches'-broom phytoplasma	8	94.83
A0A1S2NI99	#N/A	Rice orange leaf phytoplasma	535	94.83
A0A2S8NVC4	#N/A	Candidatus Phytoplasma phoenicium	915	94.82
A0A421NYP2	#N/A	Candidatus Phytoplasma solani	1263	94.82
A0A847N5T8	#N/A	Phytoplasma sp	1163	94.82
A0A847N8L0	#N/A	Phytoplasma sp	1163	94.82
I6U4C6	#N/A	Alder yellows phytoplasma	109	94.81
A0A2S8NTP6	#N/A	Candidatus Phytoplasma phoenicium	915	94.81
Q6VTE0	#N/A	Group III phytoplasma	11	94.81
A0A847N6N9	#N/A	Phytoplasma sp	1163	94.81
A0A859I9X1	#N/A	Rapeseed phyllody phytoplasma	699	94.81
A0A1S2NJB3	#N/A	Rice orange leaf phytoplasma	535	94.81
A0A1S2NIQ7	#N/A	Rice orange leaf phytoplasma	535	94.81
F8S8S6	#N/A	Texas Phoenix palm phytoplasma	12	94.81
A0A7S7FZJ8	#N/A	Candidatus Phytoplasma australasiaticum subsp. australasiaticum	358	94.8
A0A0M1N175	#N/A	Candidatus Phytoplasma pruni	1238	94.8
A0A847N5V5	#N/A	Phytoplasma sp	1163	94.8
Q2NJR7	#N/A	Aster yellows witches'-broom phytoplasma (strain AYWB)	563	94.79
A0A2S8NSH6	#N/A	Candidatus Phytoplasma phoenicium	915	94.79
A0A660HM58	#N/A	Ziziphus jujuba witches'-broom phytoplasma	593	94.79
A0A4P6ME55	#N/A	'Catharanthus roseus' aster yellows phytoplasma	509	94.78
A0A139JRF3	#N/A	Candidatus Phytoplasma oryzae	581	94.78
A0A2S8NTM4	#N/A	Candidatus Phytoplasma phoenicium	915	94.78
A8QWF6	#N/A	Clover phyllody phytoplasma	38	94.78
A0A847N560	#N/A	Phytoplasma sp	1163	94.78
A0A1S2NIH7	#N/A	Rice orange leaf phytoplasma	535	94.78
A0A847N5P4	#N/A	Phytoplasma sp	1163	94.77
A0A847N870	#N/A	Phytoplasma sp	1163	94.77
A0A0L0MJS3	#N/A	Candidatus Phytoplasma phoenicium	915	94.76
A0A0M1MZZ9	#N/A	Candidatus Phytoplasma pruni	1238	94.76
A0A421NYQ5	#N/A	Candidatus Phytoplasma solani	1263	94.76
A0A847N802	#N/A	Phytoplasma sp	1163	94.76
A0A2S8NSM1	#N/A	Candidatus Phytoplasma phoenicium	915	94.75
A0A851HJZ7	#N/A	Candidatus Phytoplasma pruni	1238	94.75
A0A421NXJ2	#N/A	Candidatus Phytoplasma solani	1263	94.75
B3QZI3	#N/A	Phytoplasma mali (strain AT)	368	94.75
B1VA10	#N/A	Phytoplasma australiense	590	94.74
A0A1S2NKD8	#N/A	Rice orange leaf phytoplasma	535	94.74
A0A421NUU3	#N/A	Candidatus Phytoplasma solani	1263	94.73
A0A3G2B7X3	#N/A	Paulownia witches'-broom phytoplasma	131	94.73
A0A847N5K0	#N/A	Phytoplasma sp	1163	94.73
R4RWR8	#N/A	Strawberry lethal yellows phytoplasma (CPA) str. NZSb11	975	94.73
R4S0F9	#N/A	Strawberry lethal yellows phytoplasma (CPA) str. NZSb11	975	94.73
F6KTD7	#N/A	Texas Phoenix palm phytoplasma	12	94.73
A0A2S8NTN7	#N/A	Candidatus Phytoplasma phoenicium	915	94.72
A0A559KJG1	#N/A	Candidatus Phytoplasma pini	414	94.72
B1VAF7	#N/A	Phytoplasma australiense	590	94.72
A0A847N7C5	#N/A	Phytoplasma sp	1163	94.72
A0A0L0MIF1	#N/A	Candidatus Phytoplasma phoenicium	915	94.71
A0A851HAC4	#N/A	Candidatus Phytoplasma pruni	1238	94.71
A0A847N547	#N/A	Phytoplasma sp	1163	94.71
A0A847N900	#N/A	Phytoplasma sp	1163	94.71
A0A0A0R2E8	#N/A	Sesame phyllody phytoplasma	69	94.71
R4RPK6	#N/A	Strawberry lethal yellows phytoplasma (CPA) str. NZSb11	975	94.71
R4RNV0	#N/A	Strawberry lethal yellows phytoplasma (CPA) str. NZSb11	975	94.71
A0A660HLV4	#N/A	Ziziphus jujuba witches'-broom phytoplasma	593	94.71
Q2NIQ1	#N/A	Aster yellows witches'-broom phytoplasma (strain AYWB)	563	94.7
A0A0L0MIX6	#N/A	Candidatus Phytoplasma phoenicium	915	94.7
A0A559KJS2	#N/A	Candidatus Phytoplasma pini	414	94.7
Q6YPH9	#N/A	Onion yellows phytoplasma (strain OY-M)	591	94.7
Q6YPS7	#N/A	Onion yellows phytoplasma (strain OY-M)	591	94.7
A0A847N4V4	#N/A	Phytoplasma sp	1163	94.7
A0A847N5Z4	#N/A	Phytoplasma sp	1163	94.7
A0A847N975	#N/A	Phytoplasma sp	1163	94.7
A0A859I943	#N/A	Rapeseed phyllody phytoplasma	699	94.7
A0A1S2NJ25	#N/A	Rice orange leaf phytoplasma	535	94.7
A0A660HMY8	#N/A	Ziziphus jujuba witches'-broom phytoplasma	593	94.7
A0A0L0MJ91	#N/A	Candidatus Phytoplasma phoenicium	915	94.69
F8S8T0	#N/A	Coconut decline phytoplasma	4	94.69
A0A847N5M5	#N/A	Phytoplasma sp	1163	94.69
A0A847N7F7	#N/A	Phytoplasma sp	1163	94.69
Q2NJE5	#N/A	Aster yellows witches'-broom phytoplasma (strain AYWB)	563	94.68
A0A0L0MKE8	#N/A	Candidatus Phytoplasma phoenicium	915	94.68
B1VAZ5	#N/A	Phytoplasma australiense	590	94.68
A0A4D6I7V6	#N/A	Candidatus Phytoplasma pini	414	94.67
A0A1S2NIW2	#N/A	Rice orange leaf phytoplasma	535	94.67
A0A847N6D3	#N/A	Phytoplasma sp	1163	94.67
I6UVY5	#N/A	Alder yellows phytoplasma	109	94.66
A0A139JQ71	#N/A	Candidatus Phytoplasma oryzae	581	94.66
A0A139JRD0	#N/A	Candidatus Phytoplasma oryzae	581	94.66
A0A859IBI4	#N/A	Rapeseed phyllody phytoplasma	699	94.66
A0A859I8N3	#N/A	Rapeseed phyllody phytoplasma	699	94.66
A0A1S9M385	#N/A	Candidatus Phytoplasma citri	485	94.65
A0A2S8NU60	#N/A	Candidatus Phytoplasma phoenicium	915	94.65
A0A851HFY9	#N/A	Candidatus Phytoplasma pruni	1238	94.65
F6KTD8	#N/A	Coconut lethal yellowing phytoplasma	23	94.65
A0A847N8U7	#N/A	Phytoplasma sp	1163	94.65
I6UW06	#N/A	Hemp dogbane phytoplasma	15	94.64
Q50261	#N/A	Phytoplasma sp	1163	94.64
A0A847N4H2	#N/A	Phytoplasma sp	7	94.64
A0A328ILE3	#N/A	Candidatus Phytoplasma oryzae	581	94.63
A0A2S8NTG4	#N/A	Candidatus Phytoplasma phoenicium	915	94.63
A0A559KJY0	#N/A	Candidatus Phytoplasma pini	414	94.63
A0A847N6C9	#N/A	Phytoplasma sp	1163	94.63
A0A660HLP7	#N/A	Ziziphus jujuba witches'-broom phytoplasma	593	94.63
I6ULZ4	#N/A	'Vitis vinifera' yellows phytoplasma	15	94.62
A0A328ILY3	#N/A	Candidatus Phytoplasma oryzae	581	94.62
A0A0L0MJ86	#N/A	Candidatus Phytoplasma phoenicium	915	94.62
A0A0L0ML90	#N/A	Candidatus Phytoplasma phoenicium	915	94.62
A0A559KJQ0	#N/A	Candidatus Phytoplasma pini	414	94.62
A0A421NY05	#N/A	Candidatus Phytoplasma solani	1263	94.62
A0A421NY17	#N/A	Candidatus Phytoplasma solani	1263	94.62
Q6VTD6	#N/A	Clover phyllody phytoplasma	38	94.62
A0A1B1UZT3	#N/A	Paulownia witches'-broom phytoplasma	131	94.61
A0A847N8H2	#N/A	Phytoplasma sp	1163	94.61
A0A851HC14	#N/A	Candidatus Phytoplasma pruni	1238	94.6
F8S8S3	#N/A	Lethal yellowing phytoplasma	5	94.6
A0A660HME8	#N/A	Ziziphus jujuba witches'-broom phytoplasma	593	94.6
A0A4P6MDA8	#N/A	'Catharanthus roseus' aster yellows phytoplasma	509	94.59
A0A4P6ME52	#N/A	'Catharanthus roseus' aster yellows phytoplasma	509	94.59
W0S2B9	#N/A	'Cryptotaenia japonica' witches'-broom phytoplasma	18	94.59
A0A3G2B7Q4	#N/A	'Lactuca sativa' yellows phytoplasma	7	94.59
A0A1S2NJZ6	#N/A	Rice orange leaf phytoplasma	535	94.59
A0A023NCV9	#N/A	'Catharanthus roseus' aster yellows phytoplasma	509	94.58
Q2NJS9	#N/A	Aster yellows witches'-broom phytoplasma (strain AYWB)	563	94.58
A0A421NY60	#N/A	Candidatus Phytoplasma solani	1263	94.58
A0A847N6U6	#N/A	Phytoplasma sp	1163	94.58
A0A649YCJ2	#N/A	Candidatus Phytoplasma meliae	17	94.57
A0A7L8XYS0	#N/A	Candidatus Phytoplasma prunorum	65	94.57
A0A7L8Y1N7	#N/A	Plum leptonecrosis phytoplasma	10	94.57
A0A1S2NIE9	#N/A	Rice orange leaf phytoplasma	535	94.57
A0A7L8XYH4	#N/A	Tomato big bud phytoplasma 'TBB-KG'	2	94.57
A0A7L8XYK1	#N/A	Apple proliferation phytoplasma	390	94.56
A0A847N611	#N/A	Phytoplasma sp	1163	94.56
Q8KTG2	#N/A	Tomato big bud phytoplasma	45	94.56
A0A4P6MEG0	#N/A	'Catharanthus roseus' aster yellows phytoplasma	509	94.55
A0A5N5XV85	#N/A	'Cynodon dactylon' phytoplasma	429	94.55
Q2NIQ0	#N/A	Aster yellows witches'-broom phytoplasma (strain AYWB)	563	94.55
R4RPC7	#N/A	Strawberry lethal yellows phytoplasma (CPA) str. NZSb11	975	94.55
R4RWY2	#N/A	Strawberry lethal yellows phytoplasma (CPA) str. NZSb11	975	94.55
R4RYH5	#N/A	Strawberry lethal yellows phytoplasma (CPA) str. NZSb11	975	94.55
R4RXP0	#N/A	Strawberry lethal yellows phytoplasma (CPA) str. NZSb11	975	94.55
A0A851HBX8	#N/A	Candidatus Phytoplasma pruni	1238	94.54
A0A1S2NJ94	#N/A	Rice orange leaf phytoplasma	535	94.54
A0A2S8NU09	#N/A	Candidatus Phytoplasma phoenicium	915	94.53
A0A421NXB6	#N/A	Candidatus Phytoplasma solani	1263	94.53
F6KTD9	#N/A	Coconut lethal yellowing phytoplasma	23	94.53
A0A7G1G7X2	#N/A	Diplotaxis virescence phytoplasma	2	94.53
I6ULT8	#N/A	Phytoplasma vitis	215	94.53
A0A4P6MAM9	#N/A	'Catharanthus roseus' aster yellows phytoplasma	509	94.52
A0A0L0MKB5	#N/A	Candidatus Phytoplasma phoenicium	915	94.52
A0A2S8NV80	#N/A	Candidatus Phytoplasma phoenicium	915	94.52
A0A559KK18	#N/A	Candidatus Phytoplasma pini	414	94.52
I6ULV2	#N/A	Hemp dogbane phytoplasma	15	94.52
Q9ZNM6	#N/A	Phytoplasma sp	1163	94.52
A0A859IA36	#N/A	Rapeseed phyllody phytoplasma	699	94.52
A0A7S7JMG4	#N/A	Candidatus Phytoplasma australasiaticum subsp. australasiaticum	358	94.51
A0A1S9M4J7	#N/A	Candidatus Phytoplasma citri	485	94.51
A0A7U3S0N8	#N/A	Candidatus Phytoplasma fragariae	31	94.51
A0A559KJI1	#N/A	Candidatus Phytoplasma pini	414	94.51
A0A421NYB1	#N/A	Candidatus Phytoplasma solani	1263	94.51
D3GB99	#N/A	Peanut witches'-broom phytoplasma	58	94.51
A0A5N5XVT0	#N/A	'Cynodon dactylon' phytoplasma	429	94.5
A0A5N5XSG6	#N/A	'Cynodon dactylon' phytoplasma	429	94.5
A0A2S8NV01	#N/A	Candidatus Phytoplasma phoenicium	915	94.5
A0A851HIX3	#N/A	Candidatus Phytoplasma pruni	1238	94.5
I6UM07	#N/A	Elm yellows phytoplasma	191	94.5
B3R004	#N/A	Phytoplasma mali (strain AT)	368	94.5
A0A847N6T4	#N/A	Phytoplasma sp	1163	94.5
A0A291PNL0	#N/A	Rice orange leaf phytoplasma	535	94.5
A0A660HNE2	#N/A	Ziziphus jujuba witches'-broom phytoplasma	593	94.5
A0A139JR44	#N/A	Candidatus Phytoplasma oryzae	581	94.49
A0A0L0MJS0	#N/A	Candidatus Phytoplasma phoenicium	915	94.49
A0A0L0MJX3	#N/A	Candidatus Phytoplasma phoenicium	915	94.49
A0A847N5Y7	#N/A	Phytoplasma sp	1163	94.49
A0A0M1MZT8	#N/A	Candidatus Phytoplasma pruni	1238	94.48
E5D8C2	#N/A	Periwinkle leaf yellowing phytoplasma	37	94.48
F2X4W9	#N/A	Periwinkle leaf yellowing phytoplasma	37	94.48
I6UW18	#N/A	Phytoplasma vitis	215	94.48
A0A4P6MCL8	#N/A	'Catharanthus roseus' aster yellows phytoplasma	509	94.47
A0A2S8NU19	#N/A	Candidatus Phytoplasma phoenicium	915	94.47
Q59JM3	#N/A	Onion yellows phytoplasma	95	94.47
A0A847N5G6	#N/A	Phytoplasma sp	1163	94.47
A0A6G9HF63	#N/A	'Gynostemma pentaphyllum' witches'-broom phytoplasma	10	94.46
A0A851HJS1	#N/A	Candidatus Phytoplasma pruni	1238	94.46
B0B0H9	#N/A	Candidatus Phytoplasma solani	1263	94.46
A0A7L8XYG8	#N/A	Candidatus Phytoplasma pyri	74	94.45
A7TUI4	#N/A	Candidatus Phytoplasma solani	1263	94.45
A0A0G3ZBU7	#N/A	Chinaberry witches'-broom phytoplasma	92	94.45
A0A847N4B1	#N/A	Phytoplasma sp	1163	94.45
A0A4P6MAH4	#N/A	'Catharanthus roseus' aster yellows phytoplasma	509	94.44
A0A7G1GBD4	#N/A	Carrot yellows phytoplasma	29	94.44
A0A859I9R8	#N/A	Rapeseed phyllody phytoplasma	699	94.44
A0A1S2NI31	#N/A	Rice orange leaf phytoplasma	535	94.44
A0A5N5XRA2	#N/A	'Cynodon dactylon' phytoplasma	429	94.43
A0A5N5XRK8	#N/A	'Cynodon dactylon' phytoplasma	429	94.43
A0A139JQ89	#N/A	Candidatus Phytoplasma oryzae	581	94.43
A0A851HHP4	#N/A	Candidatus Phytoplasma pruni	1238	94.43
A0A0G3ZAH6	#N/A	Periwinkle virescence phytoplasma	17	94.43
B3QZY4	#N/A	Phytoplasma mali (strain AT)	368	94.43
B3QZZ4	#N/A	Phytoplasma mali (strain AT)	368	94.43
A0A660HMQ4	#N/A	Ziziphus jujuba witches'-broom phytoplasma	593	94.43
A0A660HLK6	#N/A	Ziziphus jujuba witches'-broom phytoplasma	593	94.43
A0A7L8Y1P3	#N/A	'Fragaria x ananassa' phyllody phytoplasma	10	94.42
Q6YR71	#N/A	Onion yellows phytoplasma (strain OY-M)	591	94.42
B3R0D9	#N/A	Phytoplasma mali (strain AT)	368	94.42
A0A847N5D6	#N/A	Phytoplasma sp	1163	94.42
A0A660HLM1	#N/A	Ziziphus jujuba witches'-broom phytoplasma	593	94.42
A0A1S9M1J0	#N/A	Candidatus Phytoplasma citri	485	94.41
A0A559KJW5	#N/A	Candidatus Phytoplasma pini	414	94.41
A8IXB5	#N/A	Candidatus Phytoplasma tritici	28	94.41
A0A0L0MK61	#N/A	Candidatus Phytoplasma phoenicium	915	94.4
A0A0L0MKD8	#N/A	Candidatus Phytoplasma phoenicium	915	94.4
A0A7G1G915	#N/A	Candidatus Phytoplasma phoenicium	915	94.4
A0A421NXN5	#N/A	Candidatus Phytoplasma solani	1263	94.4
B1VAQ1	#N/A	Phytoplasma australiense	590	94.4
A0A847N623	#N/A	Phytoplasma sp	1163	94.4
A0A847N6A3	#N/A	Phytoplasma sp	1163	94.4
A0A847N6E4	#N/A	Phytoplasma sp	1163	94.4
A0A847N6Z7	#N/A	Phytoplasma sp	1163	94.4
A0A859IAB4	#N/A	Rapeseed phyllody phytoplasma	699	94.4
R4RNF2	#N/A	Strawberry lethal yellows phytoplasma (CPA) str. NZSb11	975	94.4
A0A847N528	#N/A	Phytoplasma sp	7	94.4
A0A4P6MEM4	#N/A	'Catharanthus roseus' aster yellows phytoplasma	509	94.39
A0A7S7G0H2	#N/A	Candidatus Phytoplasma australasiaticum subsp. australasiaticum	358	94.39
A0A1S9M1G8	#N/A	Candidatus Phytoplasma citri	485	94.39
A0A328IHQ7	#N/A	Candidatus Phytoplasma oryzae	581	94.39
A0A851HKS8	#N/A	Candidatus Phytoplasma pruni	1238	94.39
A0A421NXR8	#N/A	Candidatus Phytoplasma solani	1263	94.39
A0A0G3ZAH4	#N/A	Chinaberry witches'-broom phytoplasma	92	94.39
F5CUH7	#N/A	Chinaberry witches'-broom phytoplasma	92	94.39
Q1MXE2	#N/A	Mulberry dwarf phytoplasma	67	94.39
B3R0I6	#N/A	Phytoplasma mali (strain AT)	368	94.39
A0A847N5G9	#N/A	Phytoplasma sp	1163	94.39
A0A847N5Z6	#N/A	Phytoplasma sp	1163	94.38
A0A847N8D1	#N/A	Phytoplasma sp	1163	94.38
A0A660HNB7	#N/A	Ziziphus jujuba witches'-broom phytoplasma	593	94.38
A0A5N5XSH7	#N/A	'Cynodon dactylon' phytoplasma	429	94.37
I6ULS2	#N/A	Alder yellows phytoplasma	109	94.37
A0A1S9LZZ8	#N/A	Candidatus Phytoplasma citri	485	94.37
A0A0L0MJN1	#N/A	Candidatus Phytoplasma phoenicium	915	94.37
I0CAM5	#N/A	Candidatus Phytoplasma pruni	1238	94.37
A0A0G3ZC02	#N/A	Chinaberry witches'-broom phytoplasma	92	94.37
Q6YQX8	#N/A	Onion yellows phytoplasma (strain OY-M)	591	94.37
A0A1S2NJD5	#N/A	Rice orange leaf phytoplasma	535	94.37
A0A559KJH5	#N/A	Candidatus Phytoplasma pini	414	94.36
A0A851HBY0	#N/A	Candidatus Phytoplasma pruni	1238	94.36
A0A0G3ZC12	#N/A	Paulownia witches'-broom phytoplasma	131	94.36
A0A847N5N8	#N/A	Phytoplasma sp	1163	94.36
A0A847N692	#N/A	Phytoplasma sp	1163	94.36
A0A1S2NIU7	#N/A	Rice orange leaf phytoplasma	535	94.36
A0A5N5XRV9	#N/A	'Cynodon dactylon' phytoplasma	429	94.35
A0A1S9LZX6	#N/A	Candidatus Phytoplasma citri	485	94.35
A0A139JQY2	#N/A	Candidatus Phytoplasma oryzae	581	94.35
A0A328ILD3	#N/A	Candidatus Phytoplasma oryzae	581	94.35
H6VMZ8	#N/A	Periwinkle little leaf phytoplasma	6	94.35
B1V8X3	#N/A	Phytoplasma australiense	590	94.35
A0A2S8NVH8	#N/A	Candidatus Phytoplasma phoenicium	915	94.34
A0A851HCC9	#N/A	Candidatus Phytoplasma pruni	1238	94.34
A6QKN6	#N/A	Onion yellows phytoplasma OY-W	106	94.34
F2X4U9	#N/A	Periwinkle leaf yellowing phytoplasma	37	94.34
A0A1S9M5S2	#N/A	Candidatus Phytoplasma citri	485	94.33
Q6BEJ8	#N/A	Onion yellows phytoplasma	95	94.33
A6QKM3	#N/A	Onion yellows phytoplasma OY-W	106	94.33
A0A0M1N0L8	#N/A	Candidatus Phytoplasma pruni	1238	94.32
Q3LC07	#N/A	Candidatus Phytoplasma solani	1263	94.32
A0A328IHN2	#N/A	Candidatus Phytoplasma oryzae	581	94.31
A0A559KK10	#N/A	Candidatus Phytoplasma pini	414	94.31
A0A851HC98	#N/A	Candidatus Phytoplasma pruni	1238	94.31
I1TK67	#N/A	Crotalaria witches'-broom phytoplasma	12	94.31
A0A847N4Z4	#N/A	Phytoplasma sp	1163	94.31
A0A847N856	#N/A	Phytoplasma sp	1163	94.31
Q2NIJ2	#N/A	Aster yellows witches'-broom phytoplasma (strain AYWB)	563	94.3
A0A139JQM5	#N/A	Candidatus Phytoplasma oryzae	581	94.3
B1N8W9	#N/A	Paulownia witches'-broom phytoplasma	131	94.3
A0A1S2NJX4	#N/A	Rice orange leaf phytoplasma	535	94.3
A0A660HMR3	#N/A	Ziziphus jujuba witches'-broom phytoplasma	593	94.3
A0A660HNI7	#N/A	Ziziphus jujuba witches'-broom phytoplasma	593	94.3
Q2NIT0	#N/A	Aster yellows witches'-broom phytoplasma (strain AYWB)	563	94.29
X5CZU3	#N/A	Candidatus Phytoplasma fragariae	31	94.29
A0A851HCI7	#N/A	Candidatus Phytoplasma pruni	1238	94.29
A0A847N6V9	#N/A	Phytoplasma sp	1163	94.29
A0A660HMC5	#N/A	Ziziphus jujuba witches'-broom phytoplasma	593	94.29
F4ZSR9	#N/A	Azalea little leaf phytoplasma	6	94.28
A0A851HD71	#N/A	Candidatus Phytoplasma pruni	1238	94.28
A0A172W5U2	#N/A	Candidatus Phytoplasma solani	1263	94.28
A0A0G3ZCF5	#N/A	Chinaberry witches'-broom phytoplasma	92	94.28
A0A847N5H7	#N/A	Phytoplasma sp	1163	94.28
A0A859IBH5	#N/A	Rapeseed phyllody phytoplasma	699	94.28
A0A0L0MJ95	#N/A	Candidatus Phytoplasma phoenicium	915	94.26
A0A559KK38	#N/A	Candidatus Phytoplasma pini	414	94.26
A0A421NYS3	#N/A	Candidatus Phytoplasma solani	1263	94.26
A0A421NXP4	#N/A	Candidatus Phytoplasma solani	1263	94.26
B9A9P7	#N/A	Onion yellows phytoplasma	95	94.26
Q6VTE2	#N/A	Paulownia witches'-broom phytoplasma	131	94.26
A0A4P6MED2	#N/A	'Catharanthus roseus' aster yellows phytoplasma	509	94.25
A0A139JQ86	#N/A	Candidatus Phytoplasma oryzae	581	94.25
A0A0L0MKC9	#N/A	Candidatus Phytoplasma phoenicium	915	94.25
A0A847N4G8	#N/A	Phytoplasma sp	1163	94.25
A0A847N6T5	#N/A	Phytoplasma sp	1163	94.25
A0A859I8Z1	#N/A	Rapeseed phyllody phytoplasma	699	94.25
A0A1S2NHR0	#N/A	Rice orange leaf phytoplasma	535	94.25
R4RLW0	#N/A	Strawberry lethal yellows phytoplasma (CPA) str. NZSb11	975	94.25
R4S0L3	#N/A	Strawberry lethal yellows phytoplasma (CPA) str. NZSb11	975	94.25
W0S2G9	#N/A	'Brassica oleracea' chlorantie phytoplasma	19	94.24
A0A1S9M3B9	#N/A	Candidatus Phytoplasma citri	485	94.24
A0A2S8NUH7	#N/A	Candidatus Phytoplasma phoenicium	915	94.24
B1VAR4	#N/A	Phytoplasma australiense	590	94.24
A0A847N5M2	#N/A	Phytoplasma sp	1163	94.24
A0A859IBP4	#N/A	Rapeseed phyllody phytoplasma	699	94.24
Q56751	#N/A	Western X phytoplasma	25	94.24
A0A5N5XRI8	#N/A	'Cynodon dactylon' phytoplasma	429	94.23
A0A5N5XT73	#N/A	'Cynodon dactylon' phytoplasma	429	94.23
B9A0S6	#N/A	Onion yellows phytoplasma	95	94.23
A0A847N6F1	#N/A	Phytoplasma sp	1163	94.23
Q2LKX3	#N/A	Phytoplasma sp. CPh	9	94.23
A0A4P6ME70	#N/A	'Catharanthus roseus' aster yellows phytoplasma	509	94.22
A0A851HHK6	#N/A	Candidatus Phytoplasma pruni	1238	94.22
A0A0G3ZCG0	#N/A	Chinaberry witches'-broom phytoplasma	92	94.22
F2X4W4	#N/A	Periwinkle leaf yellowing phytoplasma	37	94.22
A0A847N7E0	#N/A	Phytoplasma sp	1163	94.22
A0A4P6M946	#N/A	'Catharanthus roseus' aster yellows phytoplasma	509	94.21
A0A5N5XSQ3	#N/A	'Cynodon dactylon' phytoplasma	429	94.21
A0A0L0MK15	#N/A	Candidatus Phytoplasma phoenicium	915	94.21
A0A421NYU7	#N/A	Candidatus Phytoplasma solani	1263	94.21
A0A421NZ02	#N/A	Candidatus Phytoplasma solani	1263	94.21
Q6YQU9	#N/A	Onion yellows phytoplasma (strain OY-M)	591	94.21
R4S2E0	#N/A	Strawberry lethal yellows phytoplasma (CPA) str. NZSb11	975	94.21
Q3LBP4	#N/A	Candidatus Phytoplasma solani	1263	94.19
B1VAG8	#N/A	Phytoplasma australiense	590	94.19
A0A660HN68	#N/A	Ziziphus jujuba witches'-broom phytoplasma	593	94.19
A0A5N5XR43	#N/A	'Cynodon dactylon' phytoplasma	429	94.18
A0A7S7FZS7	#N/A	Candidatus Phytoplasma australasiaticum subsp. australasiaticum	358	94.18
A0A139JQL9	#N/A	Candidatus Phytoplasma oryzae	581	94.18
Q6YR72	#N/A	Onion yellows phytoplasma (strain OY-M)	591	94.18
A0A847N546	#N/A	Phytoplasma sp	1163	94.18
A0A1S2NIZ4	#N/A	Rice orange leaf phytoplasma	535	94.18
Q6VTD7	#N/A	Apple proliferation phytoplasma	390	94.17
Q2NIY6	#N/A	Aster yellows witches'-broom phytoplasma (strain AYWB)	563	94.17
Q6VTE3	#N/A	Blueberry stunt phytoplasma	25	94.17
A0A851H9X0	#N/A	Candidatus Phytoplasma pruni	1238	94.17
A0A0G3ZCG4	#N/A	Mulberry dwarf phytoplasma	67	94.17
A0A847N599	#N/A	Phytoplasma sp	1163	94.17
A0A660HM32	#N/A	Ziziphus jujuba witches'-broom phytoplasma	593	94.17
A0A1S9M303	#N/A	Candidatus Phytoplasma citri	485	94.16
A0A1S9M396	#N/A	Candidatus Phytoplasma citri	485	94.16
Q3LBM3	#N/A	Candidatus Phytoplasma solani	1263	94.16
A0A5A4MI22	#N/A	Candidatus Phytoplasma solani	1263	94.16
A8QWD2	#N/A	Malaysian periwinkle yellows phytoplasma	12	94.16
F2X4V9	#N/A	Periwinkle leaf yellowing phytoplasma	37	94.16
A0A859I9N4	#N/A	Rapeseed phyllody phytoplasma	699	94.16
A0A1S9M5M4	#N/A	Candidatus Phytoplasma citri	485	94.15
A0A0M1MZX9	#N/A	Candidatus Phytoplasma pruni	1238	94.15
A0A7L8Y1L3	#N/A	Clover phyllody phytoplasma	38	94.15
A0A847N5R3	#N/A	Phytoplasma sp	1163	94.15
A0A4P6MAP2	#N/A	'Catharanthus roseus' aster yellows phytoplasma	509	94.14
W0S2D5	#N/A	Grey dogwood stunt phytoplasma	17	94.14
B1N8X4	#N/A	Paulownia witches'-broom phytoplasma	131	94.14
A0A859I995	#N/A	Rapeseed phyllody phytoplasma	699	94.14
R4S0P7	#N/A	Strawberry lethal yellows phytoplasma (CPA) str. NZSb11	975	94.14
A0A7L8XYL8	#N/A	'Fragaria x ananassa' phyllody phytoplasma	10	94.13
Q2NJT3	#N/A	Aster yellows witches'-broom phytoplasma (strain AYWB)	563	94.13
A0A0L0MIE7	#N/A	Candidatus Phytoplasma phoenicium	915	94.13
A0A421NUR2	#N/A	Candidatus Phytoplasma solani	1263	94.13
W0S232	#N/A	Mulberry dwarf phytoplasma	67	94.13
B1VAH7	#N/A	Phytoplasma australiense	590	94.13
B1VAF6	#N/A	Phytoplasma australiense	590	94.13
A0A847N6M3	#N/A	Phytoplasma sp	1163	94.13
A0A847N5K7	#N/A	Phytoplasma sp	1163	94.13
R4RX56	#N/A	Strawberry lethal yellows phytoplasma (CPA) str. NZSb11	975	94.13
A0A559KJA2	#N/A	Candidatus Phytoplasma pini	414	94.12
A0A847N642	#N/A	Phytoplasma sp	1163	94.12
A0A847N6Y4	#N/A	Phytoplasma sp	1163	94.12
A0A859I9M9	#N/A	Rapeseed phyllody phytoplasma	699	94.12
A0A859I944	#N/A	Rapeseed phyllody phytoplasma	699	94.12
R4RQV8	#N/A	Strawberry lethal yellows phytoplasma (CPA) str. NZSb11	975	94.12
A0A5N5XWF2	#N/A	'Cynodon dactylon' phytoplasma	429	94.11
A0A2S8NUX2	#N/A	Candidatus Phytoplasma phoenicium	915	94.11
A0A851HJ12	#N/A	Candidatus Phytoplasma pruni	1238	94.11
A6QKR9	#N/A	Onion yellows phytoplasma OY-W	106	94.11
F2X4V4	#N/A	Periwinkle leaf yellowing phytoplasma	37	94.11
B3R0C8	#N/A	Phytoplasma mali (strain AT)	368	94.11
B3QZH8	#N/A	Phytoplasma mali (strain AT)	368	94.11
A0A847N6G9	#N/A	Phytoplasma sp	1163	94.11
A0A847N5R2	#N/A	Phytoplasma sp	1163	94.11
A0A1S2NI85	#N/A	Rice orange leaf phytoplasma	535	94.11
A0A4P6M938	#N/A	'Catharanthus roseus' aster yellows phytoplasma	509	94.1
A0A7L8XYM2	#N/A	Faba bean phyllody phytoplasma 'FBP'	4	94.1
A0A0G3ZBV1	#N/A	Lettuce yellows phytoplasma	35	94.1
A0A859IAD2	#N/A	Rapeseed phyllody phytoplasma	699	94.1
R4RQU1	#N/A	Strawberry lethal yellows phytoplasma (CPA) str. NZSb11	975	94.1
A0A851HBT8	#N/A	Candidatus Phytoplasma pruni	1238	94.09
A0A421NXU4	#N/A	Candidatus Phytoplasma solani	1263	94.09
A0A421NYP0	#N/A	Candidatus Phytoplasma solani	1263	94.09
Q2TBZ3	#N/A	Chrysanthemum yellows phytoplasma	13	94.09
A0A7L8Y1M6	#N/A	'Solanum marginatum' big bud phytoplasma	4	94.08
E3SFR0	#N/A	Cactus witches'-broom phytoplasma CaWBYN16	3	94.08
A0A139JQ11	#N/A	Candidatus Phytoplasma oryzae	581	94.08
A0A851HC68	#N/A	Candidatus Phytoplasma pruni	1238	94.08
A0A847N8N1	#N/A	Phytoplasma sp	1163	94.08
A0A847N5A4	#N/A	Phytoplasma sp	1163	94.08
R4RXD0	#N/A	Strawberry lethal yellows phytoplasma (CPA) str. NZSb11	975	94.08
A0A660HLQ9	#N/A	Ziziphus jujuba witches'-broom phytoplasma	593	94.08
A0A4V0Z8Z8	#N/A	'Catharanthus roseus' aster yellows phytoplasma	509	94.07
A0A847N7F5	#N/A	Phytoplasma sp	1163	94.07
A0A660HLP5	#N/A	Ziziphus jujuba witches'-broom phytoplasma	593	94.07
Q8VUR9	#N/A	Aster yellows phytoplasma	155	94.06
A0A139JRJ6	#N/A	Candidatus Phytoplasma oryzae	581	94.06
A0A0G3ZC07	#N/A	Chinaberry witches'-broom phytoplasma	92	94.06
A0A847N5D1	#N/A	Phytoplasma sp	1163	94.06
R4RLT6	#N/A	Strawberry lethal yellows phytoplasma (CPA) str. NZSb11	975	94.06
A0A1S9M4S1	#N/A	Candidatus Phytoplasma citri	485	94.05
A0A851HJY6	#N/A	Candidatus Phytoplasma pruni	1238	94.05
A0A421NY80	#N/A	Candidatus Phytoplasma solani	1263	94.05
Q3LBN1	#N/A	Candidatus Phytoplasma solani	1263	94.05
A0A0G3ZAG6	#N/A	Chinaberry witches'-broom phytoplasma	92	94.05
Q6VTE1	#N/A	Ipomoea obscura witches'-broom phytoplasma	3	94.05
A0A847N4M9	#N/A	Phytoplasma sp	1163	94.05
A0A847N5W5	#N/A	Phytoplasma sp	1163	94.05
A0A847N668	#N/A	Phytoplasma sp	1163	94.05
A0A859I9E4	#N/A	Rapeseed phyllody phytoplasma	699	94.05
A0A5N5XRZ3	#N/A	'Cynodon dactylon' phytoplasma	429	94.04
A0A559KJY8	#N/A	Candidatus Phytoplasma pini	414	94.04
Q307J4	#N/A	Candidatus Phytoplasma prunorum	65	94.04
A0A7L8XYJ2	#N/A	Elm yellows phytoplasma	191	94.04
E1Y6U3	#N/A	New Jersey aster yellows phytoplasma	11	94.04
A0A0G3ZAI5	#N/A	Paulownia witches'-broom phytoplasma	131	94.04
B3R0I9	#N/A	Phytoplasma mali (strain AT)	368	94.04
A0A847N5L3	#N/A	Phytoplasma sp	1163	94.04
A0A859IA17	#N/A	Rapeseed phyllody phytoplasma	699	94.04
A0A859IAQ6	#N/A	Rapeseed phyllody phytoplasma	699	94.04
R4RWU0	#N/A	Strawberry lethal yellows phytoplasma (CPA) str. NZSb11	975	94.04
A0A1S9LYU8	#N/A	Candidatus Phytoplasma citri	485	94.03
A0A7L8XYR4	#N/A	Cherry moliere's disease phytoplasma 'MOL'	4	94.03
I6UW56	#N/A	Elm yellows phytoplasma	191	94.03
A0A847N551	#N/A	Phytoplasma sp	1163	94.03
Q6VTE4	#N/A	Tomato big bud phytoplasma	45	94.03
A0A559KJD8	#N/A	Candidatus Phytoplasma pini	414	94.02
A0A851HHE3	#N/A	Candidatus Phytoplasma pruni	1238	94.02
A0A851HH68	#N/A	Candidatus Phytoplasma pruni	1238	94.02
A0A0M1N0L2	#N/A	Candidatus Phytoplasma pruni	1238	94.02
A0A0G3ZAG9	#N/A	Chinaberry witches'-broom phytoplasma	92	94.02
Q2TBZ1	#N/A	Garland chrysanthemum witches'-broom phytoplasma	2	94.02
A6QKR8	#N/A	Onion yellows phytoplasma OY-W	106	94.02
I6Z0W9	#N/A	Periwinkle virescence phytoplasma	17	94.02
A0A847N4Q4	#N/A	Phytoplasma sp	1163	94.02
A0A847N5Y8	#N/A	Phytoplasma sp	1163	94.02
A0A1S2NIQ4	#N/A	Rice orange leaf phytoplasma	535	94.02
A0A421NV85	#N/A	Candidatus Phytoplasma solani	1263	94.01
A0A847N6M7	#N/A	Phytoplasma sp	1163	94.01
A0A3S5HYT7	#N/A	'Vitis vinifera' flavescence doree phytoplasma	148	94
A0A7L8XYR3	#N/A	Clover proliferation phytoplasma	45	94
A0A7L8XYK9	#N/A	Grapevine yellows phytoplasma CH-1	4	94
A0A7L8XYF1	#N/A	Milkweed yellows phytoplasma	10	94
A0A7L8Y1M0	#N/A	Peach yellow leafroll phytoplasma	5	94
A0A847N5F7	#N/A	Phytoplasma sp	1163	94
A0A847N5H2	#N/A	Phytoplasma sp	1163	94
A0A859I9F7	#N/A	Rapeseed phyllody phytoplasma	699	94
A0A1S2NJF5	#N/A	Rice orange leaf phytoplasma	535	94
R4RPA4	#N/A	Strawberry lethal yellows phytoplasma (CPA) str. NZSb11	975	94
A0A660HN02	#N/A	Ziziphus jujuba witches'-broom phytoplasma	593	94
A0A660HMQ3	#N/A	Ziziphus jujuba witches'-broom phytoplasma	593	94
A0A4P6MB07	#N/A	'Catharanthus roseus' aster yellows phytoplasma	509	93.99
Q2NJD2	#N/A	Aster yellows witches'-broom phytoplasma (strain AYWB)	563	93.99
Q2NJL2	#N/A	Aster yellows witches'-broom phytoplasma (strain AYWB)	563	93.99
A0A2S8NUV7	#N/A	Candidatus Phytoplasma phoenicium	915	93.99
A0A421NUE3	#N/A	Candidatus Phytoplasma solani	1263	93.99
A0A5A4MGP1	#N/A	Candidatus Phytoplasma solani	1263	93.99
I6ZUG6	#N/A	Chinaberry witches'-broom phytoplasma	92	93.99
A0A4P6MCY9	#N/A	'Catharanthus roseus' aster yellows phytoplasma	509	93.98
A0A7S7FZT3	#N/A	Candidatus Phytoplasma australasiaticum subsp. australasiaticum	358	93.98
A0A851HKV1	#N/A	Candidatus Phytoplasma pruni	1238	93.98
A0A421NUL9	#N/A	Candidatus Phytoplasma solani	1263	93.98
Q6YQ87	#N/A	Onion yellows phytoplasma (strain OY-M)	591	93.98
A0A7L8XYQ1	#N/A	Spirea stunt phytoplasma	10	93.98
R4RWZ2	#N/A	Strawberry lethal yellows phytoplasma (CPA) str. NZSb11	975	93.98
A0A559KJ53	#N/A	Candidatus Phytoplasma pini	414	93.97
A0A559KJZ4	#N/A	Candidatus Phytoplasma pini	414	93.97
A0A851HC85	#N/A	Candidatus Phytoplasma pruni	1238	93.97
A0A847N7D1	#N/A	Phytoplasma sp	1163	93.97
A0A1S2NHU5	#N/A	Rice orange leaf phytoplasma	535	93.97
A0A5N5XQY1	#N/A	'Cynodon dactylon' phytoplasma	429	93.96
A0A7L8XYN1	#N/A	Plum leptonecrosis phytoplasma	10	93.96
A0A139JQ48	#N/A	Candidatus Phytoplasma oryzae	581	93.95
A0A847N665	#N/A	Phytoplasma sp	1163	93.95
R4RP86	#N/A	Strawberry lethal yellows phytoplasma (CPA) str. NZSb11	975	93.95
A0A4V0Z906	#N/A	'Catharanthus roseus' aster yellows phytoplasma	509	93.94
A0A1S9M0K9	#N/A	Candidatus Phytoplasma citri	485	93.94
A0A328IKD9	#N/A	Candidatus Phytoplasma oryzae	581	93.94
A0A851HG18	#N/A	Candidatus Phytoplasma pruni	1238	93.94
A0A421NY51	#N/A	Candidatus Phytoplasma solani	1263	93.94
Q6YRE4	#N/A	Onion yellows phytoplasma (strain OY-M)	591	93.94
A0A847N666	#N/A	Phytoplasma sp	1163	93.94
A0A847N8S7	#N/A	Phytoplasma sp	1163	93.94
A0A847N5U0	#N/A	Phytoplasma sp	1163	93.94
A0A847N9D4	#N/A	Phytoplasma sp	1163	93.94
A0A7L8XYP2	#N/A	Poinsettia branch-inducing phytoplasma	31	93.94
A0A859I906	#N/A	Rapeseed phyllody phytoplasma	699	93.94
A0A0M1N0U0	#N/A	Candidatus Phytoplasma pruni	1238	93.93
A0A421NXG0	#N/A	Candidatus Phytoplasma solani	1263	93.93
A0A7G1GCL6	#N/A	Clover phyllody phytoplasma	38	93.93
A0A660HNH3	#N/A	Ziziphus jujuba witches'-broom phytoplasma	593	93.93
Q2NJ08	#N/A	Aster yellows witches'-broom phytoplasma (strain AYWB)	563	93.92
A0A328IHP8	#N/A	Candidatus Phytoplasma oryzae	581	93.92
A0A0M1MZN0	#N/A	Candidatus Phytoplasma pruni	1238	93.92
A0A7L8XYD2	#N/A	Aster yellows phytoplasma	155	93.91
Q46292	#N/A	Canadian peach X phytoplasma	2	93.91
A0A1S9M3C6	#N/A	Candidatus Phytoplasma citri	485	93.91
B5WYM9	#N/A	Candidatus Phytoplasma solani	1263	93.91
A9JQS8	#N/A	Onion yellows phytoplasma (strain OY-M)	591	93.91
A0A1S2NIU8	#N/A	Rice orange leaf phytoplasma	535	93.91
A0A4P6M8R4	#N/A	'Catharanthus roseus' aster yellows phytoplasma	509	93.9
A0A421NXP0	#N/A	Candidatus Phytoplasma solani	1263	93.9
B3QZN9	#N/A	Phytoplasma mali (strain AT)	368	93.9
A0A7L8XYG3	#N/A	Primrose virescence phytoplasma 'PRIVC'	4	93.9
A0A859IAG8	#N/A	Rapeseed phyllody phytoplasma	699	93.9
A0A4P6MAZ1	#N/A	'Catharanthus roseus' aster yellows phytoplasma	509	93.89
A0A7L8Y1N1	#N/A	Ash yellows phytoplasma	22	93.89
A0A0M1N0B5	#N/A	Candidatus Phytoplasma pruni	1238	93.89
Q6YPK2	#N/A	Onion yellows phytoplasma (strain OY-M)	591	93.89
A0A847N7A1	#N/A	Phytoplasma sp	1163	93.89
A0A859I977	#N/A	Rapeseed phyllody phytoplasma	699	93.89
A0A559KJE1	#N/A	Candidatus Phytoplasma pini	414	93.88
A0A7L8XYI2	#N/A	Goldenrod yellows phytoplasma	9	93.88
A0A7L8XYP4	#N/A	Peach X-disease phytoplasma	10	93.88
A0A847N6X4	#N/A	Phytoplasma sp	1163	93.88
A0A139JQK3	#N/A	Candidatus Phytoplasma oryzae	581	93.87
A0A2S8NVA4	#N/A	Candidatus Phytoplasma phoenicium	915	93.87
B1V9E1	#N/A	Phytoplasma australiense	590	93.87
B1VA74	#N/A	Phytoplasma australiense	590	93.87
A0A859I997	#N/A	Rapeseed phyllody phytoplasma	699	93.87
A0A7L8XYE2	#N/A	'Taraxacum sp.' leaf reddening phytoplasma	4	93.86
A0A2S8NSV8	#N/A	Candidatus Phytoplasma phoenicium	915	93.86
A0A851HDB1	#N/A	Candidatus Phytoplasma pruni	1238	93.86
A0A851HAU1	#N/A	Candidatus Phytoplasma pruni	1238	93.86
A0A847N529	#N/A	Phytoplasma sp	1163	93.86
A0A4P6MB33	#N/A	'Catharanthus roseus' aster yellows phytoplasma	509	93.85
Q2NJX6	#N/A	Aster yellows witches'-broom phytoplasma (strain AYWB)	563	93.85
A0A2S8NU67	#N/A	Candidatus Phytoplasma phoenicium	915	93.85
A0A2S8NT58	#N/A	Candidatus Phytoplasma phoenicium	915	93.85
A0A847N6I4	#N/A	Phytoplasma sp	1163	93.85
R4RQ36	#N/A	Strawberry lethal yellows phytoplasma (CPA) str. NZSb11	975	93.85
A0A7S7JLV5	#N/A	Candidatus Phytoplasma australasiaticum subsp. australasiaticum	358	93.84
A0A139JRH4	#N/A	Candidatus Phytoplasma oryzae	581	93.84
A0A0M1N0Y1	#N/A	Candidatus Phytoplasma pruni	1238	93.84
A0A847N7E1	#N/A	Phytoplasma sp	1163	93.84
D6BQX3	#N/A	'Rehmannia glutinosa' phytoplasma	7	93.83
Q6VTE5	#N/A	Aster yellows phytoplasma	155	93.83
A0A2S8NVC6	#N/A	Candidatus Phytoplasma phoenicium	915	93.83
A0A559KJK2	#N/A	Candidatus Phytoplasma pini	414	93.83
Q6YRJ0	#N/A	Onion yellows phytoplasma (strain OY-M)	591	93.83
B1V977	#N/A	Phytoplasma australiense	590	93.83
A0A847N673	#N/A	Phytoplasma sp	1163	93.83
A0A847N650	#N/A	Phytoplasma sp	1163	93.83
A0A847N6N5	#N/A	Phytoplasma sp	1163	93.83
A0A139JQW7	#N/A	Candidatus Phytoplasma oryzae	581	93.82
A0A328IKH5	#N/A	Candidatus Phytoplasma oryzae	581	93.82
A0A2S8NST4	#N/A	Candidatus Phytoplasma phoenicium	915	93.82
A0A847N6L9	#N/A	Phytoplasma sp	1163	93.82
R4S151	#N/A	Strawberry lethal yellows phytoplasma (CPA) str. NZSb11	975	93.82
A0A5N5XRN7	#N/A	'Cynodon dactylon' phytoplasma	429	93.81
A0A0L0MK80	#N/A	Candidatus Phytoplasma phoenicium	915	93.81
A0A2S8NUU4	#N/A	Candidatus Phytoplasma phoenicium	915	93.81
A0A559KJQ9	#N/A	Candidatus Phytoplasma pini	414	93.81
A0A421NXR1	#N/A	Candidatus Phytoplasma solani	1263	93.81
A0A075VNX7	#N/A	Coconut lethal yellowing phytoplasma	23	93.81
A0A847N6D6	#N/A	Phytoplasma sp	1163	93.81
R4S0C3	#N/A	Strawberry lethal yellows phytoplasma (CPA) str. NZSb11	975	93.81
A0A4P6MCH5	#N/A	'Catharanthus roseus' aster yellows phytoplasma	509	93.8
A0A4P6M9I8	#N/A	'Catharanthus roseus' aster yellows phytoplasma	509	93.8
A0A139JQK1	#N/A	Candidatus Phytoplasma oryzae	581	93.8
A0A859I9U5	#N/A	Rapeseed phyllody phytoplasma	699	93.8
A0A1S9M355	#N/A	Candidatus Phytoplasma citri	485	93.79
A0A2S8NUH5	#N/A	Candidatus Phytoplasma phoenicium	915	93.79
A0A0M1N105	#N/A	Candidatus Phytoplasma pruni	1238	93.79
Q3LBI5	#N/A	Candidatus Phytoplasma solani	1263	93.79
A0A847N677	#N/A	Phytoplasma sp	1163	93.79
A0A847N873	#N/A	Phytoplasma sp	1163	93.79
A0A7L8XYN4	#N/A	'Catharanthus roseus' virescence phytoplasma	6	93.78
A0A0M1N0G1	#N/A	Candidatus Phytoplasma pruni	1238	93.78
A0A851HC53	#N/A	Candidatus Phytoplasma pruni	1238	93.78
B3R009	#N/A	Phytoplasma mali (strain AT)	368	93.78
A0A859I9R9	#N/A	Rapeseed phyllody phytoplasma	699	93.78
A0A660HML5	#N/A	Ziziphus jujuba witches'-broom phytoplasma	593	93.78
A0A5N5XUW8	#N/A	'Cynodon dactylon' phytoplasma	429	93.77
A0A847N6E7	#N/A	Phytoplasma sp	1163	93.77
A0A660HLK3	#N/A	Ziziphus jujuba witches'-broom phytoplasma	593	93.77
A0A4P6M976	#N/A	'Catharanthus roseus' aster yellows phytoplasma	509	93.76
A0A139JQ13	#N/A	Candidatus Phytoplasma oryzae	581	93.76
A0A421NXI9	#N/A	Candidatus Phytoplasma solani	1263	93.76
A0A847N586	#N/A	Phytoplasma sp	1163	93.76
A0A5N5XRL6	#N/A	'Cynodon dactylon' phytoplasma	429	93.75
A0A139JQF6	#N/A	Candidatus Phytoplasma oryzae	581	93.75
A0A851HII8	#N/A	Candidatus Phytoplasma pruni	1238	93.75
A0A421NVC5	#N/A	Candidatus Phytoplasma solani	1263	93.75
Q6YQZ1	#N/A	Onion yellows phytoplasma (strain OY-M)	591	93.75
A0A847N7K8	#N/A	Phytoplasma sp	1163	93.75
A0A847N7D4	#N/A	Phytoplasma sp	1163	93.75
A0A847N7R9	#N/A	Phytoplasma sp	1163	93.75
R4S0X4	#N/A	Strawberry lethal yellows phytoplasma (CPA) str. NZSb11	975	93.75
A0A660HNV6	#N/A	Ziziphus jujuba witches'-broom phytoplasma	593	93.75
A0A559KJU5	#N/A	Candidatus Phytoplasma pini	414	93.74
A0A421NY25	#N/A	Candidatus Phytoplasma solani	1263	93.74
A0A139JR28	#N/A	Candidatus Phytoplasma oryzae	581	93.73
K7WC51	#N/A	Candidatus Phytoplasma tritici	28	93.73
K7WPL7	#N/A	Candidatus Phytoplasma tritici	28	93.73
A0A0L0MIM4	#N/A	Candidatus Phytoplasma phoenicium	915	93.72
A0A847N5T1	#N/A	Phytoplasma sp	1163	93.72
A0A4P6MCZ8	#N/A	'Catharanthus roseus' aster yellows phytoplasma	509	93.71
A0A0M1MZS4	#N/A	Candidatus Phytoplasma pruni	1238	93.71
B3QZY5	#N/A	Phytoplasma mali (strain AT)	368	93.71
B3QZI2	#N/A	Phytoplasma mali (strain AT)	368	93.71
B3QZM7	#N/A	Phytoplasma mali (strain AT)	368	93.71
B3QZN8	#N/A	Phytoplasma mali (strain AT)	368	93.71
A0A859IA44	#N/A	Rapeseed phyllody phytoplasma	699	93.71
A0A660HNC7	#N/A	Ziziphus jujuba witches'-broom phytoplasma	593	93.71
A0A7T5V8Y8	#N/A	Candidatus Phytoplasma solani	1263	93.7
A0A847N716	#N/A	Phytoplasma sp	1163	93.7
A0A859I933	#N/A	Rapeseed phyllody phytoplasma	699	93.7
A0A1S2NJD1	#N/A	Rice orange leaf phytoplasma	535	93.7
A0A1S2NHV3	#N/A	Rice orange leaf phytoplasma	535	93.7
R4RZK3	#N/A	Strawberry lethal yellows phytoplasma (CPA) str. NZSb11	975	93.7
A0A4V0Z903	#N/A	'Catharanthus roseus' aster yellows phytoplasma	509	93.69
A0A851HHS4	#N/A	Candidatus Phytoplasma pruni	1238	93.69
A0A421NUJ8	#N/A	Candidatus Phytoplasma solani	1263	93.69
A0A847N674	#N/A	Phytoplasma sp	1163	93.69
A0A847N6G4	#N/A	Phytoplasma sp	1163	93.69
A0A847N8A0	#N/A	Phytoplasma sp	1163	93.69
A0A859IA25	#N/A	Rapeseed phyllody phytoplasma	699	93.68
A0A1S2NIT5	#N/A	Rice orange leaf phytoplasma	535	93.68
A0A660HNC5	#N/A	Ziziphus jujuba witches'-broom phytoplasma	593	93.68
A0A5N5XRN5	#N/A	'Cynodon dactylon' phytoplasma	429	93.67
A0A5N5XSK0	#N/A	'Cynodon dactylon' phytoplasma	429	93.67
Q2TBZ5	#N/A	Aster yellows phytoplasma	155	93.67
Q847R4	#N/A	Aster yellows phytoplasma	155	93.67
Q2NIE6	#N/A	Aster yellows witches'-broom phytoplasma (strain AYWB)	563	93.67
A0A0L0MKX6	#N/A	Candidatus Phytoplasma phoenicium	915	93.67
A0A2S8NVI5	#N/A	Candidatus Phytoplasma phoenicium	915	93.67
A0A847N6U9	#N/A	Phytoplasma sp	1163	93.67
A0A859I939	#N/A	Rapeseed phyllody phytoplasma	699	93.67
A0A5N5XRU6	#N/A	'Cynodon dactylon' phytoplasma	429	93.66
A0A5N5XST1	#N/A	'Cynodon dactylon' phytoplasma	429	93.66
A0A7S7JLL0	#N/A	Candidatus Phytoplasma australasiaticum subsp. australasiaticum	358	93.66
A0A421NUY4	#N/A	Candidatus Phytoplasma solani	1263	93.66
W0S4X9	#N/A	Onion yellows phytoplasma	95	93.66
A0A847N6D2	#N/A	Phytoplasma sp	1163	93.66
A0A660HLY5	#N/A	Ziziphus jujuba witches'-broom phytoplasma	593	93.66
A0A328IRD4	#N/A	Candidatus Phytoplasma oryzae	581	93.65
B9X0X2	#N/A	Onion yellows phytoplasma	95	93.65
B1V9S8	#N/A	Phytoplasma australiense	590	93.65
Q50262	#N/A	Phytoplasma sp	1163	93.65
W0S1Q5	#N/A	'Cryptotaenia japonica' witches'-broom phytoplasma	18	93.64
A0A7S7FZH5	#N/A	Candidatus Phytoplasma australasiaticum subsp. australasiaticum	358	93.64
A0A1S9LYK7	#N/A	Candidatus Phytoplasma citri	485	93.64
A0A0M1MZI7	#N/A	Candidatus Phytoplasma pruni	1238	93.64
B9X0W6	#N/A	Onion yellows phytoplasma	95	93.64
A0A847N5S8	#N/A	Phytoplasma sp	1163	93.64
A0A847N6B0	#N/A	Phytoplasma sp	1163	93.64
A0A559KJY2	#N/A	Candidatus Phytoplasma pini	414	93.63
A0A851HKG1	#N/A	Candidatus Phytoplasma pruni	1238	93.63
A0A847N6H2	#N/A	Phytoplasma sp	1163	93.63
A0A328IL05	#N/A	Candidatus Phytoplasma oryzae	581	93.62
A9JR01	#N/A	Onion yellows phytoplasma (strain OY-M)	591	93.62
B3QZL2	#N/A	Phytoplasma mali (strain AT)	368	93.62
B3QZP9	#N/A	Phytoplasma mali (strain AT)	368	93.62
A0A847N6H6	#N/A	Phytoplasma sp	1163	93.62
A0A847N6P7	#N/A	Phytoplasma sp	1163	93.62
A0A859I8N5	#N/A	Rapeseed phyllody phytoplasma	699	93.62
A0A0L0MJL4	#N/A	Candidatus Phytoplasma phoenicium	915	93.61
A0A0M1N0B3	#N/A	Candidatus Phytoplasma pruni	1238	93.61
A0A421NXG8	#N/A	Candidatus Phytoplasma solani	1263	93.61
B3QZY3	#N/A	Phytoplasma mali (strain AT)	368	93.61
A0A1S2NJ74	#N/A	Rice orange leaf phytoplasma	535	93.61
G9BMP1	#N/A	'Brassica napus' phytoplasma	13	93.6
A0A421NXV3	#N/A	Candidatus Phytoplasma solani	1263	93.6
A0A859I9K9	#N/A	Rapeseed phyllody phytoplasma	699	93.6
A0A5N5XRP2	#N/A	'Cynodon dactylon' phytoplasma	429	93.59
A0A1X6WL48	#N/A	Candidatus Phytoplasma citri	485	93.59
A0A0M1N0L7	#N/A	Candidatus Phytoplasma pruni	1238	93.59
B1VAN3	#N/A	Phytoplasma australiense	590	93.59
A0A847N5S3	#N/A	Phytoplasma sp	1163	93.59
A0A847N879	#N/A	Phytoplasma sp	1163	93.59
A0A1S2NJV3	#N/A	Rice orange leaf phytoplasma	535	93.59
A0A0D3RLS9	#N/A	Coconut root wilt phytoplasma	5	93.58
A0A1S2NJ16	#N/A	Rice orange leaf phytoplasma	535	93.58
A0A660HM76	#N/A	Ziziphus jujuba witches'-broom phytoplasma	593	93.58
A0A1X6WJL9	#N/A	Candidatus Phytoplasma citri	485	93.57
A0A2S8NSU8	#N/A	Candidatus Phytoplasma phoenicium	915	93.57
A0A0M1MZN4	#N/A	Candidatus Phytoplasma pruni	1238	93.57
A0A421NXF5	#N/A	Candidatus Phytoplasma solani	1263	93.57
B7TYM4	#N/A	Palm lethal yellowing phytoplasma	20	93.57
A0A1S2NID1	#N/A	Rice orange leaf phytoplasma	535	93.57
A0A5N5XRJ2	#N/A	'Cynodon dactylon' phytoplasma	429	93.56
A0A851H9J2	#N/A	Candidatus Phytoplasma pruni	1238	93.56
A0A421NUL1	#N/A	Candidatus Phytoplasma solani	1263	93.56
A0A847N6H8	#N/A	Phytoplasma sp	1163	93.56
I1TK69	#N/A	Tephrosia witches'-broom phytoplasma	8	93.56
A0A660HMG5	#N/A	Ziziphus jujuba witches'-broom phytoplasma	593	93.56
Q847R7	#N/A	Aster yellows phytoplasma	155	93.55
Q93SP8	#N/A	Aster yellows phytoplasma	155	93.55
A0A421NUV8	#N/A	Candidatus Phytoplasma solani	1263	93.55
A0A859I9G5	#N/A	Rapeseed phyllody phytoplasma	699	93.55
A0A859I9S3	#N/A	Rapeseed phyllody phytoplasma	699	93.55
A0A5N5XTY1	#N/A	'Cynodon dactylon' phytoplasma	429	93.54
B3R0M4	#N/A	Phytoplasma mali (strain AT)	368	93.54
A0A5N5XWH7	#N/A	'Cynodon dactylon' phytoplasma	429	93.53
A0A859I972	#N/A	Rapeseed phyllody phytoplasma	699	93.53
A0A0L0MK01	#N/A	Candidatus Phytoplasma phoenicium	915	93.52
A0A559KIW5	#N/A	Candidatus Phytoplasma pini	414	93.52
A0A4P6MAJ0	#N/A	'Catharanthus roseus' aster yellows phytoplasma	509	93.51
Q2NID4	#N/A	Aster yellows witches'-broom phytoplasma (strain AYWB)	563	93.51
A0A1X8XKV1	#N/A	Candidatus Phytoplasma citri	485	93.51
A0A139JQ99	#N/A	Candidatus Phytoplasma oryzae	581	93.51
A0A421NXZ9	#N/A	Candidatus Phytoplasma solani	1263	93.51
A0A847N4I6	#N/A	Phytoplasma sp	1163	93.51
A0A1X6WJF8	#N/A	Candidatus Phytoplasma citri	485	93.5
Q6YQV0	#N/A	Onion yellows phytoplasma (strain OY-M)	591	93.5
A0A847N6F8	#N/A	Phytoplasma sp	1163	93.5
[truncated: 15,461 more rows]
