# Supplementary material for: Effector innovation in genome-reduced phytoplasmas and other host-dependent mollicutes
Source: PLoS Genet. 2025 Nov 13;21(11):e1011946. doi: 10.1371/journal.pgen.1011946 (PMC12633904; doi:10.1371/journal.pgen.1011946)
Supplement: S7 Table — (XLSX) [file pgen.1011946.s025.xlsx]

## Sheet: Table S7
S7 Table. SAP54 mutants used in Fig. 3E and Supplemental Fig. 11
Mutant	Nucleotide sequence
SAP54 WT	ATGGATAAAGATATTGCTAGCACTAGTAATAATAACCCAAACATAACTAATTACTCTATTGAAGAAAATATAATTAATTTAAAATATAAAATTCGAGAAAATGCAGTTAAAAAAATAAATATAGAAAACGAAATACAACAATTATCAAATAATGAACCTAGAAAAAATACTCTTTTAACCTTAAAAAAAAATTTAGAAAATTTAATTAATAATCAAAAAGAACAATTAAAAACTTATCAAATACTTTTAAAAACTTTAAATGATGAAAATAATTAA
SAP54 N59Y	ATGGATAAAGATATTGCTAGCACTAGTAATAATAACCCAAACATAACTAATTACTCTATTGAAGAAAATATAATTTATTTAAAATATAAAATTCGAGAAAATGCAGTTAAAAAAATAAATATAGAAAACGAAATACAACAATTATCAAATAATGAACCTAGAAAAAATACTCTTTTAACCTTAAAAAAAAATTTAGAGAATTTAATTAATAATCAAAAAGAACAATTAAAAACTTATCAAATACTTTTAAAAACTTTAAATGATGAAAATAATTAA
SAP54 K61E	ATGGATAAAGATATTGCTAGCACTAGCAATAATAACCCAAACATAACTAATTACTCTATTGAAGAAAATATAATTAATTTAGAATATAAAATTCGAGAAAATGCAGTTAAAAAAATAAATATAGAAAACGAAATACAACAATTATCAAATAATGAACCTAGAAAAAATACTCTTTTAACCTTAAAAAAAAATTTAGAAAATTTAATTAATAATCAAAAAGAACAATTAAAAACTTATCAAATACTTTTAAAAACTTTAAATGATGAAAATAATTAA
SAP54 I102F	ATGGATAAAGATATTGCTAGCACTAGTAATAATAACCCAAACATAACTAATTACTCTATTGAAGAAAATATAATTAATTTAAAATATAAAATTCGAGAAAATGCAGTTAAAAAAATAAATATAGAAAACGAAATACAACAATTATCAAATAATGAACCTAGAAAAAATACTCTTTTAACCTTAAAAAAAAATTTAGAAAATTTATTTAATAATCAAAAAGAACAATTAAAAACTTATCAAATACTTTTAAAAACTTTAAATGATGAAAATAATTAA
SAP54 K106E	ATGGATAAAGATATTGCTAGCACTAGTAATAATAACCCAAACATAACTAATTACTCTATTGAAGAAAATATAATTAATTTAAAATATAAAATTCGAGAAAATGCAGTTAAAAAAATAAATATAGAAAACGAAATACAACAATTATCAAATAATGAACCTAGAAAAAATACTCTTTTAACCTTAAAAAAAAATTTAGAAAATTTAATTAATAATCAAGAAGAACAATTAAAAACTTATCAAATACTTTTAAAAACTTTAAATGATGAAAATAATTAA
SAP54 K110E	ATGGATAAAGATATTGCTAGCACTAGTAATAATAACCCAAACATAACTAATTACTCTATTGAAGAAAATATAATTAATTTAAAATATAAAATTCGAGAAAATGCAGTTAAAAAAATAAATATAGAAAACGAAATACAACAATTATCAAATAATGAACCTAGAAAAAATACTCTTTTAACCTTAAAAAAAAATTTAGAAAATTTAATTAATAATCAAAAAGAACAATTAGAAACTTATCAAATACTTTTAAAAACTTTAAATGATGAAAATAATTAA
SAP54 K110R	ATGGATAAAGATATTGCTAGCACTAGTAATAATAACCCAAACATAACTAATTACTCTATTGAAGAAAATATAATTAATTTAAAATATAAAATTCGAGAAAATGCAGTTAAAAAAATAAATATAGAAAACGAAATACAACAATTATCAAATAATGAACCTAGAAAAAATACTCTTTTAACCTTAAAAAAAAATTTAGAAAATTTAATTAATAATCAAAAAGAACAATTAAGAACTTATCAAATACTTTTAAAAACTTTAAATGATGAAAATAATTAA
