# Supplementary material for: Effector innovation in genome-reduced phytoplasmas and other host-dependent mollicutes
Source: PLoS Genet. 2025 Nov 13;21(11):e1011946. doi: 10.1371/journal.pgen.1011946 (PMC12633904; doi:10.1371/journal.pgen.1011946)
Supplement: S8 Table — (XLSX) [file pgen.1011946.s026.xlsx]

## Sheet: S8 Table
S8 Table. PhAMEs with Simple α-helical fold
PhAME_ID	Fold
AYWB022	Simple α-helical fold
AYWB033	Simple α-helical fold
AYWB073	Simple α-helical fold
AYWB189	Simple α-helical fold
AYWB224	Simple α-helical fold
AYWB236	Simple α-helical fold
AYWB237	Simple α-helical fold
AYWB258	Simple α-helical fold
AYWB294	Simple α-helical fold
AYWB295	Simple α-helical fold
AYWB342	Simple α-helical fold
AYWB366	Simple α-helical fold
AYWB368	Simple α-helical fold
AYWB369	Simple α-helical fold
AYWB370	Simple α-helical fold
AYWB387	Simple α-helical fold
AYWB402	Simple α-helical fold
AYWBpI04	Simple α-helical fold
CAM11365.1	Simple α-helical fold
CAM11399.1	Simple α-helical fold
CAM11409.1	Simple α-helical fold
CAM11520.1	Simple α-helical fold
CAM11598.1	Simple α-helical fold
CAM11611.1	Simple α-helical fold
CAM11623.1	Simple α-helical fold
CAM11664.1	Simple α-helical fold
CAM11704.1	Simple α-helical fold
CAM11732.1	Simple α-helical fold
CAM11801.1	Simple α-helical fold
CAM11812.1	Simple α-helical fold
CAM11934.1	Simple α-helical fold
CAM11983.1	Simple α-helical fold
CAM12060.1	Simple α-helical fold
CCP88460.1	Simple α-helical fold
CCP88485.1	Simple α-helical fold
CCP88573.1	Simple α-helical fold
CCP88602.1	Simple α-helical fold
CCP88646.1	Simple α-helical fold
CCP88716.1	Simple α-helical fold
MBT1576965.1	Simple α-helical fold
MBT1576973.1	Simple α-helical fold
MBT1576978.1	Simple α-helical fold
MBT1576984.1	Simple α-helical fold
MBX4180316.1	Simple α-helical fold
MBX4180377.1	Simple α-helical fold
MBX4180383.1	Simple α-helical fold
MBX4180404.1	Simple α-helical fold
MBX4180423.1	Simple α-helical fold
MBX4180424.1	Simple α-helical fold
MBX4180434.1	Simple α-helical fold
MBX4180436.1	Simple α-helical fold
MBX4180496.1	Simple α-helical fold
MCQ9618489.1	Simple α-helical fold
MCQ9618703.1	Simple α-helical fold
MCQ9618762.1	Simple α-helical fold
MCQ9618794.1	Simple α-helical fold
MCQ9618812.1	Simple α-helical fold
MCQ9618819.1	Simple α-helical fold
MCQ9618821.1	Simple α-helical fold
MCQ9618825.1	Simple α-helical fold
MCQ9618874.1	Simple α-helical fold
MCQ9618875.1	Simple α-helical fold
MCX2955763.1	Simple α-helical fold
MCX2955838.1	Simple α-helical fold
MCX2955846.1	Simple α-helical fold
MCX2955851.1	Simple α-helical fold
MDO8078681.1	Simple α-helical fold
MDO8078957.1	Simple α-helical fold
MDO8078992.1	Simple α-helical fold
MDO8078996.1	Simple α-helical fold
MDO8079042.1	Simple α-helical fold
MDV3136865.1	Simple α-helical fold
MDV3136871.1	Simple α-helical fold
MDV3136872.1	Simple α-helical fold
MDV3136952.1	Simple α-helical fold
MDV3137082.1	Simple α-helical fold
MDV3137160.1	Simple α-helical fold
MDV3137161.1	Simple α-helical fold
MDV3137172.1	Simple α-helical fold
MDV3137184.1	Simple α-helical fold
MDV3137226.1	Simple α-helical fold
MDV3137237.1	Simple α-helical fold
MDV3137240.1	Simple α-helical fold
MDV3137241.1	Simple α-helical fold
MDV3137242.1	Simple α-helical fold
MDV3137243.1	Simple α-helical fold
MDV3137269.1	Simple α-helical fold
MDV3137282.1	Simple α-helical fold
MDV3137290.1	Simple α-helical fold
MDV3137295.1	Simple α-helical fold
MDV3137324.1	Simple α-helical fold
MDV3137325.1	Simple α-helical fold
MDV3137326.1	Simple α-helical fold
MDV3137329.1	Simple α-helical fold
MDV3137340.1	Simple α-helical fold
MDV3137343.1	Simple α-helical fold
MDV3137345.1	Simple α-helical fold
MDV3137346.1	Simple α-helical fold
MDV3137484.1	Simple α-helical fold
MDV3137490.1	Simple α-helical fold
MDV3137491.1	Simple α-helical fold
MDV3137502.1	Simple α-helical fold
MDV3137540.1	Simple α-helical fold
MDV3137653.1	Simple α-helical fold
MDV3137684.1	Simple α-helical fold
MDV3137715.1	Simple α-helical fold
MDV3137729.1	Simple α-helical fold
MDV3137732.1	Simple α-helical fold
MDV3137884.1	Simple α-helical fold
MDV3137885.1	Simple α-helical fold
MDV3137891.1	Simple α-helical fold
MDV3137914.1	Simple α-helical fold
MDV3137925.1	Simple α-helical fold
MDV3137931.1	Simple α-helical fold
MDV3137932.1	Simple α-helical fold
MDV3137978.1	Simple α-helical fold
MDV3137987.1	Simple α-helical fold
MDV3138104.1	Simple α-helical fold
MDV3138133.1	Simple α-helical fold
MDV3138134.1	Simple α-helical fold
MDV3138135.1	Simple α-helical fold
MDV3138138.1	Simple α-helical fold
MDV3138149.1	Simple α-helical fold
MDV3138150.1	Simple α-helical fold
MDV3138181.1	Simple α-helical fold
MDV3138191.1	Simple α-helical fold
MDV3138198.1	Simple α-helical fold
MDV3138228.1	Simple α-helical fold
MDV3138229.1	Simple α-helical fold
MDV3138235.1	Simple α-helical fold
MDV3138311.1	Simple α-helical fold
MDV3138395.1	Simple α-helical fold
MDV3138396.1	Simple α-helical fold
MDV3138402.1	Simple α-helical fold
MDV3138450.1	Simple α-helical fold
MDV3138470.1	Simple α-helical fold
MDV3138504.1	Simple α-helical fold
MDV3138506.1	Simple α-helical fold
MDV3138507.1	Simple α-helical fold
MDV3138508.1	Simple α-helical fold
MDV3138511.1	Simple α-helical fold
MDV3138522.1	Simple α-helical fold
MDV3138540.1	Simple α-helical fold
MDV3138594.1	Simple α-helical fold
MDV3138653.1	Simple α-helical fold
MDV3138662.1	Simple α-helical fold
MDV3138672.1	Simple α-helical fold
MDV3138691.1	Simple α-helical fold
MDV3138774.1	Simple α-helical fold
MDV3138803.1	Simple α-helical fold
MDV3138804.1	Simple α-helical fold
MDV3138806.1	Simple α-helical fold
MDV3138870.1	Simple α-helical fold
MDV3138871.1	Simple α-helical fold
MDV3138881.1	Simple α-helical fold
MDV3138898.1	Simple α-helical fold
MDV3138900.1	Simple α-helical fold
MDV3138901.1	Simple α-helical fold
MDV3138902.1	Simple α-helical fold
MDV3138987.1	Simple α-helical fold
MDV3139048.1	Simple α-helical fold
MDV3139105.1	Simple α-helical fold
MDV3139117.1	Simple α-helical fold
MDV3139208.1	Simple α-helical fold
MDV3139209.1	Simple α-helical fold
MDV3139215.1	Simple α-helical fold
MDV3139364.1	Simple α-helical fold
MDV3139371.1	Simple α-helical fold
MDV3139436.1	Simple α-helical fold
MDV3139476.1	Simple α-helical fold
MDV3139490.1	Simple α-helical fold
MDV3139493.1	Simple α-helical fold
MDV3139496.1	Simple α-helical fold
MDV3139497.1	Simple α-helical fold
MDV3139498.1	Simple α-helical fold
MDV3139510.1	Simple α-helical fold
MDV3139521.1	Simple α-helical fold
MDV3139525.1	Simple α-helical fold
MDV3139536.1	Simple α-helical fold
MDV3139537.1	Simple α-helical fold
MDV3139539.1	Simple α-helical fold
MDV3139540.1	Simple α-helical fold
MDV3139581.1	Simple α-helical fold
MDV3139588.1	Simple α-helical fold
MDV3139594.1	Simple α-helical fold
MDV3139761.1	Simple α-helical fold
MDV3139762.1	Simple α-helical fold
MDV3139768.1	Simple α-helical fold
MDV3139837.1	Simple α-helical fold
MDV3139896.1	Simple α-helical fold
MDV3139897.1	Simple α-helical fold
MDV3139934.1	Simple α-helical fold
MDV3139961.1	Simple α-helical fold
MDV3139964.1	Simple α-helical fold
MDV3139965.1	Simple α-helical fold
MDV3139968.1	Simple α-helical fold
MDV3139987.1	Simple α-helical fold
MDV3139989.1	Simple α-helical fold
MDV3139992.1	Simple α-helical fold
MDV3139993.1	Simple α-helical fold
MDV3139994.1	Simple α-helical fold
MDV3140000.1	Simple α-helical fold
MDV3140001.1	Simple α-helical fold
MDV3140003.1	Simple α-helical fold
MDV3140009.1	Simple α-helical fold
MDV3140019.1	Simple α-helical fold
MDV3140059.1	Simple α-helical fold
MDV3140200.1	Simple α-helical fold
MDV3140203.1	Simple α-helical fold
MDV3140214.1	Simple α-helical fold
MDV3140217.1	Simple α-helical fold
MDV3140240.1	Simple α-helical fold
MDV3140305.1	Simple α-helical fold
MDV3140306.1	Simple α-helical fold
MDV3140333.1	Simple α-helical fold
MDV3140371.1	Simple α-helical fold
MDV3140381.1	Simple α-helical fold
MDV3140450.1	Simple α-helical fold
MDV3140453.1	Simple α-helical fold
MDV3140460.1	Simple α-helical fold
MDV3140486.1	Simple α-helical fold
MDV3140490.1	Simple α-helical fold
MDV3140721.1	Simple α-helical fold
MDV3140782.1	Simple α-helical fold
MDV3140783.1	Simple α-helical fold
MDV3140789.1	Simple α-helical fold
MDV3140797.1	Simple α-helical fold
MDV3140798.1	Simple α-helical fold
MDV3140809.1	Simple α-helical fold
MDV3140811.1	Simple α-helical fold
MDV3140812.1	Simple α-helical fold
MDV3140829.1	Simple α-helical fold
MDV3140841.1	Simple α-helical fold
MDV3140849.1	Simple α-helical fold
MDV3140876.1	Simple α-helical fold
MDV3140877.1	Simple α-helical fold
MDV3140880.1	Simple α-helical fold
MDV3140887.1	Simple α-helical fold
MDV3140888.1	Simple α-helical fold
MDV3140920.1	Simple α-helical fold
MDV3140945.1	Simple α-helical fold
MDV3140962.1	Simple α-helical fold
MDV3140997.1	Simple α-helical fold
MDV3141036.1	Simple α-helical fold
MDV3141121.1	Simple α-helical fold
MDV3141141.1	Simple α-helical fold
MDV3141333.1	Simple α-helical fold
MDV3141439.1	Simple α-helical fold
MDV3141450.1	Simple α-helical fold
MDV3141506.1	Simple α-helical fold
MDV3141560.1	Simple α-helical fold
MDV3141646.1	Simple α-helical fold
MDV3141671.1	Simple α-helical fold
MDV3141723.1	Simple α-helical fold
MDV3141734.1	Simple α-helical fold
MDV3141741.1	Simple α-helical fold
MDV3141830.1	Simple α-helical fold
MDV3141875.1	Simple α-helical fold
MDV3141881.1	Simple α-helical fold
MDV3141890.1	Simple α-helical fold
MDV3141924.1	Simple α-helical fold
MDV3141928.1	Simple α-helical fold
MDV3141930.1	Simple α-helical fold
MDV3141971.1	Simple α-helical fold
MDV3141972.1	Simple α-helical fold
MDV3141978.1	Simple α-helical fold
MDV3142083.1	Simple α-helical fold
MDV3142090.1	Simple α-helical fold
MDV3142091.1	Simple α-helical fold
MDV3142097.1	Simple α-helical fold
MDV3142109.1	Simple α-helical fold
MDV3142222.1	Simple α-helical fold
MDV3142264.1	Simple α-helical fold
MDV3142323.1	Simple α-helical fold
MDV3142324.1	Simple α-helical fold
MDV3142325.1	Simple α-helical fold
MDV3142328.1	Simple α-helical fold
MDV3142337.1	Simple α-helical fold
MDV3142345.1	Simple α-helical fold
MDV3142346.1	Simple α-helical fold
MDV3142365.1	Simple α-helical fold
MDV3142367.1	Simple α-helical fold
MDV3142376.1	Simple α-helical fold
MDV3142386.1	Simple α-helical fold
MDV3142499.1	Simple α-helical fold
MDV3142500.1	Simple α-helical fold
MDV3142506.1	Simple α-helical fold
MDV3142527.1	Simple α-helical fold
MDV3142538.1	Simple α-helical fold
MDV3142541.1	Simple α-helical fold
MDV3142542.1	Simple α-helical fold
MDV3142543.1	Simple α-helical fold
MDV3142545.1	Simple α-helical fold
MDV3142556.1	Simple α-helical fold
MDV3142562.1	Simple α-helical fold
MDV3142563.1	Simple α-helical fold
MDV3142660.1	Simple α-helical fold
MDV3142669.1	Simple α-helical fold
MDV3142750.1	Simple α-helical fold
MDV3142791.1	Simple α-helical fold
MDV3142812.1	Simple α-helical fold
MDV3142819.1	Simple α-helical fold
MDV3142826.1	Simple α-helical fold
MDV3142827.1	Simple α-helical fold
MDV3142979.1	Simple α-helical fold
MDV3142985.1	Simple α-helical fold
MDV3142986.1	Simple α-helical fold
MDV3143046.1	Simple α-helical fold
MDV3143047.1	Simple α-helical fold
MDV3143050.1	Simple α-helical fold
MDV3143057.1	Simple α-helical fold
MDV3143058.1	Simple α-helical fold
MDV3143105.1	Simple α-helical fold
MDV3143178.1	Simple α-helical fold
MDV3143183.1	Simple α-helical fold
MDV3143184.1	Simple α-helical fold
MDV3143219.1	Simple α-helical fold
MDV3143220.1	Simple α-helical fold
MDV3143223.1	Simple α-helical fold
MDV3143254.1	Simple α-helical fold
MDV3143262.1	Simple α-helical fold
MDV3143277.1	Simple α-helical fold
MDV3143278.1	Simple α-helical fold
MDV3143280.1	Simple α-helical fold
MDV3143283.1	Simple α-helical fold
MDV3143319.1	Simple α-helical fold
MDV3143523.1	Simple α-helical fold
MDV3143529.1	Simple α-helical fold
MDV3143530.1	Simple α-helical fold
MDV3143734.1	Simple α-helical fold
MDV3143755.1	Simple α-helical fold
MDV3143761.1	Simple α-helical fold
MDV3143764.1	Simple α-helical fold
MDV3143765.1	Simple α-helical fold
MDV3143766.1	Simple α-helical fold
MDV3143768.1	Simple α-helical fold
MDV3143803.1	Simple α-helical fold
MDV3143821.1	Simple α-helical fold
MDV3143824.1	Simple α-helical fold
MDV3143825.1	Simple α-helical fold
MDV3143832.1	Simple α-helical fold
MDV3143846.1	Simple α-helical fold
MDV3143850.1	Simple α-helical fold
MDV3143890.1	Simple α-helical fold
MDV3143959.1	Simple α-helical fold
MDV3144023.1	Simple α-helical fold
MDV3144024.1	Simple α-helical fold
MDV3144100.1	Simple α-helical fold
MDV3144101.1	Simple α-helical fold
MDV3144107.1	Simple α-helical fold
MDV3144122.1	Simple α-helical fold
MDV3144125.1	Simple α-helical fold
MDV3144254.1	Simple α-helical fold
MDV3144269.1	Simple α-helical fold
MDV3144271.1	Simple α-helical fold
MDV3144302.1	Simple α-helical fold
MDV3144321.1	Simple α-helical fold
MDV3144322.1	Simple α-helical fold
MDV3144352.1	Simple α-helical fold
MDV3144366.1	Simple α-helical fold
MDV3144515.1	Simple α-helical fold
MDV3144521.1	Simple α-helical fold
MDV3144522.1	Simple α-helical fold
MDV3144559.1	Simple α-helical fold
MDV3144560.1	Simple α-helical fold
MDV3144566.1	Simple α-helical fold
MDV3144577.1	Simple α-helical fold
MDV3144579.1	Simple α-helical fold
MDV3144580.1	Simple α-helical fold
MDV3144581.1	Simple α-helical fold
MDV3144584.1	Simple α-helical fold
MDV3144595.1	Simple α-helical fold
MDV3144644.1	Simple α-helical fold
MDV3144722.1	Simple α-helical fold
MDV3144781.1	Simple α-helical fold
MDV3144795.1	Simple α-helical fold
MDV3144811.1	Simple α-helical fold
MDV3144824.1	Simple α-helical fold
MDV3144829.1	Simple α-helical fold
MDV3144830.1	Simple α-helical fold
MDV3144934.1	Simple α-helical fold
MDV3144940.1	Simple α-helical fold
MDV3144941.1	Simple α-helical fold
MDV3144977.1	Simple α-helical fold
MDV3144978.1	Simple α-helical fold
MDV3144984.1	Simple α-helical fold
MDV3144995.1	Simple α-helical fold
MDV3144997.1	Simple α-helical fold
MDV3144998.1	Simple α-helical fold
MDV3144999.1	Simple α-helical fold
MDV3145002.1	Simple α-helical fold
MDV3145013.1	Simple α-helical fold
MDV3145098.1	Simple α-helical fold
MDV3145131.1	Simple α-helical fold
MDV3145201.1	Simple α-helical fold
MDV3145238.1	Simple α-helical fold
MDV3145239.1	Simple α-helical fold
MDV3145240.1	Simple α-helical fold
MDV3145260.1	Simple α-helical fold
MDV3145271.1	Simple α-helical fold
MDV3145414.1	Simple α-helical fold
MDV3145415.1	Simple α-helical fold
MDV3145421.1	Simple α-helical fold
MDV3145454.1	Simple α-helical fold
MDV3145536.1	Simple α-helical fold
MDV3145582.1	Simple α-helical fold
MDV3145583.1	Simple α-helical fold
MDV3145589.1	Simple α-helical fold
MDV3145608.1	Simple α-helical fold
MDV3145649.1	Simple α-helical fold
MDV3145652.1	Simple α-helical fold
MDV3145653.1	Simple α-helical fold
MDV3145671.1	Simple α-helical fold
MDV3145672.1	Simple α-helical fold
MDV3145675.1	Simple α-helical fold
MDV3145677.1	Simple α-helical fold
MDV3145679.1	Simple α-helical fold
MDV3145686.1	Simple α-helical fold
MDV3145693.1	Simple α-helical fold
MDV3145694.1	Simple α-helical fold
MDV3145701.1	Simple α-helical fold
MDV3145851.1	Simple α-helical fold
MDV3145852.1	Simple α-helical fold
MDV3145858.1	Simple α-helical fold
MDV3145924.1	Simple α-helical fold
MDV3145944.1	Simple α-helical fold
MDV3145950.1	Simple α-helical fold
MDV3145951.1	Simple α-helical fold
MDV3146076.1	Simple α-helical fold
MDV3146130.1	Simple α-helical fold
MDV3146159.1	Simple α-helical fold
MDV3146160.1	Simple α-helical fold
MDV3146161.1	Simple α-helical fold
MDV3146164.1	Simple α-helical fold
MDV3146175.1	Simple α-helical fold
MDV3146176.1	Simple α-helical fold
MDV3146184.1	Simple α-helical fold
MDV3146206.1	Simple α-helical fold
MDV3146214.1	Simple α-helical fold
MDV3146225.1	Simple α-helical fold
MDV3146231.1	Simple α-helical fold
MDV3146365.1	Simple α-helical fold
MDV3146371.1	Simple α-helical fold
MDV3146372.1	Simple α-helical fold
MDV3146456.1	Simple α-helical fold
MDV3146457.1	Simple α-helical fold
MDV3146463.1	Simple α-helical fold
MDV3146466.1	Simple α-helical fold
MDV3146467.1	Simple α-helical fold
MDV3146470.1	Simple α-helical fold
MDV3146471.1	Simple α-helical fold
MDV3146524.1	Simple α-helical fold
MDV3146597.1	Simple α-helical fold
MDV3146602.1	Simple α-helical fold
MDV3146603.1	Simple α-helical fold
MDV3146633.1	Simple α-helical fold
MDV3146636.1	Simple α-helical fold
MDV3146637.1	Simple α-helical fold
MDV3146641.1	Simple α-helical fold
MDV3146658.1	Simple α-helical fold
MDV3146665.1	Simple α-helical fold
MDV3146678.1	Simple α-helical fold
MDV3146790.1	Simple α-helical fold
MDV3146791.1	Simple α-helical fold
MDV3146920.1	Simple α-helical fold
MDV3146921.1	Simple α-helical fold
MDV3146927.1	Simple α-helical fold
MDV3147005.1	Simple α-helical fold
MDV3147023.1	Simple α-helical fold
MDV3147024.1	Simple α-helical fold
MDV3147074.1	Simple α-helical fold
MDV3147085.1	Simple α-helical fold
MDV3147087.1	Simple α-helical fold
MDV3147090.1	Simple α-helical fold
MDV3147091.1	Simple α-helical fold
MDV3147094.1	Simple α-helical fold
MDV3147108.1	Simple α-helical fold
MDV3147136.1	Simple α-helical fold
MDV3147137.1	Simple α-helical fold
MDV3147138.1	Simple α-helical fold
MDV3147176.1	Simple α-helical fold
MDV3147177.1	Simple α-helical fold
MDV3147188.1	Simple α-helical fold
MDV3147318.1	Simple α-helical fold
MDV3147366.1	Simple α-helical fold
MDV3147367.1	Simple α-helical fold
MDV3147373.1	Simple α-helical fold
MDV3147448.1	Simple α-helical fold
MDV3147449.1	Simple α-helical fold
MDV3147452.1	Simple α-helical fold
MDV3147458.1	Simple α-helical fold
MDV3147459.1	Simple α-helical fold
MDV3147540.1	Simple α-helical fold
MDV3147557.1	Simple α-helical fold
MDV3147566.1	Simple α-helical fold
MDV3147569.1	Simple α-helical fold
MDV3147570.1	Simple α-helical fold
MDV3147573.1	Simple α-helical fold
MDV3147600.1	Simple α-helical fold
MDV3147601.1	Simple α-helical fold
MDV3147616.1	Simple α-helical fold
MDV3147618.1	Simple α-helical fold
MDV3147625.1	Simple α-helical fold
MDV3147648.1	Simple α-helical fold
MDV3147704.1	Simple α-helical fold
MDV3147705.1	Simple α-helical fold
MDV3147711.1	Simple α-helical fold
MDV3147776.1	Simple α-helical fold
MDV3147811.1	Simple α-helical fold
MDV3147812.1	Simple α-helical fold
MDV3147818.1	Simple α-helical fold
MDV3147870.1	Simple α-helical fold
MDV3147954.1	Simple α-helical fold
MDV3147998.1	Simple α-helical fold
MDV3148038.1	Simple α-helical fold
MDV3148039.1	Simple α-helical fold
MDV3148040.1	Simple α-helical fold
MDV3148043.1	Simple α-helical fold
MDV3148055.1	Simple α-helical fold
MDV3148107.1	Simple α-helical fold
MDV3148117.1	Simple α-helical fold
MDV3148126.1	Simple α-helical fold
MDV3148134.1	Simple α-helical fold
MDV3148332.1	Simple α-helical fold
MDV3148333.1	Simple α-helical fold
MDV3148339.1	Simple α-helical fold
MDV3148344.1	Simple α-helical fold
MDV3148350.1	Simple α-helical fold
MDV3148351.1	Simple α-helical fold
MDV3148371.1	Simple α-helical fold
MDV3148445.1	Simple α-helical fold
MDV3148448.1	Simple α-helical fold
MDV3148449.1	Simple α-helical fold
MDV3148452.1	Simple α-helical fold
MDV3148514.1	Simple α-helical fold
MDV3148515.1	Simple α-helical fold
MDV3148540.1	Simple α-helical fold
MDV3148542.1	Simple α-helical fold
MDV3148552.1	Simple α-helical fold
MDV3148555.1	Simple α-helical fold
MDV3148556.1	Simple α-helical fold
MDV3148574.1	Simple α-helical fold
MDV3148579.1	Simple α-helical fold
MDV3148647.1	Simple α-helical fold
MDV3148651.1	Simple α-helical fold
MDV3148689.1	Simple α-helical fold
MDV3148690.1	Simple α-helical fold
MDV3148803.1	Simple α-helical fold
MDV3148827.1	Simple α-helical fold
MDV3148830.1	Simple α-helical fold
MDV3148917.1	Simple α-helical fold
MDV3148944.1	Simple α-helical fold
MDV3148958.1	Simple α-helical fold
MDV3148959.1	Simple α-helical fold
MDV3149121.1	Simple α-helical fold
MDV3149129.1	Simple α-helical fold
MDV3149241.1	Simple α-helical fold
MDV3149242.1	Simple α-helical fold
MDV3149248.1	Simple α-helical fold
MDV3149401.1	Simple α-helical fold
MDV3149402.1	Simple α-helical fold
MDV3149408.1	Simple α-helical fold
MDV3149419.1	Simple α-helical fold
MDV3149421.1	Simple α-helical fold
MDV3149422.1	Simple α-helical fold
MDV3149423.1	Simple α-helical fold
MDV3149426.1	Simple α-helical fold
MDV3149437.1	Simple α-helical fold
MDV3149438.1	Simple α-helical fold
MDV3149472.1	Simple α-helical fold
MDV3149508.1	Simple α-helical fold
MDV3149525.1	Simple α-helical fold
MDV3149555.1	Simple α-helical fold
MDV3149579.1	Simple α-helical fold
MDV3149584.1	Simple α-helical fold
MDV3149589.1	Simple α-helical fold
MDV3149593.1	Simple α-helical fold
MDV3149706.1	Simple α-helical fold
MDV3149707.1	Simple α-helical fold
MDV3149713.1	Simple α-helical fold
MDV3149734.1	Simple α-helical fold
MDV3149745.1	Simple α-helical fold
MDV3149751.1	Simple α-helical fold
MDV3149752.1	Simple α-helical fold
MDV3149851.1	Simple α-helical fold
MDV3149929.1	Simple α-helical fold
MDV3149974.1	Simple α-helical fold
MDV3149985.1	Simple α-helical fold
MDV3149988.1	Simple α-helical fold
MDV3149989.1	Simple α-helical fold
MDV3149990.1	Simple α-helical fold
MDV3149991.1	Simple α-helical fold
MDV3150016.1	Simple α-helical fold
MDV3150022.1	Simple α-helical fold
MDV3150027.1	Simple α-helical fold
MDV3150093.1	Simple α-helical fold
MDV3150099.1	Simple α-helical fold
MDV3150100.1	Simple α-helical fold
MDV3150292.1	Simple α-helical fold
MDV3150293.1	Simple α-helical fold
MDV3150317.1	Simple α-helical fold
MDV3150338.1	Simple α-helical fold
MDV3150349.1	Simple α-helical fold
MDV3150352.1	Simple α-helical fold
MDV3150353.1	Simple α-helical fold
MDV3150354.1	Simple α-helical fold
MDV3150370.1	Simple α-helical fold
MDV3150395.1	Simple α-helical fold
MDV3150400.1	Simple α-helical fold
MDV3150408.1	Simple α-helical fold
MDV3150449.1	Simple α-helical fold
MDV3150463.1	Simple α-helical fold
MDV3150466.1	Simple α-helical fold
MDV3150485.1	Simple α-helical fold
MDV3150500.1	Simple α-helical fold
MDV3150574.1	Simple α-helical fold
MDV3150575.1	Simple α-helical fold
MDV3150581.1	Simple α-helical fold
MDV3150703.1	Simple α-helical fold
MDV3150765.1	Simple α-helical fold
MDV3150766.1	Simple α-helical fold
MDV3150786.1	Simple α-helical fold
MDV3150853.1	Simple α-helical fold
MDV3150864.1	Simple α-helical fold
MDV3150867.1	Simple α-helical fold
MDV3150868.1	Simple α-helical fold
MDV3150869.1	Simple α-helical fold
MDV3150872.1	Simple α-helical fold
MDV3150893.1	Simple α-helical fold
MDV3150930.1	Simple α-helical fold
MDV3150946.1	Simple α-helical fold
MDV3150950.1	Simple α-helical fold
MDV3150952.1	Simple α-helical fold
MDV3150976.1	Simple α-helical fold
MDV3150982.1	Simple α-helical fold
MDV3150983.1	Simple α-helical fold
MDV3151157.1	Simple α-helical fold
MDV3151214.1	Simple α-helical fold
MDV3151223.1	Simple α-helical fold
MDV3151225.1	Simple α-helical fold
MDV3151226.1	Simple α-helical fold
MDV3151247.1	Simple α-helical fold
MDV3151263.1	Simple α-helical fold
MDV3151272.1	Simple α-helical fold
MDV3151275.1	Simple α-helical fold
MDV3151286.1	Simple α-helical fold
MDV3151317.1	Simple α-helical fold
MDV3151322.1	Simple α-helical fold
MDV3151396.1	Simple α-helical fold
MDV3151399.1	Simple α-helical fold
MDV3151402.1	Simple α-helical fold
MDV3151560.1	Simple α-helical fold
MDV3151566.1	Simple α-helical fold
MDV3151567.1	Simple α-helical fold
MDV3151598.1	Simple α-helical fold
MDV3151600.1	Simple α-helical fold
MDV3151603.1	Simple α-helical fold
MDV3151604.1	Simple α-helical fold
MDV3151607.1	Simple α-helical fold
MDV3151613.1	Simple α-helical fold
MDV3151614.1	Simple α-helical fold
MDV3151623.1	Simple α-helical fold
MDV3151640.1	Simple α-helical fold
MDV3151801.1	Simple α-helical fold
MDV3151804.1	Simple α-helical fold
MDV3151805.1	Simple α-helical fold
MDV3151808.1	Simple α-helical fold
MDV3151814.1	Simple α-helical fold
MDV3151828.1	Simple α-helical fold
MDV3151830.1	Simple α-helical fold
MDV3151832.1	Simple α-helical fold
MDV3151980.1	Simple α-helical fold
MDV3151986.1	Simple α-helical fold
MDV3151987.1	Simple α-helical fold
MDV3152017.1	Simple α-helical fold
MDV3152028.1	Simple α-helical fold
MDV3152031.1	Simple α-helical fold
MDV3152032.1	Simple α-helical fold
MDV3152033.1	Simple α-helical fold
MDV3152035.1	Simple α-helical fold
MDV3152046.1	Simple α-helical fold
MDV3152052.1	Simple α-helical fold
MDV3152053.1	Simple α-helical fold
MDV3152067.1	Simple α-helical fold
MDV3152130.1	Simple α-helical fold
MDV3152217.1	Simple α-helical fold
MDV3152246.1	Simple α-helical fold
MDV3152252.1	Simple α-helical fold
MDV3152279.1	Simple α-helical fold
MDV3152293.1	Simple α-helical fold
MDV3152301.1	Simple α-helical fold
MDV3152344.1	Simple α-helical fold
MDV3152350.1	Simple α-helical fold
MDV3152351.1	Simple α-helical fold
MDV3152484.1	Simple α-helical fold
MDV3152520.1	Simple α-helical fold
MDV3152526.1	Simple α-helical fold
MDV3152527.1	Simple α-helical fold
MDV3152653.1	Simple α-helical fold
MDV3152656.1	Simple α-helical fold
MDV3152672.1	Simple α-helical fold
MDV3152710.1	Simple α-helical fold
MDV3152711.1	Simple α-helical fold
MDV3152713.1	Simple α-helical fold
MDV3152719.1	Simple α-helical fold
MDV3152740.1	Simple α-helical fold
MDV3152741.1	Simple α-helical fold
MDV3152754.1	Simple α-helical fold
MDV3152761.1	Simple α-helical fold
MDV3152771.1	Simple α-helical fold
MDV3152860.1	Simple α-helical fold
MDV3152890.1	Simple α-helical fold
MDV3152891.1	Simple α-helical fold
MDV3152897.1	Simple α-helical fold
MDV3152967.1	Simple α-helical fold
MDV3152968.1	Simple α-helical fold
MDV3152975.1	Simple α-helical fold
MDV3152988.1	Simple α-helical fold
MDV3153037.1	Simple α-helical fold
MDV3153038.1	Simple α-helical fold
MDV3153041.1	Simple α-helical fold
MDV3153087.1	Simple α-helical fold
MDV3153129.1	Simple α-helical fold
MDV3153158.1	Simple α-helical fold
MDV3153165.1	Simple α-helical fold
MDV3153166.1	Simple α-helical fold
MDV3153167.1	Simple α-helical fold
MDV3153178.1	Simple α-helical fold
MDV3153181.1	Simple α-helical fold
MDV3153182.1	Simple α-helical fold
MDV3153183.1	Simple α-helical fold
MDV3153208.1	Simple α-helical fold
MDV3153540.1	Simple α-helical fold
MDV3153546.1	Simple α-helical fold
MDV3153547.1	Simple α-helical fold
MDV3153628.1	Simple α-helical fold
MDV3153716.1	Simple α-helical fold
MDV3153722.1	Simple α-helical fold
MDV3153725.1	Simple α-helical fold
MDV3153726.1	Simple α-helical fold
MDV3153727.1	Simple α-helical fold
MDV3153729.1	Simple α-helical fold
MDV3153740.1	Simple α-helical fold
MDV3153787.1	Simple α-helical fold
MDV3153793.1	Simple α-helical fold
MDV3153799.1	Simple α-helical fold
MDV3153800.1	Simple α-helical fold
MDV3153803.1	Simple α-helical fold
MDV3153828.1	Simple α-helical fold
MDV3153846.1	Simple α-helical fold
MDV3153876.1	Simple α-helical fold
MDV3153885.1	Simple α-helical fold
MDV3153958.1	Simple α-helical fold
MDV3154001.1	Simple α-helical fold
MDV3154056.1	Simple α-helical fold
MDV3154118.1	Simple α-helical fold
MDV3154162.1	Simple α-helical fold
MDV3154168.1	Simple α-helical fold
MDV3154269.1	Simple α-helical fold
MDV3154272.1	Simple α-helical fold
MDV3154284.1	Simple α-helical fold
MDV3154337.1	Simple α-helical fold
MDV3154533.1	Simple α-helical fold
MDV3154534.1	Simple α-helical fold
MDV3154540.1	Simple α-helical fold
MDV3154637.1	Simple α-helical fold
MDV3154644.1	Simple α-helical fold
MDV3154645.1	Simple α-helical fold
MDV3154670.1	Simple α-helical fold
MDV3154722.1	Simple α-helical fold
MDV3154725.1	Simple α-helical fold
MDV3154726.1	Simple α-helical fold
MDV3154729.1	Simple α-helical fold
MDV3154752.1	Simple α-helical fold
MDV3154757.1	Simple α-helical fold
MDV3154758.1	Simple α-helical fold
MDV3154761.1	Simple α-helical fold
MDV3154762.1	Simple α-helical fold
MDV3154773.1	Simple α-helical fold
MDV3154803.1	Simple α-helical fold
MDV3154921.1	Simple α-helical fold
MDV3154922.1	Simple α-helical fold
MDV3154928.1	Simple α-helical fold
MDV3154980.1	Simple α-helical fold
MDV3155024.1	Simple α-helical fold
MDV3155025.1	Simple α-helical fold
MDV3155028.1	Simple α-helical fold
MDV3155040.1	Simple α-helical fold
MDV3155042.1	Simple α-helical fold
MDV3155043.1	Simple α-helical fold
MDV3155044.1	Simple α-helical fold
MDV3155047.1	Simple α-helical fold
MDV3155058.1	Simple α-helical fold
MDV3155170.1	Simple α-helical fold
MDV3155171.1	Simple α-helical fold
MDV3155178.1	Simple α-helical fold
MDV3155199.1	Simple α-helical fold
MDV3155227.1	Simple α-helical fold
MDV3155250.1	Simple α-helical fold
MDV3155258.1	Simple α-helical fold
MDV3155259.1	Simple α-helical fold
MDV3155277.1	Simple α-helical fold
MDV3155290.1	Simple α-helical fold
MDV3155311.1	Simple α-helical fold
MDV3155319.1	Simple α-helical fold
MDV3155457.1	Simple α-helical fold
MDV3155458.1	Simple α-helical fold
MDV3155464.1	Simple α-helical fold
MDV3155485.1	Simple α-helical fold
MDV3155496.1	Simple α-helical fold
MDV3155502.1	Simple α-helical fold
MDV3155503.1	Simple α-helical fold
MDV3155577.1	Simple α-helical fold
MDV3155635.1	Simple α-helical fold
MDV3155692.1	Simple α-helical fold
MDV3155693.1	Simple α-helical fold
MDV3155694.1	Simple α-helical fold
MDV3155697.1	Simple α-helical fold
MDV3155708.1	Simple α-helical fold
MDV3155709.1	Simple α-helical fold
MDV3155717.1	Simple α-helical fold
MDV3155743.1	Simple α-helical fold
MDV3155758.1	Simple α-helical fold
MDV3155766.1	Simple α-helical fold
MDV3155907.1	Simple α-helical fold
MDV3155913.1	Simple α-helical fold
MDV3155914.1	Simple α-helical fold
MDV3155968.1	Simple α-helical fold
MDV3155979.1	Simple α-helical fold
MDV3155982.1	Simple α-helical fold
MDV3156023.1	Simple α-helical fold
MDV3156024.1	Simple α-helical fold
MDV3156092.1	Simple α-helical fold
MDV3156109.1	Simple α-helical fold
MDV3156110.1	Simple α-helical fold
MDV3156111.1	Simple α-helical fold
MDV3156114.1	Simple α-helical fold
MDV3156125.1	Simple α-helical fold
MDV3156150.1	Simple α-helical fold
MDV3156151.1	Simple α-helical fold
MDV3156157.1	Simple α-helical fold
MDV3156203.1	Simple α-helical fold
MDV3156204.1	Simple α-helical fold
MDV3156208.1	Simple α-helical fold
MDV3156253.1	Simple α-helical fold
MDV3156254.1	Simple α-helical fold
MDV3156260.1	Simple α-helical fold
MDV3156330.1	Simple α-helical fold
MDV3156390.1	Simple α-helical fold
MDV3156411.1	Simple α-helical fold
MDV3156459.1	Simple α-helical fold
MDV3156535.1	Simple α-helical fold
MDV3156536.1	Simple α-helical fold
MDV3156545.1	Simple α-helical fold
MDV3156593.1	Simple α-helical fold
MDV3156594.1	Simple α-helical fold
MDV3156595.1	Simple α-helical fold
MDV3156598.1	Simple α-helical fold
MDV3156608.1	Simple α-helical fold
MDV3156609.1	Simple α-helical fold
MDV3156617.1	Simple α-helical fold
MDV3156640.1	Simple α-helical fold
MDV3156647.1	Simple α-helical fold
MDV3156649.1	Simple α-helical fold
MDV3156667.1	Simple α-helical fold
MDV3156707.1	Simple α-helical fold
MDV3156708.1	Simple α-helical fold
MDV3156714.1	Simple α-helical fold
MDV3156978.1	Simple α-helical fold
MDV3156980.1	Simple α-helical fold
MDV3156981.1	Simple α-helical fold
MDV3157009.1	Simple α-helical fold
MDV3157017.1	Simple α-helical fold
MDV3157023.1	Simple α-helical fold
MDV3157038.1	Simple α-helical fold
MDV3157040.1	Simple α-helical fold
MDV3157047.1	Simple α-helical fold
MDV3157063.1	Simple α-helical fold
MDV3157064.1	Simple α-helical fold
MDV3157067.1	Simple α-helical fold
MDV3157074.1	Simple α-helical fold
MDV3157075.1	Simple α-helical fold
MDV3157089.1	Simple α-helical fold
MDV3157130.1	Simple α-helical fold
MDV3157187.1	Simple α-helical fold
MDV3157206.1	Simple α-helical fold
MDV3157309.1	Simple α-helical fold
MDV3157317.1	Simple α-helical fold
MDV3157318.1	Simple α-helical fold
MDV3157446.1	Simple α-helical fold
MDV3157448.1	Simple α-helical fold
MDV3157449.1	Simple α-helical fold
MDV3157476.1	Simple α-helical fold
MDV3157496.1	Simple α-helical fold
MDV3157497.1	Simple α-helical fold
MDV3157520.1	Simple α-helical fold
MDV3157548.1	Simple α-helical fold
MDV3157549.1	Simple α-helical fold
MDV3157556.1	Simple α-helical fold
MDV3157558.1	Simple α-helical fold
MDV3157562.1	Simple α-helical fold
MDV3157568.1	Simple α-helical fold
MDV3157731.1	Simple α-helical fold
MDV3157732.1	Simple α-helical fold
MDV3157738.1	Simple α-helical fold
MDV3157759.1	Simple α-helical fold
MDV3157761.1	Simple α-helical fold
MDV3157764.1	Simple α-helical fold
MDV3157765.1	Simple α-helical fold
MDV3157768.1	Simple α-helical fold
MDV3157775.1	Simple α-helical fold
MDV3157776.1	Simple α-helical fold
MDV3157844.1	Simple α-helical fold
MDV3157917.1	Simple α-helical fold
MDV3157937.1	Simple α-helical fold
MDV3157940.1	Simple α-helical fold
MDV3157941.1	Simple α-helical fold
MDV3157944.1	Simple α-helical fold
MDV3157987.1	Simple α-helical fold
MDV3157992.1	Simple α-helical fold
MDV3158003.1	Simple α-helical fold
MDV3158005.1	Simple α-helical fold
MDV3158156.1	Simple α-helical fold
MDV3158197.1	Simple α-helical fold
MDV3158198.1	Simple α-helical fold
MDV3158212.1	Simple α-helical fold
MDV3158344.1	Simple α-helical fold
MDV3158350.1	Simple α-helical fold
MDV3158401.1	Simple α-helical fold
MDV3158523.1	Simple α-helical fold
MDV3158604.1	Simple α-helical fold
MDV3158667.1	Simple α-helical fold
MDV3158668.1	Simple α-helical fold
MDV3158690.1	Simple α-helical fold
MDV3158692.1	Simple α-helical fold
MDV3158699.1	Simple α-helical fold
MDV3158702.1	Simple α-helical fold
MDV3158714.1	Simple α-helical fold
MDV3158821.1	Simple α-helical fold
MDV3158824.1	Simple α-helical fold
MDV3158825.1	Simple α-helical fold
MDV3158921.1	Simple α-helical fold
MDV3158968.1	Simple α-helical fold
MDV3158969.1	Simple α-helical fold
MDV3158975.1	Simple α-helical fold
MDV3159104.1	Simple α-helical fold
MDV3159105.1	Simple α-helical fold
MDV3159122.1	Simple α-helical fold
MDV3159222.1	Simple α-helical fold
MDV3159228.1	Simple α-helical fold
MDV3159243.1	Simple α-helical fold
MDV3159245.1	Simple α-helical fold
MDV3159271.1	Simple α-helical fold
MDV3159274.1	Simple α-helical fold
MDV3159301.1	Simple α-helical fold
MDV3159354.1	Simple α-helical fold
MDV3159385.1	Simple α-helical fold
MDV3159395.1	Simple α-helical fold
MDV3159404.1	Simple α-helical fold
MDV3159423.1	Simple α-helical fold
MDV3159460.1	Simple α-helical fold
MDV3159461.1	Simple α-helical fold
MDV3159467.1	Simple α-helical fold
MDV3159652.1	Simple α-helical fold
MDV3159682.1	Simple α-helical fold
MDV3159684.1	Simple α-helical fold
MDV3159687.1	Simple α-helical fold
MDV3159688.1	Simple α-helical fold
MDV3159691.1	Simple α-helical fold
MDV3159698.1	Simple α-helical fold
MDV3159699.1	Simple α-helical fold
MDV3159794.1	Simple α-helical fold
MDV3159819.1	Simple α-helical fold
MDV3159822.1	Simple α-helical fold
MDV3159823.1	Simple α-helical fold
MDV3159839.1	Simple α-helical fold
MDV3159841.1	Simple α-helical fold
MDV3159842.1	Simple α-helical fold
MDV3159848.1	Simple α-helical fold
MDV3159855.1	Simple α-helical fold
MDV3159856.1	Simple α-helical fold
MDV3159917.1	Simple α-helical fold
MDV3159918.1	Simple α-helical fold
MDV3159924.1	Simple α-helical fold
MDV3160023.1	Simple α-helical fold
MDV3160049.1	Simple α-helical fold
MDV3160050.1	Simple α-helical fold
MDV3160087.1	Simple α-helical fold
MDV3160153.1	Simple α-helical fold
MDV3160156.1	Simple α-helical fold
MDV3160177.1	Simple α-helical fold
MDV3160178.1	Simple α-helical fold
MDV3160237.1	Simple α-helical fold
MDV3160238.1	Simple α-helical fold
MDV3160263.1	Simple α-helical fold
MDV3160265.1	Simple α-helical fold
MDV3160279.1	Simple α-helical fold
MDV3160282.1	Simple α-helical fold
MDV3160292.1	Simple α-helical fold
MDV3160353.1	Simple α-helical fold
MDV3160364.1	Simple α-helical fold
MDV3160549.1	Simple α-helical fold
MDV3160593.1	Simple α-helical fold
MDV3160594.1	Simple α-helical fold
MDV3160600.1	Simple α-helical fold
MDV3160663.1	Simple α-helical fold
MDV3160687.1	Simple α-helical fold
MDV3160708.1	Simple α-helical fold
MDV3160750.1	Simple α-helical fold
MDV3160757.1	Simple α-helical fold
MDV3160758.1	Simple α-helical fold
MDV3160764.1	Simple α-helical fold
MDV3160765.1	Simple α-helical fold
MDV3160776.1	Simple α-helical fold
MDV3160785.1	Simple α-helical fold
MDV3160786.1	Simple α-helical fold
MDV3160796.1	Simple α-helical fold
MDV3160804.1	Simple α-helical fold
MDV3160963.1	Simple α-helical fold
MDV3160969.1	Simple α-helical fold
MDV3160970.1	Simple α-helical fold
MDV3161025.1	Simple α-helical fold
MDV3161026.1	Simple α-helical fold
MDV3161029.1	Simple α-helical fold
MDV3161036.1	Simple α-helical fold
MDV3161037.1	Simple α-helical fold
MDV3161137.1	Simple α-helical fold
MDV3161142.1	Simple α-helical fold
MDV3161158.1	Simple α-helical fold
MDV3161161.1	Simple α-helical fold
MDV3161162.1	Simple α-helical fold
MDV3161165.1	Simple α-helical fold
MDV3161211.1	Simple α-helical fold
MDV3161212.1	Simple α-helical fold
MDV3161224.1	Simple α-helical fold
MDV3161226.1	Simple α-helical fold
MDV3161237.1	Simple α-helical fold
MDV3161256.1	Simple α-helical fold
MDV3161293.1	Simple α-helical fold
MDV3161474.1	Simple α-helical fold
MDV3161509.1	Simple α-helical fold
MDV3161510.1	Simple α-helical fold
MDV3161532.1	Simple α-helical fold
MDV3161545.1	Simple α-helical fold
MDV3161558.1	Simple α-helical fold
MDV3161565.1	Simple α-helical fold
MDV3161691.1	Simple α-helical fold
MDV3161700.1	Simple α-helical fold
MDV3161703.1	Simple α-helical fold
MDV3161704.1	Simple α-helical fold
MDV3161944.1	Simple α-helical fold
MDV3161945.1	Simple α-helical fold
MDV3161951.1	Simple α-helical fold
MDV3162017.1	Simple α-helical fold
MDV3162018.1	Simple α-helical fold
MDV3162021.1	Simple α-helical fold
MDV3162028.1	Simple α-helical fold
MDV3162029.1	Simple α-helical fold
MDV3162051.1	Simple α-helical fold
MDV3162094.1	Simple α-helical fold
MDV3162130.1	Simple α-helical fold
MDV3162131.1	Simple α-helical fold
MDV3162134.1	Simple α-helical fold
MDV3162192.1	Simple α-helical fold
MDV3162204.1	Simple α-helical fold
MDV3162210.1	Simple α-helical fold
MDV3162212.1	Simple α-helical fold
MDV3162222.1	Simple α-helical fold
MDV3162223.1	Simple α-helical fold
MDV3162225.1	Simple α-helical fold
MDV3162261.1	Simple α-helical fold
MDV3162314.1	Simple α-helical fold
MDV3162355.1	Simple α-helical fold
MDV3162425.1	Simple α-helical fold
MDV3162467.1	Simple α-helical fold
MDV3162473.1	Simple α-helical fold
MDV3162480.1	Simple α-helical fold
MDV3162633.1	Simple α-helical fold
MDV3162811.1	Simple α-helical fold
MDV3162836.1	Simple α-helical fold
MDV3162837.1	Simple α-helical fold
MDV3162926.1	Simple α-helical fold
MDV3162940.1	Simple α-helical fold
MDV3162944.1	Simple α-helical fold
MDV3162977.1	Simple α-helical fold
MDV3162996.1	Simple α-helical fold
MDV3163004.1	Simple α-helical fold
MDV3163007.1	Simple α-helical fold
MDV3163009.1	Simple α-helical fold
MDV3163029.1	Simple α-helical fold
MDV3163050.1	Simple α-helical fold
MDV3163060.1	Simple α-helical fold
MDV3163092.1	Simple α-helical fold
MDV3163104.1	Simple α-helical fold
MDV3163111.1	Simple α-helical fold
MDV3163125.1	Simple α-helical fold
MDV3163138.1	Simple α-helical fold
MDV3163225.1	Simple α-helical fold
MDV3163303.1	Simple α-helical fold
MDV3163376.1	Simple α-helical fold
MDV3163378.1	Simple α-helical fold
MDV3163431.1	Simple α-helical fold
MDV3163443.1	Simple α-helical fold
MDV3163444.1	Simple α-helical fold
MDV3163457.1	Simple α-helical fold
MDV3163458.1	Simple α-helical fold
MDV3163527.1	Simple α-helical fold
MDV3163566.1	Simple α-helical fold
MDV3163569.1	Simple α-helical fold
MDV3163570.1	Simple α-helical fold
MDV3163628.1	Simple α-helical fold
MDV3163803.1	Simple α-helical fold
MDV3163820.1	Simple α-helical fold
MDV3163822.1	Simple α-helical fold
MDV3163823.1	Simple α-helical fold
MDV3163824.1	Simple α-helical fold
MDV3163831.1	Simple α-helical fold
MDV3163855.1	Simple α-helical fold
MDV3163856.1	Simple α-helical fold
MDV3163858.1	Simple α-helical fold
MDV3163917.1	Simple α-helical fold
MDV3163986.1	Simple α-helical fold
MDV3164009.1	Simple α-helical fold
MDV3164025.1	Simple α-helical fold
MDV3164052.1	Simple α-helical fold
MDV3164115.1	Simple α-helical fold
MDV3164126.1	Simple α-helical fold
MDV3164136.1	Simple α-helical fold
MDV3164145.1	Simple α-helical fold
MDV3164149.1	Simple α-helical fold
MDV3164155.1	Simple α-helical fold
MDV3164205.1	Simple α-helical fold
MDV3164358.1	Simple α-helical fold
MDV3164401.1	Simple α-helical fold
MDV3164423.1	Simple α-helical fold
MDV3164429.1	Simple α-helical fold
MDV3164437.1	Simple α-helical fold
MDV3164478.1	Simple α-helical fold
MDV3164480.1	Simple α-helical fold
MDV3164483.1	Simple α-helical fold
MDV3164630.1	Simple α-helical fold
MDV3164727.1	Simple α-helical fold
MDV3164747.1	Simple α-helical fold
MDV3164908.1	Simple α-helical fold
MDV3165106.1	Simple α-helical fold
MDV3165294.1	Simple α-helical fold
MDV3165316.1	Simple α-helical fold
MDV3165355.1	Simple α-helical fold
MDV3165359.1	Simple α-helical fold
MDV3165382.1	Simple α-helical fold
MDV3165386.1	Simple α-helical fold
MDV3165394.1	Simple α-helical fold
MDV3165405.1	Simple α-helical fold
MDV3165406.1	Simple α-helical fold
MDV3165453.1	Simple α-helical fold
MDV3165474.1	Simple α-helical fold
MDV3165481.1	Simple α-helical fold
MDV3165502.1	Simple α-helical fold
MDV3165509.1	Simple α-helical fold
MDV3165574.1	Simple α-helical fold
MDV3165589.1	Simple α-helical fold
MDV3165603.1	Simple α-helical fold
MDV3165605.1	Simple α-helical fold
MDV3165684.1	Simple α-helical fold
MDV3165690.1	Simple α-helical fold
MDV3165691.1	Simple α-helical fold
MDV3165795.1	Simple α-helical fold
MDV3165858.1	Simple α-helical fold
MDV3165916.1	Simple α-helical fold
MDV3165944.1	Simple α-helical fold
MDV3165945.1	Simple α-helical fold
MDV3165951.1	Simple α-helical fold
MDV3165958.1	Simple α-helical fold
MDV3165959.1	Simple α-helical fold
MDV3165961.1	Simple α-helical fold
MDV3165967.1	Simple α-helical fold
MDV3165970.1	Simple α-helical fold
MDV3165981.1	Simple α-helical fold
MDV3165982.1	Simple α-helical fold
MDV3165988.1	Simple α-helical fold
MDV3166037.1	Simple α-helical fold
MDV3166049.1	Simple α-helical fold
MDV3166054.1	Simple α-helical fold
MDV3166084.1	Simple α-helical fold
MDV3166126.1	Simple α-helical fold
MDV3166156.1	Simple α-helical fold
MDV3166193.1	Simple α-helical fold
MDV3166267.1	Simple α-helical fold
MDV3166394.1	Simple α-helical fold
MDV3166396.1	Simple α-helical fold
MDV3166482.1	Simple α-helical fold
MDV3166501.1	Simple α-helical fold
MDV3166521.1	Simple α-helical fold
MDV3166527.1	Simple α-helical fold
MDV3166529.1	Simple α-helical fold
MDV3166534.1	Simple α-helical fold
MDV3166543.1	Simple α-helical fold
MDV3166544.1	Simple α-helical fold
MDV3166545.1	Simple α-helical fold
MDV3166566.1	Simple α-helical fold
MDV3166575.1	Simple α-helical fold
MDV3166576.1	Simple α-helical fold
MDV3166581.1	Simple α-helical fold
MDV3166586.1	Simple α-helical fold
MDV3166651.1	Simple α-helical fold
MDV3166744.1	Simple α-helical fold
MDV3166866.1	Simple α-helical fold
MDV3167117.1	Simple α-helical fold
MDV3167132.1	Simple α-helical fold
MDV3167133.1	Simple α-helical fold
MDV3167147.1	Simple α-helical fold
MDV3167149.1	Simple α-helical fold
MDV3167222.1	Simple α-helical fold
MDV3167232.1	Simple α-helical fold
MDV3167234.1	Simple α-helical fold
MDV3167241.1	Simple α-helical fold
MDV3167379.1	Simple α-helical fold
MDV3167385.1	Simple α-helical fold
MDV3167386.1	Simple α-helical fold
MDV3167480.1	Simple α-helical fold
MDV3167555.1	Simple α-helical fold
MDV3167566.1	Simple α-helical fold
MDV3167569.1	Simple α-helical fold
MDV3167570.1	Simple α-helical fold
MDV3167571.1	Simple α-helical fold
MDV3167573.1	Simple α-helical fold
MDV3167584.1	Simple α-helical fold
MDV3167662.1	Simple α-helical fold
MDV3167666.1	Simple α-helical fold
MDV3167669.1	Simple α-helical fold
MDV3167678.1	Simple α-helical fold
MDV3167693.1	Simple α-helical fold
MDV3167701.1	Simple α-helical fold
MDV3167733.1	Simple α-helical fold
MDV3167744.1	Simple α-helical fold
MDV3168383.1	Simple α-helical fold
MDV3168389.1	Simple α-helical fold
MDV3168390.1	Simple α-helical fold
MDV3168449.1	Simple α-helical fold
MDV3168451.1	Simple α-helical fold
MDV3168454.1	Simple α-helical fold
MDV3168455.1	Simple α-helical fold
MDV3168458.1	Simple α-helical fold
MDV3168464.1	Simple α-helical fold
MDV3168465.1	Simple α-helical fold
MDV3168560.1	Simple α-helical fold
MDV3168607.1	Simple α-helical fold
MDV3168614.1	Simple α-helical fold
MDV3168617.1	Simple α-helical fold
MDV3168618.1	Simple α-helical fold
MDV3168634.1	Simple α-helical fold
MDV3168641.1	Simple α-helical fold
MDV3168650.1	Simple α-helical fold
MDV3168667.1	Simple α-helical fold
MDV3168707.1	Simple α-helical fold
MDV3168722.1	Simple α-helical fold
MDV3168928.1	Simple α-helical fold
MDV3168986.1	Simple α-helical fold
MDV3168987.1	Simple α-helical fold
MDV3169009.1	Simple α-helical fold
MDV3169014.1	Simple α-helical fold
MDV3169027.1	Simple α-helical fold
MDV3169088.1	Simple α-helical fold
MDV3169089.1	Simple α-helical fold
MDV3169101.1	Simple α-helical fold
MDV3169102.1	Simple α-helical fold
MDV3169113.1	Simple α-helical fold
MDV3169130.1	Simple α-helical fold
MDV3169178.1	Simple α-helical fold
MDV3169206.1	Simple α-helical fold
MDV3169212.1	Simple α-helical fold
MDV3169310.1	Simple α-helical fold
MDV3169316.1	Simple α-helical fold
MDV3169317.1	Simple α-helical fold
MDV3169330.1	Simple α-helical fold
MDV3169341.1	Simple α-helical fold
MDV3169343.1	Simple α-helical fold
MDV3169344.1	Simple α-helical fold
MDV3169345.1	Simple α-helical fold
MDV3169348.1	Simple α-helical fold
MDV3169359.1	Simple α-helical fold
MDV3169415.1	Simple α-helical fold
MDV3169487.1	Simple α-helical fold
MDV3169543.1	Simple α-helical fold
MDV3169560.1	Simple α-helical fold
MDV3169561.1	Simple α-helical fold
MDV3169581.1	Simple α-helical fold
MDV3169605.1	Simple α-helical fold
MDV3169617.1	Simple α-helical fold
MDV3169658.1	Simple α-helical fold
MDV3169677.1	Simple α-helical fold
MDV3169691.1	Simple α-helical fold
MDV3169777.1	Simple α-helical fold
MDV3169809.1	Simple α-helical fold
MDV3169810.1	Simple α-helical fold
MDV3169816.1	Simple α-helical fold
MDV3169842.1	Simple α-helical fold
MDV3169843.1	Simple α-helical fold
MDV3169849.1	Simple α-helical fold
MDV3169860.1	Simple α-helical fold
MDV3169931.1	Simple α-helical fold
MDV3169965.1	Simple α-helical fold
MDV3170055.1	Simple α-helical fold
MDV3170084.1	Simple α-helical fold
MDV3170095.1	Simple α-helical fold
MDV3170098.1	Simple α-helical fold
MDV3170099.1	Simple α-helical fold
MDV3170100.1	Simple α-helical fold
MDV3170101.1	Simple α-helical fold
MDV3170107.1	Simple α-helical fold
MDV3170133.1	Simple α-helical fold
MDV3170146.1	Simple α-helical fold
MDV3170155.1	Simple α-helical fold
MDV3170158.1	Simple α-helical fold
MDV3170197.1	Simple α-helical fold
MDV3170247.1	Simple α-helical fold
MDV3170271.1	Simple α-helical fold
MDV3170272.1	Simple α-helical fold
MDV3170366.1	Simple α-helical fold
MDV3170379.1	Simple α-helical fold
MDV3170442.1	Simple α-helical fold
MDV3170471.1	Simple α-helical fold
MDV3170577.1	Simple α-helical fold
MDV3170629.1	Simple α-helical fold
MDV3171135.1	Simple α-helical fold
MDV3171175.1	Simple α-helical fold
MDV3171277.1	Simple α-helical fold
MDV3171298.1	Simple α-helical fold
MDV3171365.1	Simple α-helical fold
MDV3171387.1	Simple α-helical fold
MDV3171405.1	Simple α-helical fold
MDV3171525.1	Simple α-helical fold
MDV3171644.1	Simple α-helical fold
MDV3171729.1	Simple α-helical fold
MDV3171786.1	Simple α-helical fold
MDV3171787.1	Simple α-helical fold
MDV3171793.1	Simple α-helical fold
MDV3171814.1	Simple α-helical fold
MDV3171820.1	Simple α-helical fold
MDV3171821.1	Simple α-helical fold
MDV3171891.1	Simple α-helical fold
MDV3171965.1	Simple α-helical fold
MDV3172005.1	Simple α-helical fold
MDV3172006.1	Simple α-helical fold
MDV3172007.1	Simple α-helical fold
MDV3172010.1	Simple α-helical fold
MDV3172021.1	Simple α-helical fold
MDV3172029.1	Simple α-helical fold
MDV3172031.1	Simple α-helical fold
MDV3172043.1	Simple α-helical fold
MDV3172080.1	Simple α-helical fold
MDV3172092.1	Simple α-helical fold
MDV3172100.1	Simple α-helical fold
MDV3172179.1	Simple α-helical fold
MDV3172180.1	Simple α-helical fold
MDV3172250.1	Simple α-helical fold
MDV3172270.1	Simple α-helical fold
MDV3172379.1	Simple α-helical fold
MDV3172382.1	Simple α-helical fold
MDV3172393.1	Simple α-helical fold
MDV3172396.1	Simple α-helical fold
MDV3172397.1	Simple α-helical fold
MDV3172421.1	Simple α-helical fold
MDV3172428.1	Simple α-helical fold
MDV3172429.1	Simple α-helical fold
MDV3172499.1	Simple α-helical fold
MDV3172525.1	Simple α-helical fold
MDV3172527.1	Simple α-helical fold
MDV3172531.1	Simple α-helical fold
MDV3172561.1	Simple α-helical fold
MDV3172564.1	Simple α-helical fold
MDV3172566.1	Simple α-helical fold
MDV3172721.1	Simple α-helical fold
MDV3172727.1	Simple α-helical fold
MDV3172728.1	Simple α-helical fold
MDV3172808.1	Simple α-helical fold
MDV3172890.1	Simple α-helical fold
MDV3172891.1	Simple α-helical fold
MDV3172897.1	Simple α-helical fold
MDV3172900.1	Simple α-helical fold
MDV3172901.1	Simple α-helical fold
MDV3172904.1	Simple α-helical fold
MDV3172906.1	Simple α-helical fold
MDV3172928.1	Simple α-helical fold
MDV3172954.1	Simple α-helical fold
MDV3172957.1	Simple α-helical fold
MDV3172958.1	Simple α-helical fold
MDV3172961.1	Simple α-helical fold
MDV3172971.1	Simple α-helical fold
MDV3172977.1	Simple α-helical fold
MDV3172993.1	Simple α-helical fold
MDV3172994.1	Simple α-helical fold
MDV3173000.1	Simple α-helical fold
MDV3173008.1	Simple α-helical fold
MDV3173065.1	Simple α-helical fold
MDV3173071.1	Simple α-helical fold
MDV3173072.1	Simple α-helical fold
MDV3173261.1	Simple α-helical fold
MDV3173280.1	Simple α-helical fold
MDV3173326.1	Simple α-helical fold
MDV3173342.1	Simple α-helical fold
MDV3173351.1	Simple α-helical fold
MDV3173359.1	Simple α-helical fold
MDV3173390.1	Simple α-helical fold
MDV3173391.1	Simple α-helical fold
MDV3173392.1	Simple α-helical fold
MDV3173395.1	Simple α-helical fold
MDV3173402.1	Simple α-helical fold
MDV3173406.1	Simple α-helical fold
MDV3173450.1	Simple α-helical fold
MDV3173451.1	Simple α-helical fold
MDV3173483.1	Simple α-helical fold
MDV3173489.1	Simple α-helical fold
MDV3173493.1	Simple α-helical fold
MDV3173556.1	Simple α-helical fold
MDV3173557.1	Simple α-helical fold
MDV3173677.1	Simple α-helical fold
MDV3173680.1	Simple α-helical fold
MDV3173743.1	Simple α-helical fold
MDV3173834.1	Simple α-helical fold
MDV3173848.1	Simple α-helical fold
MDV3173849.1	Simple α-helical fold
MDV3173866.1	Simple α-helical fold
MDV3173871.1	Simple α-helical fold
MDV3173909.1	Simple α-helical fold
MDV3173910.1	Simple α-helical fold
MDV3173919.1	Simple α-helical fold
MDV3174459.1	Simple α-helical fold
MDV3174546.1	Simple α-helical fold
MDV3174547.1	Simple α-helical fold
MDV3174567.1	Simple α-helical fold
MDV3174764.1	Simple α-helical fold
MDV3174861.1	Simple α-helical fold
MDV3174880.1	Simple α-helical fold
MDV3174884.1	Simple α-helical fold
MDV3174909.1	Simple α-helical fold
MDV3174933.1	Simple α-helical fold
MDV3174934.1	Simple α-helical fold
MDV3174979.1	Simple α-helical fold
MDV3174985.1	Simple α-helical fold
MDV3174986.1	Simple α-helical fold
MDV3175119.1	Simple α-helical fold
MDV3175155.1	Simple α-helical fold
MDV3175161.1	Simple α-helical fold
MDV3175162.1	Simple α-helical fold
MDV3175290.1	Simple α-helical fold
MDV3175293.1	Simple α-helical fold
MDV3175309.1	Simple α-helical fold
MDV3175347.1	Simple α-helical fold
MDV3175348.1	Simple α-helical fold
MDV3175350.1	Simple α-helical fold
MDV3175356.1	Simple α-helical fold
MDV3175377.1	Simple α-helical fold
MDV3175378.1	Simple α-helical fold
MDV3175391.1	Simple α-helical fold
MDV3175398.1	Simple α-helical fold
MDV3175407.1	Simple α-helical fold
MDV3175540.1	Simple α-helical fold
MDV3175541.1	Simple α-helical fold
MDV3175547.1	Simple α-helical fold
MDV3175670.1	Simple α-helical fold
MDV3175704.1	Simple α-helical fold
MDV3175730.1	Simple α-helical fold
MDV3175769.1	Simple α-helical fold
MDV3175770.1	Simple α-helical fold
MDV3175782.1	Simple α-helical fold
MDV3175783.1	Simple α-helical fold
MDV3175784.1	Simple α-helical fold
MDV3175787.1	Simple α-helical fold
MDV3175798.1	Simple α-helical fold
MDV3175806.1	Simple α-helical fold
MDV3175814.1	Simple α-helical fold
MDV3175820.1	Simple α-helical fold
MDV3175839.1	Simple α-helical fold
MDV3175852.1	Simple α-helical fold
MDV3175866.1	Simple α-helical fold
MDV3175873.1	Simple α-helical fold
MDV3176054.1	Simple α-helical fold
MDV3176055.1	Simple α-helical fold
MDV3176138.1	Simple α-helical fold
MDV3176157.1	Simple α-helical fold
MDV3176230.1	Simple α-helical fold
MDV3176232.1	Simple α-helical fold
MDV3176247.1	Simple α-helical fold
MDV3176248.1	Simple α-helical fold
MDV3176251.1	Simple α-helical fold
MDV3176252.1	Simple α-helical fold
MDV3176258.1	Simple α-helical fold
MDV3176260.1	Simple α-helical fold
MDV3176262.1	Simple α-helical fold
MDV3176287.1	Simple α-helical fold
MDV3176288.1	Simple α-helical fold
MDV3176301.1	Simple α-helical fold
MDV3176302.1	Simple α-helical fold
MDV3176313.1	Simple α-helical fold
MDV3176314.1	Simple α-helical fold
MDV3176319.1	Simple α-helical fold
MDV3176419.1	Simple α-helical fold
MDV3176425.1	Simple α-helical fold
MDV3176426.1	Simple α-helical fold
MDV3176524.1	Simple α-helical fold
MDV3176581.1	Simple α-helical fold
MDV3176593.1	Simple α-helical fold
MDV3176618.1	Simple α-helical fold
MDV3176619.1	Simple α-helical fold
MDV3176626.1	Simple α-helical fold
MDV3176678.1	Simple α-helical fold
MDV3176695.1	Simple α-helical fold
MDV3176704.1	Simple α-helical fold
MDV3176707.1	Simple α-helical fold
MDV3176708.1	Simple α-helical fold
MDV3176709.1	Simple α-helical fold
MDV3176717.1	Simple α-helical fold
MDV3176723.1	Simple α-helical fold
MDV3176724.1	Simple α-helical fold
MDV3176761.1	Simple α-helical fold
MDV3176773.1	Simple α-helical fold
MDV3176783.1	Simple α-helical fold
MDV3176867.1	Simple α-helical fold
MDV3176898.1	Simple α-helical fold
MDV3176899.1	Simple α-helical fold
MDV3176905.1	Simple α-helical fold
MDV3176992.1	Simple α-helical fold
MDV3177003.1	Simple α-helical fold
MDV3177009.1	Simple α-helical fold
MDV3177010.1	Simple α-helical fold
MDV3177074.1	Simple α-helical fold
MDV3177095.1	Simple α-helical fold
MDV3177140.1	Simple α-helical fold
MDV3177182.1	Simple α-helical fold
MDV3177193.1	Simple α-helical fold
MDV3177196.1	Simple α-helical fold
MDV3177197.1	Simple α-helical fold
MDV3177198.1	Simple α-helical fold
MDV3177199.1	Simple α-helical fold
MDV3177213.1	Simple α-helical fold
MDV3177242.1	Simple α-helical fold
MDV3177244.1	Simple α-helical fold
MDV3177334.1	Simple α-helical fold
MDV3177376.1	Simple α-helical fold
MDV3177409.1	Simple α-helical fold
MDV3177430.1	Simple α-helical fold
MDV3177479.1	Simple α-helical fold
MDV3177534.1	Simple α-helical fold
MDV3177553.1	Simple α-helical fold
MDV3177554.1	Simple α-helical fold
MDV3177555.1	Simple α-helical fold
MDV3177574.1	Simple α-helical fold
MDV3177581.1	Simple α-helical fold
MDV3177633.1	Simple α-helical fold
MDV3177636.1	Simple α-helical fold
MDV3177658.1	Simple α-helical fold
MDV3177659.1	Simple α-helical fold
MDV3177693.1	Simple α-helical fold
MDV3177779.1	Simple α-helical fold
MDV3177910.1	Simple α-helical fold
MDV3177916.1	Simple α-helical fold
MDV3177917.1	Simple α-helical fold
MDV3177948.1	Simple α-helical fold
MDV3178068.1	Simple α-helical fold
MDV3178069.1	Simple α-helical fold
MDV3178075.1	Simple α-helical fold
MDV3178119.1	Simple α-helical fold
MDV3178133.1	Simple α-helical fold
MDV3178136.1	Simple α-helical fold
MDV3178137.1	Simple α-helical fold
MDV3178140.1	Simple α-helical fold
MDV3178158.1	Simple α-helical fold
MDV3178168.1	Simple α-helical fold
MDV3178199.1	Simple α-helical fold
MDV3178200.1	Simple α-helical fold
MDV3178204.1	Simple α-helical fold
MDV3178206.1	Simple α-helical fold
MDV3178213.1	Simple α-helical fold
MDV3178228.1	Simple α-helical fold
MDV3178236.1	Simple α-helical fold
MDV3178413.1	Simple α-helical fold
MDV3178562.1	Simple α-helical fold
MDV3178685.1	Simple α-helical fold
MDV3178703.1	Simple α-helical fold
MDV3178754.1	Simple α-helical fold
MDV3178779.1	Simple α-helical fold
MDV3178780.1	Simple α-helical fold
MDV3178791.1	Simple α-helical fold
MDV3178803.1	Simple α-helical fold
MDV3178834.1	Simple α-helical fold
MDV3179002.1	Simple α-helical fold
MDV3179113.1	Simple α-helical fold
MDV3179283.1	Simple α-helical fold
MDV3179289.1	Simple α-helical fold
MDV3179290.1	Simple α-helical fold
MDV3179326.1	Simple α-helical fold
MDV3179327.1	Simple α-helical fold
MDV3179333.1	Simple α-helical fold
MDV3179344.1	Simple α-helical fold
MDV3179346.1	Simple α-helical fold
MDV3179347.1	Simple α-helical fold
MDV3179348.1	Simple α-helical fold
MDV3179351.1	Simple α-helical fold
MDV3179362.1	Simple α-helical fold
MDV3179393.1	Simple α-helical fold
MDV3179431.1	Simple α-helical fold
MDV3179529.1	Simple α-helical fold
MDV3179565.1	Simple α-helical fold
MDV3179566.1	Simple α-helical fold
MDV3179591.1	Simple α-helical fold
MDV3179599.1	Simple α-helical fold
MDV3179607.1	Simple α-helical fold
MDV3179685.1	Simple α-helical fold
MDV3179691.1	Simple α-helical fold
MDV3179692.1	Simple α-helical fold
MDV3179722.1	Simple α-helical fold
MDV3179751.1	Simple α-helical fold
MDV3179757.1	Simple α-helical fold
MDV3179758.1	Simple α-helical fold
MDV3179907.1	Simple α-helical fold
MDV3179912.1	Simple α-helical fold
MDV3179942.1	Simple α-helical fold
MDV3179964.1	Simple α-helical fold
MDV3179965.1	Simple α-helical fold
MDV3179966.1	Simple α-helical fold
MDV3179969.1	Simple α-helical fold
MDV3179980.1	Simple α-helical fold
MDV3179981.1	Simple α-helical fold
MDV3180016.1	Simple α-helical fold
MDV3180050.1	Simple α-helical fold
MDV3180061.1	Simple α-helical fold
MDV3180069.1	Simple α-helical fold
MDV3180074.1	Simple α-helical fold
MDV3180169.1	Simple α-helical fold
MDV3180170.1	Simple α-helical fold
MDV3180176.1	Simple α-helical fold
MDV3180187.1	Simple α-helical fold
MDV3180189.1	Simple α-helical fold
MDV3180190.1	Simple α-helical fold
MDV3180191.1	Simple α-helical fold
MDV3180194.1	Simple α-helical fold
MDV3180205.1	Simple α-helical fold
MDV3180350.1	Simple α-helical fold
MDV3180352.1	Simple α-helical fold
MDV3180353.1	Simple α-helical fold
MDV3180359.1	Simple α-helical fold
MDV3180387.1	Simple α-helical fold
MDV3180472.1	Simple α-helical fold
MDV3180504.1	Simple α-helical fold
MDV3180516.1	Simple α-helical fold
MDV3180541.1	Simple α-helical fold
MDV3180555.1	Simple α-helical fold
MDV3180605.1	Simple α-helical fold
MDV3180747.1	Simple α-helical fold
MDV3180755.1	Simple α-helical fold
MDV3180756.1	Simple α-helical fold
MDV3180944.1	Simple α-helical fold
MDV3180949.1	Simple α-helical fold
MDV3180951.1	Simple α-helical fold
MDV3180952.1	Simple α-helical fold
MDV3180953.1	Simple α-helical fold
MDV3180954.1	Simple α-helical fold
MDV3180960.1	Simple α-helical fold
MDV3180978.1	Simple α-helical fold
MDV3181030.1	Simple α-helical fold
MDV3181041.1	Simple α-helical fold
MDV3181047.1	Simple α-helical fold
MDV3181048.1	Simple α-helical fold
MDV3181075.1	Simple α-helical fold
MDV3181077.1	Simple α-helical fold
MDV3181082.1	Simple α-helical fold
MDV3181093.1	Simple α-helical fold
MDV3181331.1	Simple α-helical fold
MDV3181497.1	Simple α-helical fold
MDV3181503.1	Simple α-helical fold
MDV3181504.1	Simple α-helical fold
MDV3181611.1	Simple α-helical fold
MDV3181671.1	Simple α-helical fold
MDV3181672.1	Simple α-helical fold
MDV3181693.1	Simple α-helical fold
MDV3181707.1	Simple α-helical fold
MDV3181710.1	Simple α-helical fold
MDV3181711.1	Simple α-helical fold
MDV3181714.1	Simple α-helical fold
MDV3181732.1	Simple α-helical fold
MDV3181734.1	Simple α-helical fold
MDV3181737.1	Simple α-helical fold
MDV3181738.1	Simple α-helical fold
MDV3181741.1	Simple α-helical fold
MDV3181742.1	Simple α-helical fold
MDV3181749.1	Simple α-helical fold
MDV3181767.1	Simple α-helical fold
MDV3181784.1	Simple α-helical fold
MDV3181877.1	Simple α-helical fold
MDV3181878.1	Simple α-helical fold
MDV3181884.1	Simple α-helical fold
MDV3182040.1	Simple α-helical fold
MDV3182086.1	Simple α-helical fold
MDV3182087.1	Simple α-helical fold
MDV3182110.1	Simple α-helical fold
MDV3182121.1	Simple α-helical fold
MDV3182124.1	Simple α-helical fold
MDV3182125.1	Simple α-helical fold
MDV3182126.1	Simple α-helical fold
MDV3182138.1	Simple α-helical fold
MDV3182166.1	Simple α-helical fold
MDV3182172.1	Simple α-helical fold
MDV3182181.1	Simple α-helical fold
MDV3182196.1	Simple α-helical fold
MDV3182198.1	Simple α-helical fold
MDV3182221.1	Simple α-helical fold
MDV3182234.1	Simple α-helical fold
MDV3182239.1	Simple α-helical fold
MDV3182249.1	Simple α-helical fold
MDV3182273.1	Simple α-helical fold
MDV3182346.1	Simple α-helical fold
MDV3182366.1	Simple α-helical fold
MDV3182371.1	Simple α-helical fold
MDV3182374.1	Simple α-helical fold
MDV3182385.1	Simple α-helical fold
MDV3182408.1	Simple α-helical fold
MDV3182422.1	Simple α-helical fold
MDV3182488.1	Simple α-helical fold
MDV3182494.1	Simple α-helical fold
MDV3182574.1	Simple α-helical fold
MDV3182581.1	Simple α-helical fold
MDV3182600.1	Simple α-helical fold
MDV3182681.1	Simple α-helical fold
MDV3182701.1	Simple α-helical fold
MDV3182745.1	Simple α-helical fold
MDV3182787.1	Simple α-helical fold
MDV3182955.1	Simple α-helical fold
MDV3182956.1	Simple α-helical fold
MDV3182962.1	Simple α-helical fold
MDV3183105.1	Simple α-helical fold
MDV3183144.1	Simple α-helical fold
MDV3183170.1	Simple α-helical fold
MDV3183173.1	Simple α-helical fold
MDV3183174.1	Simple α-helical fold
MDV3183175.1	Simple α-helical fold
MDV3183248.1	Simple α-helical fold
MDV3183264.1	Simple α-helical fold
MDV3183270.1	Simple α-helical fold
MDV3183274.1	Simple α-helical fold
MDV3183294.1	Simple α-helical fold
MDV3183297.1	Simple α-helical fold
MDV3183298.1	Simple α-helical fold
MDV3183311.1	Simple α-helical fold
MDV3183330.1	Simple α-helical fold
MDV3183357.1	Simple α-helical fold
MDV3183511.1	Simple α-helical fold
MDV3183517.1	Simple α-helical fold
MDV3183518.1	Simple α-helical fold
MDV3183569.1	Simple α-helical fold
MDV3183579.1	Simple α-helical fold
MDV3183580.1	Simple α-helical fold
MDV3183586.1	Simple α-helical fold
MDV3183637.1	Simple α-helical fold
MDV3183763.1	Simple α-helical fold
MDV3183766.1	Simple α-helical fold
MDV3183767.1	Simple α-helical fold
MDV3183770.1	Simple α-helical fold
MDV3183776.1	Simple α-helical fold
MDV3183777.1	Simple α-helical fold
MDV3183779.1	Simple α-helical fold
MDV3183782.1	Simple α-helical fold
MDV3183784.1	Simple α-helical fold
MDV3183787.1	Simple α-helical fold
MDV3183788.1	Simple α-helical fold
MDV3183794.1	Simple α-helical fold
MDV3183797.1	Simple α-helical fold
MDV3183798.1	Simple α-helical fold
MDV3183936.1	Simple α-helical fold
MDV3183967.1	Simple α-helical fold
MDV3183968.1	Simple α-helical fold
MDV3183974.1	Simple α-helical fold
MDV3184041.1	Simple α-helical fold
MDV3184047.1	Simple α-helical fold
MDV3184048.1	Simple α-helical fold
MDV3184072.1	Simple α-helical fold
MDV3184163.1	Simple α-helical fold
MDV3184174.1	Simple α-helical fold
MDV3184177.1	Simple α-helical fold
MDV3184178.1	Simple α-helical fold
MDV3184179.1	Simple α-helical fold
MDV3184181.1	Simple α-helical fold
MDV3184189.1	Simple α-helical fold
MDV3184210.1	Simple α-helical fold
MDV3184251.1	Simple α-helical fold
MDV3184258.1	Simple α-helical fold
MDV3184287.1	Simple α-helical fold
MDV3184289.1	Simple α-helical fold
MDV3184307.1	Simple α-helical fold
MDV3184392.1	Simple α-helical fold
MDV3184413.1	Simple α-helical fold
MDV3184419.1	Simple α-helical fold
MDV3184420.1	Simple α-helical fold
MDV3184450.1	Simple α-helical fold
MDV3184461.1	Simple α-helical fold
MDV3184464.1	Simple α-helical fold
MDV3184465.1	Simple α-helical fold
MDV3184466.1	Simple α-helical fold
MDV3184468.1	Simple α-helical fold
MDV3184479.1	Simple α-helical fold
MDV3184485.1	Simple α-helical fold
MDV3184486.1	Simple α-helical fold
MDV3184578.1	Simple α-helical fold
MDV3184610.1	Simple α-helical fold
MDV3184682.1	Simple α-helical fold
MDV3184715.1	Simple α-helical fold
MDV3184716.1	Simple α-helical fold
MDV3184748.1	Simple α-helical fold
MDV3184750.1	Simple α-helical fold
MDV3184764.1	Simple α-helical fold
MDV3184889.1	Simple α-helical fold
MDV3184916.1	Simple α-helical fold
MDV3185026.1	Simple α-helical fold
MDV3185106.1	Simple α-helical fold
MDV3185243.1	Simple α-helical fold
MDV3185250.1	Simple α-helical fold
MDV3185263.1	Simple α-helical fold
MDV3185326.1	Simple α-helical fold
MDV3185474.1	Simple α-helical fold
MDV3185605.1	Simple α-helical fold
MDV3185621.1	Simple α-helical fold
MDV3185627.1	Simple α-helical fold
MDV3185630.1	Simple α-helical fold
MDV3185633.1	Simple α-helical fold
MDV3185634.1	Simple α-helical fold
MDV3185635.1	Simple α-helical fold
MDV3185637.1	Simple α-helical fold
MDV3185718.1	Simple α-helical fold
MDV3185723.1	Simple α-helical fold
MDV3185735.1	Simple α-helical fold
MDV3185750.1	Simple α-helical fold
MDV3185755.1	Simple α-helical fold
MDV3185773.1	Simple α-helical fold
MDV3185774.1	Simple α-helical fold
MDV3185778.1	Simple α-helical fold
MDV3185809.1	Simple α-helical fold
MDV3185856.1	Simple α-helical fold
MDV3185887.1	Simple α-helical fold
MDV3185888.1	Simple α-helical fold
MDV3185894.1	Simple α-helical fold
MDV3186144.1	Simple α-helical fold
MDV3186178.1	Simple α-helical fold
MDV3186182.1	Simple α-helical fold
MDV3186202.1	Simple α-helical fold
MDV3186209.1	Simple α-helical fold
MDV3186210.1	Simple α-helical fold
MDV3186211.1	Simple α-helical fold
MDV3186213.1	Simple α-helical fold
MDV3186229.1	Simple α-helical fold
MDV3186230.1	Simple α-helical fold
MDV3186240.1	Simple α-helical fold
MDV3186244.1	Simple α-helical fold
MDV3186268.1	Simple α-helical fold
MDV3186307.1	Simple α-helical fold
MDV3186317.1	Simple α-helical fold
MDV3186375.1	Simple α-helical fold
MDV3186512.1	Simple α-helical fold
MDV3186518.1	Simple α-helical fold
MDV3186519.1	Simple α-helical fold
MDV3186633.1	Simple α-helical fold
MDV3186634.1	Simple α-helical fold
MDV3186641.1	Simple α-helical fold
MDV3186644.1	Simple α-helical fold
MDV3186645.1	Simple α-helical fold
MDV3186648.1	Simple α-helical fold
MDV3186650.1	Simple α-helical fold
MDV3186695.1	Simple α-helical fold
MDV3186712.1	Simple α-helical fold
MDV3186742.1	Simple α-helical fold
MDV3186745.1	Simple α-helical fold
MDV3186746.1	Simple α-helical fold
MDV3186778.1	Simple α-helical fold
MDV3186790.1	Simple α-helical fold
MDV3186801.1	Simple α-helical fold
MDV3186805.1	Simple α-helical fold
MDV3186901.1	Simple α-helical fold
MDV3186907.1	Simple α-helical fold
MDV3186908.1	Simple α-helical fold
MDV3187027.1	Simple α-helical fold
MDV3187135.1	Simple α-helical fold
MDV3187145.1	Simple α-helical fold
MDV3187148.1	Simple α-helical fold
MDV3187149.1	Simple α-helical fold
MDV3187150.1	Simple α-helical fold
MDV3187153.1	Simple α-helical fold
MDV3187162.1	Simple α-helical fold
MDV3187169.1	Simple α-helical fold
MDV3187190.1	Simple α-helical fold
MDV3187197.1	Simple α-helical fold
MDV3187215.1	Simple α-helical fold
MDV3187228.1	Simple α-helical fold
MDV3187235.1	Simple α-helical fold
MDV3187258.1	Simple α-helical fold
MDV3187260.1	Simple α-helical fold
MDV3187270.1	Simple α-helical fold
MDV3187275.1	Simple α-helical fold
MDV3187439.1	Simple α-helical fold
MDV3187445.1	Simple α-helical fold
MDV3187446.1	Simple α-helical fold
MDV3187505.1	Simple α-helical fold
MDV3187536.1	Simple α-helical fold
MDV3187538.1	Simple α-helical fold
MDV3187541.1	Simple α-helical fold
MDV3187542.1	Simple α-helical fold
MDV3187545.1	Simple α-helical fold
MDV3187552.1	Simple α-helical fold
MDV3187553.1	Simple α-helical fold
MDV3187648.1	Simple α-helical fold
MDV3187678.1	Simple α-helical fold
MDV3187679.1	Simple α-helical fold
MDV3187682.1	Simple α-helical fold
MDV3187692.1	Simple α-helical fold
MDV3187693.1	Simple α-helical fold
MDV3187695.1	Simple α-helical fold
MDV3187703.1	Simple α-helical fold
MDV3187706.1	Simple α-helical fold
MDV3187707.1	Simple α-helical fold
MDV3187894.1	Simple α-helical fold
MDV3187895.1	Simple α-helical fold
MDV3187901.1	Simple α-helical fold
MDV3187967.1	Simple α-helical fold
MDV3188045.1	Simple α-helical fold
MDV3188046.1	Simple α-helical fold
MDV3188083.1	Simple α-helical fold
MDV3188091.1	Simple α-helical fold
MDV3188094.1	Simple α-helical fold
MDV3188095.1	Simple α-helical fold
MDV3188098.1	Simple α-helical fold
MDV3188135.1	Simple α-helical fold
MDV3188136.1	Simple α-helical fold
MDV3188148.1	Simple α-helical fold
MDV3188151.1	Simple α-helical fold
MDV3188152.1	Simple α-helical fold
MDV3188164.1	Simple α-helical fold
MDV3188166.1	Simple α-helical fold
MDV3188180.1	Simple α-helical fold
MDV3188205.1	Simple α-helical fold
MDV3188474.1	Simple α-helical fold
MDV3188475.1	Simple α-helical fold
MDV3188481.1	Simple α-helical fold
MDV3188502.1	Simple α-helical fold
MDV3188508.1	Simple α-helical fold
MDV3188511.1	Simple α-helical fold
MDV3188512.1	Simple α-helical fold
MDV3188513.1	Simple α-helical fold
MDV3188515.1	Simple α-helical fold
MDV3188519.1	Simple α-helical fold
MDV3188602.1	Simple α-helical fold
MDV3188610.1	Simple α-helical fold
MDV3188618.1	Simple α-helical fold
MDV3188622.1	Simple α-helical fold
MDV3188628.1	Simple α-helical fold
MDV3188647.1	Simple α-helical fold
MDV3188650.1	Simple α-helical fold
MDV3188651.1	Simple α-helical fold
MDV3188667.1	Simple α-helical fold
MDV3188750.1	Simple α-helical fold
MDV3188848.1	Simple α-helical fold
MDV3188900.1	Simple α-helical fold
MDV3188931.1	Simple α-helical fold
MDV3188969.1	Simple α-helical fold
MDV3189015.1	Simple α-helical fold
MDV3189016.1	Simple α-helical fold
MDV3189023.1	Simple α-helical fold
MDV3189026.1	Simple α-helical fold
MDV3189050.1	Simple α-helical fold
MDV3189051.1	Simple α-helical fold
MDV3189137.1	Simple α-helical fold
MDV3189162.1	Simple α-helical fold
MDV3189176.1	Simple α-helical fold
MDV3189180.1	Simple α-helical fold
MDV3189274.1	Simple α-helical fold
MDV3189444.1	Simple α-helical fold
MDV3189445.1	Simple α-helical fold
MDV3189451.1	Simple α-helical fold
MDV3189548.1	Simple α-helical fold
MDV3189583.1	Simple α-helical fold
MDV3189584.1	Simple α-helical fold
MDV3189591.1	Simple α-helical fold
MDV3189607.1	Simple α-helical fold
MDV3189634.1	Simple α-helical fold
MDV3189637.1	Simple α-helical fold
MDV3189638.1	Simple α-helical fold
MDV3189641.1	Simple α-helical fold
MDV3189686.1	Simple α-helical fold
MDV3189687.1	Simple α-helical fold
MDV3189690.1	Simple α-helical fold
MDV3189691.1	Simple α-helical fold
MDV3189699.1	Simple α-helical fold
MDV3189704.1	Simple α-helical fold
MDV3189730.1	Simple α-helical fold
MDV3189754.1	Simple α-helical fold
MDV3189903.1	Simple α-helical fold
MDV3189936.1	Simple α-helical fold
MDV3189937.1	Simple α-helical fold
MDV3189955.1	Simple α-helical fold
MDV3189960.1	Simple α-helical fold
MDV3189969.1	Simple α-helical fold
[truncated: 4,441 more rows]
