# Supplementary material for: Effector innovation in genome-reduced phytoplasmas and other host-dependent mollicutes
Source: PLoS Genet. 2025 Nov 13;21(11):e1011946. doi: 10.1371/journal.pgen.1011946 (PMC12633904; doi:10.1371/journal.pgen.1011946)
Supplement: S9 Table — (XLSX) [file pgen.1011946.s027.xlsx]

## Sheet: Table S9
S9 Table. Number of Scorpion hairpin motifs in PhAMEs
PhAME_ID	Cluster	Scorpion HP number
WP_178734163.1	C110	13
WP_178734080.1	C110	21
WP_212332021.1	C110	24
WP_122225292.1	C173	9
WP_178734489.1	C173	17
WP_023161526.1	C176	2
WP_178734127.1	C176	2
CAM11736.1	C183	2
WP_012358912.1	C183	2
MEC4559314.1	C197	4
MEC4559317.1	C197	4
WP_210954721.1	C255	2
WP_320414844.1	C257	10
WP_178734162.1	C299	7
AYWB146	C3	4
AYWB269	C3	5
WP_015638114.1	C3	5
WP_212332070.1	C3	5
WP_225885785.1	C3	5
WP_304515422.1	C3	5
AYWB148	C3	6
MBT1576647.1	C3	6
MCX2955501.1	C3	6
TKA87633.1	C3	6
WEX19992.1	C3	6
WP_011160536.1	C3	6
WP_122225695.1	C3	6
WP_147442436.1	C3	6
WP_212332252.1	C3	6
WP_212508943.1	C3	6
WP_212775317.1	C3	6
WP_227807320.1	C3	6
WP_249402832.1	C3	6
WP_178734150.1	C3	6
WP_284928605.1	C3	6
WP_122225599.1	C3	7
WP_130427846.1	C3	7
WP_227807071.1	C3	7
WP_257608384.1	C3	7
MDV3205491.1	C3	7
WP_178734079.1	C3	7
CAM11493.1	C3	8
WP_130427776.1	C3	8
WP_235043265.1	C3	8
PQP79384.1	C3	8
WP_017192469.1	C3	8
WP_017193585.1	C3	8
WP_178733955.1	C3	8
WP_178734250.1	C3	8
PQP79729.1	C3	10
WP_178734490.1	C3	11
WP_178734305.1	C337	4
WP_227807180.1	C351	3
MEC4559040.1	C454	2
PWV43537.1	C46	2
AYWBpI03	C46	3
WP_015060403.1	C46	3
WP_024563532.1	C46	3
WP_024563746.1	C46	3
WP_212775314.1	C46	3
MDV3205196.1	C46	3
MDW3617976.1	C46	3
WP_304515098.1	C46	3
WP_012504600.1	C46	3
AYWBpII03	C46	4
AYWBpIV03	C46	4
QKX95314.1	C46	4
WP_024563528.1	C46	4
WP_081931939.1	C46	4
WP_130428050.1	C46	4
WP_219474658.1	C46	4
MDW3617710.1	C46	4
MCQ9618442.1	C46	5
WEK82501.1	C46	5
WP_017191908.1	C46	5
WP_084007110.1	C46	5
WP_122225561.1	C606	1
WP_203552320.1	C79	2
MCQ9618692.1	C79	5
WP_323847691.1	C79	6
WP_053521525.1	C79	7
WP_144658553.1	C79	8
WP_284928428.1	C80	6
WP_015637790.1	C87	4
MDV3173734.1	C87	4
MDV3202651.1	C87	4
WP_121463914.1	C87	4
WP_318676068.1	C87	4
WP_318749332.1	C87	4
WP_041186093.1	C98	5
