# Supplementary material for: Effector innovation in genome-reduced phytoplasmas and other host-dependent mollicutes
Source: PLoS Genet. 2025 Nov 13;21(11):e1011946. doi: 10.1371/journal.pgen.1011946 (PMC12633904; doi:10.1371/journal.pgen.1011946)
Supplement: S10 Table — (XLSX) [file pgen.1011946.s028.xlsx]

## Sheet: S10 Table
S10 Table. List of Mollicute AlphaFold-2 structural models in the AlphaFold database (NCBI Taxonomy ID: txid544448)
Protein_ID(Uniprot)	Average_pLDDT	NCBI Taxonomic identifier	Organism (as in NCBI)
A5YRS3	98.61	txid35769	Metamycoplasma gateae.
A5YRS4	98.61	txid35769	Metamycoplasma gateae.		Average_pLDDT	Average pLDDT of the model. Models with scores < 50 are indicated in red and excluded from the analysis with the exception of B3R0C6, which has a SAP05-like fold predicted with high confidence
Q4A724	98.57	txid262723	Mycoplasmopsis synoviae (strain 53) (Mycoplasma synoviae).
A0A077L9C8	98.53	txid29554	Metamycoplasma canadense.
A0A3G2XCT2	98.53	txid35769	Metamycoplasma gateae.
A0A3B0P802	98.5	txid2109	Mycoplasmopsis synoviae (Mycoplasma synoviae).
A0A7X6ZZD3	98.49	txid1898209	Acholeplasmataceae bacterium.
A0A7X7UQX8	98.43	txid1898209	Acholeplasmataceae bacterium.
A0A6I7NQM4	98.41	txid2053494	Acholeplasmatales bacterium.
A0A7V6HRS7	98.41	txid1898209	Acholeplasmataceae bacterium.
A7LHN6	98.41	txid142649	Metamycoplasma phocicerebrale.
A0A1V6BAC0	98.4	txid1852919	Tenericutes bacterium ADurb.Bin140.
A0A2N1PXD5	98.4	txid2013849	Tenericutes bacterium HGW-Tenericutes-6.
A0A7C6LZL6	98.4	txid33015	Acholeplasma sp.
A0A7L6N3D0	98.4	txid2725268	Hujiaoplasma nucleasis.
A7LHP0	98.4	txid142651	[Mycoplasma] phocae.
A7LHP5	98.4	txid142651	[Mycoplasma] phocae.
E4PSE2	98.4	txid880447	Mycoplasma leachii (strain DSM 21131 / NCTC 10133 / N29 / PG50).
A0A0C2ZLH1	98.39	txid40479	Mycoplasma capricolum subsp. capricolum.
A0A7C6K1B0	98.39	txid1898209	Acholeplasmataceae bacterium.
A0A7L7KR33	98.39	txid2782163	Candidatus Xianfuyuplasma coldseepsis.
A0A7V6M5Z2	98.39	txid1898209	Acholeplasmataceae bacterium.
A0A7X6VPP0	98.39	txid1898209	Acholeplasmataceae bacterium.
A0A7X8VTQ4	98.38	txid1898209	Acholeplasmataceae bacterium.
P47287	98.38	txid243273	(Mycoplasmoides genitalium).
A0A7L7KUH3	98.37	txid2782163	Candidatus Xianfuyuplasma coldseepsis.
P75061	98.37	txid272634	(Mycoplasmoides pneumoniae).
A0A061A9J4	98.36	txid35623	Acholeplasma oculi.
A0A0D5ZIK9	98.36	txid29556	Mycoplasmopsis gallinacea.
A0A0H3DPW7	98.36	txid722438	NBRC 14401 / NCTC 10119 / FH) (Mycoplasma pneumoniae).
A0A449A450	98.36	txid29556	Mycoplasmopsis gallinacea.
A0A4R7UDQ4	98.36	txid171289	Mycoplasmopsis mustelae.
A0A651DI95	98.36	txid1898209	Acholeplasmataceae bacterium.
A0A7X7H9H9	98.36	txid1898209	Acholeplasmataceae bacterium.
A0A088SZL2	98.35	txid1541959	Candidatus Izimaplasma bacterium HR1.
A0A353PJL6	98.35	txid1898209	Acholeplasmataceae bacterium.
A0A3A6NP24	98.35	txid33015	Acholeplasma sp.
A0A449A455	98.35	txid2120	Mesomycoplasma neurolyticum.
A0A449AVB2	98.35	txid171285	Mycoplasmopsis glycophila.
A0A449B0Q2	98.35	txid171281	Mycoplasmopsis citelli.
A0A448ZW19	98.34	txid2121	Metamycoplasma orale.
A0A501XC99	98.34	txid92403	[Mycoplasma] falconis.
A0A1V5HLF6	98.33	txid1852922	Tenericutes bacterium ADurb.BinA155.
A0A7X7NW47	98.33	txid1898209	Acholeplasmataceae bacterium.
Q9RND4	98.33	txid2111	Metamycoplasma arthritidis (Mycoplasma arthritidis).
A0A2W7G0X6	98.32	txid51363	Metamycoplasma auris.
A0A6H0V4M6	98.32	txid29556	Mycoplasmopsis gallinacea.
A0A6I7NSQ8	98.32	txid2053494	Acholeplasmatales bacterium.
A0A7L6N4Y2	98.32	txid2725268	Hujiaoplasma nucleasis.
R5M0L3	98.32	txid1262907	Mycoplasma sp. CAG:877.
A0A2Z4LLJ4	98.31	txid92401	Metamycoplasma cloacale.
A0A449AI07	98.31	txid171284	Mycoplasmopsis cynos.
A0A449AZY9	98.31	txid76629	Mycoplasmopsis gallopavonis.
A0A7C7ASB9	98.31	txid1898209	Acholeplasmataceae bacterium.
A0A7X8VTM4	98.31	txid1898209	Acholeplasmataceae bacterium.
L0RWH8	98.31	txid1246955	Mycoplasmopsis cynos (strain C142) (Mycoplasma cynos).
A0A2N1Q301	98.3	txid2013848	Tenericutes bacterium HGW-Tenericutes-5.
A0A2N1QGG8	98.3	txid2013844	Tenericutes bacterium HGW-Tenericutes-1.
A0A2Z4NCL7	98.3	txid92400	[Mycoplasma] anseris.
A0A094KYF2	98.29	txid1541960	Candidatus Izimaplasma bacterium HR2.
A0A2N1Q6C1	98.29	txid2013846	Tenericutes bacterium HGW-Tenericutes-3.
A0A7X8X9S8	98.29	txid1898209	Acholeplasmataceae bacterium.
B3PNI8	98.29	txid243272	Metamycoplasma arthritidis (strain 158L3-1) (Mycoplasma arthritidis).
S5LXH7	98.29	txid1276220	Spiroplasma taiwanense CT-1.
A0A063YBI8	98.28	txid29559	Metamycoplasma hyosynoviae.
A0A3G2XDW0	98.28	txid142649	Metamycoplasma phocicerebrale.
A0A448ZZ05	98.28	txid2124	Metamycoplasma salivarium (Mycoplasma salivarium).
A0A858TZM0	98.28	txid2726117	Mycoplasma phocoeninasale.
A0A449A8V7	98.27	txid2112	Mycoplasmopsis bovigenitalium.
A0A6I7NJ21	98.27	txid2053494	Acholeplasmatales bacterium.
U4KMC6	98.27	txid61635	Paracholeplasma brassicae.
A0A3Q9V940	98.26	txid142649	Metamycoplasma phocicerebrale.
C5J6C8	98.26	txid572263	(Mycoplasma conjunctivae).
A0A2Z5IQK0	98.25	txid142651	[Mycoplasma] phocae.
A0A7C6U419	98.25	txid1898209	Acholeplasmataceae bacterium.
A0A7L6N812	98.25	txid2725268	Hujiaoplasma nucleasis.
P75290	98.25	txid272634	(Mycoplasmoides pneumoniae).
A0A1V5HZH5	98.24	txid1852922	Tenericutes bacterium ADurb.BinA155.
A0A2N1QDA2	98.24	txid2013845	Tenericutes bacterium HGW-Tenericutes-2.
A0A348WRV8	98.24	txid2053494	Acholeplasmatales bacterium.
A0A3M0A1I7	98.24	txid92407	Metamycoplasma subdolum.
A0A449BCF3	98.24	txid29552	Haploplasma axanthum (Acholeplasma axanthum).
N9TSI9	98.24	txid1188233	Metamycoplasma auris 15026.
P45611	98.24	txid340047	/ NCTC 10154).
Q98PX6	98.24	txid272635	Mycoplasmopsis pulmonis (strain UAB CTIP) (Mycoplasma pulmonis).
A0A1B3SJA2	98.23	txid216938	Spiroplasma helicoides.
A0A2N1PXV0	98.23	txid2013849	Tenericutes bacterium HGW-Tenericutes-6.
A0A3G2VZE9	98.23	txid2499220	Mycoplasma enhydrae.
A0A3G2XDS8	98.23	txid142651	[Mycoplasma] phocae.
A0A7L6N731	98.23	txid2725268	Hujiaoplasma nucleasis.
P47418	98.23	txid243273	(Mycoplasmoides genitalium).
A0A2K9A2Y3	98.22	txid1911683	Tenericutes bacterium MZ-XQ.
A0A2N1QB73	98.22	txid2013845	Tenericutes bacterium HGW-Tenericutes-2.
A0A2N1QGJ9	98.22	txid2013844	Tenericutes bacterium HGW-Tenericutes-1.
A0A3B0PG81	98.22	txid2096	Mycoplasmoides gallisepticum (Mycoplasma gallisepticum).
A0A2S8NU50	98.21	txid2099885	Spiroplasma sp. ChiS.
A0A847N6R6	98.21	txid2155	Phytoplasma sp.
Q4A7Z1	98.21	txid262722	Mesomycoplasma hyopneumoniae (strain 7448) (Mycoplasma hyopneumoniae).
A0A094J2R0	98.2	txid1541960	Candidatus Izimaplasma bacterium HR2.
A0A1G3VY30	98.2	txid1802348	Tenericutes bacterium GWD2_38_27.
A0A1V5HND8	98.2	txid1852921	Tenericutes bacterium ADurb.BinA124.
A0A353PHZ7	98.2	txid1898209	Acholeplasmataceae bacterium.
A0A432ZXY8	98.2	txid2478537	Spiroplasma endosymbiont of Megaselia nigra.
A0A7C6S115	98.2	txid1898209	Acholeplasmataceae bacterium.
A0A7X8VTV1	98.2	txid1898209	Acholeplasmataceae bacterium.
B5LRA5	98.2	txid142649	Metamycoplasma phocicerebrale.
A0A1G3WYN7	98.19	txid1802353	Tenericutes bacterium GWF2_38_8.
A0A3G8LGY9	98.19	txid538220	Mycoplasma struthionis.
A0A4P6MT93	98.19	txid142650	Mycoplasmopsis phocirhinis.
A0A6M4JB57	98.19	txid754515	Mycoplasma miroungigenitalium.
A0A7C6SBS7	98.19	txid1898209	Acholeplasmataceae bacterium.
A7LHN7	98.19	txid142651	[Mycoplasma] phocae.
A7LHN9	98.19	txid142651	[Mycoplasma] phocae.
E4QT71	98.19	txid907287	Mesomycoplasma hyopneumoniae (strain 168) (Mycoplasma hyopneumoniae).
Q14PI5	98.19	txid2133	Spiroplasma citri.
Q4A9W0	98.19	txid262719	(Mycoplasma hyopneumoniae).
U2EC52	98.19	txid1033810	Haloplasma contractile SSD-17B.
A0A0H3XJA0	98.18	txid315358	Spiroplasma eriocheiris.
A0A1G3VV43	98.18	txid1802348	Tenericutes bacterium GWD2_38_27.
A0A7C6MML0	98.18	txid37628	Mollicutes bacterium.
A0A7V6SXH7	98.18	txid37628	Mollicutes bacterium.
A0A846TX83	98.18	txid1276218	Spiroplasma platyhelix PALS-1.
A0A857DC73	98.18	txid2683967	Mycoplasma sp. NEAQ87857.
V5RGU8	98.18	txid1276258	Spiroplasma apis B31.
A0A1V6BG71	98.17	txid1852919	Tenericutes bacterium ADurb.Bin140.
A0A2K9APR3	98.17	txid1911683	Tenericutes bacterium MZ-XQ.
A0A2N1Q865	98.17	txid2013846	Tenericutes bacterium HGW-Tenericutes-3.
A0A348NKX5	98.17	txid2053494	Acholeplasmatales bacterium.
A0A397S0T0	98.17	txid2088	Anaeroplasma bactoclasticum.
A5IXG1	98.17	txid347257	agalactiae).
F9UK12	98.17	txid1037410	Mycoplasmopsis columbina SF7.
A0A2K8ZUV4	98.16	txid1911684	Tenericutes bacterium MO-XQ.
A0A2K9ABX9	98.16	txid1911684	Tenericutes bacterium MO-XQ.
A0A345DNL3	98.16	txid1276259	Spiroplasma phoeniceum P40.
A0A3D5RJY4	98.16	txid2053494	Acholeplasmatales bacterium.
A0A7C7EZR6	98.16	txid1898209	Acholeplasmataceae bacterium.
A0A7U9THK5	98.16	txid2735436	Mariniplasma anaerobium.
A5IZ80	98.16	txid347257	agalactiae).
S5G0D3	98.16	txid754503	Mesomycoplasma hyopneumoniae 7422.
A0A059Y075	98.15	txid1316930	Mycoplasmopsis bovis CQ-W70.
A0A0A8E891	98.15	txid743971	Mesomycoplasma flocculare ATCC 27399.
A0A0F5H189	98.15	txid1264554	Mycoplasmopsis meleagridis ATCC 25294.
A0A1G3WI27	98.15	txid1802350	Tenericutes bacterium GWE2_38_8.
A0A1V6B8H6	98.15	txid1852919	Tenericutes bacterium ADurb.Bin140.
A0A1V6F927	98.15	txid1852918	Tenericutes bacterium ADurb.Bin087.
A0A2A1ZQE7	98.15	txid2024899	Candidatus Izimaplasma bacterium ZiA1.
A0A2N1QJP5	98.15	txid2013844	Tenericutes bacterium HGW-Tenericutes-1.
A0A2N8U3B9	98.15	txid28903	Mycoplasmopsis bovis (Mycoplasma bovis).
A0A3B0NYC9	98.15	txid45363	Metamycoplasma alkalescens.
A0A7U9XUU8	98.15	txid2735436	Mariniplasma anaerobium.
A0A847N6L3	98.15	txid2155	Phytoplasma sp.
A0A168R6L9	98.14	txid29557	Mycoplasmopsis gallinarum.
A0A2N1QH21	98.14	txid2013844	Tenericutes bacterium HGW-Tenericutes-1.
A0A3B0QDZ1	98.14	txid53558	Mycoplasmopsis edwardii.
A0A3P8K8H4	98.14	txid55603	Mycoplasmopsis caviae.
A0A449B5B0	98.14	txid114885	Mycoplasmopsis maculosa.
A0A454ANL5	98.14	txid289397	(Mycoplasma bovis).
A0A4P6M959	98.14	txid1193712	'Catharanthus roseus' aster yellows phytoplasma.
A0A846ZSI7	98.14	txid2231116	Mycoplasmatota bacterium.
A0A1G3WMD9	98.13	txid1802354	Tenericutes bacterium GWF2_57_13.
A0A1S2NJE6	98.13	txid146897	Rice orange leaf phytoplasma.
A0A3D4MKP4	98.13	txid2053494	Acholeplasmatales bacterium.
A0A3G2VUR8	98.13	txid2499220	Mycoplasma enhydrae.
A0A449BL89	98.13	txid264636	Acholeplasma hippikon.
A0A7G9LXU4	98.13	txid640330	Mycoplasma sp. Pen4.
A0A7G9LYU1	98.13	txid640330	Mycoplasma sp. Pen4.
A0A7L7KRI3	98.13	txid2782163	Candidatus Xianfuyuplasma coldseepsis.
A0A7X9BBM3	98.13	txid37628	Mollicutes bacterium.
A0A859I9D3	98.13	txid2490543	Rapeseed phyllody phytoplasma.
D1J7K6	98.13	txid347256	NCTC 10111 / PG21) (Mycoplasma hominis).
W0GQD6	98.13	txid838561	Spiroplasma mirum ATCC 29335.
A0A0M4JST3	98.12	txid362837	Spiroplasma cantharicola.
A0A1G3X1Y2	98.12	txid1802357	Tenericutes bacterium RIFOXYB2_FULL_36_25.
A0A1V5HPC8	98.12	txid1852921	Tenericutes bacterium ADurb.BinA124.
A0A2N1QAT2	98.12	txid2013845	Tenericutes bacterium HGW-Tenericutes-2.
A0A2N1QIA1	98.12	txid2013844	Tenericutes bacterium HGW-Tenericutes-1.
A0A348NLH2	98.12	txid2053494	Acholeplasmatales bacterium.
A0A397S1H1	98.12	txid2088	Anaeroplasma bactoclasticum.
A0A3D5RKH7	98.12	txid2053494	Acholeplasmatales bacterium.
A0A553IHQ1	98.12	txid2148	Acholeplasma laidlawii.
A0A847NRD8	98.12	txid37628	Mollicutes bacterium.
N9TVL6	98.12	txid1188235	Mycoplasmopsis bovigenitalium 51080.
P45620	98.12	txid340047	/ NCTC 10154).
Q600R5	98.12	txid295358	Mesomycoplasma hyopneumoniae (strain 232) (Mycoplasma hyopneumoniae).
R7HHH0	98.12	txid1262904	Mycoplasma sp. CAG:472.
U4KSA7	98.12	txid61635	Paracholeplasma brassicae.
A0A1Q6V074	98.11	txid1897009	Mycoplasma sp. CAG:611_25_7.
A0A2K9AAL3	98.11	txid1911683	Tenericutes bacterium MZ-XQ.
A0A352TSI9	98.11	txid1898209	Acholeplasmataceae bacterium.
A0A6H2DT54	98.11	txid2725994	Mycoplasma sp. 1654_15.
A0A7C6CC24	98.11	txid1898209	Acholeplasmataceae bacterium.
A0A7C6SBV9	98.11	txid1898209	Acholeplasmataceae bacterium.
A0A7V6LLA4	98.11	txid1898209	Acholeplasmataceae bacterium.
B5LR92	98.11	txid142649	Metamycoplasma phocicerebrale.
Q8EUD4	98.11	txid272633	Malacoplasma penetrans (strain HF-2) (Mycoplasma penetrans).
R4U5H4	98.11	txid1276229	Spiroplasma syrphidicola EA-1.
A0A077L6U6	98.1	txid29554	Metamycoplasma canadense.
A0A1G3WIV9	98.1	txid1802354	Tenericutes bacterium GWF2_57_13.
A0A1V5UK43	98.1	txid1852920	Tenericutes bacterium ADurb.Bin239.
A0A2K9YSR8	98.1	txid2098	Metamycoplasma hominis (Mycoplasma hominis).
A0A2N1PWG2	98.1	txid2013849	Tenericutes bacterium HGW-Tenericutes-6.
A0A353PI00	98.1	txid1898209	Acholeplasmataceae bacterium.
A0A356L375	98.1	txid2053494	Acholeplasmatales bacterium.
A0A3D5RHL2	98.1	txid2053494	Acholeplasmatales bacterium.
A0A3D5RJQ3	98.1	txid2053494	Acholeplasmatales bacterium.
A0A449BKN7	98.1	txid264636	Acholeplasma hippikon.
A0A454APA9	98.1	txid289397	(Mycoplasma bovis).
A0A651E5G1	98.1	txid1898209	Acholeplasmataceae bacterium.
A0A7C6DF61	98.1	txid33015	Acholeplasma sp.
F9UKK6	98.1	txid1037410	Mycoplasmopsis columbina SF7.
A0A359M712	98.09	txid1898209	Acholeplasmataceae bacterium.
A0A3B0PD68	98.09	txid2096	Mycoplasmoides gallisepticum (Mycoplasma gallisepticum).
A0A3D4ML28	98.09	txid2053494	Acholeplasmatales bacterium.
A0A449B3F5	98.09	txid114885	Mycoplasmopsis maculosa.
A0A7L6N2Q0	98.09	txid2725268	Hujiaoplasma nucleasis.
A0A7V6LL77	98.09	txid1898209	Acholeplasmataceae bacterium.
A0A7X6NX39	98.09	txid37628	Mollicutes bacterium.
I5D666	98.09	txid1110504	Mycoplasmopsis agalactiae 14628.
Q2NIX6	98.09	txid322098	Aster yellows witches'-broom phytoplasma (strain AYWB).
R4U0L9	98.09	txid1276227	Spiroplasma chrysopicola DF-1.
A0A1L4FS55	98.08	txid48003	Mycoplasmopsis pullorum.
A0A2N8U2Y3	98.08	txid28903	Mycoplasmopsis bovis (Mycoplasma bovis).
A0A350R9D2	98.08	txid1898209	Acholeplasmataceae bacterium.
A0A359M7L4	98.08	txid1898209	Acholeplasmataceae bacterium.
A0A359M9K7	98.08	txid1898209	Acholeplasmataceae bacterium.
A0A449B9J5	98.08	txid114880	Mycoplasmopsis columbinasalis.
A0A501XC36	98.08	txid92403	[Mycoplasma] falconis.
A0A7L7KQ62	98.08	txid2782163	Candidatus Xianfuyuplasma coldseepsis.
A0A7X8WJ70	98.08	txid1898209	Acholeplasmataceae bacterium.
A0A857DEP3	98.08	txid2683967	Mycoplasma sp. NEAQ87857.
A9NGG5	98.08	txid441768	Acholeplasma laidlawii (strain PG-8A).
A0A059Y8X5	98.07	txid1316930	Mycoplasmopsis bovis CQ-W70.
A0A063YJ21	98.07	txid29559	Metamycoplasma hyosynoviae.
A0A2N1Q5F5	98.07	txid2013846	Tenericutes bacterium HGW-Tenericutes-3.
A0A359M9P4	98.07	txid1898209	Acholeplasmataceae bacterium.
A0A3A6NSW7	98.07	txid33015	Acholeplasma sp.
A0A7C6CA88	98.07	txid37628	Mollicutes bacterium.
A0A7C6MJL5	98.07	txid37628	Mollicutes bacterium.
A0A7U3DK71	98.07	txid28903	Mycoplasmopsis bovis (Mycoplasma bovis).
A0A809SEG1	98.07	txid33923	Mycoplasmopsis felis.
A5IYW3	98.07	txid347257	agalactiae).
D3VR36	98.07	txid2110	Mycoplasmopsis agalactiae (Mycoplasma agalactiae).
F9QD26	98.07	txid1034808	Mycoplasmopsis anatis 1340.
U4KS03	98.07	txid1318466	Alteracholeplasma palmae (strain ATCC 49389 / J233) (Acholeplasma palmae).
W0GRY5	98.07	txid838561	Spiroplasma mirum ATCC 29335.
A0A0F5H0E2	98.06	txid1264554	Mycoplasmopsis meleagridis ATCC 25294.
A0A1G3X1E0	98.06	txid1802357	Tenericutes bacterium RIFOXYB2_FULL_36_25.
A0A1G3XCM6	98.06	txid1802357	Tenericutes bacterium RIFOXYB2_FULL_36_25.
A0A1T4KVS7	98.06	txid171291	Mycoplasmopsis verecunda.
A0A1V5HM79	98.06	txid1852921	Tenericutes bacterium ADurb.BinA124.
A0A2K8NXJ0	98.06	txid215578	Williamsoniiplasma somnilux.
A0A2N1Q736	98.06	txid2013846	Tenericutes bacterium HGW-Tenericutes-3.
A0A348WVA8	98.06	txid2053494	Acholeplasmatales bacterium.
A0A350RCL9	98.06	txid1898209	Acholeplasmataceae bacterium.
A0A502M236	98.06	txid538220	Mycoplasma struthionis.
A0A858U6P7	98.06	txid754517	Mycoplasma phocoenae.
Q6F0H8	98.06	txid265311	(Acholeplasma florum).
A0A0H3DND8	98.05	txid722438	NBRC 14401 / NCTC 10119 / FH) (Mycoplasma pneumoniae).
A0A1G3VX08	98.05	txid1802348	Tenericutes bacterium GWD2_38_27.
A0A1G3WBS6	98.05	txid1802350	Tenericutes bacterium GWE2_38_8.
A0A1G3WIW3	98.05	txid1802350	Tenericutes bacterium GWE2_38_8.
A0A352TT08	98.05	txid1898209	Acholeplasmataceae bacterium.
A0A353PLR9	98.05	txid1898209	Acholeplasmataceae bacterium.
A0A507SIA2	98.05	txid458208	Mycoplasmopsis mucosicanis.
A0A651DIC8	98.05	txid1898209	Acholeplasmataceae bacterium.
A0A6I6C6T9	98.05	txid324079	Spiroplasma tabanidicola.
A0A7C6SCW5	98.05	txid1898209	Acholeplasmataceae bacterium.
A0A7V6GNT0	98.05	txid1898209	Acholeplasmataceae bacterium.
A0A7X7HAC3	98.05	txid1898209	Acholeplasmataceae bacterium.
A0A846ZTI3	98.05	txid2231116	Mycoplasmatota bacterium.
R5Y9D0	98.05	txid1262905	Mycoplasma sp. CAG:611.
U4KPM8	98.05	txid61635	Paracholeplasma brassicae.
A0A088T496	98.04	txid1541959	Candidatus Izimaplasma bacterium HR1.
A0A088TLI4	98.04	txid1541959	Candidatus Izimaplasma bacterium HR1.
A0A1G3VUN0	98.04	txid1802348	Tenericutes bacterium GWD2_38_27.
A0A1G3WJ25	98.04	txid1802350	Tenericutes bacterium GWE2_38_8.
A0A1V6IG85	98.04	txid1852917	Tenericutes bacterium ADurb.Bin024.
A0A2N1Q3N6	98.04	txid2013848	Tenericutes bacterium HGW-Tenericutes-5.
A0A353PI28	98.04	txid1898209	Acholeplasmataceae bacterium.
A0A3B0PHJ0	98.04	txid53558	Mycoplasmopsis edwardii.
A0A3G8LI34	98.04	txid538220	Mycoplasma struthionis.
A0A3G8LIP3	98.04	txid538220	Mycoplasma struthionis.
A0A3P8KCY6	98.04	txid55603	Mycoplasmopsis caviae.
A0A4R6IJN0	98.04	txid244584	Mycoplasma testudineum.
A0A553IJD8	98.04	txid2148	Acholeplasma laidlawii.
A0A7C6RRS4	98.04	txid2231116	Mycoplasmatota bacterium.
A0A7L7KR76	98.04	txid2782163	Candidatus Xianfuyuplasma coldseepsis.
A0A7V6GNI7	98.04	txid1898209	Acholeplasmataceae bacterium.
A0A7X9A3Z3	98.04	txid1898209	Acholeplasmataceae bacterium.
A9NEA9	98.04	txid441768	Acholeplasma laidlawii (strain PG-8A).
I5D713	98.04	txid1110504	Mycoplasmopsis agalactiae 14628.
N9UAZ2	98.04	txid1188234	Metamycoplasma alkalescens 14918.
A0A014MGF0	98.03	txid1188246	Mycoplasma mycoides subsp. capri PG3.
A0A061AAT7	98.03	txid35623	Acholeplasma oculi.
A0A139JQE8	98.03	txid203274	Candidatus Phytoplasma oryzae.
A0A348NKP0	98.03	txid2053494	Acholeplasmatales bacterium.
A0A352TTP8	98.03	txid1898209	Acholeplasmataceae bacterium.
A0A353PK63	98.03	txid1898209	Acholeplasmataceae bacterium.
A0A397QV56	98.03	txid2088	Anaeroplasma bactoclasticum.
A0A559KJR9	98.03	txid267362	Candidatus Phytoplasma pini.
A0A6I7NQY4	98.03	txid2053494	Acholeplasmatales bacterium.
A0A6P1LC62	98.03	txid1048830	Malacoplasma iowae 695.
A0A7C6CD80	98.03	txid1898209	Acholeplasmataceae bacterium.
A0A7V6SX76	98.03	txid37628	Mollicutes bacterium.
Q14RR5	98.03	txid131152	Phytoplasma vitis (Flavescence doree phytoplasma).
R7NG25	98.03	txid1262906	Mycoplasma sp. CAG:776.
A0A094IET6	98.02	txid1541960	Candidatus Izimaplasma bacterium HR2.
A0A1V6IIU6	98.02	txid1852917	Tenericutes bacterium ADurb.Bin024.
A0A2A1ZSN9	98.02	txid2024899	Candidatus Izimaplasma bacterium ZiA1.
A0A2N1Q262	98.02	txid2013848	Tenericutes bacterium HGW-Tenericutes-5.
A0A2S8NVA6	98.02	txid198422	Candidatus Phytoplasma phoenicium.
A0A2W7G4F6	98.02	txid51363	Metamycoplasma auris.
A0A2W7GD45	98.02	txid51363	Metamycoplasma auris.
A0A3A6NIF9	98.02	txid33015	Acholeplasma sp.
A0A6N1DTW6	98.02	txid2742195	Mycoplasma sp. OR1901.
A0A7L6N294	98.02	txid2725268	Hujiaoplasma nucleasis.
A0A7L7KQX1	98.02	txid2782163	Candidatus Xianfuyuplasma coldseepsis.
A0A7V7AA07	98.02	txid37628	Mollicutes bacterium.
A0A7X7UPK6	98.02	txid1898209	Acholeplasmataceae bacterium.
A0A7Z7LC60	98.02	txid40477	Mycoplasma mycoides subsp. capri.
A0A847N5Y3	98.02	txid2155	Phytoplasma sp.
D4XX09	98.02	txid747682	Mycoplasmopsis alligatoris A21JP2.
U2FDK3	98.02	txid1033810	Haloplasma contractile SSD-17B.
U2FJN5	98.02	txid1033810	Haloplasma contractile SSD-17B.
U4KQP8	98.02	txid1318466	Alteracholeplasma palmae (strain ATCC 49389 / J233) (Acholeplasma palmae).
A0A1G3WLJ8	98.01	txid1802354	Tenericutes bacterium GWF2_57_13.
A0A356GKN9	98.01	txid1898209	Acholeplasmataceae bacterium.
A0A4R7UEV5	98.01	txid171289	Mycoplasmopsis mustelae.
A0A6I7NNT9	98.01	txid2053494	Acholeplasmatales bacterium.
A0A7C6GB88	98.01	txid1898209	Acholeplasmataceae bacterium.
A0A7C6Y5P2	98.01	txid1898209	Acholeplasmataceae bacterium.
A0A7L7KUE5	98.01	txid2782163	Candidatus Xianfuyuplasma coldseepsis.
A0A7V6W317	98.01	txid37628	Mollicutes bacterium.
A0A7X7LSJ1	98.01	txid1898209	Acholeplasmataceae bacterium.
A0A7Z7LBJ8	98.01	txid40477	Mycoplasma mycoides subsp. capri.
A9NEQ1	98.01	txid441768	Acholeplasma laidlawii (strain PG-8A).
F4MQ16	98.01	txid862259	Mycoplasma mycoides subsp. capri LC str. 95010.
R5MHY9	98.01	txid1262908	Mycoplasma sp. CAG:956.
A0A084ELY1	98	txid1188238	Mycoplasma capricolum subsp. capricolum 14232.
A0A088T040	98	txid1541959	Candidatus Izimaplasma bacterium HR1.
A0A1W9S959	98	txid1971635	Tenericutes bacterium 4572_104.
A0A2A1ZRG7	98	txid2024899	Candidatus Izimaplasma bacterium ZiA1.
A0A2N1QDK8	98	txid2013845	Tenericutes bacterium HGW-Tenericutes-2.
A0A353PL49	98	txid1898209	Acholeplasmataceae bacterium.
A0A3B0PN10	98	txid53558	Mycoplasmopsis edwardii.
A0A3M0A7Z7	98	txid92407	Metamycoplasma subdolum.
A0A3Q9V9B7	98	txid142649	Metamycoplasma phocicerebrale.
A0A4R0XJG0	98	txid1937191	Mycoplasma todarodis.
A0A7C6J139	98	txid1898209	Acholeplasmataceae bacterium.
A0A7V6M5W0	98	txid1898209	Acholeplasmataceae bacterium.
A0A7X7Z8N0	98	txid1898209	Acholeplasmataceae bacterium.
A0A847NU87	98	txid37628	Mollicutes bacterium.
D1J865	98	txid347256	NCTC 10111 / PG21) (Mycoplasma hominis).
A0A084U333	97.99	txid1394179	Malacoplasma iowae DK-CPA.
A0A088T1E8	97.99	txid1541959	Candidatus Izimaplasma bacterium HR1.
A0A222EMS3	97.99	txid216934	Spiroplasma corruscae.
A0A2K9AK73	97.99	txid1911684	Tenericutes bacterium MO-XQ.
A0A2K9BS34	97.99	txid225999	Mesoplasma syrphidae.
A0A2T4I9W4	97.99	txid1188244	Mycoplasma leachii 06049.
A0A318U834	97.99	txid45363	Metamycoplasma alkalescens.
A0A6I7NHV0	97.99	txid2053494	Acholeplasmatales bacterium.
A0A7C6C9Y8	97.99	txid37628	Mollicutes bacterium.
A0A7C6GFG5	97.99	txid37628	Mollicutes bacterium.
A0A7C7EG29	97.99	txid33015	Acholeplasma sp.
F4MQR3	97.99	txid862259	Mycoplasma mycoides subsp. capri LC str. 95010.
Q11132	97.99	txid272634	(Mycoplasmoides pneumoniae).
A0A269TJG8	97.98	txid33922	Mycoplasmopsis agassizii.
A0A2A1ZR22	97.98	txid2024899	Candidatus Izimaplasma bacterium ZiA1.
A0A359M9H2	97.98	txid1898209	Acholeplasmataceae bacterium.
A0A3D4MJC9	97.98	txid2053494	Acholeplasmatales bacterium.
A0A448ZW04	97.98	txid2121	Metamycoplasma orale.
A0A660HL26	97.98	txid135727	Ziziphus jujuba witches'-broom phytoplasma.
A0A6I7NMA4	97.98	txid2053494	Acholeplasmatales bacterium.
A0A7C6RR82	97.98	txid2231116	Mycoplasmatota bacterium.
A0A7C6RRP8	97.98	txid2231116	Mycoplasmatota bacterium.
A0A7X6NW13	97.98	txid37628	Mollicutes bacterium.
N9TS27	97.98	txid1188233	Metamycoplasma auris 15026.
U4KSR3	97.98	txid61635	Paracholeplasma brassicae.
A0A0C3A3U6	97.97	txid40479	Mycoplasma capricolum subsp. capricolum.
A0A0C6FY00	97.97	txid2094	Mycoplasmopsis arginini (Mycoplasma arginini).
A0A1V5HLB6	97.97	txid1852921	Tenericutes bacterium ADurb.BinA124.
A0A1V5HME3	97.97	txid1852922	Tenericutes bacterium ADurb.BinA155.
A0A2A1ZNH8	97.97	txid2024899	Candidatus Izimaplasma bacterium ZiA1.
A0A2K9AM04	97.97	txid1911683	Tenericutes bacterium MZ-XQ.
A0A2N1Q593	97.97	txid2013846	Tenericutes bacterium HGW-Tenericutes-3.
A0A359M701	97.97	txid1898209	Acholeplasmataceae bacterium.
A0A553IGV2	97.97	txid2148	Acholeplasma laidlawii.
A0A6H2DRM3	97.97	txid2725994	Mycoplasma sp. 1654_15.
A0A7C6Y6T2	97.97	txid1898209	Acholeplasmataceae bacterium.
D4XWU4	97.97	txid747682	Mycoplasmopsis alligatoris A21JP2.
Q4A6A3	97.97	txid262723	Mycoplasmopsis synoviae (strain 53) (Mycoplasma synoviae).
R5MA35	97.97	txid1262908	Mycoplasma sp. CAG:956.
S5M2R2	97.97	txid1276221	Spiroplasma diminutum CUAS-1.
S6G8Y7	97.97	txid1188240	Mycoplasma yeatsii 13926.
A0A088T3X5	97.96	txid1541959	Candidatus Izimaplasma bacterium HR1.
A0A0M3SJB6	97.96	txid362837	Spiroplasma cantharicola.
A0A2K9LT83	97.96	txid1336748	Spiroplasma monobiae MQ-1.
A0A2Z4NCH9	97.96	txid92400	[Mycoplasma] anseris.
A0A350RCH5	97.96	txid1898209	Acholeplasmataceae bacterium.
A0A352TSN4	97.96	txid1898209	Acholeplasmataceae bacterium.
A0A3D0VZJ9	97.96	txid1898209	Acholeplasmataceae bacterium.
A0A7C6U472	97.96	txid1898209	Acholeplasmataceae bacterium.
A0A7V6IU19	97.96	txid1898209	Acholeplasmataceae bacterium.
A0A7V6SXL6	97.96	txid37628	Mollicutes bacterium.
A0A858AS27	97.96	txid216964	Spiroplasma sp. BIUS-1.
E4PUA1	97.96	txid880447	Mycoplasma leachii (strain DSM 21131 / NCTC 10133 / N29 / PG50).
P41141	97.96	txid2098	Metamycoplasma hominis (Mycoplasma hominis).
R5LIN1	97.96	txid1262907	Mycoplasma sp. CAG:877.
U2FJV2	97.96	txid1033810	Haloplasma contractile SSD-17B.
A0A094IGY5	97.95	txid1541960	Candidatus Izimaplasma bacterium HR2.
A0A0K1P4S9	97.95	txid216946	Spiroplasma turonicum.
A0A0M4K0V0	97.95	txid362837	Spiroplasma cantharicola.
A0A1G3X0R7	97.95	txid1802357	Tenericutes bacterium RIFOXYB2_FULL_36_25.
A0A2N1QBY3	97.95	txid2013845	Tenericutes bacterium HGW-Tenericutes-2.
A0A2P6FC49	97.95	txid2138	Spiroplasma poulsonii.
A0A359M7G2	97.95	txid1898209	Acholeplasmataceae bacterium.
A0A6I7NGN6	97.95	txid2053494	Acholeplasmatales bacterium.
A0A7C6J0K4	97.95	txid1898209	Acholeplasmataceae bacterium.
A0A7C6SCD6	97.95	txid1898209	Acholeplasmataceae bacterium.
A0A7C6U267	97.95	txid1898209	Acholeplasmataceae bacterium.
A0A7U3ZS98	97.95	txid743965	Mycoplasma putrefaciens (strain ATCC 15718 / NCTC 10155 / C30 KS-1 / KS-1).
A0A7U9XXI7	97.95	txid2735436	Mariniplasma anaerobium.
A0A858AQ11	97.95	txid216963	Spiroplasma sp. TIUS-1.
B3PMM6	97.95	txid243272	Metamycoplasma arthritidis (strain 158L3-1) (Mycoplasma arthritidis).
O52353	97.95	txid710127	(Mycoplasma gallisepticum).
A0A0H3DLK7	97.94	txid722438	NBRC 14401 / NCTC 10119 / FH) (Mycoplasma pneumoniae).
A0A0H3XJ69	97.94	txid315358	Spiroplasma eriocheiris.
A0A1V5HKX8	97.94	txid1852922	Tenericutes bacterium ADurb.BinA155.
A0A2N1Q2Y4	97.94	txid2013848	Tenericutes bacterium HGW-Tenericutes-5.
A0A3B0P0Z0	97.94	txid45363	Metamycoplasma alkalescens.
A0A3P8K9E5	97.94	txid55603	Mycoplasmopsis caviae.
A0A3P8MEF8	97.94	txid55603	Mycoplasmopsis caviae.
A0A449A433	97.94	txid29556	Mycoplasmopsis gallinacea.
A0A6I7NLK8	97.94	txid2053494	Acholeplasmatales bacterium.
A0A7C6GHD6	97.94	txid1898209	Acholeplasmataceae bacterium.
A0A7V6ITY8	97.94	txid1898209	Acholeplasmataceae bacterium.
A0A7X6VPR9	97.94	txid1898209	Acholeplasmataceae bacterium.
A0A7X8ZVQ6	97.94	txid1898209	Acholeplasmataceae bacterium.
A0A7X8ZW52	97.94	txid1898209	Acholeplasmataceae bacterium.
A0A832R838	97.94	txid2231116	Mycoplasmatota bacterium.
A0A847NTH1	97.94	txid37628	Mollicutes bacterium.
Q4AAX4	97.94	txid262719	(Mycoplasma hyopneumoniae).
Q601Y6	97.94	txid295358	Mesomycoplasma hyopneumoniae (strain 232) (Mycoplasma hyopneumoniae).
R7NJZ4	97.94	txid1262906	Mycoplasma sp. CAG:776.
A0A1J0U0V5	97.93	txid1914410	Spiroplasma sp. NBRC 100390.
A0A1V5HLM0	97.93	txid1852921	Tenericutes bacterium ADurb.BinA124.
A0A249SN39	97.93	txid216427	Mesoplasma chauliocola.
A0A2N1QJD5	97.93	txid2013844	Tenericutes bacterium HGW-Tenericutes-1.
A0A2Z4LMR2	97.93	txid92401	Metamycoplasma cloacale.
A0A6I6C479	97.93	txid324079	Spiroplasma tabanidicola.
A0A7X9GCJ7	97.93	txid37628	Mollicutes bacterium.
P78011	97.93	txid272634	(Mycoplasmoides pneumoniae).
A0A023UM25	97.92	txid33923	Mycoplasmopsis felis.
A0A0G7ZM49	97.92	txid295596	Candidatus Hepatoplasma crinochetorum.
A0A0H3XLT7	97.92	txid315358	Spiroplasma eriocheiris.
A0A0L1IIP2	97.92	txid1664275	Mycoplasma sp. HU2014.
A0A1V6BG26	97.92	txid1852919	Tenericutes bacterium ADurb.Bin140.
A0A1V6FBI3	97.92	txid1852918	Tenericutes bacterium ADurb.Bin087.
A0A2K9A1C1	97.92	txid1911684	Tenericutes bacterium MO-XQ.
A0A2N1QCC8	97.92	txid2013845	Tenericutes bacterium HGW-Tenericutes-2.
A0A345Z2F0	97.92	txid216931	Spiroplasma alleghenense.
A0A449BBH8	97.92	txid29552	Haploplasma axanthum (Acholeplasma axanthum).
A0A5B8JY66	97.92	txid519450	Mycoplasma anserisalpingitidis.
A0A651DIL5	97.92	txid1898209	Acholeplasmataceae bacterium.
A0A7C6SCZ2	97.92	txid1898209	Acholeplasmataceae bacterium.
A0A7C6U3B1	97.92	txid1898209	Acholeplasmataceae bacterium.
A0A7C6U3C6	97.92	txid1898209	Acholeplasmataceae bacterium.
A0A7V6HSB8	97.92	txid1898209	Acholeplasmataceae bacterium.
A0A7V6ZP66	97.92	txid1898209	Acholeplasmataceae bacterium.
A0A7V6ZQA9	97.92	txid1898209	Acholeplasmataceae bacterium.
A0A7X7ATT3	97.92	txid2231116	Mycoplasmatota bacterium.
A0A7X7C7D1	97.92	txid1898209	Acholeplasmataceae bacterium.
A0A7X7LQK1	97.92	txid1898209	Acholeplasmataceae bacterium.
A0A7X7LRK1	97.92	txid1898209	Acholeplasmataceae bacterium.
A0A7X7UNY5	97.92	txid1898209	Acholeplasmataceae bacterium.
M9WHZ7	97.92	txid1292033	Mycoplasma putrefaciens Mput9231.
Q2SS10	97.92	txid340047	/ NCTC 10154).
Q8EWD1	97.92	txid272633	Malacoplasma penetrans (strain HF-2) (Mycoplasma penetrans).
R5LQ93	97.92	txid1262907	Mycoplasma sp. CAG:877.
S5LWQ5	97.92	txid1276221	Spiroplasma diminutum CUAS-1.
U4KN11	97.92	txid61635	Paracholeplasma brassicae.
U4KQM1	97.92	txid1318466	Alteracholeplasma palmae (strain ATCC 49389 / J233) (Acholeplasma palmae).
W8GS21	97.92	txid1427984	Candidatus Hepatoplasma crinochetorum Av.
A0A014M0F4	97.91	txid1188246	Mycoplasma mycoides subsp. capri PG3.
A0A094IMH3	97.91	txid1541960	Candidatus Izimaplasma bacterium HR2.
A0A0L1IHM8	97.91	txid1664275	Mycoplasma sp. HU2014.
A0A1G3VYV1	97.91	txid1802348	Tenericutes bacterium GWD2_38_27.
A0A1G3X1K2	97.91	txid1802353	Tenericutes bacterium GWF2_38_8.
A0A1J0TZG8	97.91	txid1914410	Spiroplasma sp. NBRC 100390.
A0A1L4FRU7	97.91	txid48003	Mycoplasmopsis pullorum.
A0A269TJI0	97.91	txid33922	Mycoplasmopsis agassizii.
A0A2K8NTL5	97.91	txid214888	Williamsoniiplasma luminosum.
A0A2K8SCB6	97.91	txid1336749	Spiroplasma floricola 23-6.
A0A2K9YTD6	97.91	txid2098	Metamycoplasma hominis (Mycoplasma hominis).
A0A2N1Q2C6	97.91	txid2013848	Tenericutes bacterium HGW-Tenericutes-5.
A0A2N1Q2H4	97.91	txid2013848	Tenericutes bacterium HGW-Tenericutes-5.
A0A348WUZ5	97.91	txid2053494	Acholeplasmatales bacterium.
A0A651DW36	97.91	txid1898209	Acholeplasmataceae bacterium.
A0A7G9LXK1	97.91	txid640330	Mycoplasma sp. Pen4.
A0A7L7KT61	97.91	txid2782163	Candidatus Xianfuyuplasma coldseepsis.
A0A7L7KTU4	97.91	txid2782163	Candidatus Xianfuyuplasma coldseepsis.
A0A7U9TGL8	97.91	txid2735436	Mariniplasma anaerobium.
A0A7V6W2M4	97.91	txid37628	Mollicutes bacterium.
A0A7V6ZNV1	97.91	txid1898209	Acholeplasmataceae bacterium.
A0A7X7S6Y4	97.91	txid1898209	Acholeplasmataceae bacterium.
A0A7X7UPE1	97.91	txid1898209	Acholeplasmataceae bacterium.
A0A7X7UR68	97.91	txid1898209	Acholeplasmataceae bacterium.
A0A7X8VSZ5	97.91	txid1898209	Acholeplasmataceae bacterium.
A0A7X8VT61	97.91	txid1898209	Acholeplasmataceae bacterium.
I1A5G0	97.91	txid1131455	Mycoplasmopsis canis UFG4.
Q4A6S5	97.91	txid262723	Mycoplasmopsis synoviae (strain 53) (Mycoplasma synoviae).
Q4A8V0	97.91	txid262722	Mesomycoplasma hyopneumoniae (strain 7448) (Mycoplasma hyopneumoniae).
R7HE21	97.91	txid1262904	Mycoplasma sp. CAG:472.
U4KQN8	97.91	txid1318466	Alteracholeplasma palmae (strain ATCC 49389 / J233) (Acholeplasma palmae).
A0A094KXZ1	97.9	txid1541960	Candidatus Izimaplasma bacterium HR2.
A0A0K1P556	97.9	txid216946	Spiroplasma turonicum.
A0A1G3WBR7	97.9	txid1802350	Tenericutes bacterium GWE2_38_8.
A0A1G3X827	97.9	txid1802357	Tenericutes bacterium RIFOXYB2_FULL_36_25.
A0A1V6BE26	97.9	txid1852919	Tenericutes bacterium ADurb.Bin140.
A0A2K8SEQ7	97.9	txid1336749	Spiroplasma floricola 23-6.
A0A2K8ZWV1	97.9	txid1911684	Tenericutes bacterium MO-XQ.
A0A2K9AK12	97.9	txid1911684	Tenericutes bacterium MO-XQ.
A0A2N1PLZ4	97.9	txid2013850	Tenericutes bacterium HGW-Tenericutes-7.
A0A2N1QFK4	97.9	txid2013845	Tenericutes bacterium HGW-Tenericutes-2.
A0A2R3P8D6	97.9	txid2151	Mesoplasma florum (Acholeplasma florum).
A0A2Z5IPC6	97.9	txid142651	[Mycoplasma] phocae.
A0A318U9T8	97.9	txid45363	Metamycoplasma alkalescens.
A0A328IJ47	97.9	txid203274	Candidatus Phytoplasma oryzae.
A0A348NJM7	97.9	txid2053494	Acholeplasmatales bacterium.
A0A397QTH5	97.9	txid2088	Anaeroplasma bactoclasticum.
A0A3A6NDQ6	97.9	txid33015	Acholeplasma sp.
A0A3B0P1S0	97.9	txid45363	Metamycoplasma alkalescens.
A0A433ES27	97.9	txid2138	Spiroplasma poulsonii.
A0A449APX6	97.9	txid29555	Mycoplasmopsis canis.
A0A449ARN7	97.9	txid29555	Mycoplasmopsis canis.
A0A449BKP8	97.9	txid264636	Acholeplasma hippikon.
A0A501X9W0	97.9	txid92403	[Mycoplasma] falconis.
A0A654IK74	97.9	txid1179777	Mycoplasma feriruminatoris.
A0A6H0V489	97.9	txid29556	Mycoplasmopsis gallinacea.
A0A7C6GM33	97.9	txid1898209	Acholeplasmataceae bacterium.
A0A7C7ASG2	97.9	txid1898209	Acholeplasmataceae bacterium.
A0A7C7ASS3	97.9	txid1898209	Acholeplasmataceae bacterium.
A0A7C7ETB5	97.9	txid1898209	Acholeplasmataceae bacterium.
A0A7L6N644	97.9	txid2725268	Hujiaoplasma nucleasis.
A0A7U9TKC1	97.9	txid2735436	Mariniplasma anaerobium.
A0A7V6ITJ9	97.9	txid1898209	Acholeplasmataceae bacterium.
M9WDR7	97.9	txid1292033	Mycoplasma putrefaciens Mput9231.
P47634	97.9	txid243273	(Mycoplasmoides genitalium).
Q6MSK4	97.9	txid272632	Mycoplasma mycoides subsp. mycoides SC (strain PG1).
A0A094KXW4	97.89	txid1541960	Candidatus Izimaplasma bacterium HR2.
A0A0C3A1Y0	97.89	txid40479	Mycoplasma capricolum subsp. capricolum.
A0A0K1P4W6	97.89	txid216946	Spiroplasma turonicum.
A0A1G3WIN9	97.89	txid1802350	Tenericutes bacterium GWE2_38_8.
A0A1V5HN83	97.89	txid1852921	Tenericutes bacterium ADurb.BinA124.
A0A1V5UEC4	97.89	txid1852920	Tenericutes bacterium ADurb.Bin239.
A0A1V6IJP5	97.89	txid1852917	Tenericutes bacterium ADurb.Bin024.
A0A2H4RBT0	97.89	txid2056121	'Prunus avium' virescence phytoplasma.
A0A2K8P4R7	97.89	txid219745	Mesoplasma tabanidae.
A0A2K9AUM0	97.89	txid1911683	Tenericutes bacterium MZ-XQ.
A0A2N1Q2U9	97.89	txid2013848	Tenericutes bacterium HGW-Tenericutes-5.
A0A2N1Q4Y6	97.89	txid2013848	Tenericutes bacterium HGW-Tenericutes-5.
A0A2N1Q5G8	97.89	txid2013846	Tenericutes bacterium HGW-Tenericutes-3.
A0A353PLL7	97.89	txid1898209	Acholeplasmataceae bacterium.
A0A3D0W483	97.89	txid1898209	Acholeplasmataceae bacterium.
A0A449AEX0	97.89	txid29553	Mycoplasmopsis bovirhinis.
A0A4R7UD89	97.89	txid171289	Mycoplasmopsis mustelae.
A0A5B8K1X3	97.89	txid519450	Mycoplasma anserisalpingitidis.
A0A7U3ZSC7	97.89	txid743965	Mycoplasma putrefaciens (strain ATCC 15718 / NCTC 10155 / C30 KS-1 / KS-1).
A0A7V6HQU2	97.89	txid1898209	Acholeplasmataceae bacterium.
A5IXK9	97.89	txid347257	agalactiae).
D3VRJ1	97.89	txid2110	Mycoplasmopsis agalactiae (Mycoplasma agalactiae).
I1A7C0	97.89	txid1131455	Mycoplasmopsis canis UFG4.
R4U7C6	97.89	txid1276229	Spiroplasma syrphidicola EA-1.
U2FI32	97.89	txid1033810	Haloplasma contractile SSD-17B.
W5UT42	97.89	txid743966	Mesomycoplasma bovoculi M165/69.
A0A059XW56	97.88	txid2113	Mycoplasmopsis californica.
A0A077L748	97.88	txid29554	Metamycoplasma canadense.
A0A084F1P6	97.88	txid1188241	Ureaplasma diversum NCTC 246.
A0A0C5RLP0	97.88	txid42094	Ureaplasma diversum.
A0A2K8ZUS4	97.88	txid1911684	Tenericutes bacterium MO-XQ.
A0A2K9AYB8	97.88	txid1911683	Tenericutes bacterium MZ-XQ.
A0A2K9BYH1	97.88	txid225999	Mesoplasma syrphidae.
A0A3B0NXX9	97.88	txid45363	Metamycoplasma alkalescens.
A0A3T0TTL4	97.88	txid142649	Metamycoplasma phocicerebrale.
A0A449B0J2	97.88	txid76629	Mycoplasmopsis gallopavonis.
A0A5B8K1C8	97.88	txid519450	Mycoplasma anserisalpingitidis.
A0A7C6SCF5	97.88	txid1898209	Acholeplasmataceae bacterium.
A0A7C6TZI5	97.88	txid1898209	Acholeplasmataceae bacterium.
A0A7C7ESE8	97.88	txid1898209	Acholeplasmataceae bacterium.
A0A7L6N167	97.88	txid2725268	Hujiaoplasma nucleasis.
A0A7U3ZT23	97.88	txid743965	Mycoplasma putrefaciens (strain ATCC 15718 / NCTC 10155 / C30 KS-1 / KS-1).
A0A7V6M6B6	97.88	txid1898209	Acholeplasmataceae bacterium.
A0A7V6ZNU2	97.88	txid1898209	Acholeplasmataceae bacterium.
A0A7X7LR31	97.88	txid1898209	Acholeplasmataceae bacterium.
A0A847NSZ9	97.88	txid37628	Mollicutes bacterium.
Q6MTB7	97.88	txid272632	Mycoplasma mycoides subsp. mycoides SC (strain PG1).
R4U2F2	97.88	txid1276227	Spiroplasma chrysopicola DF-1.
R5LJF7	97.88	txid1262907	Mycoplasma sp. CAG:877.
R5MS61	97.88	txid1262908	Mycoplasma sp. CAG:956.
A0A088T2N1	97.87	txid1541959	Candidatus Izimaplasma bacterium HR1.
A0A0D5ZIU3	97.87	txid29556	Mycoplasmopsis gallinacea.
A0A1V5HYK0	97.87	txid1852922	Tenericutes bacterium ADurb.BinA155.
A0A2N1PDX7	97.87	txid2013851	Tenericutes bacterium HGW-Tenericutes-8.
A0A2N1QE49	97.87	txid2013845	Tenericutes bacterium HGW-Tenericutes-2.
A0A2N1QGS5	97.87	txid2013844	Tenericutes bacterium HGW-Tenericutes-1.
A0A2N1QKG2	97.87	txid2013844	Tenericutes bacterium HGW-Tenericutes-1.
A0A3D0W164	97.87	txid1898209	Acholeplasmataceae bacterium.
A0A3D5RJY6	97.87	txid2053494	Acholeplasmatales bacterium.
A0A3D5RK42	97.87	txid2053494	Acholeplasmatales bacterium.
A0A448ZVJ2	97.87	txid2121	Metamycoplasma orale.
A0A449A4I6	97.87	txid2120	Mesomycoplasma neurolyticum.
A0A507SHH5	97.87	txid458208	Mycoplasmopsis mucosicanis.
A0A651DHW1	97.87	txid1898209	Acholeplasmataceae bacterium.
A0A654IMQ5	97.87	txid1179777	Mycoplasma feriruminatoris.
A0A6M4JCI5	97.87	txid754515	Mycoplasma miroungigenitalium.
A0A7C6S0Y3	97.87	txid1898209	Acholeplasmataceae bacterium.
A0A7C6Y786	97.87	txid1898209	Acholeplasmataceae bacterium.
A0A7C7AR75	97.87	txid1898209	Acholeplasmataceae bacterium.
A0A7L6MZG2	97.87	txid2725268	Hujiaoplasma nucleasis.
A0A7X8WI18	97.87	txid1898209	Acholeplasmataceae bacterium.
A0A847E2B7	97.87	txid37628	Mollicutes bacterium.
B1VAC6	97.87	txid59748	Phytoplasma australiense.
N9U037	97.87	txid1188234	Metamycoplasma alkalescens 14918.
S5MG05	97.87	txid1276220	Spiroplasma taiwanense CT-1.
A0A094IIW1	97.86	txid1541960	Candidatus Izimaplasma bacterium HR2.
A0A094KYL0	97.86	txid1541960	Candidatus Izimaplasma bacterium HR2.
A0A0L1IJH2	97.86	txid1664275	Mycoplasma sp. HU2014.
A0A0S2GMD5	97.86	txid2097	Mycoplasmoides genitalium (Mycoplasma genitalium).
A0A1J0TZT7	97.86	txid1914410	Spiroplasma sp. NBRC 100390.
A0A1V5HKV7	97.86	txid1852921	Tenericutes bacterium ADurb.BinA124.
A0A1V5UJR3	97.86	txid1852920	Tenericutes bacterium ADurb.Bin239.
A0A2N1PX35	97.86	txid2013849	Tenericutes bacterium HGW-Tenericutes-6.
A0A2N1Q5F3	97.86	txid2013846	Tenericutes bacterium HGW-Tenericutes-3.
A0A3D4MI53	97.86	txid2053494	Acholeplasmatales bacterium.
A0A501XC26	97.86	txid92403	[Mycoplasma] falconis.
A0A7C6J1D5	97.86	txid1898209	Acholeplasmataceae bacterium.
A0A7L7KW39	97.86	txid2782163	Candidatus Xianfuyuplasma coldseepsis.
A0A7V6LLS1	97.86	txid1898209	Acholeplasmataceae bacterium.
A0A7X7NUV4	97.86	txid1898209	Acholeplasmataceae bacterium.
A0A832RC32	97.86	txid2231116	Mycoplasmatota bacterium.
N9VF19	97.86	txid1188235	Mycoplasmopsis bovigenitalium 51080.
A0A059XRW1	97.85	txid2113	Mycoplasmopsis californica.
A0A063YKK7	97.85	txid29559	Metamycoplasma hyosynoviae.
A0A084ERD3	97.85	txid1188238	Mycoplasma capricolum subsp. capricolum 14232.
A0A088TPF1	97.85	txid1541959	Candidatus Izimaplasma bacterium HR1.
A0A139JR43	97.85	txid203274	Candidatus Phytoplasma oryzae.
A0A1G3WLH1	97.85	txid1802353	Tenericutes bacterium GWF2_38_8.
A0A1G3X4L1	97.85	txid1802357	Tenericutes bacterium RIFOXYB2_FULL_36_25.
A0A1V5HQH4	97.85	txid1852921	Tenericutes bacterium ADurb.BinA124.
A0A1V5UIT0	97.85	txid1852920	Tenericutes bacterium ADurb.Bin239.
A0A1V6IH48	97.85	txid1852917	Tenericutes bacterium ADurb.Bin024.
A0A1Y0KYV9	97.85	txid2139	Spiroplasma clarkii.
A0A269THS9	97.85	txid33922	Mycoplasmopsis agassizii.
A0A2K8SD64	97.85	txid1336749	Spiroplasma floricola 23-6.
A0A2K9BZT5	97.85	txid225999	Mesoplasma syrphidae.
A0A2N1PYS4	97.85	txid2013849	Tenericutes bacterium HGW-Tenericutes-6.
A0A2N1PZC7	97.85	txid2013849	Tenericutes bacterium HGW-Tenericutes-6.
A0A2N1QCI2	97.85	txid2013845	Tenericutes bacterium HGW-Tenericutes-2.
A0A356L4U7	97.85	txid2053494	Acholeplasmatales bacterium.
A0A4R6IH01	97.85	txid244584	Mycoplasma testudineum.
A0A5B9Y4A2	97.85	txid216932	Spiroplasma chinense.
A0A651DTJ4	97.85	txid1898209	Acholeplasmataceae bacterium.
A0A7C6J245	97.85	txid1898209	Acholeplasmataceae bacterium.
A0A7V6IV14	97.85	txid1898209	Acholeplasmataceae bacterium.
A0A7X7UQY7	97.85	txid1898209	Acholeplasmataceae bacterium.
A0A7X8WJL0	97.85	txid1898209	Acholeplasmataceae bacterium.
A0A847N6T6	97.85	txid2155	Phytoplasma sp.
C4XDX3	97.85	txid496833	PG18) (Mycoplasma fermentans).
Q98PW6	97.85	txid272635	Mycoplasmopsis pulmonis (strain UAB CTIP) (Mycoplasma pulmonis).
R4RP74	97.85	txid980422	Strawberry lethal yellows phytoplasma (CPA) str. NZSb11.
R7HDV8	97.85	txid1262904	Mycoplasma sp. CAG:472.
S6G3D5	97.85	txid1188240	Mycoplasma yeatsii 13926.
S6G3G0	97.85	txid1188240	Mycoplasma yeatsii 13926.
A0A088T2C6	97.84	txid1541959	Candidatus Izimaplasma bacterium HR1.
A0A088T2L1	97.84	txid1541959	Candidatus Izimaplasma bacterium HR1.
A0A0H3XK03	97.84	txid315358	Spiroplasma eriocheiris.
A0A1B3SK24	97.84	txid216938	Spiroplasma helicoides.
A0A1G3VX19	97.84	txid1802348	Tenericutes bacterium GWD2_38_27.
A0A1G3WQ66	97.84	txid1802354	Tenericutes bacterium GWF2_57_13.
A0A1V5HSU3	97.84	txid1852922	Tenericutes bacterium ADurb.BinA155.
A0A1V6IGU3	97.84	txid1852917	Tenericutes bacterium ADurb.Bin024.
A0A222EN95	97.84	txid216934	Spiroplasma corruscae.
A0A2A1ZSE3	97.84	txid2024899	Candidatus Izimaplasma bacterium ZiA1.
A0A2K9AUD6	97.84	txid1911683	Tenericutes bacterium MZ-XQ.
A0A2N1PT94	97.84	txid2013850	Tenericutes bacterium HGW-Tenericutes-7.
A0A352TT55	97.84	txid1898209	Acholeplasmataceae bacterium.
A0A3B0Q962	97.84	txid53558	Mycoplasmopsis edwardii.
A0A3P8MEN8	97.84	txid55603	Mycoplasmopsis caviae.
A0A4V3FNU4	97.84	txid171289	Mycoplasmopsis mustelae.
A0A651DTM3	97.84	txid1898209	Acholeplasmataceae bacterium.
A0A6G9HHJ4	97.84	txid300027	uncultured Mycoplasmataceae bacterium.
A0A6I7NSW6	97.84	txid2053494	Acholeplasmatales bacterium.
A0A7C6U6M1	97.84	txid1898209	Acholeplasmataceae bacterium.
A0A7C7ESY3	97.84	txid1898209	Acholeplasmataceae bacterium.
A0A7V6GNV0	97.84	txid1898209	Acholeplasmataceae bacterium.
A0A7V6W293	97.84	txid37628	Mollicutes bacterium.
A0A7V7C3L7	97.84	txid1898209	Acholeplasmataceae bacterium.
A0A7X7LSR0	97.84	txid1898209	Acholeplasmataceae bacterium.
A0A847NSN0	97.84	txid37628	Mollicutes bacterium.
Q8EW93	97.84	txid272633	Malacoplasma penetrans (strain HF-2) (Mycoplasma penetrans).
S5LVY2	97.84	txid1276220	Spiroplasma taiwanense CT-1.
W6AHH7	97.84	txid1276246	Spiroplasma culicicola AES-1.
A0A0K1W2U7	97.83	txid216942	Spiroplasma litorale.
A0A1G3WLY3	97.83	txid1802353	Tenericutes bacterium GWF2_38_8.
A0A1V5HPV7	97.83	txid1852921	Tenericutes bacterium ADurb.BinA124.
A0A1V5UH80	97.83	txid1852920	Tenericutes bacterium ADurb.Bin239.
A0A1V6BNF1	97.83	txid1852919	Tenericutes bacterium ADurb.Bin140.
A0A2K9A0I5	97.83	txid1911683	Tenericutes bacterium MZ-XQ.
A0A2K9LV16	97.83	txid1336748	Spiroplasma monobiae MQ-1.
A0A2N1PGE3	97.83	txid2013851	Tenericutes bacterium HGW-Tenericutes-8.
A0A345Z350	97.83	txid216931	Spiroplasma alleghenense.
A0A359M894	97.83	txid1898209	Acholeplasmataceae bacterium.
A0A3B0PB06	97.83	txid45363	Metamycoplasma alkalescens.
A0A3B0PIY8	97.83	txid53558	Mycoplasmopsis edwardii.
A0A3D4MIA9	97.83	txid2053494	Acholeplasmatales bacterium.
A0A5B7XUZ3	97.83	txid353852	Mycoplasma nasistruthionis.
A0A7C6GJS2	97.83	txid37628	Mollicutes bacterium.
A0A7C6HI00	97.83	txid33015	Acholeplasma sp.
A0A7C6J164	97.83	txid1898209	Acholeplasmataceae bacterium.
A0A7C6TYT0	97.83	txid1898209	Acholeplasmataceae bacterium.
A0A7C6U239	97.83	txid1898209	Acholeplasmataceae bacterium.
A0A7C6YA61	97.83	txid1898209	Acholeplasmataceae bacterium.
A0A7U9TII8	97.83	txid2735436	Mariniplasma anaerobium.
A0A7U9XV96	97.83	txid2735436	Mariniplasma anaerobium.
A0A7V6HR03	97.83	txid1898209	Acholeplasmataceae bacterium.
A0A847NT77	97.83	txid37628	Mollicutes bacterium.
Q2NJF0	97.83	txid322098	Aster yellows witches'-broom phytoplasma (strain AYWB).
A0A094J0B0	97.82	txid1541960	Candidatus Izimaplasma bacterium HR2.
A0A1J0U0I0	97.82	txid1914410	Spiroplasma sp. NBRC 100390.
A0A1V6IJH2	97.82	txid1852917	Tenericutes bacterium ADurb.Bin024.
A0A1W9S995	97.82	txid1971635	Tenericutes bacterium 4572_104.
A0A1W9SB35	97.82	txid1971635	Tenericutes bacterium 4572_104.
A0A2K8NUE3	97.82	txid74700	Entomoplasma freundtii.
A0A2K8ZWY0	97.82	txid1911684	Tenericutes bacterium MO-XQ.
A0A2K9AKU4	97.82	txid1911683	Tenericutes bacterium MZ-XQ.
A0A352TTB1	97.82	txid1898209	Acholeplasmataceae bacterium.
A0A3A6NE95	97.82	txid33015	Acholeplasma sp.
A0A3B0Q9J7	97.82	txid53558	Mycoplasmopsis edwardii.
A0A432FAQ5	97.82	txid2231116	Mycoplasmatota bacterium.
A0A449AF70	97.82	txid29553	Mycoplasmopsis bovirhinis.
A0A7C6GJM9	97.82	txid37628	Mollicutes bacterium.
A0A7U9XVC8	97.82	txid2735436	Mariniplasma anaerobium.
A0A7V6GNM1	97.82	txid1898209	Acholeplasmataceae bacterium.
A0A7V6IUY7	97.82	txid1898209	Acholeplasmataceae bacterium.
A0A7V6ZNY2	97.82	txid1898209	Acholeplasmataceae bacterium.
A0A7X7C561	97.82	txid1898209	Acholeplasmataceae bacterium.
A0A7X7LS78	97.82	txid1898209	Acholeplasmataceae bacterium.
A0A7X8X1G3	97.82	txid1898209	Acholeplasmataceae bacterium.
A0A847N7K4	97.82	txid2155	Phytoplasma sp.
A0A858ATR5	97.82	txid216964	Spiroplasma sp. BIUS-1.
K7ZQ12	97.82	txid428984	Onion yellows phytoplasma OY-W.
Q59509	97.82	txid340047	/ NCTC 10154).
Q6YQC1	97.82	txid262768	Onion yellows phytoplasma (strain OY-M).
Q8EWC4	97.82	txid272633	Malacoplasma penetrans (strain HF-2) (Mycoplasma penetrans).
R5MUG6	97.82	txid1262908	Mycoplasma sp. CAG:956.
A0A1V5HNY6	97.81	txid1852921	Tenericutes bacterium ADurb.BinA124.
A0A1V5UJW2	97.81	txid1852920	Tenericutes bacterium ADurb.Bin239.
A0A1V6BH69	97.81	txid1852919	Tenericutes bacterium ADurb.Bin140.
A0A1W9SAM8	97.81	txid1971635	Tenericutes bacterium 4572_104.
A0A269TKC0	97.81	txid33922	Mycoplasmopsis agassizii.
A0A2A1ZQ02	97.81	txid2024899	Candidatus Izimaplasma bacterium ZiA1.
A0A2K8NT53	97.81	txid214888	Williamsoniiplasma luminosum.
A0A2N1Q3B8	97.81	txid2013848	Tenericutes bacterium HGW-Tenericutes-5.
A0A2N8U1F1	97.81	txid28903	Mycoplasmopsis bovis (Mycoplasma bovis).
A0A2W7GV03	97.81	txid51363	Metamycoplasma auris.
A0A2Z4NCY9	97.81	txid92400	[Mycoplasma] anseris.
A0A348NIH1	97.81	txid2053494	Acholeplasmatales bacterium.
A0A348WVH9	97.81	txid2053494	Acholeplasmatales bacterium.
A0A352TT73	97.81	txid1898209	Acholeplasmataceae bacterium.
A0A356GI46	97.81	txid1898209	Acholeplasmataceae bacterium.
A0A3D5RK56	97.81	txid2053494	Acholeplasmatales bacterium.
A0A449BBG6	97.81	txid29552	Haploplasma axanthum (Acholeplasma axanthum).
A0A449BBN3	97.81	txid29552	Haploplasma axanthum (Acholeplasma axanthum).
A0A7C6S0E7	97.81	txid1898209	Acholeplasmataceae bacterium.
A0A7C6S1D3	97.81	txid1898209	Acholeplasmataceae bacterium.
A0A7C6YBK2	97.81	txid1898209	Acholeplasmataceae bacterium.
A0A7C7ERM9	97.81	txid1898209	Acholeplasmataceae bacterium.
A0A7L7KSY0	97.81	txid2782163	Candidatus Xianfuyuplasma coldseepsis.
A0A7L7KU30	97.81	txid2782163	Candidatus Xianfuyuplasma coldseepsis.
A0A7X7UQH8	97.81	txid1898209	Acholeplasmataceae bacterium.
A0A7X8ZVT9	97.81	txid1898209	Acholeplasmataceae bacterium.
A0A7X9BBG5	97.81	txid37628	Mollicutes bacterium.
A0A809S1J6	97.81	txid33923	Mycoplasmopsis felis.
A0A858U4J6	97.81	txid2726117	Mycoplasma phocoeninasale.
B5WYN0	97.81	txid69896	Candidatus Phytoplasma solani.
R5MGU7	97.81	txid1262908	Mycoplasma sp. CAG:956.
R5YQ58	97.81	txid1262905	Mycoplasma sp. CAG:611.
S5G7H3	97.81	txid754503	Mesomycoplasma hyopneumoniae 7422.
U2EFI2	97.81	txid1033810	Haloplasma contractile SSD-17B.
V5RH06	97.81	txid1276258	Spiroplasma apis B31.
A0A014KW41	97.8	txid1188239	Mesomycoplasma ovipneumoniae 14811.
A0A084EJS2	97.8	txid1188238	Mycoplasma capricolum subsp. capricolum 14232.
A0A0F6CJX5	97.8	txid1006581	Mycoplasmoides gallisepticum S6.
A0A2K9AVE3	97.8	txid1911683	Tenericutes bacterium MZ-XQ.
A0A2N1QFN0	97.8	txid2013844	Tenericutes bacterium HGW-Tenericutes-1.
A0A352TS96	97.8	txid1898209	Acholeplasmataceae bacterium.
A0A3D4MKD8	97.8	txid2053494	Acholeplasmatales bacterium.
A0A3D5RIN8	97.8	txid2053494	Acholeplasmatales bacterium.
A0A3S0UT40	97.8	txid2138	Spiroplasma poulsonii.
A0A421NYA0	97.8	txid69896	Candidatus Phytoplasma solani.
A0A449BE01	97.8	txid29552	Haploplasma axanthum (Acholeplasma axanthum).
A0A559KJ66	97.8	txid267362	Candidatus Phytoplasma pini.
A0A6I6CD29	97.8	txid324079	Spiroplasma tabanidicola.
A0A6M4JG54	97.8	txid754516	Mycoplasma miroungirhinis.
A0A7C6CDB6	97.8	txid1898209	Acholeplasmataceae bacterium.
A0A7C6J009	97.8	txid1898209	Acholeplasmataceae bacterium.
A0A7C6Y218	97.8	txid1898209	Acholeplasmataceae bacterium.
A0A7U9XWH6	97.8	txid2735436	Mariniplasma anaerobium.
A0A7V6GNH1	97.8	txid1898209	Acholeplasmataceae bacterium.
A0A7X6VQK3	97.8	txid1898209	Acholeplasmataceae bacterium.
A0A7X7LSJ6	97.8	txid1898209	Acholeplasmataceae bacterium.
A0A7X9A5R3	97.8	txid1898209	Acholeplasmataceae bacterium.
A0A847N5D3	97.8	txid2155	Phytoplasma sp.
B3PMH1	97.8	txid243272	Metamycoplasma arthritidis (strain 158L3-1) (Mycoplasma arthritidis).
F9QDS0	97.8	txid1034808	Mycoplasmopsis anatis 1340.
Q6KHH3	97.8	txid267748	mobile).
Q98PU8	97.8	txid272635	Mycoplasmopsis pulmonis (strain UAB CTIP) (Mycoplasma pulmonis).
U4KN54	97.8	txid61635	Paracholeplasma brassicae.
U4KR34	97.8	txid61635	Paracholeplasma brassicae.
W6A5I8	97.8	txid1276246	Spiroplasma culicicola AES-1.
A0A059XYE6	97.79	txid1316930	Mycoplasmopsis bovis CQ-W70.
A0A0K1W0Z8	97.79	txid216942	Spiroplasma litorale.
A0A0U3MH90	97.79	txid1749074	Mycoplasma sp. (ex Biomphalaria glabrata).
A0A1G3WB03	97.79	txid1802350	Tenericutes bacterium GWE2_38_8.
A0A1G3WMU2	97.79	txid1802354	Tenericutes bacterium GWF2_57_13.
A0A1S9M1T3	97.79	txid180978	Candidatus Phytoplasma citri.
A0A1V6F9I7	97.79	txid1852918	Tenericutes bacterium ADurb.Bin087.
A0A2K8ZY32	97.79	txid1911684	Tenericutes bacterium MO-XQ.
A0A2K8ZZ27	97.79	txid1911684	Tenericutes bacterium MO-XQ.
A0A2K9A037	97.79	txid1911684	Tenericutes bacterium MO-XQ.
A0A2N1PYX7	97.79	txid2013849	Tenericutes bacterium HGW-Tenericutes-6.
A0A2N1QIT7	97.79	txid2013844	Tenericutes bacterium HGW-Tenericutes-1.
A0A2S5RFN0	97.79	txid209274	Williamsoniiplasma lucivorax.
A0A2T4I9K2	97.79	txid1188244	Mycoplasma leachii 06049.
A0A2Z5IPR2	97.79	txid142651	[Mycoplasma] phocae.
A0A397RNP8	97.79	txid2088	Anaeroplasma bactoclasticum.
A0A3B0P0D3	97.79	txid45363	Metamycoplasma alkalescens.
A0A3B0PI12	97.79	txid45363	Metamycoplasma alkalescens.
A0A4Y6I725	97.79	txid353852	Mycoplasma nasistruthionis.
A0A5B9Y5N6	97.79	txid216932	Spiroplasma chinense.
A0A7C6S0N1	97.79	txid1898209	Acholeplasmataceae bacterium.
A0A7C7EER9	97.79	txid33015	Acholeplasma sp.
A0A7L6N5L0	97.79	txid2725268	Hujiaoplasma nucleasis.
A0A7V6HSL9	97.79	txid1898209	Acholeplasmataceae bacterium.
A0A7V6VSH5	97.79	txid37628	Mollicutes bacterium.
A0A7X6NYE6	97.79	txid37628	Mollicutes bacterium.
A0A7X7UQC8	97.79	txid1898209	Acholeplasmataceae bacterium.
C4XFZ3	97.79	txid496833	PG18) (Mycoplasma fermentans).
F9UKF8	97.79	txid1037410	Mycoplasmopsis columbina SF7.
N9SQL6	97.79	txid1188234	Metamycoplasma alkalescens 14918.
U4KKB6	97.79	txid1318466	Alteracholeplasma palmae (strain ATCC 49389 / J233) (Acholeplasma palmae).
W6A820	97.79	txid1276246	Spiroplasma culicicola AES-1.
A0A063YFC7	97.78	txid29559	Metamycoplasma hyosynoviae.
A0A088T1S5	97.78	txid1541959	Candidatus Izimaplasma bacterium HR1.
A0A0H3XIL9	97.78	txid315358	Spiroplasma eriocheiris.
A0A168RH96	97.78	txid29557	Mycoplasmopsis gallinarum.
A0A2I0NB44	97.78	txid2013847	Tenericutes bacterium HGW-Tenericutes-4.
A0A2K8NXV0	97.78	txid215578	Williamsoniiplasma somnilux.
A0A2K8SDG6	97.78	txid1336749	Spiroplasma floricola 23-6.
A0A2K9BR22	97.78	txid225999	Mesoplasma syrphidae.
A0A2N1PG28	97.78	txid2013851	Tenericutes bacterium HGW-Tenericutes-8.
A0A2N1PKM3	97.78	txid2013850	Tenericutes bacterium HGW-Tenericutes-7.
A0A2N1Q2R2	97.78	txid2013848	Tenericutes bacterium HGW-Tenericutes-5.
A0A2N1QCY5	97.78	txid2013845	Tenericutes bacterium HGW-Tenericutes-2.
A0A2N1QF22	97.78	txid2013845	Tenericutes bacterium HGW-Tenericutes-2.
A0A2N1QGL3	97.78	txid2013844	Tenericutes bacterium HGW-Tenericutes-1.
A0A348NK27	97.78	txid2053494	Acholeplasmatales bacterium.
A0A356L522	97.78	txid2053494	Acholeplasmatales bacterium.
A0A3B0PRS1	97.78	txid2109	Mycoplasmopsis synoviae (Mycoplasma synoviae).
A0A449AIH1	97.78	txid171284	Mycoplasmopsis cynos.
A0A4R0XS02	97.78	txid1937191	Mycoplasma todarodis.
A0A5N5XWQ1	97.78	txid295320	'Cynodon dactylon' phytoplasma.
A0A654II03	97.78	txid1179777	Mycoplasma feriruminatoris.
A0A654IML6	97.78	txid1179777	Mycoplasma feriruminatoris.
A0A6I6CBS9	97.78	txid324079	Spiroplasma tabanidicola.
A0A7C6HL29	97.78	txid33015	Acholeplasma sp.
A0A7C6WDA7	97.78	txid1898209	Acholeplasmataceae bacterium.
A0A7C6WE98	97.78	txid1898209	Acholeplasmataceae bacterium.
A0A7L7KSG6	97.78	txid2782163	Candidatus Xianfuyuplasma coldseepsis.
A0A7L7KUT6	97.78	txid2782163	Candidatus Xianfuyuplasma coldseepsis.
A0A7U9XWT3	97.78	txid2735436	Mariniplasma anaerobium.
A0A7X7NWF6	97.78	txid1898209	Acholeplasmataceae bacterium.
A0A847N575	97.78	txid2155	Phytoplasma sp.
A0A851HK78	97.78	txid479893	Candidatus Phytoplasma pruni.
A0A858U2Q5	97.78	txid2726117	Mycoplasma phocoeninasale.
A9NH30	97.78	txid441768	Acholeplasma laidlawii (strain PG-8A).
N9VA11	97.78	txid1188233	Metamycoplasma auris 15026.
Q3LBL7	97.78	txid69896	Candidatus Phytoplasma solani.
Q6F1L2	97.78	txid265311	(Acholeplasma florum).
R5M950	97.78	txid1262908	Mycoplasma sp. CAG:956.
A0A094J381	97.77	txid1541960	Candidatus Izimaplasma bacterium HR2.
A0A0C2W6Q4	97.77	txid40479	Mycoplasma capricolum subsp. capricolum.
A0A0F5H0Y4	97.77	txid1264554	Mycoplasmopsis meleagridis ATCC 25294.
A0A0K1W3A8	97.77	txid216942	Spiroplasma litorale.
A0A2K8NYW1	97.77	txid215578	Williamsoniiplasma somnilux.
A0A2N1PER5	97.77	txid2013851	Tenericutes bacterium HGW-Tenericutes-8.
A0A2N1QAN3	97.77	txid2013845	Tenericutes bacterium HGW-Tenericutes-2.
A0A2N1QBF4	97.77	txid2013845	Tenericutes bacterium HGW-Tenericutes-2.
A0A2N1QIF7	97.77	txid2013844	Tenericutes bacterium HGW-Tenericutes-1.
A0A2P6FBC2	97.77	txid2138	Spiroplasma poulsonii.
A0A2S8NUM8	97.77	txid2099885	Spiroplasma sp. ChiS.
A0A2Z4LLB5	97.77	txid92401	Metamycoplasma cloacale.
A0A318U427	97.77	txid45363	Metamycoplasma alkalescens.
A0A350RAB1	97.77	txid1898209	Acholeplasmataceae bacterium.
A0A352TT34	97.77	txid1898209	Acholeplasmataceae bacterium.
A0A353PJB4	97.77	txid1898209	Acholeplasmataceae bacterium.
A0A3A6NH32	97.77	txid33015	Acholeplasma sp.
A0A3A6NLR7	97.77	txid33015	Acholeplasma sp.
A0A3D4MKP5	97.77	txid2053494	Acholeplasmatales bacterium.
A0A4P7AJZ5	97.77	txid2143	Spiroplasma gladiatoris.
A0A6P1LA36	97.77	txid1048830	Malacoplasma iowae 695.
A0A7C6CAZ4	97.77	txid1898209	Acholeplasmataceae bacterium.
A0A7C6GHF5	97.77	txid1898209	Acholeplasmataceae bacterium.
A0A7C6N7A4	97.77	txid1898209	Acholeplasmataceae bacterium.
A0A7C6U266	97.77	txid1898209	Acholeplasmataceae bacterium.
A0A7C6U345	97.77	txid1898209	Acholeplasmataceae bacterium.
A0A7L6N1B9	97.77	txid2725268	Hujiaoplasma nucleasis.
A0A7L6N386	97.77	txid2725268	Hujiaoplasma nucleasis.
A0A7L6N3A2	97.77	txid2725268	Hujiaoplasma nucleasis.
A0A7V6GP89	97.77	txid1898209	Acholeplasmataceae bacterium.
A0A7X8VSB1	97.77	txid1898209	Acholeplasmataceae bacterium.
A0A7X8WJA1	97.77	txid1898209	Acholeplasmataceae bacterium.
A0A846ZRX5	97.77	txid2231116	Mycoplasmatota bacterium.
A0A851HJU2	97.77	txid479893	Candidatus Phytoplasma pruni.
A0A858U6J1	97.77	txid754517	Mycoplasma phocoenae.
A9NF94	97.77	txid441768	Acholeplasma laidlawii (strain PG-8A).
B3PM95	97.77	txid243272	Metamycoplasma arthritidis (strain 158L3-1) (Mycoplasma arthritidis).
B6EF09	97.77	txid69896	Candidatus Phytoplasma solani.
E4QTR6	97.77	txid907287	Mesomycoplasma hyopneumoniae (strain 168) (Mycoplasma hyopneumoniae).
P47255	97.77	txid243273	(Mycoplasmoides genitalium).
Q4A7B7	97.77	txid262722	Mesomycoplasma hyopneumoniae (strain 7448) (Mycoplasma hyopneumoniae).
Q6KHA7	97.77	txid267748	mobile).
Q7NBH8	97.77	txid710127	(Mycoplasma gallisepticum).
R7HEY4	97.77	txid1262904	Mycoplasma sp. CAG:472.
V5RI85	97.77	txid1276258	Spiroplasma apis B31.
W6A8W5	97.77	txid1276257	Spiroplasma sabaudiense Ar-1343.
W8GNN0	97.77	txid1427984	Candidatus Hepatoplasma crinochetorum Av.
A0A094IIH2	97.76	txid1541960	Candidatus Izimaplasma bacterium HR2.
A0A094J1Z5	97.76	txid1541960	Candidatus Izimaplasma bacterium HR2.
A0A1G3WIX3	97.76	txid1802354	Tenericutes bacterium GWF2_57_13.
A0A1G3XDZ5	97.76	txid1802357	Tenericutes bacterium RIFOXYB2_FULL_36_25.
A0A1V5HTG6	97.76	txid1852922	Tenericutes bacterium ADurb.BinA155.
A0A1V5UKQ8	97.76	txid1852920	Tenericutes bacterium ADurb.Bin239.
A0A1V6B8F0	97.76	txid1852919	Tenericutes bacterium ADurb.Bin140.
A0A1V6IGP4	97.76	txid1852917	Tenericutes bacterium ADurb.Bin024.
A0A1W9SB24	97.76	txid1971635	Tenericutes bacterium 4572_104.
A0A2A1ZQC2	97.76	txid2024899	Candidatus Izimaplasma bacterium ZiA1.
A0A2K9AA62	97.76	txid1911683	Tenericutes bacterium MZ-XQ.
A0A2N1PZ45	97.76	txid2013849	Tenericutes bacterium HGW-Tenericutes-6.
A0A2N1Q1X7	97.76	txid2013848	Tenericutes bacterium HGW-Tenericutes-5.
A0A2R3P733	97.76	txid2151	Mesoplasma florum (Acholeplasma florum).
A0A348NKV5	97.76	txid2053494	Acholeplasmatales bacterium.
A0A356GLD6	97.76	txid1898209	Acholeplasmataceae bacterium.
A0A397QVK4	97.76	txid2088	Anaeroplasma bactoclasticum.
A0A3B0PB32	97.76	txid2096	Mycoplasmoides gallisepticum (Mycoplasma gallisepticum).
A0A449AVS5	97.76	txid171285	Mycoplasmopsis glycophila.
A0A449B2S0	97.76	txid171281	Mycoplasmopsis citelli.
A0A449BJV6	97.76	txid264636	Acholeplasma hippikon.
A0A7C6GGU0	97.76	txid37628	Mollicutes bacterium.
A0A7C6S0S9	97.76	txid1898209	Acholeplasmataceae bacterium.
A0A7C6U5A6	97.76	txid1898209	Acholeplasmataceae bacterium.
A0A7C7EGT5	97.76	txid33015	Acholeplasma sp.
A0A7G9LZ24	97.76	txid640330	Mycoplasma sp. Pen4.
A0A7L7KS51	97.76	txid2782163	Candidatus Xianfuyuplasma coldseepsis.
A0A7V6LM44	97.76	txid1898209	Acholeplasmataceae bacterium.
A0A7X6VPV0	97.76	txid1898209	Acholeplasmataceae bacterium.
B3R012	97.76	txid482235	Phytoplasma mali (strain AT).
I1A5Q5	97.76	txid1131455	Mycoplasmopsis canis UFG4.
N9U082	97.76	txid1188234	Metamycoplasma alkalescens 14918.
Q2NJF9	97.76	txid322098	Aster yellows witches'-broom phytoplasma (strain AYWB).
Q6XYW1	97.76	txid47834	Spiroplasma kunkelii.
R5Z389	97.76	txid1262905	Mycoplasma sp. CAG:611.
U2EBF0	97.76	txid1033810	Haloplasma contractile SSD-17B.
A0A059Y4D9	97.75	txid1316930	Mycoplasmopsis bovis CQ-W70.
A0A084ERT3	97.75	txid1188238	Mycoplasma capricolum subsp. capricolum 14232.
A0A088T6K3	97.75	txid1541959	Candidatus Izimaplasma bacterium HR1.
A0A0L1IH71	97.75	txid1664275	Mycoplasma sp. HU2014.
A0A1B3SLX7	97.75	txid216938	Spiroplasma helicoides.
A0A1V5HTE2	97.75	txid1852922	Tenericutes bacterium ADurb.BinA155.
A0A222EMR0	97.75	txid216934	Spiroplasma corruscae.
A0A2A1ZPT8	97.75	txid2024899	Candidatus Izimaplasma bacterium ZiA1.
A0A2K8SCB3	97.75	txid1336749	Spiroplasma floricola 23-6.
A0A2K9AB54	97.75	txid1911683	Tenericutes bacterium MZ-XQ.
A0A2N1Q6K6	97.75	txid2013846	Tenericutes bacterium HGW-Tenericutes-3.
A0A2S0NL77	97.75	txid214888	Williamsoniiplasma luminosum.
A0A348NL77	97.75	txid2053494	Acholeplasmatales bacterium.
A0A356L472	97.75	txid2053494	Acholeplasmatales bacterium.
A0A356L582	97.75	txid2053494	Acholeplasmatales bacterium.
A0A357IJN1	97.75	txid1898209	Acholeplasmataceae bacterium.
A0A3D0W1C3	97.75	txid1898209	Acholeplasmataceae bacterium.
A0A553IHE0	97.75	txid2148	Acholeplasma laidlawii.
A0A5B8J655	97.75	txid519450	Mycoplasma anserisalpingitidis.
A0A7C6CDN7	97.75	txid1898209	Acholeplasmataceae bacterium.
A0A7C6DGH8	97.75	txid33015	Acholeplasma sp.
A0A7C6M2W1	97.75	txid33015	Acholeplasma sp.
A0A7C6MK15	97.75	txid37628	Mollicutes bacterium.
A0A7D7Y6I9	97.75	txid1612150	Mycoplasma tullyi.
A0A7L7KPZ5	97.75	txid2782163	Candidatus Xianfuyuplasma coldseepsis.
A0A7V6HS43	97.75	txid1898209	Acholeplasmataceae bacterium.
A0A7X7Z7X1	97.75	txid1898209	Acholeplasmataceae bacterium.
A0A7X9BB01	97.75	txid37628	Mollicutes bacterium.
A0A7X9GD26	97.75	txid37628	Mollicutes bacterium.
A0A7X9GDA8	97.75	txid37628	Mollicutes bacterium.
A0A858ARJ8	97.75	txid216963	Spiroplasma sp. TIUS-1.
A0A858U3A1	97.75	txid754517	Mycoplasma phocoenae.
A0A859IA70	97.75	txid2490543	Rapeseed phyllody phytoplasma.
Q2ST43	97.75	txid340047	/ NCTC 10154).
Q6F211	97.75	txid265311	(Acholeplasma florum).
S5MG68	97.75	txid1276220	Spiroplasma taiwanense CT-1.
U4KMV2	97.75	txid61635	Paracholeplasma brassicae.
W0S2F5	97.75	txid866589	American aster yellows phytoplasma.
W6A636	97.75	txid1276246	Spiroplasma culicicola AES-1.
W6A687	97.75	txid1276246	Spiroplasma culicicola AES-1.
A0A061ABM6	97.74	txid35623	Acholeplasma oculi.
A0A094IDH1	97.74	txid1541960	Candidatus Izimaplasma bacterium HR2.
A0A0C3A1P6	97.74	txid40479	Mycoplasma capricolum subsp. capricolum.
A0A0M3SJ16	97.74	txid362837	Spiroplasma cantharicola.
A0A1G3WIS1	97.74	txid1802350	Tenericutes bacterium GWE2_38_8.
A0A1G3WJN7	97.74	txid1802350	Tenericutes bacterium GWE2_38_8.
A0A1G3WKM2	97.74	txid1802353	Tenericutes bacterium GWF2_38_8.
A0A1G3X1D6	97.74	txid1802357	Tenericutes bacterium RIFOXYB2_FULL_36_25.
A0A1T4KJB5	97.74	txid171291	Mycoplasmopsis verecunda.
A0A1V6BKB9	97.74	txid1852919	Tenericutes bacterium ADurb.Bin140.
A0A1Y0L2M5	97.74	txid2139	Spiroplasma clarkii.
A0A269TLS5	97.74	txid33922	Mycoplasmopsis agassizii.
A0A292IHY5	97.74	txid572419	Mycoplasma amphoriforme A39.
A0A2A1ZP80	97.74	txid2024899	Candidatus Izimaplasma bacterium ZiA1.
A0A2N1QDF8	97.74	txid2013845	Tenericutes bacterium HGW-Tenericutes-2.
A0A2N1QF00	97.74	txid2013845	Tenericutes bacterium HGW-Tenericutes-2.
A0A2N1QIU7	97.74	txid2013844	Tenericutes bacterium HGW-Tenericutes-1.
A0A2P6FFM8	97.74	txid2138	Spiroplasma poulsonii.
A0A2S5RGW4	97.74	txid216874	Mesoplasma corruscae.
A0A345Z299	97.74	txid216931	Spiroplasma alleghenense.
A0A352TRX9	97.74	txid1898209	Acholeplasmataceae bacterium.
A0A353PHE6	97.74	txid1898209	Acholeplasmataceae bacterium.
A0A359M7L0	97.74	txid1898209	Acholeplasmataceae bacterium.
A0A3A6N9S1	97.74	txid33015	Acholeplasma sp.
A0A3D0W3L7	97.74	txid1898209	Acholeplasmataceae bacterium.
A0A3S0SE43	97.74	txid2138	Spiroplasma poulsonii.
A0A449A5B1	97.74	txid2120	Mesomycoplasma neurolyticum.
A0A449B9N9	97.74	txid114880	Mycoplasmopsis columbinasalis.
A0A553IGW4	97.74	txid2148	Acholeplasma laidlawii.
A0A553IH45	97.74	txid2148	Acholeplasma laidlawii.
A0A654IRI4	97.74	txid1179777	Mycoplasma feriruminatoris.
A0A6M4JD59	97.74	txid754516	Mycoplasma miroungirhinis.
A0A6N1DUF2	97.74	txid2742195	Mycoplasma sp. OR1901.
A0A7C6DE34	97.74	txid33015	Acholeplasma sp.
A0A7C6HK35	97.74	txid33015	Acholeplasma sp.
A0A7C6XYV6	97.74	txid1898209	Acholeplasmataceae bacterium.
A0A7C6Y9G1	97.74	txid1898209	Acholeplasmataceae bacterium.
A0A7C7ERU7	97.74	txid1898209	Acholeplasmataceae bacterium.
A0A7U4E943	97.74	txid743965	Mycoplasma putrefaciens (strain ATCC 15718 / NCTC 10155 / C30 KS-1 / KS-1).
A0A7V6GNG6	97.74	txid1898209	Acholeplasmataceae bacterium.
A0A7V6IVF2	97.74	txid1898209	Acholeplasmataceae bacterium.
A0A7V6M4S9	97.74	txid1898209	Acholeplasmataceae bacterium.
A0A7X7S8Z6	97.74	txid1898209	Acholeplasmataceae bacterium.
A0A7X7Z7U9	97.74	txid1898209	Acholeplasmataceae bacterium.
A0A7X8ZHI2	97.74	txid1898209	Acholeplasmataceae bacterium.
A0A857DBK1	97.74	txid2683967	Mycoplasma sp. NEAQ87857.
A0A858AU23	97.74	txid216964	Spiroplasma sp. BIUS-1.
D3VQ31	97.74	txid2110	Mycoplasmopsis agalactiae (Mycoplasma agalactiae).
E4QSX7	97.74	txid907287	Mesomycoplasma hyopneumoniae (strain 168) (Mycoplasma hyopneumoniae).
F4MQ34	97.74	txid862259	Mycoplasma mycoides subsp. capri LC str. 95010.
I6ZJ18	97.74	txid1197325	Mycoplasma wenyonii (strain Massachusetts) (Eperythrozoon wenyonii).
M9WI92	97.74	txid1292033	Mycoplasma putrefaciens Mput9231.
Q6MUC7	97.74	txid272632	Mycoplasma mycoides subsp. mycoides SC (strain PG1).
Q8GIY4	97.74	txid2096	Mycoplasmoides gallisepticum (Mycoplasma gallisepticum).
R7NHZ8	97.74	txid1262906	Mycoplasma sp. CAG:776.
U4KSK5	97.74	txid61635	Paracholeplasma brassicae.
W6ABF7	97.74	txid1276257	Spiroplasma sabaudiense Ar-1343.
A0A014M1D4	97.73	txid1188246	Mycoplasma mycoides subsp. capri PG3.
A0A1B3SJG4	97.73	txid216938	Spiroplasma helicoides.
A0A1V5HMU3	97.73	txid1852921	Tenericutes bacterium ADurb.BinA124.
A0A1V5HV60	97.73	txid1852922	Tenericutes bacterium ADurb.BinA155.
A0A1V6F8W3	97.73	txid1852918	Tenericutes bacterium ADurb.Bin087.
A0A1V6FCI8	97.73	txid1852918	Tenericutes bacterium ADurb.Bin087.
A0A2A1ZQI1	97.73	txid2024899	Candidatus Izimaplasma bacterium ZiA1.
A0A2K8KG67	97.73	txid2139	Spiroplasma clarkii.
A0A2K8NXE1	97.73	txid81459	Mesoplasma melaleucae.
A0A2K8NYH1	97.73	txid215578	Williamsoniiplasma somnilux.
A0A2K8ZX52	97.73	txid1911684	Tenericutes bacterium MO-XQ.
A0A2K9BJ44	97.73	txid225999	Mesoplasma syrphidae.
A0A2N1QI32	97.73	txid2013844	Tenericutes bacterium HGW-Tenericutes-1.
A0A2N1QI45	97.73	txid2013844	Tenericutes bacterium HGW-Tenericutes-1.
A0A2S5RF83	97.73	txid209274	Williamsoniiplasma lucivorax.
A0A2Z4LLC1	97.73	txid92401	Metamycoplasma cloacale.
A0A318U4Q4	97.73	txid45363	Metamycoplasma alkalescens.
A0A345DMU3	97.73	txid1276259	Spiroplasma phoeniceum P40.
A0A348WSY3	97.73	txid2053494	Acholeplasmatales bacterium.
A0A350R906	97.73	txid1898209	Acholeplasmataceae bacterium.
A0A359M899	97.73	txid1898209	Acholeplasmataceae bacterium.
A0A3Q9VBI4	97.73	txid142649	Metamycoplasma phocicerebrale.
A0A449A2R9	97.73	txid29556	Mycoplasmopsis gallinacea.
A0A449A535	97.73	txid2120	Mesomycoplasma neurolyticum.
A0A449AHC0	97.73	txid171284	Mycoplasmopsis cynos.
A0A449BJR3	97.73	txid264636	Acholeplasma hippikon.
A0A449BK63	97.73	txid264636	Acholeplasma hippikon.
A0A4R0XP43	97.73	txid1937190	Mycoplasma marinum.
A0A654IIL3	97.73	txid1179777	Mycoplasma feriruminatoris.
A0A660HNB5	97.73	txid135727	Ziziphus jujuba witches'-broom phytoplasma.
A0A7C6DFQ8	97.73	txid33015	Acholeplasma sp.
A0A7C6U4Z6	97.73	txid1898209	Acholeplasmataceae bacterium.
A0A7C6Y2E0	97.73	txid1898209	Acholeplasmataceae bacterium.
A0A7C7ARR7	97.73	txid1898209	Acholeplasmataceae bacterium.
A0A7C7ATZ8	97.73	txid1898209	Acholeplasmataceae bacterium.
A0A7L7KPR1	97.73	txid2782163	Candidatus Xianfuyuplasma coldseepsis.
A0A7V6ZNH6	97.73	txid1898209	Acholeplasmataceae bacterium.
A0A7V7C3S0	97.73	txid1898209	Acholeplasmataceae bacterium.
A0A7X7LR80	97.73	txid1898209	Acholeplasmataceae bacterium.
A0A7X8WHZ4	97.73	txid1898209	Acholeplasmataceae bacterium.
A0A7Z7LBU0	97.73	txid40477	Mycoplasma mycoides subsp. capri.
A0A832QEB9	97.73	txid2231116	Mycoplasmatota bacterium.
J3TQU0	97.73	txid1159201	Mycoplasmoides gallisepticum WI01_2001.043-13-2P.
Q2SRJ6	97.73	txid340047	/ NCTC 10154).
Q5ZZS9	97.73	txid295358	Mesomycoplasma hyopneumoniae (strain 232) (Mycoplasma hyopneumoniae).
Q6F1K3	97.73	txid265311	(Acholeplasma florum).
R4U408	97.73	txid1276229	Spiroplasma syrphidicola EA-1.
A0A077L6N6	97.72	txid29554	Metamycoplasma canadense.
A0A0A8E7C5	97.72	txid743971	Mesomycoplasma flocculare ATCC 27399.
A0A0M4K208	97.72	txid362837	Spiroplasma cantharicola.
A0A1G3XD97	97.72	txid1802357	Tenericutes bacterium RIFOXYB2_FULL_36_25.
A0A1L4FS21	97.72	txid48003	Mycoplasmopsis pullorum.
A0A1S2NKU9	97.72	txid146897	Rice orange leaf phytoplasma.
A0A1S9M3B1	97.72	txid180978	Candidatus Phytoplasma citri.
A0A1V6FA51	97.72	txid1852918	Tenericutes bacterium ADurb.Bin087.
A0A222EN11	97.72	txid216934	Spiroplasma corruscae.
A0A2K8P292	97.72	txid324078	Mesoplasma coleopterae.
A0A2K8SDW7	97.72	txid1336749	Spiroplasma floricola 23-6.
A0A2K9ANX2	97.72	txid1911684	Tenericutes bacterium MO-XQ.
A0A2N1Q4A6	97.72	txid2013848	Tenericutes bacterium HGW-Tenericutes-5.
A0A2N1Q8A1	97.72	txid2013846	Tenericutes bacterium HGW-Tenericutes-3.
A0A2N1QJK5	97.72	txid2013844	Tenericutes bacterium HGW-Tenericutes-1.
A0A348NK44	97.72	txid2053494	Acholeplasmatales bacterium.
A0A348WU34	97.72	txid2053494	Acholeplasmatales bacterium.
A0A353PJY7	97.72	txid1898209	Acholeplasmataceae bacterium.
A0A397R816	97.72	txid2088	Anaeroplasma bactoclasticum.
A0A397S7N0	97.72	txid2088	Anaeroplasma bactoclasticum.
A0A449A9C0	97.72	txid2112	Mycoplasmopsis bovigenitalium.
A0A449AR30	97.72	txid29555	Mycoplasmopsis canis.
A0A454APK3	97.72	txid289397	(Mycoplasma bovis).
A0A4P7AHS0	97.72	txid2143	Spiroplasma gladiatoris.
A0A4P7AI10	97.72	txid2143	Spiroplasma gladiatoris.
A0A4R0XTJ7	97.72	txid1937191	Mycoplasma todarodis.
A0A6I7NPQ3	97.72	txid2053494	Acholeplasmatales bacterium.
A0A7C6K255	97.72	txid1898209	Acholeplasmataceae bacterium.
A0A7C6SDF7	97.72	txid1898209	Acholeplasmataceae bacterium.
A0A7C6TZZ7	97.72	txid1898209	Acholeplasmataceae bacterium.
A0A7C6W347	97.72	txid1898209	Acholeplasmataceae bacterium.
A0A7C6WI65	97.72	txid1898209	Acholeplasmataceae bacterium.
A0A7L6N4C2	97.72	txid2725268	Hujiaoplasma nucleasis.
A0A7U4E9M7	97.72	txid743965	Mycoplasma putrefaciens (strain ATCC 15718 / NCTC 10155 / C30 KS-1 / KS-1).
A0A7U9TH49	97.72	txid2735436	Mariniplasma anaerobium.
A0A7X7NVH0	97.72	txid1898209	Acholeplasmataceae bacterium.
A0A847N5G4	97.72	txid2155	Phytoplasma sp.
A5IYT8	97.72	txid347257	agalactiae).
C4XEV9	97.72	txid496833	PG18) (Mycoplasma fermentans).
D5E5B5	97.72	txid512564	Mycoplasma crocodyli (strain ATCC 51981 / MP145).
E4PT95	97.72	txid880447	Mycoplasma leachii (strain DSM 21131 / NCTC 10133 / N29 / PG50).
I5D5D7	97.72	txid1110504	Mycoplasmopsis agalactiae 14628.
L0RVQ3	97.72	txid1246955	Mycoplasmopsis cynos (strain C142) (Mycoplasma cynos).
M9WA11	97.72	txid1292033	Mycoplasma putrefaciens Mput9231.
Q4A5I5	97.72	txid262723	Mycoplasmopsis synoviae (strain 53) (Mycoplasma synoviae).
Q9PQN9	97.72	txid273119	Ureaplasma parvum serovar 3 (strain ATCC 700970).
U2EAV1	97.72	txid1033810	Haloplasma contractile SSD-17B.
A0A061ADE6	97.71	txid35623	Acholeplasma oculi.
A0A094IM74	97.71	txid1541960	Candidatus Izimaplasma bacterium HR2.
A0A0K2JII7	97.71	txid273035	Spiroplasma kunkelii CR2-3x.
A0A1J0U0Q9	97.71	txid1914410	Spiroplasma sp. NBRC 100390.
A0A1T4KY02	97.71	txid171291	Mycoplasmopsis verecunda.
A0A223M9B9	97.71	txid2099	Mesomycoplasma hyopneumoniae (Mycoplasma hyopneumoniae).
A0A2A1ZMX8	97.71	txid2024899	Candidatus Izimaplasma bacterium ZiA1.
A0A2K8NUC3	97.71	txid214888	Williamsoniiplasma luminosum.
A0A2N1PYA9	97.71	txid2013849	Tenericutes bacterium HGW-Tenericutes-6.
A0A2N1Q0X2	97.71	txid2013849	Tenericutes bacterium HGW-Tenericutes-6.
A0A2N1Q6M2	97.71	txid2013846	Tenericutes bacterium HGW-Tenericutes-3.
A0A352TTM3	97.71	txid1898209	Acholeplasmataceae bacterium.
A0A356L4X6	97.71	txid2053494	Acholeplasmatales bacterium.
A0A356L5L4	97.71	txid2053494	Acholeplasmatales bacterium.
A0A3B0PP00	97.71	txid2096	Mycoplasmoides gallisepticum (Mycoplasma gallisepticum).
A0A449A1Z2	97.71	txid29556	Mycoplasmopsis gallinacea.
A0A449A3N6	97.71	txid29556	Mycoplasmopsis gallinacea.
A0A449B5F2	97.71	txid114885	Mycoplasmopsis maculosa.
A0A449BHW0	97.71	txid264636	Acholeplasma hippikon.
A0A4P6MAT5	97.71	txid1193712	'Catharanthus roseus' aster yellows phytoplasma.
A0A4P7AGV2	97.71	txid2143	Spiroplasma gladiatoris.
A0A5B7XUL8	97.71	txid353852	Mycoplasma nasistruthionis.
A0A651EGW5	97.71	txid1898209	Acholeplasmataceae bacterium.
A0A660HLU8	97.71	txid135727	Ziziphus jujuba witches'-broom phytoplasma.
A0A7C6HJE5	97.71	txid33015	Acholeplasma sp.
A0A7C6K1Q0	97.71	txid1898209	Acholeplasmataceae bacterium.
A0A7C6RRF3	97.71	txid2231116	Mycoplasmatota bacterium.
A0A7C6U5R5	97.71	txid1898209	Acholeplasmataceae bacterium.
A0A7C7EZR1	97.71	txid1898209	Acholeplasmataceae bacterium.
A0A7D7YM53	97.71	txid1612150	Mycoplasma tullyi.
A0A7L6N5L1	97.71	txid2725268	Hujiaoplasma nucleasis.
A0A7L7KS83	97.71	txid2782163	Candidatus Xianfuyuplasma coldseepsis.
A0A7V6GNH0	97.71	txid1898209	Acholeplasmataceae bacterium.
A0A7X7R5T6	97.71	txid1898209	Acholeplasmataceae bacterium.
A0A7X8WIA5	97.71	txid1898209	Acholeplasmataceae bacterium.
A9NEC3	97.71	txid441768	Acholeplasma laidlawii (strain PG-8A).
C5J5R4	97.71	txid572263	(Mycoplasma conjunctivae).
D4XVM4	97.71	txid747682	Mycoplasmopsis alligatoris A21JP2.
E4PTQ5	97.71	txid880447	Mycoplasma leachii (strain DSM 21131 / NCTC 10133 / N29 / PG50).
H6N5Y0	97.71	txid1111676	Mycoplasma haemocanis (strain Illinois).
S5LYX9	97.71	txid1276221	Spiroplasma diminutum CUAS-1.
U2FMV4	97.71	txid1033810	Haloplasma contractile SSD-17B.
U4KLF8	97.71	txid1318466	Alteracholeplasma palmae (strain ATCC 49389 / J233) (Acholeplasma palmae).
W6A7C8	97.71	txid1276246	Spiroplasma culicicola AES-1.
A0A0D5ZJK2	97.7	txid29556	Mycoplasmopsis gallinacea.
A0A0L1IKK5	97.7	txid1664275	Mycoplasma sp. HU2014.
A0A1G3VXS4	97.7	txid1802348	Tenericutes bacterium GWD2_38_27.
A0A1G3WAY7	97.7	txid1802350	Tenericutes bacterium GWE2_38_8.
A0A1G3X810	97.7	txid1802357	Tenericutes bacterium RIFOXYB2_FULL_36_25.
A0A1V5HKW2	97.7	txid1852921	Tenericutes bacterium ADurb.BinA124.
A0A1V6BFE3	97.7	txid1852919	Tenericutes bacterium ADurb.Bin140.
A0A223M8U6	97.7	txid2099	Mesomycoplasma hyopneumoniae (Mycoplasma hyopneumoniae).
A0A2A1ZSS4	97.7	txid2024899	Candidatus Izimaplasma bacterium ZiA1.
A0A2A1ZTV2	97.7	txid2024899	Candidatus Izimaplasma bacterium ZiA1.
A0A2C9DYR4	97.7	txid505682	Ureaplasma parvum serovar 3 (strain ATCC 27815 / 27 / NCTC 11736).
A0A2K9APF9	97.7	txid1911683	Tenericutes bacterium MZ-XQ.
A0A2K9LUF7	97.7	txid1336748	Spiroplasma monobiae MQ-1.
A0A2N1Q452	97.7	txid2013848	Tenericutes bacterium HGW-Tenericutes-5.
A0A2N1Q5A3	97.7	txid2013846	Tenericutes bacterium HGW-Tenericutes-3.
A0A2S5RDP4	97.7	txid209274	Williamsoniiplasma lucivorax.
A0A357IM20	97.7	txid1898209	Acholeplasmataceae bacterium.
A0A3S0SZU4	97.7	txid2138	Spiroplasma poulsonii.
A0A449BFM6	97.7	txid29552	Haploplasma axanthum (Acholeplasma axanthum).
A0A449BKN1	97.7	txid264636	Acholeplasma hippikon.
A0A5B8K0X1	97.7	txid519450	Mycoplasma anserisalpingitidis.
A0A6I7NH31	97.7	txid2053494	Acholeplasmatales bacterium.
A0A6N1DW38	97.7	txid2742195	Mycoplasma sp. OR1901.
A0A7C6DEJ9	97.7	txid33015	Acholeplasma sp.
A0A7C7AUR3	97.7	txid1898209	Acholeplasmataceae bacterium.
A0A7L6N547	97.7	txid2725268	Hujiaoplasma nucleasis.
A0A7U9TKR6	97.7	txid2735436	Mariniplasma anaerobium.
A0A7V6L2T9	97.7	txid1898209	Acholeplasmataceae bacterium.
A0A7V6ZP41	97.7	txid1898209	Acholeplasmataceae bacterium.
A0A7V6ZQD7	97.7	txid1898209	Acholeplasmataceae bacterium.
A0A7X7UNX7	97.7	txid1898209	Acholeplasmataceae bacterium.
A0A809SI74	97.7	txid33923	Mycoplasmopsis felis.
A0A847N7G0	97.7	txid2155	Phytoplasma sp.
F7Q0I5	97.7	txid1033810	Haloplasma contractile SSD-17B.
Q4AA27	97.7	txid262719	(Mycoplasma hyopneumoniae).
R5M2S4	97.7	txid1262907	Mycoplasma sp. CAG:877.
R7NH39	97.7	txid1262906	Mycoplasma sp. CAG:776.
W6A8D0	97.7	txid1276246	Spiroplasma culicicola AES-1.
W6AAN0	97.7	txid1276257	Spiroplasma sabaudiense Ar-1343.
A0A0K2JI89	97.69	txid273035	Spiroplasma kunkelii CR2-3x.
A0A1G3WLA3	97.69	txid1802354	Tenericutes bacterium GWF2_57_13.
A0A1G3X7V7	97.69	txid1802357	Tenericutes bacterium RIFOXYB2_FULL_36_25.
A0A1V5HNT6	97.69	txid1852921	Tenericutes bacterium ADurb.BinA124.
A0A249SMU3	97.69	txid216427	Mesoplasma chauliocola.
A0A2A1ZNJ3	97.69	txid2024899	Candidatus Izimaplasma bacterium ZiA1.
A0A2A1ZP22	97.69	txid2024899	Candidatus Izimaplasma bacterium ZiA1.
A0A2A1ZS38	97.69	txid2024899	Candidatus Izimaplasma bacterium ZiA1.
A0A2K8KFI3	97.69	txid2139	Spiroplasma clarkii.
A0A2K8ZVP9	97.69	txid1911683	Tenericutes bacterium MZ-XQ.
A0A2N1QCW5	97.69	txid2013845	Tenericutes bacterium HGW-Tenericutes-2.
A0A2N1QDH2	97.69	txid2013845	Tenericutes bacterium HGW-Tenericutes-2.
A0A2P6FFK0	97.69	txid2138	Spiroplasma poulsonii.
A0A2R3P6R5	97.69	txid2151	Mesoplasma florum (Acholeplasma florum).
A0A350RCT6	97.69	txid1898209	Acholeplasmataceae bacterium.
A0A353PIE2	97.69	txid1898209	Acholeplasmataceae bacterium.
A0A3B0PFC0	97.69	txid2096	Mycoplasmoides gallisepticum (Mycoplasma gallisepticum).
A0A3B0PUG3	97.69	txid2109	Mycoplasmopsis synoviae (Mycoplasma synoviae).
A0A3B0Q125	97.69	txid2096	Mycoplasmoides gallisepticum (Mycoplasma gallisepticum).
A0A4D8RLE1	97.69	txid2134	Spiroplasma melliferum.
A0A4Y6I691	97.69	txid353852	Mycoplasma nasistruthionis.
A0A651EEF6	97.69	txid1898209	Acholeplasmataceae bacterium.
A0A654IJT0	97.69	txid1179777	Mycoplasma feriruminatoris.
A0A6H0V3Y5	97.69	txid29556	Mycoplasmopsis gallinacea.
A0A6H0V4M3	97.69	txid29556	Mycoplasmopsis gallinacea.
A0A6I6C7H6	97.69	txid324079	Spiroplasma tabanidicola.
A0A6I7NGR7	97.69	txid2053494	Acholeplasmatales bacterium.
A0A7C6J111	97.69	txid1898209	Acholeplasmataceae bacterium.
A0A7C6P2H7	97.69	txid1898209	Acholeplasmataceae bacterium.
A0A7C6WDH5	97.69	txid1898209	Acholeplasmataceae bacterium.
A0A7C7AF25	97.69	txid33015	Acholeplasma sp.
A0A7C7ATJ0	97.69	txid1898209	Acholeplasmataceae bacterium.
A0A7L7KP67	97.69	txid2782163	Candidatus Xianfuyuplasma coldseepsis.
A0A7L7KQ74	97.69	txid2782163	Candidatus Xianfuyuplasma coldseepsis.
A0A7V6ZQH9	97.69	txid1898209	Acholeplasmataceae bacterium.
A0A7V7AA46	97.69	txid37628	Mollicutes bacterium.
A0A7X7C4P1	97.69	txid1898209	Acholeplasmataceae bacterium.
A0A7X7NVS5	97.69	txid1898209	Acholeplasmataceae bacterium.
A0A7X7Z858	97.69	txid1898209	Acholeplasmataceae bacterium.
A0A7X9GCJ9	97.69	txid37628	Mollicutes bacterium.
A0A847N7B2	97.69	txid2155	Phytoplasma sp.
B3PN36	97.69	txid243272	Metamycoplasma arthritidis (strain 158L3-1) (Mycoplasma arthritidis).
D5E4X9	97.69	txid512564	Mycoplasma crocodyli (strain ATCC 51981 / MP145).
M9WBN1	97.69	txid1292033	Mycoplasma putrefaciens Mput9231.
U2DVR6	97.69	txid1033810	Haloplasma contractile SSD-17B.
U2FCX7	97.69	txid1033810	Haloplasma contractile SSD-17B.
A0A014M342	97.68	txid1188239	Mesomycoplasma ovipneumoniae 14811.
A0A088T5L9	97.68	txid1541959	Candidatus Izimaplasma bacterium HR1.
A0A0D5ZJA6	97.68	txid29556	Mycoplasmopsis gallinacea.
A0A0K1W071	97.68	txid216942	Spiroplasma litorale.
A0A0M3SJ26	97.68	txid362837	Spiroplasma cantharicola.
A0A1G3WFI3	97.68	txid1802350	Tenericutes bacterium GWE2_38_8.
A0A1G3WJJ5	97.68	txid1802354	Tenericutes bacterium GWF2_57_13.
A0A1G3WN46	97.68	txid1802354	Tenericutes bacterium GWF2_57_13.
A0A1G3X4J5	97.68	txid1802357	Tenericutes bacterium RIFOXYB2_FULL_36_25.
A0A1V6BC32	97.68	txid1852919	Tenericutes bacterium ADurb.Bin140.
A0A1V6BES7	97.68	txid1852919	Tenericutes bacterium ADurb.Bin140.
A0A2K9LTD0	97.68	txid1336748	Spiroplasma monobiae MQ-1.
A0A2N1Q327	97.68	txid2013848	Tenericutes bacterium HGW-Tenericutes-5.
A0A2N1Q488	97.68	txid2013848	Tenericutes bacterium HGW-Tenericutes-5.
A0A2N1QKI5	97.68	txid2013844	Tenericutes bacterium HGW-Tenericutes-1.
A0A2N8U2W4	97.68	txid28903	Mycoplasmopsis bovis (Mycoplasma bovis).
A0A328PSY6	97.68	txid65123	Mycoplasma wenyonii.
A0A357ILL1	97.68	txid1898209	Acholeplasmataceae bacterium.
A0A397S052	97.68	txid2088	Anaeroplasma bactoclasticum.
A0A3D4ML50	97.68	txid2053494	Acholeplasmatales bacterium.
A0A449AZ25	97.68	txid76629	Mycoplasmopsis gallopavonis.
A0A7C6DEG0	97.68	txid33015	Acholeplasma sp.
A0A7C6VSQ8	97.68	txid2231116	Mycoplasmatota bacterium.
A0A7C6Y7P9	97.68	txid1898209	Acholeplasmataceae bacterium.
A0A7D5ZA01	97.68	txid28903	Mycoplasmopsis bovis (Mycoplasma bovis).
A0A7V6GNQ9	97.68	txid1898209	Acholeplasmataceae bacterium.
A0A7V6HR98	97.68	txid1898209	Acholeplasmataceae bacterium.
A0A7V6ZP52	97.68	txid1898209	Acholeplasmataceae bacterium.
A0A7X7C6Y7	97.68	txid1898209	Acholeplasmataceae bacterium.
A0A7X7HAW6	97.68	txid1898209	Acholeplasmataceae bacterium.
A0A7X7S810	97.68	txid1898209	Acholeplasmataceae bacterium.
A0A7X8WIX0	97.68	txid1898209	Acholeplasmataceae bacterium.
A0A7X9BD08	97.68	txid37628	Mollicutes bacterium.
A0A809RW70	97.68	txid33923	Mycoplasmopsis felis.
A0A847N681	97.68	txid2155	Phytoplasma sp.
A0A858ART8	97.68	txid216963	Spiroplasma sp. TIUS-1.
A9NGU0	97.68	txid441768	Acholeplasma laidlawii (strain PG-8A).
B3QZN7	97.68	txid482235	Phytoplasma mali (strain AT).
E4PU83	97.68	txid880447	Mycoplasma leachii (strain DSM 21131 / NCTC 10133 / N29 / PG50).
L0RW44	97.68	txid1246955	Mycoplasmopsis cynos (strain C142) (Mycoplasma cynos).
P75082	97.68	txid272634	(Mycoplasmoides pneumoniae).
Q2ST57	97.68	txid340047	/ NCTC 10154).
Q6F1M7	97.68	txid265311	(Acholeplasma florum).
U2FES4	97.68	txid1033810	Haloplasma contractile SSD-17B.
W6AMM2	97.68	txid838561	Spiroplasma mirum ATCC 29335.
A0A088T0X0	97.67	txid1541959	Candidatus Izimaplasma bacterium HR1.
A0A094IZR8	97.67	txid1541960	Candidatus Izimaplasma bacterium HR2.
A0A094KU30	97.67	txid1541960	Candidatus Izimaplasma bacterium HR2.
A0A0C3A088	97.67	txid40479	Mycoplasma capricolum subsp. capricolum.
A0A0H3DLT1	97.67	txid722438	NBRC 14401 / NCTC 10119 / FH) (Mycoplasma pneumoniae).
A0A1J0TZI9	97.67	txid1914410	Spiroplasma sp. NBRC 100390.
A0A1V5HLZ8	97.67	txid1852921	Tenericutes bacterium ADurb.BinA124.
A0A291IS23	97.67	txid81460	Mesoplasma lactucae ATCC 49193.
A0A292IIX7	97.67	txid572419	Mycoplasma amphoriforme A39.
A0A2K8NZT3	97.67	txid215578	Williamsoniiplasma somnilux.
A0A2K8ZZF0	97.67	txid1911683	Tenericutes bacterium MZ-XQ.
A0A2K9A8D5	97.67	txid1911683	Tenericutes bacterium MZ-XQ.
A0A2N1PY48	97.67	txid2013849	Tenericutes bacterium HGW-Tenericutes-6.
A0A2N1Q1N3	97.67	txid2013848	Tenericutes bacterium HGW-Tenericutes-5.
A0A348NL26	97.67	txid2053494	Acholeplasmatales bacterium.
A0A350R9V2	97.67	txid1898209	Acholeplasmataceae bacterium.
A0A356L3P1	97.67	txid2053494	Acholeplasmatales bacterium.
A0A356L736	97.67	txid2053494	Acholeplasmatales bacterium.
A0A397RNM6	97.67	txid2088	Anaeroplasma bactoclasticum.
A0A3D5RHC9	97.67	txid2053494	Acholeplasmatales bacterium.
A0A3D5RKK8	97.67	txid2053494	Acholeplasmatales bacterium.
A0A3S5XZF6	97.67	txid2149	Mesoplasma entomophilum.
A0A448ZXU7	97.67	txid2124	Metamycoplasma salivarium (Mycoplasma salivarium).
A0A449B4G1	97.67	txid114885	Mycoplasmopsis maculosa.
A0A449B649	97.67	txid171282	Mycoplasmopsis columboralis.
A0A449BDU4	97.67	txid29552	Haploplasma axanthum (Acholeplasma axanthum).
A0A454CAA6	97.67	txid2098	Metamycoplasma hominis (Mycoplasma hominis).
A0A4P7M8A8	97.67	txid2099	Mesomycoplasma hyopneumoniae (Mycoplasma hyopneumoniae).
A0A4R0XJ48	97.67	txid1937191	Mycoplasma todarodis.
A0A6H0V3W9	97.67	txid29556	Mycoplasmopsis gallinacea.
A0A7C6HXN2	97.67	txid33015	Acholeplasma sp.
A0A7C6S0Y1	97.67	txid1898209	Acholeplasmataceae bacterium.
A0A7U9TJ17	97.67	txid2735436	Mariniplasma anaerobium.
A0A7U9XUR8	97.67	txid2735436	Mariniplasma anaerobium.
A0A7X7C7B2	97.67	txid1898209	Acholeplasmataceae bacterium.
A0A7X7UPX9	97.67	txid1898209	Acholeplasmataceae bacterium.
A0A7X8ZI05	97.67	txid1898209	Acholeplasmataceae bacterium.
A0A857DCI1	97.67	txid2683967	Mycoplasma sp. NEAQ87857.
D5E4T0	97.67	txid512564	Mycoplasma crocodyli (strain ATCC 51981 / MP145).
P47636	97.67	txid243273	(Mycoplasmoides genitalium).
P75457	97.67	txid272634	(Mycoplasmoides pneumoniae).
Q6MS85	97.67	txid272632	Mycoplasma mycoides subsp. mycoides SC (strain PG1).
Q6MT99	97.67	txid272632	Mycoplasma mycoides subsp. mycoides SC (strain PG1).
Q8EWT4	97.67	txid272633	Malacoplasma penetrans (strain HF-2) (Mycoplasma penetrans).
Q8EWY2	97.67	txid272633	Malacoplasma penetrans (strain HF-2) (Mycoplasma penetrans).
Q98QJ9	97.67	txid272635	Mycoplasmopsis pulmonis (strain UAB CTIP) (Mycoplasma pulmonis).
R4U185	97.67	txid1276227	Spiroplasma chrysopicola DF-1.
U2FKP2	97.67	txid1033810	Haloplasma contractile SSD-17B.
A0A014KTZ6	97.66	txid1188246	Mycoplasma mycoides subsp. capri PG3.
A0A014L614	97.66	txid1188239	Mesomycoplasma ovipneumoniae 14811.
A0A061A9Z9	97.66	txid35623	Acholeplasma oculi.
A0A061ABA4	97.66	txid35623	Acholeplasma oculi.
A0A061ABP8	97.66	txid35623	Acholeplasma oculi.
A0A088T0T8	97.66	txid1541959	Candidatus Izimaplasma bacterium HR1.
A0A088TKZ5	97.66	txid1541959	Candidatus Izimaplasma bacterium HR1.
A0A094IN69	97.66	txid1541960	Candidatus Izimaplasma bacterium HR2.
A0A1G3VUF4	97.66	txid1802348	Tenericutes bacterium GWD2_38_27.
A0A1G3X0I8	97.66	txid1802353	Tenericutes bacterium GWF2_38_8.
A0A1G3X1H5	97.66	txid1802357	Tenericutes bacterium RIFOXYB2_FULL_36_25.
A0A1S2NIR6	97.66	txid146897	Rice orange leaf phytoplasma.
A0A223MAD8	97.66	txid2099	Mesomycoplasma hyopneumoniae (Mycoplasma hyopneumoniae).
A0A2A1ZQM1	97.66	txid2024899	Candidatus Izimaplasma bacterium ZiA1.
A0A2K8NU83	97.66	txid214888	Williamsoniiplasma luminosum.
A0A2K8NVS3	97.66	txid81459	Mesoplasma melaleucae.
A0A2K8ZQ55	97.66	txid1911684	Tenericutes bacterium MO-XQ.
A0A2K8ZU02	97.66	txid1911684	Tenericutes bacterium MO-XQ.
A0A2K9A3B5	97.66	txid1911684	Tenericutes bacterium MO-XQ.
A0A2N1PDT3	97.66	txid2013851	Tenericutes bacterium HGW-Tenericutes-8.
A0A2N1PG52	97.66	txid2013851	Tenericutes bacterium HGW-Tenericutes-8.
A0A2N1Q3L8	97.66	txid2013848	Tenericutes bacterium HGW-Tenericutes-5.
A0A2N1Q6R5	97.66	txid2013846	Tenericutes bacterium HGW-Tenericutes-3.
A0A2N1QDQ7	97.66	txid2013845	Tenericutes bacterium HGW-Tenericutes-2.
A0A2T4I942	97.66	txid1188244	Mycoplasma leachii 06049.
A0A345DNZ1	97.66	txid1276259	Spiroplasma phoeniceum P40.
A0A348NIM1	97.66	txid2053494	Acholeplasmatales bacterium.
A0A348NIP3	97.66	txid2053494	Acholeplasmatales bacterium.
A0A348WRI9	97.66	txid2053494	Acholeplasmatales bacterium.
A0A350R8F1	97.66	txid1898209	Acholeplasmataceae bacterium.
A0A397RWL3	97.66	txid2088	Anaeroplasma bactoclasticum.
A0A3B0NZQ7	97.66	txid45363	Metamycoplasma alkalescens.
A0A3D0W3M4	97.66	txid1898209	Acholeplasmataceae bacterium.
A0A3D4MKG2	97.66	txid2053494	Acholeplasmatales bacterium.
A0A3M0A253	97.66	txid92407	Metamycoplasma subdolum.
A0A3M0A2Z9	97.66	txid92407	Metamycoplasma subdolum.
A0A3S5XZ00	97.66	txid2149	Mesoplasma entomophilum.
A0A449BCT5	97.66	txid29552	Haploplasma axanthum (Acholeplasma axanthum).
A0A449BDM1	97.66	txid29552	Haploplasma axanthum (Acholeplasma axanthum).
A0A4P6MNP4	97.66	txid142650	Mycoplasmopsis phocirhinis.
A0A5B8K173	97.66	txid519450	Mycoplasma anserisalpingitidis.
A0A7C6GIK3	97.66	txid1898209	Acholeplasmataceae bacterium.
A0A7G9LZA5	97.66	txid640330	Mycoplasma sp. Pen4.
A0A7L6N1I7	97.66	txid2725268	Hujiaoplasma nucleasis.
A0A7U9TI05	97.66	txid2735436	Mariniplasma anaerobium.
A0A7U9TIT6	97.66	txid2735436	Mariniplasma anaerobium.
A0A7X7NX08	97.66	txid1898209	Acholeplasmataceae bacterium.
A0A7X8X206	97.66	txid1898209	Acholeplasmataceae bacterium.
A0A7X9BBC6	97.66	txid37628	Mollicutes bacterium.
A0A7Z7PM17	97.66	txid40477	Mycoplasma mycoides subsp. capri.
A9NEZ4	97.66	txid441768	Acholeplasma laidlawii (strain PG-8A).
C5J6J5	97.66	txid572263	(Mycoplasma conjunctivae).
F4MQJ8	97.66	txid862259	Mycoplasma mycoides subsp. capri LC str. 95010.
H9TGS6	97.66	txid44101	Mycoplasma mycoides subsp. mycoides SC.
I5D6V8	97.66	txid1110504	Mycoplasmopsis agalactiae 14628.
Q4A976	97.66	txid262719	(Mycoplasma hyopneumoniae).
U2EFU1	97.66	txid1033810	Haloplasma contractile SSD-17B.
U4KKQ7	97.66	txid1318466	Alteracholeplasma palmae (strain ATCC 49389 / J233) (Acholeplasma palmae).
U4KLY3	97.66	txid1318466	Alteracholeplasma palmae (strain ATCC 49389 / J233) (Acholeplasma palmae).
W6A6Z2	97.66	txid1276246	Spiroplasma culicicola AES-1.
A0A061AJS8	97.65	txid35623	Acholeplasma oculi.
A0A084EMD5	97.65	txid1188238	Mycoplasma capricolum subsp. capricolum 14232.
A0A1G3WIL1	97.65	txid1802353	Tenericutes bacterium GWF2_38_8.
A0A1J0U084	97.65	txid1914410	Spiroplasma sp. NBRC 100390.
A0A1V6BNJ8	97.65	txid1852919	Tenericutes bacterium ADurb.Bin140.
A0A249SMJ3	97.65	txid216427	Mesoplasma chauliocola.
A0A291IRJ7	97.65	txid81460	Mesoplasma lactucae ATCC 49193.
A0A2K9AA59	97.65	txid1911684	Tenericutes bacterium MO-XQ.
A0A2K9LUZ1	97.65	txid1336748	Spiroplasma monobiae MQ-1.
A0A2N1Q5W3	97.65	txid2013846	Tenericutes bacterium HGW-Tenericutes-3.
A0A2N1Q7D2	97.65	txid2013846	Tenericutes bacterium HGW-Tenericutes-3.
A0A2N1QB33	97.65	txid2013845	Tenericutes bacterium HGW-Tenericutes-2.
A0A2N1QBK4	97.65	txid2013845	Tenericutes bacterium HGW-Tenericutes-2.
A0A2T4IAK6	97.65	txid1188244	Mycoplasma leachii 06049.
A0A2Z5IQZ0	97.65	txid142651	[Mycoplasma] phocae.
A0A345DQK5	97.65	txid1276259	Spiroplasma phoeniceum P40.
A0A397RRH7	97.65	txid2088	Anaeroplasma bactoclasticum.
A0A3B0PDM1	97.65	txid2096	Mycoplasmoides gallisepticum (Mycoplasma gallisepticum).
A0A3D0W0K6	97.65	txid1898209	Acholeplasmataceae bacterium.
A0A3D4ML98	97.65	txid2053494	Acholeplasmatales bacterium.
A0A3P8MEG1	97.65	txid55603	Mycoplasmopsis caviae.
A0A449AZ11	97.65	txid76629	Mycoplasmopsis gallopavonis.
A0A449B1E5	97.65	txid171281	Mycoplasmopsis citelli.
A0A449BKG5	97.65	txid264636	Acholeplasma hippikon.
A0A449BKL0	97.65	txid264636	Acholeplasma hippikon.
A0A4D8RBZ4	97.65	txid2134	Spiroplasma melliferum.
A0A4R7UEH9	97.65	txid171289	Mycoplasmopsis mustelae.
A0A4V0Z8X9	97.65	txid1193712	'Catharanthus roseus' aster yellows phytoplasma.
A0A7C6N160	97.65	txid1898209	Acholeplasmataceae bacterium.
A0A7C6N2X8	97.65	txid1898209	Acholeplasmataceae bacterium.
A0A7C6S1G4	97.65	txid1898209	Acholeplasmataceae bacterium.
A0A7C6SBW4	97.65	txid1898209	Acholeplasmataceae bacterium.
A0A7C6SD70	97.65	txid1898209	Acholeplasmataceae bacterium.
A0A7C6U2E3	97.65	txid1898209	Acholeplasmataceae bacterium.
A0A7C6Y8N7	97.65	txid1898209	Acholeplasmataceae bacterium.
A0A7L6N2S3	97.65	txid2725268	Hujiaoplasma nucleasis.
A0A7L7KNC1	97.65	txid2782163	Candidatus Xianfuyuplasma coldseepsis.
A0A7L7KQ53	97.65	txid2782163	Candidatus Xianfuyuplasma coldseepsis.
A0A7L7KSC8	97.65	txid2782163	Candidatus Xianfuyuplasma coldseepsis.
A0A7X6XCR3	97.65	txid2231116	Mycoplasmatota bacterium.
A0A7X7LSW5	97.65	txid1898209	Acholeplasmataceae bacterium.
A0A7X8XAM4	97.65	txid1898209	Acholeplasmataceae bacterium.
A0A851HJ03	97.65	txid479893	Candidatus Phytoplasma pruni.
A9NFF3	97.65	txid441768	Acholeplasma laidlawii (strain PG-8A).
Q4A854	97.65	txid262722	Mesomycoplasma hyopneumoniae (strain 7448) (Mycoplasma hyopneumoniae).
Q4A8E1	97.65	txid262722	Mesomycoplasma hyopneumoniae (strain 7448) (Mycoplasma hyopneumoniae).
U2FER8	97.65	txid1033810	Haloplasma contractile SSD-17B.
V5RKS6	97.65	txid1276258	Spiroplasma apis B31.
A0A061AC10	97.64	txid35623	Acholeplasma oculi.
A0A0K1P7I0	97.64	txid216946	Spiroplasma turonicum.
A0A0K2JGC7	97.64	txid273035	Spiroplasma kunkelii CR2-3x.
A0A0M4K1E4	97.64	txid362837	Spiroplasma cantharicola.
A0A168RMJ2	97.64	txid29557	Mycoplasmopsis gallinarum.
A0A1B3SKW3	97.64	txid216938	Spiroplasma helicoides.
A0A1G3VWY3	97.64	txid1802348	Tenericutes bacterium GWD2_38_27.
A0A1V5HLK5	97.64	txid1852921	Tenericutes bacterium ADurb.BinA124.
A0A1V6BNC0	97.64	txid1852919	Tenericutes bacterium ADurb.Bin140.
A0A1V6F6V1	97.64	txid1852918	Tenericutes bacterium ADurb.Bin087.
A0A222ENL7	97.64	txid216934	Spiroplasma corruscae.
A0A2K8ZX51	97.64	txid1911684	Tenericutes bacterium MO-XQ.
A0A2K9AFV3	97.64	txid1911684	Tenericutes bacterium MO-XQ.
A0A2N1PYX5	97.64	txid2013849	Tenericutes bacterium HGW-Tenericutes-6.
A0A2N1Q1J0	97.64	txid2013848	Tenericutes bacterium HGW-Tenericutes-5.
A0A2N1Q2J7	97.64	txid2013848	Tenericutes bacterium HGW-Tenericutes-5.
A0A2S5RGH0	97.64	txid216874	Mesoplasma corruscae.
A0A2S5RGI1	97.64	txid216874	Mesoplasma corruscae.
A0A3B0P855	97.64	txid2109	Mycoplasmopsis synoviae (Mycoplasma synoviae).
A0A3B0PJW0	97.64	txid53558	Mycoplasmopsis edwardii.
A0A3B0PLD5	97.64	txid2096	Mycoplasmoides gallisepticum (Mycoplasma gallisepticum).
A0A432ZY27	97.64	txid2478537	Spiroplasma endosymbiont of Megaselia nigra.
A0A449BBC8	97.64	txid29552	Haploplasma axanthum (Acholeplasma axanthum).
A0A449BK34	97.64	txid264636	Acholeplasma hippikon.
A0A553IJ81	97.64	txid2148	Acholeplasma laidlawii.
A0A651E2S7	97.64	txid1898209	Acholeplasmataceae bacterium.
A0A6H2DU47	97.64	txid2725994	Mycoplasma sp. 1654_15.
A0A6I7NE03	97.64	txid2053494	Acholeplasmatales bacterium.
A0A6I7NGW1	97.64	txid2053494	Acholeplasmatales bacterium.
A0A7C6J2E1	97.64	txid1898209	Acholeplasmataceae bacterium.
A0A7C6U5Q4	97.64	txid1898209	Acholeplasmataceae bacterium.
A0A7C6Y442	97.64	txid1898209	Acholeplasmataceae bacterium.
A0A7L6N1D7	97.64	txid2725268	Hujiaoplasma nucleasis.
A0A7V6ZPR8	97.64	txid1898209	Acholeplasmataceae bacterium.
A0A7X7C679	97.64	txid1898209	Acholeplasmataceae bacterium.
A0A7X7C6R6	97.64	txid1898209	Acholeplasmataceae bacterium.
A0A7X7LR29	97.64	txid1898209	Acholeplasmataceae bacterium.
A0A7X7Z881	97.64	txid1898209	Acholeplasmataceae bacterium.
A0A7X8WIX5	97.64	txid1898209	Acholeplasmataceae bacterium.
A0A7X9A561	97.64	txid1898209	Acholeplasmataceae bacterium.
A0A832R844	97.64	txid2231116	Mycoplasmatota bacterium.
A0A859I9L0	97.64	txid2490543	Rapeseed phyllody phytoplasma.
F4MPF8	97.64	txid862259	Mycoplasma mycoides subsp. capri LC str. 95010.
S5LY28	97.64	txid1276220	Spiroplasma taiwanense CT-1.
S5LZT6	97.64	txid1276221	Spiroplasma diminutum CUAS-1.
S5MIK8	97.64	txid1276221	Spiroplasma diminutum CUAS-1.
U4KLQ4	97.64	txid1318466	Alteracholeplasma palmae (strain ATCC 49389 / J233) (Acholeplasma palmae).
A0A1V6BLE7	97.63	txid1852919	Tenericutes bacterium ADurb.Bin140.
A0A2K8NS17	97.63	txid74700	Entomoplasma freundtii.
A0A2K9A7E1	97.63	txid1911683	Tenericutes bacterium MZ-XQ.
A0A2N1PWH3	97.63	txid2013849	Tenericutes bacterium HGW-Tenericutes-6.
A0A2N1PXW1	97.63	txid2013849	Tenericutes bacterium HGW-Tenericutes-6.
A0A2N1Q0U1	97.63	txid2013849	Tenericutes bacterium HGW-Tenericutes-6.
A0A2N1Q6P4	97.63	txid2013846	Tenericutes bacterium HGW-Tenericutes-3.
A0A2N1QBN9	97.63	txid2013845	Tenericutes bacterium HGW-Tenericutes-2.
A0A2N1QDE5	97.63	txid2013845	Tenericutes bacterium HGW-Tenericutes-2.
A0A318UJX7	97.63	txid45363	Metamycoplasma alkalescens.
A0A3B0PJU3	97.63	txid53558	Mycoplasmopsis edwardii.
A0A449AF89	97.63	txid29553	Mycoplasmopsis bovirhinis.
A0A449B6G3	97.63	txid171282	Mycoplasmopsis columboralis.
A0A449BBF4	97.63	txid29552	Haploplasma axanthum (Acholeplasma axanthum).
A0A4D8RLK1	97.63	txid2134	Spiroplasma melliferum.
A0A6I6C8R2	97.63	txid324079	Spiroplasma tabanidicola.
A0A7C6U5P8	97.63	txid1898209	Acholeplasmataceae bacterium.
A0A7U9THY2	97.63	txid2735436	Mariniplasma anaerobium.
A0A7V6HRV4	97.63	txid1898209	Acholeplasmataceae bacterium.
A0A7V6ZQH3	97.63	txid1898209	Acholeplasmataceae bacterium.
A0A7V7C440	97.63	txid1898209	Acholeplasmataceae bacterium.
A0A7X7Z8F4	97.63	txid1898209	Acholeplasmataceae bacterium.
A0A7X8VST0	97.63	txid1898209	Acholeplasmataceae bacterium.
A0A7X8X130	97.63	txid1898209	Acholeplasmataceae bacterium.
A0A847N561	97.63	txid2155	Phytoplasma sp.
A0A847N7W4	97.63	txid2155	Phytoplasma sp.
A9NEG5	97.63	txid441768	Acholeplasma laidlawii (strain PG-8A).
Q6KI34	97.63	txid267748	mobile).
Q6MSR8	97.63	txid272632	Mycoplasma mycoides subsp. mycoides SC (strain PG1).
S5G084	97.63	txid754503	Mesomycoplasma hyopneumoniae 7422.
S5MCN8	97.63	txid1276220	Spiroplasma taiwanense CT-1.
S6G6Z0	97.63	txid1188240	Mycoplasma yeatsii 13926.
U2FFZ2	97.63	txid1033810	Haloplasma contractile SSD-17B.
U4KM77	97.63	txid61635	Paracholeplasma brassicae.
U4KRZ0	97.63	txid1318466	Alteracholeplasma palmae (strain ATCC 49389 / J233) (Acholeplasma palmae).
A0A0H3XHY2	97.62	txid315358	Spiroplasma eriocheiris.
A0A0L1IIP5	97.62	txid1664275	Mycoplasma sp. HU2014.
A0A1G3X575	97.62	txid1802357	Tenericutes bacterium RIFOXYB2_FULL_36_25.
A0A2K8NRE6	97.62	txid74700	Entomoplasma freundtii.
A0A2K8P6T9	97.62	txid219745	Mesoplasma tabanidae.
A0A2K8ZZA5	97.62	txid1911683	Tenericutes bacterium MZ-XQ.
A0A2K9A704	97.62	txid1911684	Tenericutes bacterium MO-XQ.
A0A2K9A770	97.62	txid1911683	Tenericutes bacterium MZ-XQ.
A0A2K9AM07	97.62	txid1911684	Tenericutes bacterium MO-XQ.
A0A2N1Q039	97.62	txid2013849	Tenericutes bacterium HGW-Tenericutes-6.
A0A2N1Q3G7	97.62	txid2013848	Tenericutes bacterium HGW-Tenericutes-5.
A0A2N1QB65	97.62	txid2013845	Tenericutes bacterium HGW-Tenericutes-2.
A0A2N1QI61	97.62	txid2013844	Tenericutes bacterium HGW-Tenericutes-1.
A0A2S0NJU7	97.62	txid214888	Williamsoniiplasma luminosum.
A0A359M6D5	97.62	txid1898209	Acholeplasmataceae bacterium.
A0A359M8R9	97.62	txid1898209	Acholeplasmataceae bacterium.
A0A3D4MMY6	97.62	txid2053494	Acholeplasmatales bacterium.
A0A448ZYG0	97.62	txid2124	Metamycoplasma salivarium (Mycoplasma salivarium).
A0A4R6IDY4	97.62	txid244584	Mycoplasma testudineum.
A0A651DLQ0	97.62	txid1898209	Acholeplasmataceae bacterium.
A0A651DLQ7	97.62	txid1898209	Acholeplasmataceae bacterium.
A0A7C6J0G9	97.62	txid1898209	Acholeplasmataceae bacterium.
A0A7C6U696	97.62	txid1898209	Acholeplasmataceae bacterium.
A0A7C6W2N1	97.62	txid1898209	Acholeplasmataceae bacterium.
A0A7U4E9Y1	97.62	txid743965	Mycoplasma putrefaciens (strain ATCC 15718 / NCTC 10155 / C30 KS-1 / KS-1).
A0A7V6IU78	97.62	txid1898209	Acholeplasmataceae bacterium.
A0A7X7C7M4	97.62	txid1898209	Acholeplasmataceae bacterium.
A0A7X7H9Q0	97.62	txid1898209	Acholeplasmataceae bacterium.
A0A7X7LQ37	97.62	txid1898209	Acholeplasmataceae bacterium.
A0A7X8VTN8	97.62	txid1898209	Acholeplasmataceae bacterium.
A0A7X8WIT1	97.62	txid1898209	Acholeplasmataceae bacterium.
A0A7X8X0N0	97.62	txid1898209	Acholeplasmataceae bacterium.
A0A846ZS75	97.62	txid2231116	Mycoplasmatota bacterium.
B1V9I7	97.62	txid59748	Phytoplasma australiense.
E4PSF4	97.62	txid880447	Mycoplasma leachii (strain DSM 21131 / NCTC 10133 / N29 / PG50).
F9QE20	97.62	txid1034808	Mycoplasmopsis anatis 1340.
J3T947	97.62	txid1159201	Mycoplasmoides gallisepticum WI01_2001.043-13-2P.
Q2SS28	97.62	txid340047	/ NCTC 10154).
Q6F0Q0	97.62	txid265311	(Acholeplasma florum).
R7HFW8	97.62	txid1262904	Mycoplasma sp. CAG:472.
A0A061AI67	97.61	txid35623	Acholeplasma oculi.
A0A088SZ29	97.61	txid1541959	Candidatus Izimaplasma bacterium HR1.
A0A0H3XJP0	97.61	txid315358	Spiroplasma eriocheiris.
A0A0K1P6M2	97.61	txid216946	Spiroplasma turonicum.
A0A0K2JEY3	97.61	txid273035	Spiroplasma kunkelii CR2-3x.
A0A1B3SKR2	97.61	txid216938	Spiroplasma helicoides.
A0A1B3SL79	97.61	txid216938	Spiroplasma helicoides.
A0A1G3W9M9	97.61	txid1802350	Tenericutes bacterium GWE2_38_8.
A0A1G3WJ50	97.61	txid1802354	Tenericutes bacterium GWF2_57_13.
A0A1G3X6A5	97.61	txid1802357	Tenericutes bacterium RIFOXYB2_FULL_36_25.
A0A1G3X7Z6	97.61	txid1802357	Tenericutes bacterium RIFOXYB2_FULL_36_25.
A0A1S2NIE3	97.61	txid146897	Rice orange leaf phytoplasma.
A0A1T4KKY1	97.61	txid171291	Mycoplasmopsis verecunda.
A0A1V5UH32	97.61	txid1852920	Tenericutes bacterium ADurb.Bin239.
A0A1V6B8E2	97.61	txid1852919	Tenericutes bacterium ADurb.Bin140.
A0A2N1Q780	97.61	txid2013846	Tenericutes bacterium HGW-Tenericutes-3.
A0A2N1QGY4	97.61	txid2013844	Tenericutes bacterium HGW-Tenericutes-1.
A0A3A6NC69	97.61	txid33015	Acholeplasma sp.
A0A3A6NND4	97.61	txid33015	Acholeplasma sp.
A0A3A6NQD2	97.61	txid33015	Acholeplasma sp.
A0A3D5RJ52	97.61	txid2053494	Acholeplasmatales bacterium.
A0A3D5RL27	97.61	txid2053494	Acholeplasmatales bacterium.
A0A449BDD5	97.61	txid29552	Haploplasma axanthum (Acholeplasma axanthum).
A0A5B9Y606	97.61	txid216932	Spiroplasma chinense.
A0A651DSR7	97.61	txid1898209	Acholeplasmataceae bacterium.
A0A651EG80	97.61	txid1898209	Acholeplasmataceae bacterium.
A0A660HND3	97.61	txid135727	Ziziphus jujuba witches'-broom phytoplasma.
A0A7C6U3A9	97.61	txid1898209	Acholeplasmataceae bacterium.
A0A7U4E9G6	97.61	txid743965	Mycoplasma putrefaciens (strain ATCC 15718 / NCTC 10155 / C30 KS-1 / KS-1).
A0A7U9XX58	97.61	txid2735436	Mariniplasma anaerobium.
A0A7X7AT56	97.61	txid2231116	Mycoplasmatota bacterium.
A0A7X7LQV4	97.61	txid1898209	Acholeplasmataceae bacterium.
A0A7X8VSC9	97.61	txid1898209	Acholeplasmataceae bacterium.
A0A7Z7LBW5	97.61	txid40477	Mycoplasma mycoides subsp. capri.
A0A846ZS80	97.61	txid2231116	Mycoplasmatota bacterium.
A0A857DC80	97.61	txid2683967	Mycoplasma sp. NEAQ87857.
A0A858AS75	97.61	txid216964	Spiroplasma sp. BIUS-1.
A9NFH1	97.61	txid441768	Acholeplasma laidlawii (strain PG-8A).
F4MR02	97.61	txid862259	Mycoplasma mycoides subsp. capri LC str. 95010.
I1A6V6	97.61	txid1131455	Mycoplasmopsis canis UFG4.
M9WDP6	97.61	txid1292033	Mycoplasma putrefaciens Mput9231.
M9WGH5	97.61	txid1292033	Mycoplasma putrefaciens Mput9231.
Q4AAA6	97.61	txid262719	(Mycoplasma hyopneumoniae).
R4RL64	97.61	txid980422	Strawberry lethal yellows phytoplasma (CPA) str. NZSb11.
S6G714	97.61	txid1188240	Mycoplasma yeatsii 13926.
A0A094IHN8	97.6	txid1541960	Candidatus Izimaplasma bacterium HR2.
A0A0F6CKG0	97.6	txid1006581	Mycoplasmoides gallisepticum S6.
A0A0M1MZQ5	97.6	txid479893	Candidatus Phytoplasma pruni.
A0A2K8P3Q0	97.6	txid219745	Mesoplasma tabanidae.
A0A2K9ACL1	97.6	txid1911684	Tenericutes bacterium MO-XQ.
A0A2N1PZI6	97.6	txid2013849	Tenericutes bacterium HGW-Tenericutes-6.
A0A2N1Q0A4	97.6	txid2013849	Tenericutes bacterium HGW-Tenericutes-6.
A0A2N1Q3T5	97.6	txid2013848	Tenericutes bacterium HGW-Tenericutes-5.
A0A2N1QAI3	97.6	txid2013845	Tenericutes bacterium HGW-Tenericutes-2.
A0A353PL85	97.6	txid1898209	Acholeplasmataceae bacterium.
A0A3A6NKC9	97.6	txid33015	Acholeplasma sp.
A0A4P7AKF1	97.6	txid2143	Spiroplasma gladiatoris.
A0A4R0XQI2	97.6	txid1937191	Mycoplasma todarodis.
A0A553IIS2	97.6	txid2148	Acholeplasma laidlawii.
A0A5B9Y499	97.6	txid216932	Spiroplasma chinense.
A0A6H2DTB2	97.6	txid2725994	Mycoplasma sp. 1654_15.
A0A6I6CAH3	97.6	txid324079	Spiroplasma tabanidicola.
A0A6I7NTD4	97.6	txid2053494	Acholeplasmatales bacterium.
A0A6M4JAE9	97.6	txid754516	Mycoplasma miroungirhinis.
A0A7C6GHV8	97.6	txid1898209	Acholeplasmataceae bacterium.
A0A7C6HET0	97.6	txid33015	Acholeplasma sp.
A0A7C6J1V8	97.6	txid1898209	Acholeplasmataceae bacterium.
A0A7C6MLJ9	97.6	txid37628	Mollicutes bacterium.
A0A7C6SC40	97.6	txid1898209	Acholeplasmataceae bacterium.
A0A7C6Y310	97.6	txid1898209	Acholeplasmataceae bacterium.
A0A7C6Y7G6	97.6	txid1898209	Acholeplasmataceae bacterium.
A0A7L6N6A2	97.6	txid2725268	Hujiaoplasma nucleasis.
A0A7V6HT78	97.6	txid1898209	Acholeplasmataceae bacterium.
A0A7X7C6B4	97.6	txid1898209	Acholeplasmataceae bacterium.
A0A7X7C6I9	97.6	txid1898209	Acholeplasmataceae bacterium.
A0A7X7C7E7	97.6	txid1898209	Acholeplasmataceae bacterium.
A0A7X7H9S7	97.6	txid1898209	Acholeplasmataceae bacterium.
A0A7X7HAF0	97.6	txid1898209	Acholeplasmataceae bacterium.
A0A7X7LQZ8	97.6	txid1898209	Acholeplasmataceae bacterium.
A0A7X7NVC2	97.6	txid1898209	Acholeplasmataceae bacterium.
A0A7X8VTE7	97.6	txid1898209	Acholeplasmataceae bacterium.
A0A7X8X2C6	97.6	txid1898209	Acholeplasmataceae bacterium.
A0A847E3L6	97.6	txid37628	Mollicutes bacterium.
A0A847N577	97.6	txid2155	Phytoplasma sp.
A0A858U6F8	97.6	txid2726117	Mycoplasma phocoeninasale.
B5ZB61	97.6	txid565575	Ureaplasma urealyticum serovar 10 (strain ATCC 33699 / Western).
E4QS65	97.6	txid907287	Mesomycoplasma hyopneumoniae (strain 168) (Mycoplasma hyopneumoniae).
L0RU58	97.6	txid1246955	Mycoplasmopsis cynos (strain C142) (Mycoplasma cynos).
Q14P34	97.6	txid2133	Spiroplasma citri.
Q6MSK0	97.6	txid272632	Mycoplasma mycoides subsp. mycoides SC (strain PG1).
Q8EUY0	97.6	txid272633	Malacoplasma penetrans (strain HF-2) (Mycoplasma penetrans).
S5FZK0	97.6	txid754503	Mesomycoplasma hyopneumoniae 7422.
S5M0H3	97.6	txid1276221	Spiroplasma diminutum CUAS-1.
U4KN70	97.6	txid61635	Paracholeplasma brassicae.
A0A014M328	97.59	txid1188239	Mesomycoplasma ovipneumoniae 14811.
A0A059XRG5	97.59	txid2113	Mycoplasmopsis californica.
A0A094IHX9	97.59	txid1541960	Candidatus Izimaplasma bacterium HR2.
A0A127KR80	97.59	txid2109	Mycoplasmopsis synoviae (Mycoplasma synoviae).
A0A168RC44	97.59	txid29557	Mycoplasmopsis gallinarum.
A0A1L4FRX3	97.59	txid48003	Mycoplasmopsis pullorum.
A0A1L4FS99	97.59	txid48003	Mycoplasmopsis pullorum.
A0A1V6IF51	97.59	txid1852917	Tenericutes bacterium ADurb.Bin024.
A0A2A1ZQN0	97.59	txid2024899	Candidatus Izimaplasma bacterium ZiA1.
A0A2A1ZR88	97.59	txid2024899	Candidatus Izimaplasma bacterium ZiA1.
A0A2K8SF75	97.59	txid1336749	Spiroplasma floricola 23-6.
A0A2K9A1X2	97.59	txid1911684	Tenericutes bacterium MO-XQ.
A0A2K9ASY1	97.59	txid1911683	Tenericutes bacterium MZ-XQ.
A0A2N1PLA2	97.59	txid2013850	Tenericutes bacterium HGW-Tenericutes-7.
A0A2N1Q5F4	97.59	txid2013846	Tenericutes bacterium HGW-Tenericutes-3.
A0A2N1QCE4	97.59	txid2013845	Tenericutes bacterium HGW-Tenericutes-2.
A0A2N1QHT3	97.59	txid2013844	Tenericutes bacterium HGW-Tenericutes-1.
A0A2S5RHG5	97.59	txid216874	Mesoplasma corruscae.
A0A356GH70	97.59	txid1898209	Acholeplasmataceae bacterium.
A0A3A6NB63	97.59	txid33015	Acholeplasma sp.
A0A3A6NBP7	97.59	txid33015	Acholeplasma sp.
A0A3D0W1S0	97.59	txid1898209	Acholeplasmataceae bacterium.
A0A3S0STP8	97.59	txid2478537	Spiroplasma endosymbiont of Megaselia nigra.
A0A449AUR4	97.59	txid171285	Mycoplasmopsis glycophila.
A0A449AZA1	97.59	txid76629	Mycoplasmopsis gallopavonis.
A0A449BK91	97.59	txid264636	Acholeplasma hippikon.
A0A478FPE9	97.59	txid1494318	Candidatus Mycoplasma haematohominis.
A0A4P7AHC0	97.59	txid2143	Spiroplasma gladiatoris.
A0A4R0XR11	97.59	txid1937190	Mycoplasma marinum.
A0A4R0XTN0	97.59	txid1937190	Mycoplasma marinum.
A0A553IIM9	97.59	txid2148	Acholeplasma laidlawii.
A0A553IJB8	97.59	txid2148	Acholeplasma laidlawii.
A0A654IJ56	97.59	txid1179777	Mycoplasma feriruminatoris.
A0A7C6Y2Y0	97.59	txid1898209	Acholeplasmataceae bacterium.
A0A7L6N412	97.59	txid2725268	Hujiaoplasma nucleasis.
A0A7L7KP37	97.59	txid2782163	Candidatus Xianfuyuplasma coldseepsis.
A0A7L7KRL3	97.59	txid2782163	Candidatus Xianfuyuplasma coldseepsis.
A0A7L7KTM6	97.59	txid2782163	Candidatus Xianfuyuplasma coldseepsis.
A0A7V6GNK3	97.59	txid1898209	Acholeplasmataceae bacterium.
A0A7V6LLY4	97.59	txid1898209	Acholeplasmataceae bacterium.
A0A7V6M5D7	97.59	txid1898209	Acholeplasmataceae bacterium.
A0A7X7Z7W3	97.59	txid1898209	Acholeplasmataceae bacterium.
A0A809RV33	97.59	txid33923	Mycoplasmopsis felis.
D1J7E6	97.59	txid347256	NCTC 10111 / PG21) (Mycoplasma hominis).
E4PUR7	97.59	txid880447	Mycoplasma leachii (strain DSM 21131 / NCTC 10133 / N29 / PG50).
F7PV82	97.59	txid1033810	Haloplasma contractile SSD-17B.
R5M4H9	97.59	txid1262907	Mycoplasma sp. CAG:877.
S5M2N3	97.59	txid1276221	Spiroplasma diminutum CUAS-1.
V5RI47	97.59	txid1276258	Spiroplasma apis B31.
A0A088T176	97.58	txid1541959	Candidatus Izimaplasma bacterium HR1.
A0A0K1P8C7	97.58	txid216946	Spiroplasma turonicum.
A0A1G3X9I3	97.58	txid1802357	Tenericutes bacterium RIFOXYB2_FULL_36_25.
A0A249SP08	97.58	txid216427	Mesoplasma chauliocola.
A0A2K8SDA9	97.58	txid1336749	Spiroplasma floricola 23-6.
A0A2N1QDP9	97.58	txid2013845	Tenericutes bacterium HGW-Tenericutes-2.
A0A2N1QHQ8	97.58	txid2013844	Tenericutes bacterium HGW-Tenericutes-1.
A0A2P6FC28	97.58	txid2138	Spiroplasma poulsonii.
A0A350RA20	97.58	txid1898209	Acholeplasmataceae bacterium.
A0A356L5Y2	97.58	txid2053494	Acholeplasmatales bacterium.
A0A3B0PHF4	97.58	txid2109	Mycoplasmopsis synoviae (Mycoplasma synoviae).
A0A3P8LI22	97.58	txid55603	Mycoplasmopsis caviae.
A0A449A578	97.58	txid2120	Mesomycoplasma neurolyticum.
A0A449BEA7	97.58	txid29552	Haploplasma axanthum (Acholeplasma axanthum).
A0A449BIE3	97.58	txid264636	Acholeplasma hippikon.
A0A5N5XRJ9	97.58	txid295320	'Cynodon dactylon' phytoplasma.
A0A7C6J1H0	97.58	txid1898209	Acholeplasmataceae bacterium.
A0A7C6U1U5	97.58	txid1898209	Acholeplasmataceae bacterium.
A0A7C6W395	97.58	txid1898209	Acholeplasmataceae bacterium.
A0A7C6Y4E9	97.58	txid1898209	Acholeplasmataceae bacterium.
A0A7D5V6D2	97.58	txid28903	Mycoplasmopsis bovis (Mycoplasma bovis).
A0A7L6N7V0	97.58	txid2725268	Hujiaoplasma nucleasis.
A0A7L7KNH2	97.58	txid2782163	Candidatus Xianfuyuplasma coldseepsis.
A0A7L7KQA9	97.58	txid2782163	Candidatus Xianfuyuplasma coldseepsis.
A0A7L7KUI5	97.58	txid2782163	Candidatus Xianfuyuplasma coldseepsis.
A0A7U9THX3	97.58	txid2735436	Mariniplasma anaerobium.
A0A7V6GMJ5	97.58	txid1898209	Acholeplasmataceae bacterium.
A0A7V6LLK9	97.58	txid1898209	Acholeplasmataceae bacterium.
A0A7V6W3C0	97.58	txid37628	Mollicutes bacterium.
A0A7V6ZQK2	97.58	txid1898209	Acholeplasmataceae bacterium.
A0A7X7C6F9	97.58	txid1898209	Acholeplasmataceae bacterium.
A0A7X7R6F8	97.58	txid1898209	Acholeplasmataceae bacterium.
C5J5Z4	97.58	txid572263	(Mycoplasma conjunctivae).
Q601Q3	97.58	txid295358	Mesomycoplasma hyopneumoniae (strain 232) (Mycoplasma hyopneumoniae).
Q6F1D3	97.58	txid265311	(Acholeplasma florum).
R5MC69	97.58	txid1262908	Mycoplasma sp. CAG:956.
A0A084EM03	97.57	txid1188238	Mycoplasma capricolum subsp. capricolum 14232.
A0A088T124	97.57	txid1541959	Candidatus Izimaplasma bacterium HR1.
A0A088TN40	97.57	txid1541959	Candidatus Izimaplasma bacterium HR1.
A0A0C3A398	97.57	txid40479	Mycoplasma capricolum subsp. capricolum.
A0A0H3XIK0	97.57	txid315358	Spiroplasma eriocheiris.
A0A1G3VVB7	97.57	txid1802348	Tenericutes bacterium GWD2_38_27.
A0A1G3VZB2	97.57	txid1802348	Tenericutes bacterium GWD2_38_27.
A0A1G3W8D2	97.57	txid1802350	Tenericutes bacterium GWE2_38_8.
A0A1G3X4X2	97.57	txid1802357	Tenericutes bacterium RIFOXYB2_FULL_36_25.
A0A1Q6V060	97.57	txid1897009	Mycoplasma sp. CAG:611_25_7.
A0A1V6BKC4	97.57	txid1852919	Tenericutes bacterium ADurb.Bin140.
A0A1V6FAZ9	97.57	txid1852918	Tenericutes bacterium ADurb.Bin087.
A0A1V6FD06	97.57	txid1852918	Tenericutes bacterium ADurb.Bin087.
A0A1V6II43	97.57	txid1852917	Tenericutes bacterium ADurb.Bin024.
A0A2K8P2R6	97.57	txid324078	Mesoplasma coleopterae.
A0A2K8P4X0	97.57	txid324078	Mesoplasma coleopterae.
A0A2K8SDZ4	97.57	txid1336749	Spiroplasma floricola 23-6.
A0A2K9AXT7	97.57	txid1911683	Tenericutes bacterium MZ-XQ.
A0A2K9BN74	97.57	txid225999	Mesoplasma syrphidae.
A0A2N1PH79	97.57	txid2013851	Tenericutes bacterium HGW-Tenericutes-8.
A0A2N1PJD6	97.57	txid2013850	Tenericutes bacterium HGW-Tenericutes-7.
A0A2N1Q253	97.57	txid2013848	Tenericutes bacterium HGW-Tenericutes-5.
A0A2N1Q9Q4	97.57	txid2013845	Tenericutes bacterium HGW-Tenericutes-2.
A0A2N1QIA0	97.57	txid2013844	Tenericutes bacterium HGW-Tenericutes-1.
A0A2S5RHJ3	97.57	txid216874	Mesoplasma corruscae.
A0A348NGY2	97.57	txid2053494	Acholeplasmatales bacterium.
A0A348WU16	97.57	txid2053494	Acholeplasmatales bacterium.
A0A352TU34	97.57	txid1898209	Acholeplasmataceae bacterium.
A0A353PHW2	97.57	txid1898209	Acholeplasmataceae bacterium.
A0A359M7I1	97.57	txid1898209	Acholeplasmataceae bacterium.
A0A397S2K2	97.57	txid2088	Anaeroplasma bactoclasticum.
A0A3P8L6Z8	97.57	txid55603	Mycoplasmopsis caviae.
A0A432ZVX7	97.57	txid2478537	Spiroplasma endosymbiont of Megaselia nigra.
A0A432ZW77	97.57	txid2478537	Spiroplasma endosymbiont of Megaselia nigra.
A0A449AIJ3	97.57	txid171284	Mycoplasmopsis cynos.
A0A449B372	97.57	txid171281	Mycoplasmopsis citelli.
A0A449BFR6	97.57	txid29552	Haploplasma axanthum (Acholeplasma axanthum).
A0A449BJ80	97.57	txid264636	Acholeplasma hippikon.
A0A4V2NHZ9	97.57	txid1937191	Mycoplasma todarodis.
A0A553IIX0	97.57	txid2148	Acholeplasma laidlawii.
A0A5B9BNH9	97.57	txid2097	Mycoplasmoides genitalium (Mycoplasma genitalium).
A0A5B9Y5S0	97.57	txid216932	Spiroplasma chinense.
A0A651DLG2	97.57	txid1898209	Acholeplasmataceae bacterium.
A0A7C6J1P5	97.57	txid1898209	Acholeplasmataceae bacterium.
A0A7C6S0M1	97.57	txid1898209	Acholeplasmataceae bacterium.
A0A7C6U6C4	97.57	txid1898209	Acholeplasmataceae bacterium.
A0A7G9LYM1	97.57	txid640330	Mycoplasma sp. Pen4.
A0A7X6XFC7	97.57	txid2231116	Mycoplasmatota bacterium.
A0A7X7H9L8	97.57	txid1898209	Acholeplasmataceae bacterium.
A0A857DC68	97.57	txid2683967	Mycoplasma sp. NEAQ87857.
E3SG14	97.57	txid37695	Blueberry stunt phytoplasma.
L0RYD2	97.57	txid1246955	Mycoplasmopsis cynos (strain C142) (Mycoplasma cynos).
Q14PX8	97.57	txid2133	Spiroplasma citri.
Q4A8D5	97.57	txid262722	Mesomycoplasma hyopneumoniae (strain 7448) (Mycoplasma hyopneumoniae).
Q8EVE6	97.57	txid272633	Malacoplasma penetrans (strain HF-2) (Mycoplasma penetrans).
S6G6Y4	97.57	txid1188240	Mycoplasma yeatsii 13926.
V5RJ78	97.57	txid1276258	Spiroplasma apis B31.
A0A014L4D0	97.56	txid1188246	Mycoplasma mycoides subsp. capri PG3.
A0A014NPB5	97.56	txid1188246	Mycoplasma mycoides subsp. capri PG3.
A0A0G7ZNE6	97.56	txid295596	Candidatus Hepatoplasma crinochetorum.
A0A0L1IJ50	97.56	txid1664275	Mycoplasma sp. HU2014.
A0A1L4FS51	97.56	txid48003	Mycoplasmopsis pullorum.
A0A1V5I0U2	97.56	txid1852922	Tenericutes bacterium ADurb.BinA155.
A0A2K8NSK7	97.56	txid214888	Williamsoniiplasma luminosum.
A0A2K8NU43	97.56	txid74700	Entomoplasma freundtii.
A0A2K8ZYI2	97.56	txid1911684	Tenericutes bacterium MO-XQ.
A0A2N1Q9L6	97.56	txid2013845	Tenericutes bacterium HGW-Tenericutes-2.
A0A2N1QH33	97.56	txid2013844	Tenericutes bacterium HGW-Tenericutes-1.
A0A345Z5D8	97.56	txid216931	Spiroplasma alleghenense.
A0A348WUS5	97.56	txid2053494	Acholeplasmatales bacterium.
A0A348WUT2	97.56	txid2053494	Acholeplasmatales bacterium.
A0A353PHP4	97.56	txid1898209	Acholeplasmataceae bacterium.
A0A397RV25	97.56	txid2088	Anaeroplasma bactoclasticum.
A0A3D5RIA6	97.56	txid2053494	Acholeplasmatales bacterium.
A0A448ZZC1	97.56	txid2124	Metamycoplasma salivarium (Mycoplasma salivarium).
A0A4D8RD53	97.56	txid2134	Spiroplasma melliferum.
A0A4P1QG88	97.56	txid29559	Metamycoplasma hyosynoviae.
A0A553IJS1	97.56	txid2148	Acholeplasma laidlawii.
A0A5B9Y5U4	97.56	txid216932	Spiroplasma chinense.
A0A651EFH2	97.56	txid1898209	Acholeplasmataceae bacterium.
A0A6I7NHV4	97.56	txid2053494	Acholeplasmatales bacterium.
A0A6I7NT22	97.56	txid2053494	Acholeplasmatales bacterium.
A0A7C6HWH3	97.56	txid33015	Acholeplasma sp.
A0A7C6TZ02	97.56	txid1898209	Acholeplasmataceae bacterium.
A0A7C6TZ66	97.56	txid1898209	Acholeplasmataceae bacterium.
A0A7C6Y2U7	97.56	txid1898209	Acholeplasmataceae bacterium.
A0A7C6Y8J4	97.56	txid1898209	Acholeplasmataceae bacterium.
A0A7L6N4W6	97.56	txid2725268	Hujiaoplasma nucleasis.
A0A7L6N878	97.56	txid2725268	Hujiaoplasma nucleasis.
A0A7L7KRY5	97.56	txid2782163	Candidatus Xianfuyuplasma coldseepsis.
A0A7U9TIK6	97.56	txid2735436	Mariniplasma anaerobium.
A0A7U9XWJ6	97.56	txid2735436	Mariniplasma anaerobium.
A0A7V6ITA8	97.56	txid1898209	Acholeplasmataceae bacterium.
A0A7V6IVD6	97.56	txid1898209	Acholeplasmataceae bacterium.
A0A7V6LLK6	97.56	txid1898209	Acholeplasmataceae bacterium.
A0A7V6W2J4	97.56	txid37628	Mollicutes bacterium.
A0A7X6XAY7	97.56	txid2231116	Mycoplasmatota bacterium.
A0A7X7UPF3	97.56	txid1898209	Acholeplasmataceae bacterium.
A0A7X7Z7N8	97.56	txid1898209	Acholeplasmataceae bacterium.
A0A7X8VTS4	97.56	txid1898209	Acholeplasmataceae bacterium.
A0A7X8WS35	97.56	txid1898209	Acholeplasmataceae bacterium.
A0A832QDR0	97.56	txid2231116	Mycoplasmatota bacterium.
A0A847NTB5	97.56	txid37628	Mollicutes bacterium.
A0A857DDB2	97.56	txid2683967	Mycoplasma sp. NEAQ87857.
A9NHX0	97.56	txid441768	Acholeplasma laidlawii (strain PG-8A).
B3PN97	97.56	txid243272	Metamycoplasma arthritidis (strain 158L3-1) (Mycoplasma arthritidis).
D4XX26	97.56	txid747682	Mycoplasmopsis alligatoris A21JP2.
M9WAP1	97.56	txid1292033	Mycoplasma putrefaciens Mput9231.
R4U432	97.56	txid1276229	Spiroplasma syrphidicola EA-1.
R5LIP1	97.56	txid1262907	Mycoplasma sp. CAG:877.
R7HI42	97.56	txid1262904	Mycoplasma sp. CAG:472.
U2E9J7	97.56	txid1033810	Haloplasma contractile SSD-17B.
U2FS02	97.56	txid1033810	Haloplasma contractile SSD-17B.
U4KKG5	97.56	txid1318466	Alteracholeplasma palmae (strain ATCC 49389 / J233) (Acholeplasma palmae).
W0GQN7	97.56	txid838561	Spiroplasma mirum ATCC 29335.
W6AAK7	97.56	txid1276257	Spiroplasma sabaudiense Ar-1343.
A0A061ACA8	97.55	txid35623	Acholeplasma oculi.
A0A088T2W6	97.55	txid1541959	Candidatus Izimaplasma bacterium HR1.
A0A0H3XGV5	97.55	txid315358	Spiroplasma eriocheiris.
A0A0K1W107	97.55	txid216942	Spiroplasma litorale.
A0A1G3VTS7	97.55	txid1802348	Tenericutes bacterium GWD2_38_27.
A0A1G3VXH2	97.55	txid1802348	Tenericutes bacterium GWD2_38_27.
A0A1G3WIM9	97.55	txid1802353	Tenericutes bacterium GWF2_38_8.
A0A1T4KNA8	97.55	txid171291	Mycoplasmopsis verecunda.
A0A291ISP3	97.55	txid81460	Mesoplasma lactucae ATCC 49193.
A0A2A1ZQC4	97.55	txid2024899	Candidatus Izimaplasma bacterium ZiA1.
A0A2K8NTP1	97.55	txid214888	Williamsoniiplasma luminosum.
A0A2K9AF33	97.55	txid1911684	Tenericutes bacterium MO-XQ.
A0A2N1PFB1	97.55	txid2013851	Tenericutes bacterium HGW-Tenericutes-8.
A0A2N1Q207	97.55	txid2013848	Tenericutes bacterium HGW-Tenericutes-5.
A0A2N1Q2Y3	97.55	txid2013848	Tenericutes bacterium HGW-Tenericutes-5.
A0A2N1Q3U3	97.55	txid2013848	Tenericutes bacterium HGW-Tenericutes-5.
A0A2N1QET2	97.55	txid2013845	Tenericutes bacterium HGW-Tenericutes-2.
A0A2S8NTU9	97.55	txid198422	Candidatus Phytoplasma phoenicium.
A0A359M8F9	97.55	txid1898209	Acholeplasmataceae bacterium.
A0A397RVT3	97.55	txid2088	Anaeroplasma bactoclasticum.
A0A397S1M5	97.55	txid2088	Anaeroplasma bactoclasticum.
A0A3D4MJN0	97.55	txid2053494	Acholeplasmatales bacterium.
A0A449AJ38	97.55	txid171284	Mycoplasmopsis cynos.
A0A449BDW5	97.55	txid29552	Haploplasma axanthum (Acholeplasma axanthum).
A0A449BEB8	97.55	txid29552	Haploplasma axanthum (Acholeplasma axanthum).
A0A6I7NHM7	97.55	txid2053494	Acholeplasmatales bacterium.
A0A7C6DF27	97.55	txid33015	Acholeplasma sp.
A0A7C6HI73	97.55	txid33015	Acholeplasma sp.
A0A7C6IHY1	97.55	txid37628	Mollicutes bacterium.
A0A7C6J329	97.55	txid1898209	Acholeplasmataceae bacterium.
A0A7C6U4C7	97.55	txid1898209	Acholeplasmataceae bacterium.
A0A7C6Y8A3	97.55	txid1898209	Acholeplasmataceae bacterium.
A0A7L7KRY0	97.55	txid2782163	Candidatus Xianfuyuplasma coldseepsis.
A0A7V6IV21	97.55	txid1898209	Acholeplasmataceae bacterium.
A0A7V6M655	97.55	txid1898209	Acholeplasmataceae bacterium.
A0A7V6ZNL5	97.55	txid1898209	Acholeplasmataceae bacterium.
A0A7V7C3T1	97.55	txid1898209	Acholeplasmataceae bacterium.
A0A7X7ATC2	97.55	txid2231116	Mycoplasmatota bacterium.
A0A7X8WHB9	97.55	txid1898209	Acholeplasmataceae bacterium.
A0A7X8X109	97.55	txid1898209	Acholeplasmataceae bacterium.
A0A7X8ZVM1	97.55	txid1898209	Acholeplasmataceae bacterium.
A0A847N8G4	97.55	txid2155	Phytoplasma sp.
A0A847NTU0	97.55	txid37628	Mollicutes bacterium.
A0A858AUL1	97.55	txid216964	Spiroplasma sp. BIUS-1.
A9NES0	97.55	txid441768	Acholeplasma laidlawii (strain PG-8A).
E3SFW4	97.55	txid35777	Clover phyllody phytoplasma.
N9UAZ1	97.55	txid1188234	Metamycoplasma alkalescens 14918.
Q6MTA3	97.55	txid272632	Mycoplasma mycoides subsp. mycoides SC (strain PG1).
R4U3W4	97.55	txid1276227	Spiroplasma chrysopicola DF-1.
S5LUG2	97.55	txid1276220	Spiroplasma taiwanense CT-1.
S6G865	97.55	txid1188240	Mycoplasma yeatsii 13926.
U4KKF4	97.55	txid1318466	Alteracholeplasma palmae (strain ATCC 49389 / J233) (Acholeplasma palmae).
U4KNL0	97.55	txid61635	Paracholeplasma brassicae.
V5RK84	97.55	txid1276258	Spiroplasma apis B31.
W0S2C3	97.55	txid1286940	'Cryptotaenia japonica' witches'-broom phytoplasma.
A0A023ULK6	97.54	txid92758	Mycoplasmoides fastidiosum.
A0A061AGP8	97.54	txid35623	Acholeplasma oculi.
A0A077L6I6	97.54	txid29554	Metamycoplasma canadense.
A0A0K1W0R4	97.54	txid216942	Spiroplasma litorale.
A0A1G3WV47	97.54	txid1802353	Tenericutes bacterium GWF2_38_8.
A0A1G3X1E7	97.54	txid1802357	Tenericutes bacterium RIFOXYB2_FULL_36_25.
A0A1V5HPR0	97.54	txid1852921	Tenericutes bacterium ADurb.BinA124.
A0A1V5UHB3	97.54	txid1852920	Tenericutes bacterium ADurb.Bin239.
A0A1W9SAN7	97.54	txid1971635	Tenericutes bacterium 4572_104.
A0A222ENA8	97.54	txid216934	Spiroplasma corruscae.
A0A249SNC5	97.54	txid216427	Mesoplasma chauliocola.
A0A292IHV1	97.54	txid572419	Mycoplasma amphoriforme A39.
A0A2K8P2C9	97.54	txid324078	Mesoplasma coleopterae.
A0A2K8P4Y7	97.54	txid219745	Mesoplasma tabanidae.
A0A2K9AHB5	97.54	txid1911683	Tenericutes bacterium MZ-XQ.
A0A2K9AXG7	97.54	txid1911683	Tenericutes bacterium MZ-XQ.
A0A2N1PG02	97.54	txid2013851	Tenericutes bacterium HGW-Tenericutes-8.
A0A2N1PLR3	97.54	txid2013850	Tenericutes bacterium HGW-Tenericutes-7.
A0A2N1Q0P2	97.54	txid2013849	Tenericutes bacterium HGW-Tenericutes-6.
A0A2N1Q7S3	97.54	txid2013846	Tenericutes bacterium HGW-Tenericutes-3.
A0A2N1QCC9	97.54	txid2013845	Tenericutes bacterium HGW-Tenericutes-2.
A0A2N1QI14	97.54	txid2013844	Tenericutes bacterium HGW-Tenericutes-1.
A0A2S0NL65	97.54	txid214888	Williamsoniiplasma luminosum.
A0A2T4I9Y7	97.54	txid1188244	Mycoplasma leachii 06049.
A0A352TS39	97.54	txid1898209	Acholeplasmataceae bacterium.
A0A356GLC1	97.54	txid1898209	Acholeplasmataceae bacterium.
A0A359M8D8	97.54	txid1898209	Acholeplasmataceae bacterium.
A0A397RZ63	97.54	txid2088	Anaeroplasma bactoclasticum.
A0A3B0PR61	97.54	txid2109	Mycoplasmopsis synoviae (Mycoplasma synoviae).
A0A3T0TUD0	97.54	txid142649	Metamycoplasma phocicerebrale.
A0A449AU87	97.54	txid171285	Mycoplasmopsis glycophila.
A0A449AZZ5	97.54	txid76629	Mycoplasmopsis gallopavonis.
[truncated: 297,837+ more rows]
