# Supplementary material for: Effector innovation in genome-reduced phytoplasmas and other host-dependent mollicutes
Source: PLoS Genet. 2025 Nov 13;21(11):e1011946. doi: 10.1371/journal.pgen.1011946 (PMC12633904; doi:10.1371/journal.pgen.1011946)
Supplement: S11 Table — (XLSX) [file pgen.1011946.s029.xlsx]

## Sheet: Table S11
					S11 Table. Mollicute AlphaFold-2 Structural Models from the AlphaFold Database (NCBI Taxonomy ID: txid544448) Exhibiting Fold Similarity to PhAMEs
Phytoplasma_PhAME	Average_pLDDT_PhAME	Protein_ID(Uniprot)	Average_pLDDT_Target	E-value	NCBI_txid_of_target		Protein_ID(Uniprot)	Uniprot accession
PQP79828.1	81.37	A0A2S8NV55	60.91	0	txid198422		E-value	Probability of target having structural similarity with PhAME.
WP_069028310.1	94.3	Q6YR27	91.01	0	txid262768		Average_pLDDT	Average pLDDT of the model. Models with scores < 50 are indicated in red and excluded from the analysis with the exception of B3R0C6, which has a SAP05-like fold predicted with high confidence
WP_178734080.1	87.8	A0A851HJR6	81.69	0	txid479893
WP_015637926.1	94.54	B1VAI9	93.52	9.228e-104	txid59748
CAM11962.1	94.63	R4S0R8	92.44	2.191e-103	txid980422
CAM11962.1	94.63	B1VAI9	93.52	2.939e-103	txid59748
WP_015637926.1	94.54	R4S0R8	92.44	4.017e-103	txid980422
WP_178734342.1	93.53	A0A851HAM6	90.41	7.602e-103	txid479893
WP_178734120.1	70.7	A0A851HGF8	69.49	1.919e-101	txid479893
WP_023161415.1	94.96	A0A421NYY5	92.67	4.817e-101	txid69896
WP_121463764.1	94.72	A0A660HM13	93.08	1.082e-100	txid135727
WP_152309961.1	94.38	A0A5N5XRP5	92.12	1.468e-100	txid295320
CAM12090.1	94.56	B1VAW7	89.28	1.494e-100	txid59748
WP_069028104.1	94.96	Q6YPW4	93.78	1.683e-100	txid262768
WP_069028310.1	94.3	A0A4P6MAU1	90.08	1.978e-100	txid1193712
WP_069028104.1	94.96	A0A859IAV5	93.27	2.129e-100	txid2490543
WP_069028104.1	94.96	A0A1S2NHM7	93.4	3.614e-100	txid146897
WP_069028104.1	94.96	A0A4P6MBY7	93.38	5.785e-100	txid1193712
WP_212775526.1	94.93	Q6YPW4	93.78	7.465e-100	txid262768
WP_071345698.1	95.05	Q6YPW4	93.78	1.113e-99	txid262768
CAM12090.1	94.56	R4RXF6	87.59	1.323e-99	txid980422
WP_212775526.1	94.93	A0A859IAV5	93.27	1.337e-99	txid2490543
WEK82747.1	94.96	Q83VA9	93.27	1.592e-99	txid37704
WP_012504207.1	94.7	B3R072	92.57	1.78e-99	txid482235
WP_212775526.1	94.93	A0A1S2NHM7	93.4	1.897e-99	txid146897
WCA22269.1	94.28	B9X0Z5	92.83	2.119e-99	txid203274
WEK82747.1	94.96	A0A0M1MZM6	93.01	2.385e-99	txid479893
WP_212775526.1	94.93	A0A4P6MBY7	93.38	3.207e-99	txid1193712
WP_273585440.1	87.82	A0A859IA65	80.86	5.332e-99	txid2490543
WP_144658298.1	93.33	A0A559KJS1	92	5.404e-99	txid267362
WP_071345698.1	95.05	A0A859IAV5	93.27	5.66e-99	txid2490543
AYWB529	93.09	Q2NIU7	89.04	7.467e-99	txid322098
WP_071345698.1	95.05	A0A1S2NHM7	93.4	1.204e-98	txid146897
WP_071345698.1	95.05	A0A4P6MBY7	93.38	1.519e-98	txid1193712
WP_161554975.1	95.86	A0A660HMS6	92.7	3.376e-98	txid135727
WP_178734342.1	93.53	A0A0M1N0G4	91.74	3.454e-98	txid479893
WP_069028310.1	94.3	A0A859I9Q3	88.45	6.966e-98	txid2490543
WEK82747.1	94.96	A0A851H9J3	93.21	8.076e-98	txid479893
WP_273585157.1	94.89	B9X101	92.51	8.736e-98	txid573073
WP_178734163.1	72.38	A0A851HJP9	77.4	8.818e-98	txid479893
MEC4558791.1	93.7	A0A851HAM6	90.41	1.004e-97	txid479893
USQ93353.1	94.34	A0A6M3YS49	92.45	1.509e-97	txid35774
WP_024563479.1	95.06	Q6YPW4	93.78	1.86e-97	txid262768
WP_121463764.1	94.72	A0A6M3YS49	92.45	1.939e-97	txid35774
WEK82747.1	94.96	B9X107	92.97	2.877e-97	txid203273
WP_015638258.1	83.65	R4RQQ9	78.91	3.009e-97	txid980422
WP_268849849.1	94.11	A0A6M3YS49	92.45	3.441e-97	txid35774
WP_024563479.1	95.06	Q2NK04	94.04	3.521e-97	txid322098
WP_024563479.1	95.06	A0A1S2NHM7	93.4	6.288e-97	txid146897
WP_024563479.1	95.06	A0A859IAV5	93.27	8.403e-97	txid2490543
MEC4558791.1	93.7	A0A0M1N0G4	91.74	9.52e-97	txid479893
WP_273585440.1	87.82	Q6YQI0	80.73	1.395e-96	txid262768
WP_212775526.1	94.93	Q2NK04	94.04	1.462e-96	txid322098
WP_024563479.1	95.06	A0A4P6MBY7	93.38	2.006e-96	txid1193712
WP_069028104.1	94.96	Q2NK04	94.04	3.478e-96	txid322098
USQ93353.1	94.34	A0A660HM13	93.08	3.938e-96	txid135727
WEX20146.1	94.71	A0A1S9M242	92.31	6.019e-96	txid180978
UQV26737.1	94.55	A0A1S9M242	92.31	9.898e-96	txid180978
WP_015638030.1	88.16	R4S148	80.97	1.079e-95	txid980422
WP_071345698.1	95.05	Q2NK04	94.04	1.208e-95	txid322098
AYWB275	87.23	A0A859I8X4	78.82	1.959e-95	txid2490543
CAM11538.1	87.67	B1V9A6	79.94	2.511e-95	txid59748
WP_053521525.1	83.35	A0A0M1N005	79.17	2.681e-95	txid479893
WP_024563699.1	94.25	Q2NIU7	89.04	3.679e-95	txid322098
WP_268849849.1	94.11	A0A660HM13	93.08	4.775e-95	txid135727
AYWB229	82.94	Q2NJP7	77.6	4.824e-95	txid322098
WP_273585440.1	87.82	A0A2S8NTH9	80.51	5.422e-95	txid198422
CAM12133.1	88.24	B1VB10	80.31	8.785e-95	txid59748
WP_273585440.1	87.82	A0A859IAW6	79.59	1.371e-94	txid2490543
WP_273585440.1	87.82	A0A859I9G0	79.69	1.685e-94	txid2490543
WP_273585440.1	87.82	A0A859IA41	79.53	2.296e-94	txid2490543
WP_015638179.1	87.71	R4S1N7	80.06	2.416e-94	txid980422
WP_268850027.1	87.82	A0A859I9G0	79.69	3.551e-94	txid2490543
WP_273585440.1	87.82	A0A859I918	78.13	4.048e-94	txid2490543
AYWB275	87.23	Q2NJK1	76.67	4.807e-94	txid322098
WP_268850027.1	87.82	A0A859IA41	79.53	5.567e-94	txid2490543
WP_268850027.1	87.82	A0A2S8NTH9	80.51	8.729e-94	txid198422
CAM12133.1	88.24	R4S1N7	80.06	1.098e-93	txid980422
WP_268850027.1	87.82	A0A859I918	78.13	1.238e-93	txid2490543
WP_273585157.1	94.89	A0A6M3YS49	92.45	1.484e-93	txid35774
WP_017193400.1	94.72	A0A0M1N0G4	91.74	2.88e-93	txid479893
CAM11570.1	87.56	B1V9E8	79.53	3.604e-93	txid59748
WP_121463764.1	94.72	B9X101	92.51	6.481e-93	txid573073
WP_268850027.1	87.82	A0A859IAW6	79.59	7.484e-93	txid2490543
WP_273585157.1	94.89	A0A660HM13	93.08	9.051e-93	txid135727
WP_227807049.1	94.27	B9X0Z0	93.41	1.183e-92	txid357770
CAM11570.1	87.56	B1V9A6	79.94	1.363e-92	txid59748
WP_268850027.1	87.82	A0A859IA65	80.86	1.433e-92	txid2490543
WP_273585440.1	87.82	A0A421NUH1	79.79	1.573e-92	txid69896
WP_227807049.1	94.27	B9X0X8	93.47	1.587e-92	txid186171
CAM11570.1	87.56	R4S1N7	80.06	2.462e-92	txid980422
CAM11751.1	88.01	B1V9A6	79.94	2.495e-92	txid59748
WP_015637733.1	88.06	R4S1N7	80.06	3.059e-92	txid980422
WP_227807049.1	94.27	B9X0W6	93.64	3.832e-92	txid100379
WP_227807049.1	94.27	B9X0X2	93.65	4.064e-92	txid100379
WP_227807049.1	94.27	B9X0Y4	93.43	4.571e-92	txid39647
WP_071345374.1	90.87	A0A1S2NJP0	87.54	4.797e-92	txid146897
WP_227807049.1	94.27	A0A1S2NHM7	93.4	5.782e-92	txid146897
WP_015637926.1	94.54	A0A421NYY5	92.67	6.082e-92	txid69896
WP_069028104.1	94.96	B9X0Z0	93.41	6.775e-92	txid357770
WP_227807049.1	94.27	Q6YPW4	93.78	1.171e-91	txid262768
WP_227807049.1	94.27	A0A4P6MBY7	93.38	1.241e-91	txid1193712
CAM11962.1	94.63	A0A421NYY5	92.67	1.259e-91	txid69896
WP_212775526.1	94.93	B9X0X8	93.47	1.266e-91	txid186171
WP_069028104.1	94.96	B9X0W6	93.64	1.372e-91	txid100379
WP_069028104.1	94.96	B9X0X8	93.47	1.372e-91	txid186171
CAM12133.1	88.24	B1V9A6	79.94	1.402e-91	txid59748
WP_069028104.1	94.96	B9X0X2	93.65	1.455e-91	txid100379
WP_227807049.1	94.27	A0A859IAV5	93.27	1.481e-91	txid2490543
WP_015638303.1	87.79	R4S278	77.65	1.671e-91	txid980422
WP_069028104.1	94.96	B9X0Y4	93.43	1.841e-91	txid39647
WP_212775526.1	94.93	B9X0X2	93.65	2.14e-91	txid100379
WP_071345374.1	90.87	A0A859IA91	88.12	2.566e-91	txid2490543
WP_212775526.1	94.93	B9X0Z0	93.41	2.702e-91	txid357770
CAM11538.1	87.67	R4S1N7	80.06	3.122e-91	txid980422
WP_212775526.1	94.93	B9X0Y4	93.43	4.567e-91	txid39647
WP_015637755.1	88.77	R4S1N7	80.06	5.318e-91	txid980422
USQ93353.1	94.34	B9X101	92.51	5.374e-91	txid573073
CAM12133.1	88.24	B1V8S5	77.54	5.482e-91	txid59748
CAM12133.1	88.24	R4RL93	80.07	5.482e-91	txid980422
WP_017193400.1	94.72	A0A851HAM6	90.41	6.137e-91	txid479893
WP_268850027.1	87.82	Q6YQI0	80.73	9.53e-91	txid262768
CAM11383.1	88.27	B1V8V0	78.6	1.04e-90	txid59748
CAM12133.1	88.24	B1V8V0	78.6	1.112e-90	txid59748
CAM12133.1	88.24	B1V9E8	79.53	1.112e-90	txid59748
WP_212775526.1	94.93	B9X0W6	93.64	1.23e-90	txid100379
CAM11538.1	87.67	B1V9E8	79.53	1.243e-90	txid59748
WP_268849849.1	94.11	B9X101	92.51	1.381e-90	txid573073
WP_071345698.1	95.05	B9X0X2	93.65	1.418e-90	txid100379
WP_071345698.1	95.05	B9X0X8	93.47	1.418e-90	txid186171
WP_071345698.1	95.05	B9X0Z0	93.41	1.503e-90	txid357770
WP_015637926.1	94.54	Q6YPW4	93.78	1.635e-90	txid262768
AYWB667	89.99	Q2NIF9	87.17	1.7e-90	txid322098
WP_227807141.1	89.71	A0A859IA91	88.12	1.712e-90	txid2490543
CAM12133.1	88.24	R4S148	80.97	1.842e-90	txid980422
WP_071345698.1	95.05	B9X0Y4	93.43	1.896e-90	txid39647
CAM11962.1	94.63	Q6YPW4	93.78	2.003e-90	txid262768
WP_023161161.1	95.15	A0A421NXS8	91.47	2.14e-90	txid69896
WP_023161415.1	94.96	B1VAI9	93.52	2.185e-90	txid59748
CAM11716.1	88.47	B1V9U4	76.37	2.357e-90	txid59748
WP_071345374.1	90.87	Q6YPH8	87.86	2.912e-90	txid262768
CAM11383.1	88.27	R4S1N7	80.06	3.205e-90	txid980422
WP_138107987.1	94.34	B7TYL8	91.42	3.23e-90	txid39646
CAM11962.1	94.63	A0A4P6MBY7	93.38	3.402e-90	txid1193712
CAM11538.1	87.67	B1V9X9	78.58	3.506e-90	txid59748
WP_015638179.1	87.71	B1V9A6	79.94	3.911e-90	txid59748
WP_015638179.1	87.71	B1V8V0	78.6	4.313e-90	txid59748
WP_069028104.1	94.96	A0A421NYY5	92.67	4.404e-90	txid69896
CAM11570.1	87.56	B1V9X9	78.58	4.562e-90	txid59748
WP_015638179.1	87.71	B1V9E8	79.53	4.995e-90	txid59748
WP_015637733.1	88.06	R4RL93	80.07	5.221e-90	txid980422
WP_015638030.1	88.16	R4S1N7	80.06	5.585e-90	txid980422
CAM11716.1	88.47	R4S148	80.97	5.79e-90	txid980422
WP_015637926.1	94.54	A0A4P6MBY7	93.38	6.701e-90	txid1193712
WP_227807049.1	94.27	Q2NK04	94.04	6.754e-90	txid322098
WP_015637755.1	88.77	B1V9A6	79.94	6.762e-90	txid59748
WP_069028104.1	94.96	B1VAI9	93.52	7.048e-90	txid59748
WP_069028104.1	94.96	R4S0R8	92.44	7.048e-90	txid980422
CAM11383.1	88.27	B1V9A6	79.94	7.363e-90	txid59748
WP_015638179.1	87.71	B1V8S5	77.54	7.389e-90	txid59748
WP_015637926.1	94.54	A0A1S2NHM7	93.4	7.993e-90	txid146897
WP_227807141.1	89.71	Q6YPH8	87.86	8.507e-90	txid262768
CAM11962.1	94.63	A0A1S2NHM7	93.4	8.726e-90	txid146897
CAM11962.1	94.63	A0A859IAV5	93.27	8.726e-90	txid2490543
WP_015637733.1	88.06	B1V9A6	79.94	8.901e-90	txid59748
WP_015637926.1	94.54	A0A859IAV5	93.27	8.99e-90	txid2490543
WP_015638179.1	87.71	R4RL93	80.07	9.912e-90	txid980422
CAM11570.1	87.56	B1V8S5	77.54	1.054e-89	txid59748
CAM11570.1	87.56	B1V8V0	78.6	1.107e-89	txid59748
WP_015637755.1	88.77	R4RL93	80.07	1.158e-89	txid980422
WP_071345698.1	95.05	B9X0W6	93.64	1.289e-89	txid100379
WP_023161415.1	94.96	R4S0R8	92.44	1.556e-89	txid980422
WP_212775526.1	94.93	A0A421NYY5	92.67	1.696e-89	txid69896
WP_024563479.1	95.06	A0A421NYY5	92.67	1.796e-89	txid69896
WP_268850027.1	87.82	A0A421NUH1	79.79	1.817e-89	txid69896
CAM11751.1	88.01	R4S1N7	80.06	1.833e-89	txid980422
WP_023161415.1	94.96	Q6YPW4	93.78	1.96e-89	txid262768
WP_012504193.1	65.43	B3R058	65.8	2.223e-89	txid482235
CAM11751.1	88.01	B1V9X9	78.58	2.225e-89	txid59748
WP_152309961.1	94.38	B9X0Z5	92.83	2.237e-89	txid203274
CAM11962.1	94.63	Q2NK04	94.04	2.374e-89	txid322098
CAM11716.1	88.47	B1V8V0	78.6	2.463e-89	txid59748
CAM11570.1	87.56	B1VB10	80.31	2.688e-89	txid59748
WCA22269.1	94.28	A0A5N5XRP5	92.12	3.071e-89	txid295320
WP_071345698.1	95.05	A0A421NYY5	92.67	3.079e-89	txid69896
CAM11716.1	88.47	R4S1N7	80.06	3.162e-89	txid980422
CAM11716.1	88.47	B1V9A6	79.94	3.324e-89	txid59748
WP_227807141.1	89.71	A0A1S2NJP0	87.54	3.56e-89	txid146897
CAM11751.1	88.01	B1V9E8	79.53	3.795e-89	txid59748
WP_015638030.1	88.16	B1V9A6	79.94	4.039e-89	txid59748
CAM11383.1	88.27	R4RL93	80.07	4.081e-89	txid980422
WP_069028423.1	90.58	A0A859IA91	88.12	4.086e-89	txid2490543
WP_024563479.1	95.06	B1VAI9	93.52	4.288e-89	txid59748
WP_212775526.1	94.93	B1VAI9	93.52	4.312e-89	txid59748
WP_015637755.1	88.77	B1V8V0	78.6	5.021e-89	txid59748
WP_023161415.1	94.96	A0A1S2NHM7	93.4	5.231e-89	txid146897
WP_015638179.1	87.71	B1VB10	80.31	5.235e-89	txid59748
CAM11538.1	87.67	B1V8V0	78.6	5.295e-89	txid59748
CAM11751.1	88.01	R4RL93	80.07	5.33e-89	txid980422
WP_015637733.1	88.06	B1V8V0	78.6	5.353e-89	txid59748
CAM11570.1	87.56	R4RL93	80.07	5.358e-89	txid980422
CAM12133.1	88.24	R4S052	79.14	5.435e-89	txid980422
WP_023161415.1	94.96	A0A4P6MBY7	93.38	5.872e-89	txid1193712
WP_015637733.1	88.06	B1V8S5	77.54	6.191e-89	txid59748
WP_015638179.1	87.71	R4S148	80.97	6.367e-89	txid980422
WP_024563479.1	95.06	R4S0R8	92.44	6.82e-89	txid980422
WP_212775526.1	94.93	R4S0R8	92.44	6.875e-89	txid980422
WP_015637733.1	88.06	B1V9E8	79.53	7.161e-89	txid59748
WP_015638030.1	88.16	B1V9E8	79.53	8.071e-89	txid59748
WP_015637926.1	94.54	Q2NK04	94.04	8.389e-89	txid322098
WP_024563479.1	95.06	B9X0X8	93.47	9.114e-89	txid186171
CAM11538.1	87.67	R4RL93	80.07	9.575e-89	txid980422
WP_024563479.1	95.06	B9X0Z0	93.41	1.023e-88	txid357770
WP_023161415.1	94.96	A0A859IAV5	93.27	1.046e-88	txid2490543
WP_273585440.1	87.82	A0A2S8NTR7	81.49	1.059e-88	txid198422
CAM11383.1	88.27	B1V9E8	79.53	1.086e-88	txid59748
WP_212775448.1	90.18	A0A859IA91	88.12	1.226e-88	txid2490543
WP_069028423.1	90.58	Q6YPH8	87.86	1.256e-88	txid262768
WP_071345698.1	95.05	B1VAI9	93.52	1.315e-88	txid59748
WP_212775448.1	90.18	A0A1S2NJP0	87.54	1.372e-88	txid146897
WP_024563479.1	95.06	B9X0W6	93.64	1.45e-88	txid100379
WP_015637755.1	88.77	R4S052	79.14	1.472e-88	txid980422
WP_212775448.1	90.18	Q6YPH8	87.86	1.535e-88	txid262768
WP_015637755.1	88.77	B1V9E8	79.53	1.79e-88	txid59748
CAM11538.1	87.67	B1V8S5	77.54	1.911e-88	txid59748
WP_015637755.1	88.77	B1VB10	80.31	2.401e-88	txid59748
CAM12133.1	88.24	R4RQQ9	78.91	2.474e-88	txid980422
WP_071345698.1	95.05	R4S0R8	92.44	2.491e-88	txid980422
CAM12133.1	88.24	B1V9X9	78.58	2.878e-88	txid59748
WP_015638030.1	88.16	B1VB10	80.31	2.92e-88	txid59748
CAM11538.1	87.67	B1VB10	80.31	3.289e-88	txid59748
CAM11383.1	88.27	B1VB10	80.31	3.345e-88	txid59748
WP_024563479.1	95.06	B9X0Y4	93.43	3.46e-88	txid39647
WCA22269.1	94.28	A0A139JQP9	91.58	3.616e-88	txid203274
CAM11716.1	88.47	B1V9E8	79.53	3.652e-88	txid59748
WP_015638030.1	88.16	R4RQQ9	78.91	3.929e-88	txid980422
CAM11570.1	87.56	R4S148	80.97	4.457e-88	txid980422
WP_024563479.1	95.06	B9X0X2	93.65	4.624e-88	txid100379
WP_023161415.1	94.96	Q2NK04	94.04	4.693e-88	txid322098
CAM11716.1	88.47	R4RL93	80.07	4.928e-88	txid980422
WP_071345374.1	90.87	A0A4P6MB68	86.97	5.006e-88	txid1193712
WP_015637733.1	88.06	B1VB10	80.31	5.761e-88	txid59748
WP_122225450.1	90.51	A0A421NXH1	89.02	6.898e-88	txid69896
WP_015637755.1	88.77	R4S148	80.97	7.041e-88	txid980422
WEK82189.1	85.12	A0A0M1MZE2	78.88	7.459e-88	txid479893
WP_227807141.1	89.71	A0A4P6MB68	86.97	7.838e-88	txid1193712
WP_268850027.1	87.82	Q6YQH0	73.67	8.104e-88	txid262768
WP_015638030.1	88.16	B1V8S5	77.54	8.252e-88	txid59748
WP_273585440.1	87.82	Q6YQH0	73.67	9.715e-88	txid262768
CAM11383.1	88.27	R4S148	80.97	1.194e-87	txid980422
WEX20370.1	89	A0A2S8NTH9	80.51	1.377e-87	txid198422
WP_015638030.1	88.16	B1V8V0	78.6	1.733e-87	txid59748
WP_069028423.1	90.58	A0A1S2NJP0	87.54	1.76e-87	txid146897
CAM11751.1	88.01	B1V8V0	78.6	2.029e-87	txid59748
WP_015637733.1	88.06	B1V9X9	78.58	2.133e-87	txid59748
WP_069028423.1	90.58	A0A4P6MB68	86.97	2.203e-87	txid1193712
WP_015638179.1	87.71	B1V9X9	78.58	2.759e-87	txid59748
CAM11716.1	88.47	R4RQQ9	78.91	3.126e-87	txid980422
CAM11570.1	87.56	R4S052	79.14	3.198e-87	txid980422
WP_015638179.1	87.71	R4S052	79.14	4.082e-87	txid980422
WP_015637755.1	88.77	B1V8S5	77.54	4.515e-87	txid59748
CAM11538.1	87.67	R4S148	80.97	4.728e-87	txid980422
CAM11716.1	88.47	B1VB10	80.31	5.414e-87	txid59748
WP_273585440.1	87.82	A0A859I9P5	74.73	5.605e-87	txid2490543
WP_015637733.1	88.06	R4S148	80.97	5.626e-87	txid980422
WP_152309961.1	94.38	A0A139JQP9	91.58	5.642e-87	txid203274
WP_015637733.1	88.06	R4S052	79.14	6.83e-87	txid980422
WP_268850027.1	87.82	A0A2S8NTR7	81.49	6.948e-87	txid198422
WP_015638030.1	88.16	R4RL93	80.07	7.272e-87	txid980422
CAM11570.1	87.56	R4RQQ9	78.91	7.389e-87	txid980422
CAM11538.1	87.67	R4S052	79.14	8.55e-87	txid980422
WEX20370.1	89	A0A859I918	78.13	9.024e-87	txid2490543
WP_212775448.1	90.18	A0A4P6MB68	86.97	9.687e-87	txid1193712
WP_121463764.1	94.72	A0A0M1MZM6	93.01	1.093e-86	txid479893
CAM11716.1	88.47	B1V8S5	77.54	1.145e-86	txid59748
WP_015637755.1	88.77	B1V9X9	78.58	1.201e-86	txid59748
CAM11716.1	88.47	B1V9X9	78.58	1.33e-86	txid59748
CAM11538.1	87.67	R4RQQ9	78.91	1.333e-86	txid980422
WEX20370.1	89	A0A859IA65	80.86	1.355e-86	txid2490543
CAM11751.1	88.01	B1VB10	80.31	1.483e-86	txid59748
WP_015638258.1	83.65	R4S1N7	80.06	1.706e-86	txid980422
WEK82747.1	94.96	A0A660HM13	93.08	1.746e-86	txid135727
WEX20370.1	89	A0A859IA41	79.53	1.747e-86	txid2490543
WP_161554975.1	95.86	A0A660HMB2	91.63	2.151e-86	txid135727
CAM11383.1	88.27	R4S052	79.14	2.361e-86	txid980422
WEK82747.1	94.96	A0A6M3YS49	92.45	2.616e-86	txid35774
MCQ9618692.1	81.79	A0A0M1N005	79.17	2.664e-86	txid479893
WP_273585157.1	94.89	A0A0M1MZM6	93.01	2.762e-86	txid479893
WP_015638258.1	83.65	B1V9A6	79.94	2.769e-86	txid59748
CAM11751.1	88.01	B1V8S5	77.54	2.788e-86	txid59748
WP_121463764.1	94.72	Q83VA9	93.27	2.789e-86	txid37704
CAM11383.1	88.27	B1V8S5	77.54	2.871e-86	txid59748
WP_121463764.1	94.72	B9X107	92.97	3.324e-86	txid203273
WP_015637755.1	88.77	R4RQQ9	78.91	3.521e-86	txid980422
WEK82747.1	94.96	B9X101	92.51	3.919e-86	txid573073
WP_268850027.1	87.82	A0A859I9P5	74.73	4.198e-86	txid2490543
WP_121463764.1	94.72	A0A559KJS1	92	4.454e-86	txid267362
WEX20370.1	89	A0A859I9G0	79.69	4.587e-86	txid2490543
WP_273585157.1	94.89	Q83VA9	93.27	4.668e-86	txid37704
WP_015638179.1	87.71	R4RQQ9	78.91	4.718e-86	txid980422
CAM11383.1	88.27	R4RQQ9	78.91	5.423e-86	txid980422
USQ93353.1	94.34	A0A0M1MZM6	93.01	5.48e-86	txid479893
WP_121463764.1	94.72	A0A851H9J3	93.21	5.628e-86	txid479893
WP_273585157.1	94.89	B9X107	92.97	6.624e-86	txid203273
WP_121463764.1	94.72	A0A2S8NV46	93.16	6.709e-86	txid198422
WP_015637733.1	88.06	R4RQQ9	78.91	8.501e-86	txid980422
WP_069028310.1	94.3	A0A1S2NJC1	93.33	9.119e-86	txid146897
WP_304515254.1	93.9	A0A6M3YS49	92.45	9.229e-86	txid35774
WP_273585157.1	94.89	A0A559KJS1	92	9.965e-86	txid267362
CAM11751.1	88.01	R4S148	80.97	1.195e-85	txid980422
CAM11716.1	88.47	R4S052	79.14	1.322e-85	txid980422
WP_041186061.1	85.15	B3R0I5	82.73	1.353e-85	txid482235
CAM11383.1	88.27	B1V9X9	78.58	1.591e-85	txid59748
WP_273585440.1	87.82	Q2NJP7	77.6	1.772e-85	txid322098
WP_304515254.1	93.9	A0A0M1MZM6	93.01	2.208e-85	txid479893
WEX20370.1	89	Q6YQI0	80.73	2.716e-85	txid262768
WP_304515254.1	93.9	Q83VA9	93.27	2.787e-85	txid37704
USQ93353.1	94.34	Q83VA9	93.27	2.799e-85	txid37704
CAM11751.1	88.01	R4S052	79.14	3.311e-85	txid980422
WP_268849849.1	94.11	Q83VA9	93.27	3.419e-85	txid37704
WP_273585157.1	94.89	A0A851H9J3	93.21	3.595e-85	txid479893
WEX20370.1	89	Q2NJP7	77.6	3.876e-85	txid322098
WP_268849849.1	94.11	A0A0M1MZM6	93.01	4.312e-85	txid479893
USQ93353.1	94.34	A0A851H9J3	93.21	4.461e-85	txid479893
WP_121463764.1	94.72	A0A0L0MJJ1	93.07	4.907e-85	txid198422
USQ93353.1	94.34	B9X107	92.97	5.012e-85	txid203273
CAM11751.1	88.01	R4RQQ9	78.91	5.124e-85	txid980422
WP_015638258.1	83.65	B1V9E8	79.53	6.154e-85	txid59748
WP_304515254.1	93.9	A0A660HM13	93.08	7.067e-85	txid135727
WP_015638030.1	88.16	B1V9X9	78.58	7.234e-85	txid59748
CAM12133.1	88.24	B1V9U4	76.37	7.609e-85	txid59748
WP_304515254.1	93.9	A0A851H9J3	93.21	7.939e-85	txid479893
WP_273585157.1	94.89	A0A2S8NV46	93.16	8.135e-85	txid198422
WP_138107987.1	94.34	A0A6M3YS49	92.45	8.66e-85	txid35774
WEX20370.1	89	A0A859IAW6	79.59	9.194e-85	txid2490543
USQ93353.1	94.34	A0A559KJS1	92	1.069e-84	txid267362
WP_015638258.1	83.65	R4S148	80.97	1.403e-84	txid980422
WP_015638030.1	88.16	R4S052	79.14	1.446e-84	txid980422
WP_268849849.1	94.11	A0A559KJS1	92	1.459e-84	txid267362
WP_273585157.1	94.89	A0A0L0MJJ1	93.07	1.951e-84	txid198422
WP_121463764.1	94.72	B9X0Z5	92.83	2.119e-84	txid203274
WEK82747.1	94.96	A0A2S8NV46	93.16	2.231e-84	txid198422
WEK82747.1	94.96	A0A559KJS1	92	2.505e-84	txid267362
WEK82747.1	94.96	A0A0L0MJJ1	93.07	2.653e-84	txid198422
WP_268849849.1	94.11	A0A851H9J3	93.21	2.762e-84	txid479893
WEX20370.1	89	A0A421NUH1	79.79	2.812e-84	txid69896
WP_268849849.1	94.11	B9X107	92.97	2.927e-84	txid203273
WP_144658298.1	93.33	A0A6M3YS49	92.45	3.007e-84	txid35774
WP_015638258.1	83.65	B1V9X9	78.58	3.045e-84	txid59748
WP_015638258.1	83.65	B1V8V0	78.6	3.197e-84	txid59748
WP_304515254.1	93.9	B9X101	92.51	3.398e-84	txid573073
WP_121463764.1	94.72	B3R072	92.57	3.589e-84	txid482235
WP_144658298.1	93.33	A0A2S8NV46	93.16	4.015e-84	txid198422
USQ93353.1	94.34	A0A2S8NV46	93.16	4.859e-84	txid198422
WP_144658298.1	93.33	A0A660HM13	93.08	5.061e-84	txid135727
WP_144658298.1	93.33	A0A0M1MZM6	93.01	5.362e-84	txid479893
WP_015638258.1	83.65	R4RL93	80.07	7.285e-84	txid980422
WP_144658298.1	93.33	Q83VA9	93.27	7.587e-84	txid37704
WP_050337327.1	89.03	A0A0L0MKL3	85.71	7.652e-84	txid198422
USQ93353.1	94.34	A0A0L0MJJ1	93.07	8.699e-84	txid198422
WP_144658298.1	93.33	A0A851H9J3	93.21	9.024e-84	txid479893
WP_144658298.1	93.33	B9X101	92.51	1.073e-83	txid573073
WP_304515254.1	93.9	B9X107	92.97	1.087e-83	txid203273
WP_015638258.1	83.65	B1VB10	80.31	1.127e-83	txid59748
WP_138107987.1	94.34	A0A660HM13	93.08	1.171e-83	txid135727
WP_015638258.1	83.65	B1V8S5	77.54	1.183e-83	txid59748
WP_138107987.1	94.34	A0A559KJS1	92	1.24e-83	txid267362
CAM11538.1	87.67	B1V9U4	76.37	1.273e-83	txid59748
WP_227807049.1	94.27	R4S0R8	92.44	1.284e-83	txid980422
WP_268849849.1	94.11	A0A2S8NV46	93.16	1.324e-83	txid198422
WCA22269.1	94.28	A0A6M3YS49	92.45	1.464e-83	txid35774
WP_024563398.1	90.11	A0A859IA91	88.12	1.901e-83	txid2490543
WP_138107987.1	94.34	A0A0L0MJJ1	93.07	1.97e-83	txid198422
WP_138107987.1	94.34	A0A0M1MZM6	93.01	1.97e-83	txid479893
CAM11570.1	87.56	B1V9U4	76.37	2.057e-83	txid59748
WP_069028104.1	94.96	B3R072	92.57	2.286e-83	txid482235
WCA22269.1	94.28	A0A660HM13	93.08	2.316e-83	txid135727
WP_138107987.1	94.34	B9X101	92.51	2.344e-83	txid573073
WP_227807049.1	94.27	B1VAI9	93.52	2.451e-83	txid59748
WP_121463764.1	94.72	A0A139JQP9	91.58	2.476e-83	txid203274
WP_015638030.1	88.16	B1V9U4	76.37	2.811e-83	txid59748
WP_012504207.1	94.7	A0A421NYY5	92.67	2.828e-83	txid69896
WP_268849849.1	94.11	A0A0L0MJJ1	93.07	2.983e-83	txid198422
WP_304515254.1	93.9	A0A2S8NV46	93.16	3.689e-83	txid198422
WEX20370.1	89	A0A2S8NTR7	81.49	3.753e-83	txid198422
CAM11962.1	94.63	B3R072	92.57	3.87e-83	txid482235
WP_015637926.1	94.54	B3R072	92.57	3.894e-83	txid482235
WP_015637755.1	88.77	B1V9U4	76.37	4.227e-83	txid59748
USQ93353.1	94.34	B3R072	92.57	4.444e-83	txid482235
WP_273585157.1	94.89	B3R072	92.57	4.551e-83	txid482235
WP_023161415.1	94.96	B3R072	92.57	4.585e-83	txid482235
CAM11962.1	94.63	A0A660HM13	93.08	4.897e-83	txid135727
CAM11962.1	94.63	B9X0X8	93.47	5.194e-83	txid186171
CAM11962.1	94.63	A0A6M3YS49	92.45	5.194e-83	txid35774
WP_227807049.1	94.27	A0A421NYY5	92.67	5.263e-83	txid69896
WP_121463764.1	94.72	A0A5N5XRP5	92.12	5.298e-83	txid295320
WP_144658298.1	93.33	A0A0L0MJJ1	93.07	5.421e-83	txid198422
WP_121463764.1	94.72	B1VAI9	93.52	5.617e-83	txid59748
CAM11383.1	88.27	B1V9U4	76.37	5.644e-83	txid59748
CAM11962.1	94.63	A0A0M1MZM6	93.01	5.843e-83	txid479893
WP_015638258.1	83.65	R4S052	79.14	6.143e-83	txid980422
WP_121463764.1	94.72	R4S0R8	92.44	6.315e-83	txid980422
WP_304515254.1	93.9	A0A0L0MJJ1	93.07	6.994e-83	txid198422
WP_212775587.1	89.14	A0A859I8G0	80.27	7.377e-83	txid2490543
WP_015637926.1	94.54	B9X0Z0	93.41	7.433e-83	txid357770
WP_138107987.1	94.34	Q83VA9	93.27	7.457e-83	txid37704
WP_121463764.1	94.72	A0A859IAV5	93.27	7.981e-83	txid2490543
WP_121463764.1	94.72	A0A4P6MBY7	93.38	8.462e-83	txid1193712
WP_268849849.1	94.11	B3R072	92.57	8.478e-83	txid482235
AYWB275	87.23	A0A421NV31	81.01	8.857e-83	txid69896
WP_015637926.1	94.54	B9X0X8	93.47	9.403e-83	txid186171
CAM11962.1	94.63	B9X0X2	93.65	9.924e-83	txid100379
WEK82747.1	94.96	B3R072	92.57	1.068e-82	txid482235
WP_121463764.1	94.72	Q6YPW4	93.78	1.134e-82	txid262768
WP_015637926.1	94.54	B9X0X2	93.65	1.189e-82	txid100379
WCA22269.1	94.28	B9X101	92.51	1.222e-82	txid573073
CAM11962.1	94.63	Q83VA9	93.27	1.256e-82	txid37704
WP_015637926.1	94.54	B9X0Y4	93.43	1.261e-82	txid39647
CAM11962.1	94.63	B9X0W6	93.64	1.332e-82	txid100379
CAM11962.1	94.63	B9X0Z0	93.41	1.413e-82	txid357770
WP_015638179.1	87.71	B1V9U4	76.37	1.446e-82	txid59748
WP_015637733.1	88.06	B1V9U4	76.37	1.639e-82	txid59748
AYWB667	89.99	A0A859IA91	88.12	1.664e-82	txid2490543
WP_304515254.1	93.9	A0A559KJS1	92	1.673e-82	txid267362
WP_138107987.1	94.34	A0A2S8NV46	93.16	1.677e-82	txid198422
WP_138107987.1	94.34	A0A851H9J3	93.21	1.677e-82	txid479893
USQ93353.1	94.34	B9X0Z5	92.83	1.696e-82	txid203274
WP_121463764.1	94.72	Q2NK04	94.04	1.708e-82	txid322098
WP_273585157.1	94.89	B9X0Z5	92.83	1.741e-82	txid203274
WP_015637596.1	92.28	R4RZS2	89.47	1.745e-82	txid980422
WP_015637926.1	94.54	B9X0W6	93.64	1.795e-82	txid100379
CAM11751.1	88.01	B1V9U4	76.37	1.818e-82	txid59748
WP_024563479.1	95.06	B3R072	92.57	1.915e-82	txid482235
WEX20370.1	89	Q6YQH0	73.67	2.222e-82	txid262768
WP_121463764.1	94.72	A0A421NYY5	92.67	2.426e-82	txid69896
WP_069028104.1	94.96	Q83VA9	93.27	2.547e-82	txid37704
WP_015637926.1	94.54	A0A6M3YS49	92.45	2.708e-82	txid35774
WP_024563479.1	95.06	A0A6M3YS49	92.45	2.874e-82	txid35774
WP_012504207.1	94.7	A0A6M3YS49	92.45	2.88e-82	txid35774
WP_069028104.1	94.96	A0A660HM13	93.08	3.038e-82	txid135727
WP_069028310.1	94.3	A0A859I9N3	90.18	3.152e-82	txid2490543
WP_015637926.1	94.54	A0A660HM13	93.08	3.231e-82	txid135727
WP_268850027.1	87.82	Q2NJP7	77.6	3.382e-82	txid322098
CAM11962.1	94.63	A0A559KJS1	92	3.416e-82	txid267362
WP_012504207.1	94.7	A0A660HM13	93.08	3.632e-82	txid135727
WP_212775526.1	94.93	A0A660HM13	93.08	3.739e-82	txid135727
WP_144658298.1	93.33	B9X107	92.97	3.874e-82	txid203273
CAM11962.1	94.63	B9X101	92.51	4.076e-82	txid573073
WP_024563479.1	95.06	A0A660HM13	93.08	4.313e-82	txid135727
WP_273585157.1	94.89	A0A5N5XRP5	92.12	4.426e-82	txid295320
WP_015637926.1	94.54	A0A0M1MZM6	93.01	4.875e-82	txid479893
WP_069028104.1	94.96	A0A0M1MZM6	93.01	5.47e-82	txid479893
AYWB667	89.99	A0A1S2NJP0	87.54	5.63e-82	txid146897
WP_024563479.1	95.06	B9X101	92.51	6.108e-82	txid573073
CAM11962.1	94.63	B9X0Y4	93.43	6.155e-82	txid39647
WP_121463764.1	94.72	A0A1S2NHM7	93.4	6.189e-82	txid146897
WP_212775526.1	94.93	Q83VA9	93.27	6.32e-82	txid37704
WP_024563398.1	90.11	Q6YPH8	87.86	6.599e-82	txid262768
WP_024563398.1	90.11	A0A1S2NJP0	87.54	6.975e-82	txid146897
WP_212775526.1	94.93	B9X101	92.51	7.101e-82	txid573073
WEK82747.1	94.96	B1VAI9	93.52	7.183e-82	txid59748
CAM11962.1	94.63	A0A2S8NV46	93.16	7.789e-82	txid198422
WP_015637926.1	94.54	Q83VA9	93.27	7.801e-82	txid37704
WP_212775526.1	94.93	A0A0M1MZM6	93.01	7.98e-82	txid479893
WP_138107987.1	94.34	B9X107	92.97	8.979e-82	txid203273
USQ93353.1	94.34	A0A139JQP9	91.58	9.186e-82	txid203274
WP_069028104.1	94.96	A0A6M3YS49	92.45	9.285e-82	txid35774
WP_212775526.1	94.93	A0A6M3YS49	92.45	9.505e-82	txid35774
WP_152309961.1	94.38	A0A6M3YS49	92.45	9.552e-82	txid35774
WP_012504207.1	94.7	A0A0M1MZM6	93.01	9.739e-82	txid479893
CAM11962.1	94.63	B9X0Z5	92.83	9.857e-82	txid203274
WP_122225292.1	53.8	A0A421NYT7	65.07	9.955e-82	txid69896
AYWB229	82.94	A0A859IA41	79.53	1.002e-81	txid2490543
MCQ9618769.1	76.22	A0A851HJ90	80.32	1.021e-81	txid479893
MDW3617627.1	76.22	A0A851HJ90	80.32	1.021e-81	txid479893
WP_024563479.1	95.06	A0A2K9AB30	93.69	1.029e-81	txid1911683
WP_212775526.1	94.93	B3R072	92.57	1.068e-81	txid482235
WEK82747.1	94.96	Q6YPW4	93.78	1.076e-81	txid262768
WP_012504207.1	94.7	Q83VA9	93.27	1.094e-81	txid37704
WP_273585157.1	94.89	Q2NK04	94.04	1.125e-81	txid322098
WP_268849849.1	94.11	B9X0Z5	92.83	1.155e-81	txid203274
WP_024563479.1	95.06	Q83VA9	93.27	1.225e-81	txid37704
WP_152309961.1	94.38	A0A2S8NV46	93.16	1.274e-81	txid198422
WP_212775526.1	94.93	A0A2K9AB30	93.69	1.43e-81	txid1911683
WP_024563479.1	95.06	A0A2N1QCN7	94	1.458e-81	txid2013845
USQ93353.1	94.34	A0A859IAV5	93.27	1.464e-81	txid2490543
WP_069028104.1	94.96	B9X101	92.51	1.486e-81	txid573073
CAM11962.1	94.63	A0A851H9J3	93.21	1.488e-81	txid479893
WP_069028104.1	94.96	A0A851H9J3	93.21	1.576e-81	txid479893
AYWB667	89.99	A0A4P6MB68	86.97	1.6e-81	txid1193712
WP_152309961.1	94.38	A0A660HM13	93.08	1.604e-81	txid135727
AYWB229	82.94	A0A2S8NTH9	80.51	1.606e-81	txid198422
WP_071345698.1	95.05	B3R072	92.57	1.608e-81	txid482235
WP_015637926.1	94.54	B9X0Z5	92.83	1.675e-81	txid203274
AYWB667	89.99	Q6YPH8	87.86	1.797e-81	txid262768
WEK82747.1	94.96	A0A139JQP9	91.58	1.809e-81	txid203274
WP_015637926.1	94.54	A0A559KJS1	92	1.884e-81	txid267362
WP_015637926.1	94.54	A0A851H9J3	93.21	1.998e-81	txid479893
WP_212775526.1	94.93	A0A2N1PZ67	93.97	2.028e-81	txid2013849
WP_024563479.1	95.06	A0A2N1PZ67	93.97	2.457e-81	txid2013849
WP_012504207.1	94.7	B9X101	92.51	2.464e-81	txid573073
USQ93353.1	94.34	A0A4P6MBY7	93.38	2.472e-81	txid1193712
WEK82747.1	94.96	A0A2N1PZ67	93.97	2.559e-81	txid2013849
WP_071345698.1	95.05	Q83VA9	93.27	2.559e-81	txid37704
AYWB229	82.94	Q6YQI0	80.73	2.574e-81	txid262768
USQ93353.1	94.34	A0A5N5XRP5	92.12	2.621e-81	txid295320
USQ93353.1	94.34	A0A421NYY5	92.67	2.621e-81	txid69896
WP_015637926.1	94.54	B9X101	92.51	2.68e-81	txid573073
CAM11962.1	94.63	A0A0L0MJJ1	93.07	2.681e-81	txid198422
WCA22269.1	94.28	A0A0M1MZM6	93.01	2.703e-81	txid479893
WEK82747.1	94.96	Q2NK04	94.04	2.711e-81	txid322098
WP_012504207.1	94.7	B1VAI9	93.52	2.767e-81	txid59748
WP_273585157.1	94.89	A0A4P6MBY7	93.38	2.861e-81	txid1193712
WP_071345698.1	95.05	A0A660HM13	93.08	2.874e-81	txid135727
WP_024563479.1	95.06	A0A0M1MZM6	93.01	2.924e-81	txid479893
WP_012504207.1	94.7	A0A4P6MBY7	93.38	3.108e-81	txid1193712
WP_212775526.1	94.93	A0A2K9AJT2	93.13	3.234e-81	txid1911684
WP_212775526.1	94.93	A0A2N1QCN7	94	3.234e-81	txid2013845
WP_268849849.1	94.11	A0A139JQP9	91.58	3.282e-81	txid203274
WP_024563398.1	90.11	A0A4P6MB68	86.97	3.292e-81	txid1193712
WCA22269.1	94.28	A0A851H9J3	93.21	3.4e-81	txid479893
WP_024563479.1	95.06	A0A851H9J3	93.21	3.48e-81	txid479893
WCA22269.1	94.28	Q83VA9	93.27	3.601e-81	txid37704
WP_023161415.1	94.96	A0A2K9AB30	93.69	3.909e-81	txid1911683
WP_069028104.1	94.96	B9X107	92.97	4.038e-81	txid203273
WP_273585157.1	94.89	A0A139JQP9	91.58	4.06e-81	txid203274
WP_273585157.1	94.89	A0A859IAV5	93.27	4.06e-81	txid2490543
WEK82747.1	94.96	A0A4P6MBY7	93.38	4.061e-81	txid1193712
WP_024563479.1	95.06	U4KSG2	94.07	4.141e-81	txid1318466
WP_012504207.1	94.7	R4S0R8	92.44	4.153e-81	txid980422
CAM12133.1	88.24	A0A421NV31	81.01	4.292e-81	txid69896
USQ93353.1	94.34	Q6YPW4	93.78	4.427e-81	txid262768
WP_152309961.1	94.38	A0A559KJS1	92	4.524e-81	txid267362
WEK82747.1	94.96	A0A859IAV5	93.27	4.558e-81	txid2490543
WP_268849849.1	94.11	Q2NK04	94.04	4.927e-81	txid322098
WP_012504207.1	94.7	A0A859IAV5	93.27	4.943e-81	txid2490543
WEK82747.1	94.96	B9X0Z5	92.83	5.116e-81	txid203274
WP_071345698.1	95.05	A0A2K9AB30	93.69	5.138e-81	txid1911683
WP_212775526.1	94.93	U4KSG2	94.07	5.155e-81	txid1318466
WP_212775526.1	94.93	A0A851H9J3	93.21	5.465e-81	txid479893
WP_268849849.1	94.11	B1VAI9	93.52	5.534e-81	txid59748
WP_012504207.1	94.7	A0A851H9J3	93.21	5.551e-81	txid479893
WP_015637926.1	94.54	A0A2S8NV46	93.16	5.755e-81	txid198422
WP_071345698.1	95.05	A0A0M1MZM6	93.01	5.77e-81	txid479893
WP_212775526.1	94.93	A0A061AIQ7	94.04	5.793e-81	txid35623
WP_304515254.1	93.9	B3R072	92.57	5.813e-81	txid482235
WP_023161415.1	94.96	U4KSG2	94.07	6.204e-81	txid1318466
WP_071345698.1	95.05	A0A6M3YS49	92.45	6.481e-81	txid35774
WP_012504207.1	94.7	A0A1S2NHM7	93.4	6.606e-81	txid146897
WP_012504207.1	94.7	Q2NK04	94.04	6.606e-81	txid322098
WP_023161415.1	94.96	A0A6M3YS49	92.45	6.963e-81	txid35774
WP_024563479.1	95.06	A0A2K9AJT2	93.13	6.98e-81	txid1911684
WP_024563479.1	95.06	A0A061AIQ7	94.04	6.98e-81	txid35623
USQ93353.1	94.34	Q2NK04	94.04	7.054e-81	txid322098
WP_071345698.1	95.05	A0A851H9J3	93.21	7.279e-81	txid479893
WP_069028310.1	94.3	A0A4P6MEB6	89.88	7.34e-81	txid1193712
WP_144658298.1	93.33	A0A5N5XRP5	92.12	7.401e-81	txid295320
WP_012504207.1	94.7	Q6YPW4	93.78	7.862e-81	txid262768
MDW3617692.1	73.67	A0A0M1N0W0	82.11	7.943e-81	txid479893
WEK82747.1	94.96	A0A421NYY5	92.67	8.12e-81	txid69896
WP_069028104.1	94.96	A0A2K9AB30	93.69	8.176e-81	txid1911683
CAM11962.1	94.63	B9X107	92.97	8.205e-81	txid203273
WEX20146.1	94.71	A0A559KJS1	92	8.359e-81	txid267362
USQ93353.1	94.34	B1VAI9	93.52	8.401e-81	txid59748
WP_152309961.1	94.38	B9X101	92.51	8.526e-81	txid573073
WP_023161415.1	94.96	B9X0Y4	93.43	8.772e-81	txid39647
WP_015637926.1	94.54	A0A061AIQ7	94.04	9.21e-81	txid35623
WP_024563479.1	95.06	A0A559KJS1	92	9.328e-81	txid267362
WEK82747.1	94.96	A0A2N1QCN7	94	9.656e-81	txid2013845
WP_273585157.1	94.89	B1VAI9	93.52	9.738e-81	txid59748
WP_023161415.1	94.96	B9X0X2	93.65	9.846e-81	txid100379
USQ93353.1	94.34	R4S0R8	92.44	1.061e-80	txid980422
WP_273585157.1	94.89	A0A421NYY5	92.67	1.094e-80	txid69896
WP_268849849.1	94.11	A0A859IAV5	93.27	1.177e-80	txid2490543
WEX20146.1	94.71	A0A0L0MJJ1	93.07	1.184e-80	txid198422
WP_015637926.1	94.54	B9X107	92.97	1.236e-80	txid203273
WP_186390717.1	88.13	A0A559KJZ7	86.09	1.24e-80	txid267362
WP_023161415.1	94.96	B9X0Z0	93.41	1.24e-80	txid357770
WP_273585157.1	94.89	Q6YPW4	93.78	1.304e-80	txid262768
WP_069028104.1	94.96	A0A061AIQ7	94.04	1.309e-80	txid35623
WP_023161415.1	94.96	A0A660HM13	93.08	1.314e-80	txid135727
WEK82747.1	94.96	A0A1S2NHM7	93.4	1.365e-80	txid146897
WP_071345698.1	95.05	B9X101	92.51	1.379e-80	txid573073
WP_069028104.1	94.96	U4KSG2	94.07	1.388e-80	txid1318466
WP_069028104.1	94.96	A0A2N1PZ67	93.97	1.388e-80	txid2013849
WP_304515254.1	93.9	A0A421NYY5	92.67	1.474e-80	txid69896
CAM11962.1	94.63	A0A2K9AB30	93.69	1.478e-80	txid1911683
WP_024563479.1	95.06	A0A449BKR3	94.26	1.484e-80	txid264636
USQ93353.1	94.34	A0A1S2NHM7	93.4	1.504e-80	txid146897
WP_273585157.1	94.89	A0A1S2NHM7	93.4	1.553e-80	txid146897
WP_024563479.1	95.06	B9X0Z5	92.83	1.572e-80	txid203274
WP_268849849.1	94.11	A0A5N5XRP5	92.12	1.573e-80	txid295320
WCA22269.1	94.28	A0A559KJS1	92	1.599e-80	txid267362
WP_304515254.1	93.9	A0A139JQP9	91.58	1.656e-80	txid203274
WP_015637926.1	94.54	A0A2K9AB30	93.69	1.658e-80	txid1911683
WP_144658298.1	93.33	B9X0Z5	92.83	1.663e-80	txid203274
WP_268849849.1	94.11	A0A4P6MBY7	93.38	1.667e-80	txid1193712
WP_268849849.1	94.11	A0A421NYY5	92.67	1.667e-80	txid69896
WP_121463764.1	94.72	A0A2N1PZ67	93.97	1.739e-80	txid2013849
WP_273585157.1	94.89	A0A1S9M242	92.31	1.745e-80	txid180978
WCA22269.1	94.28	A0A2S8NV46	93.16	1.794e-80	txid198422
WP_152309961.1	94.38	Q83VA9	93.27	1.803e-80	txid37704
WP_121463764.1	94.72	A0A1S9M242	92.31	1.844e-80	txid180978
WP_246454233.1	79.5	A0A660HNU1	80.19	1.845e-80	txid135727
WP_023161415.1	94.96	B9X0W6	93.64	1.858e-80	txid100379
WP_071345698.1	95.05	A0A061AIQ7	94.04	1.954e-80	txid35623
WP_121463764.1	94.72	A0A2N1QCN7	94	1.955e-80	txid2013845
WP_273585157.1	94.89	R4S0R8	92.44	1.961e-80	txid980422
WP_012504207.1	94.7	A0A2S8NV46	93.16	1.989e-80	txid198422
WEK82747.1	94.96	A0A5N5XRP5	92.12	2.045e-80	txid295320
WP_024563398.1	90.11	Q2NIF9	87.17	2.05e-80	txid322098
WP_023161415.1	94.96	B9X0X8	93.47	2.086e-80	txid186171
WP_212775526.1	94.93	A0A847N5R3	94.15	2.089e-80	txid2155
WP_024563479.1	95.06	A0A847N5R3	94.15	2.101e-80	txid2155
WP_268849849.1	94.11	R4S0R8	92.44	2.102e-80	txid980422
CAM11962.1	94.63	A0A061AIQ7	94.04	2.104e-80	txid35623
WP_152309961.1	94.38	A0A0L0MJJ1	93.07	2.143e-80	txid198422
WEK82747.1	94.96	R4S0R8	92.44	2.167e-80	txid980422
WP_144658298.1	93.33	A0A139JQP9	91.58	2.221e-80	txid203274
WP_273585440.1	87.82	Q6YRF1	75.48	2.253e-80	txid262768
WP_304515254.1	93.9	A0A1S9M242	92.31	2.348e-80	txid180978
WP_212775526.1	94.93	A0A449BKR3	94.26	2.348e-80	txid264636
WP_268849849.1	94.11	Q6YPW4	93.78	2.502e-80	txid262768
WP_012504207.1	94.7	B9X0Z5	92.83	2.509e-80	txid203274
CAM11357.1	92.22	B1V8X0	89.52	2.532e-80	txid59748
WP_304515254.1	93.9	B9X0Z5	92.83	2.637e-80	txid203274
WP_015637926.1	94.54	A0A0L0MJJ1	93.07	2.813e-80	txid198422
WCA22486.1	85.87	A0A5N5XUM0	86.89	2.821e-80	txid295320
WEK82747.1	94.96	A0A1S9M242	92.31	2.892e-80	txid180978
WP_212775526.1	94.93	B9X107	92.97	2.964e-80	txid203273
WP_024563479.1	95.06	B9X107	92.97	2.976e-80	txid203273
AYWB229	82.94	A0A859IA65	80.86	2.992e-80	txid2490543
WP_015638258.1	83.65	B1V9U4	76.37	3.034e-80	txid59748
WEK82747.1	94.96	A0A651DKN9	93.94	3.064e-80	txid1898209
CAM11962.1	94.63	A0A651DKN9	93.94	3.177e-80	txid1898209
WP_069028104.1	94.96	B9X0Z5	92.83	3.352e-80	txid203274
WEX20146.1	94.71	A0A6M3YS49	92.45	3.364e-80	txid35774
WP_152309961.1	94.38	A0A0M1MZM6	93.01	3.398e-80	txid479893
WP_152309961.1	94.38	A0A851H9J3	93.21	3.398e-80	txid479893
WP_138107987.1	94.34	A0A5N5XRP5	92.12	3.439e-80	txid295320
WP_071345698.1	95.05	A0A2K9AJT2	93.13	3.492e-80	txid1911684
WP_071345698.1	95.05	A0A2N1PZ67	93.97	3.492e-80	txid2013849
WP_273585157.1	94.89	A0A2N1PZ67	93.97	3.514e-80	txid2013849
WP_012504207.1	94.7	B9X107	92.97	3.554e-80	txid203273
WP_201736609.1	85.97	A0A660HN36	79.63	3.923e-80	txid135727
WP_023161415.1	94.96	A0A2K9AJT2	93.13	3.936e-80	txid1911684
WP_024563479.1	95.06	A0A2S8NV46	93.16	3.977e-80	txid198422
WP_024563479.1	95.06	A0A2N1Q8R9	93.94	3.977e-80	txid2013846
WP_138107987.1	94.34	Q2NK04	94.04	4.091e-80	txid322098
WP_023161415.1	94.96	A0A061AIQ7	94.04	4.17e-80	txid35623
WP_212775526.1	94.93	A0A0L0MJJ1	93.07	4.206e-80	txid198422
WP_069028104.1	94.96	A0A2K9AJT2	93.13	4.241e-80	txid1911684
WP_023161415.1	94.96	B9X101	92.51	4.418e-80	txid573073
CAM11962.1	94.63	A0A139JQP9	91.58	4.523e-80	txid203274
UQV26737.1	94.55	A0A0L0MJJ1	93.07	4.553e-80	txid198422
WP_121463764.1	94.72	A0A651DKN9	93.94	4.704e-80	txid1898209
WP_212775526.1	94.93	A0A651DKN9	93.94	4.726e-80	txid1898209
WP_015637926.1	94.54	A0A139JQP9	91.58	4.775e-80	txid203274
WP_069028104.1	94.96	A0A0L0MJJ1	93.07	5.059e-80	txid198422
WP_069028104.1	94.96	A0A449BKR3	94.26	5.059e-80	txid264636
CAM11962.1	94.63	U4KSG2	94.07	5.088e-80	txid1318466
CAM11962.1	94.63	A0A553IGM3	94.06	5.088e-80	txid2148
WP_071345698.1	95.05	A0A2N1QCN7	94	5.244e-80	txid2013845
WP_024563479.1	95.06	A0A1G3X6I8	93.95	5.314e-80	txid1802357
WP_012504207.1	94.7	A0A2N1PZ67	93.97	5.334e-80	txid2013849
WP_069028104.1	94.96	A0A559KJS1	92	5.365e-80	txid267362
WP_015637926.1	94.54	A0A553IGM3	94.06	5.37e-80	txid2148
CAM11962.1	94.63	A0A847N5R3	94.15	5.397e-80	txid2155
WP_024563479.1	95.06	A0A7U9XWX3	93.94	5.632e-80	txid2735436
WEX20146.1	94.71	A0A2S8NV46	93.16	5.671e-80	txid198422
WP_069028104.1	94.96	A0A2N1QCN7	94	5.69e-80	txid2013845
WP_015637926.1	94.54	A0A651DKN9	93.94	5.696e-80	txid1898209
WP_015637926.1	94.54	A0A5N5XRP5	92.12	5.696e-80	txid295320
CAM11962.1	94.63	A0A5N5XRP5	92.12	5.724e-80	txid295320
WP_212775526.1	94.93	B9X0Z5	92.83	6.326e-80	txid203274
WCA22269.1	94.28	B3R072	92.57	6.334e-80	txid482235
WP_012504207.1	94.7	A0A651DKN9	93.94	6.348e-80	txid1898209
WP_012504207.1	94.7	A0A5N5XRP5	92.12	6.348e-80	txid295320
WP_071345698.1	95.05	U4KSG2	94.07	6.615e-80	txid1318466
WP_071345698.1	95.05	B9X0Z5	92.83	6.615e-80	txid203274
WP_023161415.1	94.96	A0A847N5R3	94.15	7.011e-80	txid2155
WP_273585157.1	94.89	A0A2N1QCN7	94	7.075e-80	txid2013845
WP_212775526.1	94.93	A0A559KJS1	92	7.108e-80	txid267362
WP_212775526.1	94.93	A0A7U9XWX3	93.94	7.108e-80	txid2735436
WP_015637926.1	94.54	A0A847N5R3	94.15	7.205e-80	txid2155
WEK82747.1	94.96	A0A2K9AJT2	93.13	7.286e-80	txid1911684
WP_015637596.1	92.28	B1V8X0	89.52	7.479e-80	txid59748
WP_012504207.1	94.7	U4KSG2	94.07	7.555e-80	txid1318466
WEX20146.1	94.71	B9X101	92.51	8.032e-80	txid573073
WP_015637926.1	94.54	A0A2N1PZ67	93.97	8.104e-80	txid2013849
WP_024563479.1	95.06	A0A651DKN9	93.94	8.452e-80	txid1898209
WP_304515254.1	93.9	Q6YPW4	93.78	8.946e-80	txid262768
WP_212775526.1	94.93	A0A2S8NV46	93.16	8.975e-80	txid198422
WP_012504207.1	94.7	A0A559KJS1	92	8.991e-80	txid267362
UQV26737.1	94.55	A0A559KJS1	92	9.07e-80	txid267362
WP_023161415.1	94.96	A0A2N1Q8R9	93.94	9.357e-80	txid2013846
WP_071345698.1	95.05	B9X107	92.97	9.372e-80	txid203273
WP_144658298.1	93.33	A0A421NYY5	92.67	9.432e-80	txid69896
WP_212775526.1	94.93	A0A553IGM3	94.06	9.514e-80	txid2148
WEX20146.1	94.71	A0A660HM13	93.08	9.559e-80	txid135727
WP_071345374.1	90.87	Q2NIF9	87.17	1.091e-79	txid322098
WP_138107987.1	94.34	Q6YPW4	93.78	1.094e-79	txid262768
WP_138107987.1	94.34	B3R072	92.57	1.094e-79	txid482235
WP_138107987.1	94.34	A0A421NYY5	92.67	1.094e-79	txid69896
WP_304515254.1	93.9	Q2NK04	94.04	1.129e-79	txid322098
WP_212775526.1	94.93	A0A1G3X6I8	93.95	1.133e-79	txid1802357
WP_015637926.1	94.54	U4KSG2	94.07	1.153e-79	txid1318466
WEK82747.1	94.96	A0A847N5R3	94.15	1.156e-79	txid2155
WP_023161415.1	94.96	A0A651DKN9	93.94	1.179e-79	txid1898209
WCA22269.1	94.28	B9X107	92.97	1.19e-79	txid203273
WP_024563479.1	95.06	A0A553IGM3	94.06	1.197e-79	txid2148
AYWB229	82.94	A0A859IAW6	79.59	1.232e-79	txid2490543
WP_144658298.1	93.33	U4KSG2	94.07	1.259e-79	txid1318466
WP_304515254.1	93.9	A0A5N5XRP5	92.12	1.268e-79	txid295320
WP_069028104.1	94.96	A0A651DKN9	93.94	1.296e-79	txid1898209
WP_023161415.1	94.96	A0A559KJS1	92	1.323e-79	txid267362
WP_069028104.1	94.96	A0A2S8NV46	93.16	1.374e-79	txid198422
WP_304515254.1	93.9	R4S0R8	92.44	1.425e-79	txid980422
WP_069028104.1	94.96	A0A847N5R3	94.15	1.458e-79	txid2155
WCA22269.1	94.28	A0A859IAV5	93.27	1.497e-79	txid2490543
WP_144658298.1	93.33	B1VAI9	93.52	1.498e-79	txid59748
WP_268849849.1	94.11	A0A1S2NHM7	93.4	1.512e-79	txid146897
CAM11962.1	94.63	A0A2N1PZ67	93.97	1.557e-79	txid2013849
CAM11962.1	94.63	A0A449BKR3	94.26	1.557e-79	txid264636
WP_023161415.1	94.96	A0A851H9J3	93.21	1.573e-79	txid479893
USQ93353.1	94.34	A0A2N1PZ67	93.97	1.638e-79	txid2013849
WP_178734438.1	76.81	A0A851HAW6	58.2	1.648e-79	txid479893
CAM11962.1	94.63	A0A2N1Q8R9	93.94	1.651e-79	txid2013846
WP_023161415.1	94.96	A0A2S8NV46	93.16	1.667e-79	txid198422
WP_144658298.1	93.33	A0A1S9M242	92.31	1.682e-79	txid180978
WP_304515254.1	93.9	A0A859IAV5	93.27	1.696e-79	txid2490543
WP_071345698.1	95.05	A0A449BKR3	94.26	1.775e-79	txid264636
WCA22269.1	94.28	B1VAI9	93.52	1.778e-79	txid59748
CAM11357.1	92.22	R4RZS2	89.47	1.782e-79	txid980422
WP_212775526.1	94.93	A0A2N1Q8R9	93.94	1.807e-79	txid2013846
WP_144658298.1	93.33	A0A2N1PZ67	93.97	1.888e-79	txid2013849
WP_144658298.1	93.33	R4S0R8	92.44	1.888e-79	txid980422
WP_024563479.1	95.06	A0A356GGS6	94.03	1.904e-79	txid1898209
WP_304515254.1	93.9	A0A4P6MBY7	93.38	1.905e-79	txid1193712
CAM11962.1	94.63	A0A2K9AJT2	93.13	1.97e-79	txid1911684
WP_023161415.1	94.96	A0A553IGM3	94.06	1.982e-79	txid2148
WP_227807141.1	89.71	Q2NIF9	87.17	1.991e-79	txid322098
USQ93353.1	94.34	A0A2N1QCN7	94	2.068e-79	txid2013845
WP_023161415.1	94.96	A0A0M1MZM6	93.01	2.1e-79	txid479893
WEK82747.1	94.96	U4KSG2	94.07	2.182e-79	txid1318466
WP_246454233.1	79.5	A0A851HDM0	78.28	2.201e-79	txid479893
CAM11962.1	94.63	A0A449BCA7	95.21	2.217e-79	txid29552
WP_023161415.1	94.96	A0A2N1PZ67	93.97	2.225e-79	txid2013849
WP_144658298.1	93.33	A0A859IAV5	93.27	2.246e-79	txid2490543
CAM11962.1	94.63	A0A7U9XWX3	93.94	2.351e-79	txid2735436
WP_152309961.1	94.38	B3R072	92.57	2.409e-79	txid482235
WP_071345698.1	95.05	A0A559KJS1	92	2.515e-79	txid267362
WP_069028104.1	94.96	A0A1G3X6I8	93.95	2.624e-79	txid1802357
WP_015637926.1	94.54	A0A449BKR3	94.26	2.625e-79	txid264636
WP_144658298.1	93.33	Q6YPW4	93.78	2.671e-79	txid262768
WP_012504207.1	94.7	A0A0L0MJJ1	93.07	2.707e-79	txid198422
WP_121463764.1	94.72	A0A2K9AJT2	93.13	2.722e-79	txid1911684
WP_121463764.1	94.72	A0A7U9XWX3	93.94	2.722e-79	txid2735436
WP_015637926.1	94.54	A0A2K9AJT2	93.13	2.784e-79	txid1911684
WP_071345698.1	95.05	A0A7U9XWX3	93.94	2.825e-79	txid2735436
WP_212775526.1	94.93	A0A356GGS6	94.03	2.88e-79	txid1898209
WP_069028104.1	94.96	A0A553IGM3	94.06	2.952e-79	txid2148
CAM11962.1	94.63	A0A1G3X6I8	93.95	2.975e-79	txid1802357
WP_015638303.1	87.79	R4S148	80.97	2.98e-79	txid980422
WP_024563479.1	95.06	A0A139JQP9	91.58	3.028e-79	txid203274
UQV26737.1	94.55	A0A6M3YS49	92.45	3.029e-79	txid35774
WEX20146.1	94.71	A0A0M1MZM6	93.01	3.05e-79	txid479893
CAM11962.1	94.63	A9NE27	93.88	3.156e-79	txid441768
WP_268850027.1	87.82	Q6YRF1	75.48	3.179e-79	txid262768
WP_024563479.1	95.06	A0A5N5XRP5	92.12	3.209e-79	txid295320
WP_304515254.1	93.9	B1VAI9	93.52	3.216e-79	txid59748
WP_273585157.1	94.89	A0A847N5R3	94.15	3.223e-79	txid2155
WP_121463764.1	94.72	A0A1G3X6I8	93.95	3.245e-79	txid1802357
WP_121463764.1	94.72	A0A2N1Q8R9	93.94	3.245e-79	txid2013846
WEK82747.1	94.96	A0A2N1Q8R9	93.94	3.27e-79	txid2013846
WP_071345698.1	95.05	A0A2S8NV46	93.16	3.363e-79	txid198422
WP_152309961.1	94.38	B1VAI9	93.52	3.403e-79	txid59748
WCA22269.1	94.28	A0A4P6MBY7	93.38	3.538e-79	txid1193712
WP_071345698.1	95.05	A0A651DKN9	93.94	3.564e-79	txid1898209
WP_012504207.1	94.7	A0A7U9XWX3	93.94	3.618e-79	txid2735436
WP_015638303.1	87.79	R4S1N7	80.06	3.648e-79	txid980422
WP_138107987.1	94.34	B1VAI9	93.52	3.689e-79	txid59748
WP_015637926.1	94.54	A0A2N1Q8R9	93.94	3.736e-79	txid2013846
WP_023161415.1	94.96	A0A2N1QCN7	94	3.741e-79	txid2013845
WP_024563479.1	95.06	A0A0L0MJJ1	93.07	3.818e-79	txid198422
WP_121463764.1	94.72	U4KSG2	94.07	3.868e-79	txid1318466
WP_144658298.1	93.33	B3R072	92.57	4.005e-79	txid482235
WP_152309961.1	94.38	B9X107	92.97	4.045e-79	txid203273
WEK82747.1	94.96	A0A7U9XWX3	93.94	4.119e-79	txid2735436
WEK82747.1	94.96	A0A3A6NHQ6	93.71	4.119e-79	txid33015
WP_138107987.1	94.34	A0A1S9M242	92.31	4.141e-79	txid180978
USQ93353.1	94.34	A0A1S9M242	92.31	4.16e-79	txid180978
WP_069028104.1	94.96	A0A356GGS6	94.03	4.2e-79	txid1898209
WP_069028104.1	94.96	A0A2N1Q8R9	93.94	4.2e-79	txid2013846
WP_024563479.1	95.06	A0A2A1ZR89	93.54	4.288e-79	txid2024899
WP_012504207.1	94.7	A0A553IGM3	94.06	4.306e-79	txid2148
WP_121463764.1	94.72	A0A2K9AB30	93.69	4.348e-79	txid1911683
WP_023161415.1	94.96	A0A1G3X6I8	93.95	4.448e-79	txid1802357
WP_246454233.1	79.5	A0A2X0QNK6	79.84	4.504e-79	txid131152
WP_012504207.1	94.7	A0A2N1Q8R9	93.94	4.563e-79	txid2013846
WP_273585157.1	94.89	A0A651DKN9	93.94	4.574e-79	txid1898209
WP_015637926.1	94.54	A0A7U9XWX3	93.94	4.726e-79	txid2735436
CAM11962.1	94.63	A0A356GGS6	94.03	4.765e-79	txid1898209
WP_212775526.1	94.93	A9NE27	93.88	4.868e-79	txid441768
WP_138107987.1	94.34	A0A139JQP9	91.58	4.926e-79	txid203274
WP_015638303.1	87.79	R4RQQ9	78.91	4.94e-79	txid980422
WP_015637926.1	94.54	A0A2N1QCN7	94	5.012e-79	txid2013845
WP_071345698.1	95.05	A0A847N5R3	94.15	5.05e-79	txid2155
UQV26737.1	94.55	A0A2S8NV46	93.16	5.08e-79	txid198422
WP_023161415.1	94.96	A0A449BKR3	94.26	5.289e-79	txid264636
WP_023161415.1	94.96	Q83VA9	93.27	5.289e-79	txid37704
UQV26737.1	94.55	A0A660HM13	93.08	5.698e-79	txid135727
WP_121463764.1	94.72	B7TYL8	91.42	5.826e-79	txid39646
WCA22269.1	94.28	A0A0L0MJJ1	93.07	5.929e-79	txid198422
WCA22269.1	94.28	R4S0R8	92.44	5.929e-79	txid980422
WP_023161415.1	94.96	A0A356GGS6	94.03	5.937e-79	txid1898209
WP_012504207.1	94.7	A0A847N5R3	94.15	6.099e-79	txid2155
WP_273585157.1	94.89	B7TYL8	91.42	6.122e-79	txid39646
WP_121463764.1	94.72	A0A356GGS6	94.03	6.177e-79	txid1898209
WP_138107987.1	94.34	U4KSG2	94.07	6.209e-79	txid1318466
WP_071345698.1	95.05	A0A0L0MJJ1	93.07	6.37e-79	txid198422
AYWB229	82.94	A0A421NUH1	79.79	6.423e-79	txid69896
WP_144658298.1	93.33	A0A4P6MBY7	93.38	6.74e-79	txid1193712
WP_144658298.1	93.33	A0A2N1QCN7	94	7.141e-79	txid2013845
WP_071345698.1	95.05	A0A2N1Q8R9	93.94	7.155e-79	txid2013846
CAM11962.1	94.63	A0A2N1QCN7	94	7.194e-79	txid2013845
WP_121463764.1	94.72	A0A847N5R3	94.15	7.363e-79	txid2155
WP_069028104.1	94.96	A0A5N5XRP5	92.12	7.562e-79	txid295320
WP_023161415.1	94.96	A9NE27	93.88	7.923e-79	txid441768
WP_069028104.1	94.96	A0A139JQP9	91.58	8.019e-79	txid203274
WP_015637926.1	94.54	A9NE27	93.88	8.02e-79	txid441768
UQV26737.1	94.55	B9X101	92.51	8.042e-79	txid573073
WEX20146.1	94.71	Q83VA9	93.27	8.178e-79	txid37704
USQ93353.1	94.34	U4KSG2	94.07	8.369e-79	txid1318466
WP_069028423.1	90.58	Q2NIF9	87.17	8.478e-79	txid322098
WP_015637926.1	94.54	A0A3A6NHQ6	93.71	8.506e-79	txid33015
CAM11962.1	94.63	A0A3A6NHQ6	93.71	8.584e-79	txid33015
WEX20146.1	94.71	A0A851H9J3	93.21	8.666e-79	txid479893
WP_212775526.1	94.93	U4KQD5	94.22	8.721e-79	txid61635
AYWB229	82.94	A0A859I9G0	79.69	8.937e-79	txid2490543
WP_268849849.1	94.11	A0A2N1QCN7	94	9.141e-79	txid2013845
WP_273585157.1	94.89	U4KSG2	94.07	9.209e-79	txid1318466
WCA22269.1	94.28	A0A1S2NHM7	93.4	9.933e-79	txid146897
WP_144658298.1	93.33	Q2NK04	94.04	1.01e-78	txid322098
WP_071345698.1	95.05	A0A553IGM3	94.06	1.014e-78	txid2148
WP_304515254.1	93.9	A0A1S2NHM7	93.4	1.029e-78	txid146897
WP_273585157.1	94.89	A0A2N1Q8R9	93.94	1.035e-78	txid2013846
WEK82747.1	94.96	A0A1G3X6I8	93.95	1.099e-78	txid1802357
WP_121463764.1	94.72	A0A3A6NHQ6	93.71	1.109e-78	txid33015
WP_012504207.1	94.7	A0A1G3X6I8	93.95	1.155e-78	txid1802357
WP_023161415.1	94.96	A0A7U9XWX3	93.94	1.187e-78	txid2735436
WP_138107987.1	94.34	A0A1S2NHM7	93.4	1.243e-78	txid146897
CAM11716.1	88.47	A0A421NV31	81.01	1.27e-78	txid69896
WP_152309961.1	94.38	A0A421NYY5	92.67	1.28e-78	txid69896
WP_024563479.1	95.06	A9NE27	93.88	1.291e-78	txid441768
WP_015638303.1	87.79	B1V8V0	78.6	1.291e-78	txid59748
WP_138107987.1	94.34	B9X0Z5	92.83	1.317e-78	txid203274
WP_023161415.1	94.96	A0A5N5XRP5	92.12	1.332e-78	txid295320
UQV26737.1	94.55	A0A0M1MZM6	93.01	1.348e-78	txid479893
WP_071345698.1	95.05	A0A1G3X6I8	93.95	1.355e-78	txid1802357
WP_024563479.1	95.06	A0A3A6NHQ6	93.71	1.368e-78	txid33015
WP_012504207.1	94.7	A0A356GGS6	94.03	1.374e-78	txid1898209
WP_212775526.1	94.93	A0A7C7ASL1	94.57	1.39e-78	txid1898209
WP_015637926.1	94.54	A0A1G3X6I8	93.95	1.444e-78	txid1802357
WP_012504207.1	94.7	A0A139JQP9	91.58	1.456e-78	txid203274
CAM11962.1	94.63	A0A1S9M242	92.31	1.458e-78	txid180978
WP_138107987.1	94.34	A0A859IAV5	93.27	1.567e-78	txid2490543
WP_023161415.1	94.96	A0A1G3WU41	93.96	1.584e-78	txid1802353
WP_144658298.1	93.33	A0A1S2NHM7	93.4	1.605e-78	txid146897
WP_069028104.1	94.96	A0A7U9XWX3	93.94	1.624e-78	txid2735436
WP_138107987.1	94.34	A0A4P6MBY7	93.38	1.661e-78	txid1193712
WP_138107987.1	94.34	A0A2N1PZ67	93.97	1.661e-78	txid2013849
WCA22269.1	94.28	A0A421NYY5	92.67	1.664e-78	txid69896
WP_071345698.1	95.05	A0A5N5XRP5	92.12	1.71e-78	txid295320
WP_268849849.1	94.11	A0A1S9M242	92.31	1.731e-78	txid180978
WP_023161415.1	94.96	B9X107	92.97	1.778e-78	txid203273
WP_152309961.1	94.38	A0A1S9M242	92.31	1.809e-78	txid180978
WP_268849849.1	94.11	A0A2N1PZ67	93.97	1.834e-78	txid2013849
WP_212775526.1	94.93	A0A5N5XRP5	92.12	1.861e-78	txid295320
WP_015637755.1	88.77	A0A421NV31	81.01	1.892e-78	txid69896
WP_015637926.1	94.54	A0A356GGS6	94.03	1.937e-78	txid1898209
USQ93353.1	94.34	A0A651DKN9	93.94	2.005e-78	txid1898209
UQV26737.1	94.55	Q83VA9	93.27	2.016e-78	txid37704
WP_024563479.1	95.06	A0A449BCA7	95.21	2.053e-78	txid29552
AYWB229	82.94	A0A859I918	78.13	2.089e-78	txid2490543
WP_212775526.1	94.93	A0A139JQP9	91.58	2.091e-78	txid203274
WP_212775526.1	94.93	A0A3A6NHQ6	93.71	2.091e-78	txid33015
USQ93353.1	94.34	A0A2N1Q8R9	93.94	2.125e-78	txid2013846
WP_144658298.1	93.33	A0A2K9AJT2	93.13	2.143e-78	txid1911684
WP_024563479.1	95.06	A0A1G3WU41	93.96	2.175e-78	txid1802353
WP_268849849.1	94.11	U4KSG2	94.07	2.183e-78	txid1318466
WEX20146.1	94.71	B9X107	92.97	2.193e-78	txid203273
WP_138107987.1	94.34	A0A2N1QCN7	94	2.218e-78	txid2013845
WCA22269.1	94.28	Q6YPW4	93.78	2.348e-78	txid262768
WP_144658298.1	93.33	A0A847N5R3	94.15	2.406e-78	txid2155
WP_069028104.1	94.96	A0A7C7ASL1	94.57	2.451e-78	txid1898209
WEK82747.1	94.96	A0A356GGS6	94.03	2.467e-78	txid1898209
USQ93353.1	94.34	A0A1G3X6I8	93.95	2.531e-78	txid1802357
WP_015637926.1	94.54	A0A1S9M242	92.31	2.598e-78	txid180978
WP_273585157.1	94.89	A0A1G3X6I8	93.95	2.631e-78	txid1802357
WP_071345698.1	95.05	A0A356GGS6	94.03	2.721e-78	txid1898209
WP_069028104.1	94.96	U4KQD5	94.22	2.923e-78	txid61635
WP_304515254.1	93.9	A0A2N1PZ67	93.97	2.932e-78	txid2013849
WP_212775526.1	94.93	A0A1G3WU41	93.96	2.967e-78	txid1802353
WP_144658298.1	93.33	A0A2K9AB30	93.69	3.032e-78	txid1911683
WP_024563479.1	95.06	U4KQD5	94.22	3.081e-78	txid61635
WEK82747.1	94.96	A0A2K9AB30	93.69	3.108e-78	txid1911683
WP_212775526.1	94.93	F7PWR5	94.59	3.145e-78	txid1033810
WP_023161415.1	94.96	B9X0Z5	92.83	3.167e-78	txid203274
WP_024563479.1	95.06	A0A7C7ASL1	94.57	3.265e-78	txid1898209
WP_273585157.1	94.89	A0A553IGM3	94.06	3.323e-78	txid2148
WP_069028104.1	94.96	A9NE27	93.88	3.487e-78	txid441768
WP_212775526.1	94.93	A0A449BCA7	95.21	3.534e-78	txid29552
UQV26737.1	94.55	A0A851H9J3	93.21	3.579e-78	txid479893
USQ93353.1	94.34	B7TYL8	91.42	3.59e-78	txid39646
WP_144658298.1	93.33	A0A2N1Q8R9	93.94	3.607e-78	txid2013846
WP_071345698.1	95.05	A0A139JQP9	91.58	3.638e-78	txid203274
WP_268849849.1	94.11	A0A651DKN9	93.94	3.68e-78	txid1898209
WP_138107987.1	94.34	A0A847N5R3	94.15	3.733e-78	txid2155
CAM11383.1	88.27	A0A421NV31	81.01	3.758e-78	txid69896
WP_023161415.1	94.96	A0A3A6NHQ6	93.71	3.766e-78	txid33015
WEK82747.1	94.96	B7TYL8	91.42	3.916e-78	txid39646
WEX20146.1	94.71	B3R072	92.57	3.917e-78	txid482235
WP_138107987.1	94.34	R4S0R8	92.44	3.956e-78	txid980422
WP_015638179.1	87.71	A0A421NV31	81.01	4.009e-78	txid69896
WP_015637733.1	88.06	A0A421NV31	81.01	4.129e-78	txid69896
WP_015637926.1	94.54	F7PWR5	94.59	4.41e-78	txid1033810
WP_069028104.1	94.96	A0A3A6NHQ6	93.71	4.412e-78	txid33015
CAM11962.1	94.63	A0A1G3WU41	93.96	4.462e-78	txid1802353
WP_121463764.1	94.72	A0A553IGM3	94.06	4.518e-78	txid2148
USQ93353.1	94.34	A0A356GGS6	94.03	4.532e-78	txid1898209
WP_012504207.1	94.7	A9NE27	93.88	4.647e-78	txid441768
WCA22269.1	94.28	Q2NK04	94.04	4.672e-78	txid322098
WP_023161415.1	94.96	F7PWR5	94.59	4.745e-78	txid1033810
WP_023161415.1	94.96	A0A3D5RKS4	94.03	4.745e-78	txid2053494
WP_144658298.1	93.33	A0A7U9XWX3	93.94	4.817e-78	txid2735436
WP_024563479.1	95.06	A0A7C6DEZ1	92.96	4.9e-78	txid33015
WEX20370.1	89	A0A859I9P5	74.73	4.944e-78	txid2490543
WP_069028104.1	94.96	F7PWR5	94.59	4.962e-78	txid1033810
WP_273585157.1	94.89	A0A2K9AJT2	93.13	4.998e-78	txid1911684
CAM11962.1	94.63	F7PWR5	94.59	5.019e-78	txid1033810
CAM11962.1	94.63	U4KQD5	94.22	5.019e-78	txid61635
WP_268849849.1	94.11	A0A2N1Q8R9	93.94	5.213e-78	txid2013846
WP_069028104.1	94.96	A0A1G3WU41	93.96	5.263e-78	txid1802353
WP_015638030.1	88.16	A0A421NV31	81.01	5.409e-78	txid69896
WP_071345698.1	95.05	A9NE27	93.88	5.462e-78	txid441768
WP_069028104.1	94.96	A0A7C6DEZ1	92.96	5.582e-78	txid33015
WP_212775526.1	94.93	A0A7C6DEZ1	92.96	5.635e-78	txid33015
WP_144658298.1	93.33	A0A651DKN9	93.94	5.729e-78	txid1898209
CAM12133.1	88.24	A0A859I8X4	78.82	5.884e-78	txid2490543
WP_015637926.1	94.54	A0A449BCA7	95.21	5.916e-78	txid29552
WP_069028104.1	94.96	A0A1S9M242	92.31	5.92e-78	txid180978
WP_273585157.1	94.89	A0A7U9XWX3	93.94	5.954e-78	txid2735436
WP_012504207.1	94.7	A0A1S9M242	92.31	6.21e-78	txid180978
WP_012504207.1	94.7	A0A449BKR3	94.26	6.21e-78	txid264636
WCA22269.1	94.28	A0A2N1PZ67	93.97	6.224e-78	txid2013849
WP_273585157.1	94.89	A0A356GGS6	94.03	6.311e-78	txid1898209
WP_071345698.1	95.05	A0A7C6DEZ1	92.96	6.502e-78	txid33015
WP_023161415.1	94.96	A0A7C7ASL1	94.57	6.709e-78	txid1898209
WCA22486.1	85.87	A0A139JQJ1	87.18	6.896e-78	txid203274
WP_024563479.1	95.06	A0A1S9M242	92.31	6.939e-78	txid180978
WP_015637926.1	94.54	A0A7C7ASL1	94.57	7.057e-78	txid1898209
WP_273585157.1	94.89	A0A2K9AB30	93.69	7.092e-78	txid1911683
CAM11962.1	94.63	A0A7C7ASL1	94.57	7.145e-78	txid1898209
WP_144658298.1	93.33	A0A1G3WU41	93.96	7.221e-78	txid1802353
WP_071345698.1	95.05	U4KQD5	94.22	7.303e-78	txid61635
WP_024563479.1	95.06	F7PWR5	94.59	7.354e-78	txid1033810
WP_023161415.1	94.96	A0A0L0MJJ1	93.07	7.53e-78	txid198422
WP_015637926.1	94.54	A0A1G3WU41	93.96	7.937e-78	txid1802353
WP_212775587.1	89.14	A0A859IA74	78.84	8.284e-78	txid2490543
WP_012504207.1	94.7	A0A061AIQ7	94.04	8.301e-78	txid35623
WP_212775526.1	94.93	A0A2A1ZR89	93.54	8.474e-78	txid2024899
WP_012504207.1	94.7	A0A2N1QCN7	94	8.796e-78	txid2013845
WEX20146.1	94.71	A0A139JQP9	91.58	8.824e-78	txid203274
WP_246454233.1	79.5	A0A5N5XRX8	78.98	9.319e-78	txid295320
AYWB229	82.94	A0A2S8NTR7	81.49	9.454e-78	txid198422
WP_023161415.1	94.96	A0A7C6DEZ1	92.96	9.487e-78	txid33015
WP_152309961.1	94.38	Q6YPW4	93.78	9.614e-78	txid262768
USQ93353.1	94.34	A0A847N5R3	94.15	9.662e-78	txid2155
WP_268849849.1	94.11	A0A847N5R3	94.15	9.871e-78	txid2155
WP_304515254.1	93.9	U4KSG2	94.07	9.945e-78	txid1318466
WP_023161415.1	94.96	A0A2A1ZR89	93.54	1.005e-77	txid2024899
WP_212775587.1	89.14	Q2NJ67	78.72	1.015e-77	txid322098
WP_152309961.1	94.38	R4S0R8	92.44	1.018e-77	txid980422
CAM11962.1	94.63	A0A348WRN6	94.09	1.079e-77	txid2053494
UQV26737.1	94.55	B3R072	92.57	1.129e-77	txid482235
WP_152309961.1	94.38	A0A859IAV5	93.27	1.143e-77	txid2490543
WP_069028104.1	94.96	A0A3D5RKS4	94.03	1.199e-77	txid2053494
WP_273585157.1	94.89	A0A3A6NHQ6	93.71	1.199e-77	txid33015
WP_201736609.1	85.97	A0A660HN19	82.57	1.205e-77	txid135727
CAM11538.1	87.67	A0A421NV31	81.01	1.218e-77	txid69896
USQ93353.1	94.34	A0A3A6NHQ6	93.71	1.293e-77	txid33015
WCA22269.1	94.28	A0A651DKN9	93.94	1.312e-77	txid1898209
WP_268849849.1	94.11	B7TYL8	91.42	1.319e-77	txid39646
WP_152309961.1	94.38	A0A2N1PZ67	93.97	1.358e-77	txid2013849
WP_015638303.1	87.79	R4RL93	80.07	1.389e-77	txid980422
UQV26737.1	94.55	B9X107	92.97	1.42e-77	txid203273
WP_268849849.1	94.11	A0A1G3X6I8	93.95	1.482e-77	txid1802357
WEX20146.1	94.71	B9X0Z5	92.83	1.487e-77	txid203274
WEK82747.1	94.96	A0A061AIQ7	94.04	1.566e-77	txid35623
WP_015637926.1	94.54	A0A7C6DEZ1	92.96	1.607e-77	txid33015
WP_015637926.1	94.54	U4KQD5	94.22	1.607e-77	txid61635
WP_152309961.1	94.38	A0A4P6MBY7	93.38	1.71e-77	txid1193712
WP_273585440.1	87.82	A0A859I9E1	79.85	1.74e-77	txid2490543
WP_023161415.1	94.96	U4KQD5	94.22	1.79e-77	txid61635
WP_212775526.1	94.93	A0A1S9M242	92.31	1.808e-77	txid180978
WP_069028104.1	94.96	A0A449BCA7	95.21	1.809e-77	txid29552
CAM11962.1	94.63	A0A7L7KQJ9	93.97	1.832e-77	txid2782163
USQ93353.1	94.34	A0A553IGM3	94.06	1.834e-77	txid2148
WP_121463764.1	94.72	A0A449BKR3	94.26	1.841e-77	txid264636
WP_212775526.1	94.93	A0A7C6WDF3	94.25	1.917e-77	txid1898209
WP_015637926.1	94.54	A0A348WRN6	94.09	1.917e-77	txid2053494
WP_144658298.1	93.33	A0A3A6NHQ6	93.71	1.93e-77	txid33015
WEK82747.1	94.96	A0A7C6DEZ1	92.96	1.972e-77	txid33015
WP_071345698.1	95.05	A0A3A6NHQ6	93.71	2.077e-77	txid33015
CAM11962.1	94.63	A0A2N1Q3T6	93.81	2.186e-77	txid2013848
WP_121463764.1	94.72	A0A061AIQ7	94.04	2.194e-77	txid35623
WP_152309961.1	94.38	A0A1S2NHM7	93.4	2.281e-77	txid146897
USQ93353.1	94.34	A0A2K9AJT2	93.13	2.315e-77	txid1911684
WCA22269.1	94.28	A0A2K9AJT2	93.13	2.327e-77	txid1911684
WP_024563479.1	95.06	A0A348WRN6	94.09	2.346e-77	txid2053494
WP_273585157.1	94.89	A0A061AIQ7	94.04	2.414e-77	txid35623
WP_012504207.1	94.7	A0A2K9AJT2	93.13	2.499e-77	txid1911684
WCA22269.1	94.28	A0A553IGM3	94.06	2.61e-77	txid2148
WEK82747.1	94.96	A0A1G3WU41	93.96	2.632e-77	txid1802353
WP_304515254.1	93.9	A0A847N5R3	94.15	2.673e-77	txid2155
WP_273585157.1	94.89	A9NE27	93.88	2.713e-77	txid441768
USQ93353.1	94.34	A0A7U9XWX3	93.94	2.757e-77	txid2735436
WP_268849849.1	94.11	A0A553IGM3	94.06	2.806e-77	txid2148
WEX20146.1	94.71	A0A421NYY5	92.67	2.984e-77	txid69896
WP_212775526.1	94.93	A0A6I7NPY9	94.04	3.056e-77	txid2053494
WP_069028104.1	94.96	A0A2A1ZR89	93.54	3.071e-77	txid2024899
WP_071345698.1	95.05	F7PWR5	94.59	3.119e-77	txid1033810
WP_212775473.1	95.14	R4RXF6	87.59	3.121e-77	txid980422
WCA22269.1	94.28	A0A1S9M242	92.31	3.283e-77	txid180978
WP_024563479.1	95.06	A0A6I7NPY9	94.04	3.322e-77	txid2053494
WP_268849849.1	94.11	A0A3A6NHQ6	93.71	3.339e-77	txid33015
WP_012504207.1	94.7	A0A449BCA7	95.21	3.341e-77	txid29552
WP_015638303.1	87.79	B1V9A6	79.94	3.451e-77	txid59748
WEK82747.1	94.96	A0A553IGM3	94.06	3.514e-77	txid2148
WP_152309961.1	94.38	Q2NK04	94.04	3.617e-77	txid322098
WP_246454233.1	79.5	A0A0M1MZT4	75.31	3.693e-77	txid479893
WEX20146.1	94.71	A0A5N5XRP5	92.12	3.763e-77	txid295320
WP_023161415.1	94.96	A0A1S9M242	92.31	3.792e-77	txid180978
WP_212775526.1	94.93	A0A3D5RKS4	94.03	3.859e-77	txid2053494
WP_015637926.1	94.54	A0A7L7KQJ9	93.97	3.88e-77	txid2782163
WP_024563479.1	95.06	A0A2N1Q3T6	93.81	3.954e-77	txid2013848
WP_024563479.1	95.06	A0A3D5RKS4	94.03	3.954e-77	txid2053494
WEX20146.1	94.71	B1VAI9	93.52	3.988e-77	txid59748
WP_071345698.1	95.05	A0A1G3WU41	93.96	4.17e-77	txid1802353
WP_071345698.1	95.05	A0A2A1ZR89	93.54	4.17e-77	txid2024899
WP_071345698.1	95.05	A0A449BCA7	95.21	4.17e-77	txid29552
WP_212775526.1	94.93	A0A7L7KQJ9	93.97	4.336e-77	txid2782163
WP_071345698.1	95.05	A0A7C7ASL1	94.57	4.419e-77	txid1898209
WP_015638303.1	87.79	B1V9E8	79.53	4.674e-77	txid59748
WP_023161415.1	94.96	A0A139JQP9	91.58	4.778e-77	txid203274
WP_015637926.1	94.54	A0A7C6WDF3	94.25	4.909e-77	txid1898209
WP_268849849.1	94.11	A0A356GGS6	94.03	5.013e-77	txid1898209
WP_012504207.1	94.7	A0A2K9AB30	93.69	5.014e-77	txid1911683
WEK82747.1	94.96	A0A449BKR3	94.26	5.264e-77	txid264636
UQV26737.1	94.55	A0A139JQP9	91.58	5.321e-77	txid203274
WP_212775526.1	94.93	A0A2N1Q3T6	93.81	5.475e-77	txid2013848
WP_015637926.1	94.54	A0A352TU54	93.21	5.521e-77	txid1898209
WP_015637926.1	94.54	A0A3D4MJ85	93.54	5.521e-77	txid2053494
USQ93353.1	94.34	A0A2K9AB30	93.69	5.546e-77	txid1911683
WEK82747.1	94.96	A9NE27	93.88	5.577e-77	txid441768
WP_121463764.1	94.72	A0A7C6DEZ1	92.96	5.596e-77	txid33015
CAM11962.1	94.63	A0A1W9S9Z4	94.05	5.608e-77	txid1971635
WP_304515254.1	93.9	B7TYL8	91.42	5.694e-77	txid39646
WP_152309961.1	94.38	A0A651DKN9	93.94	5.734e-77	txid1898209
CAM11962.1	94.63	A0A7L6N5R9	94.27	5.948e-77	txid2725268
WP_023161415.1	94.96	A0A348WRN6	94.09	6.019e-77	txid2053494
WP_015638303.1	87.79	B1VB10	80.31	6.019e-77	txid59748
WP_304515254.1	93.9	A0A553IGM3	94.06	6.035e-77	txid2148
WP_246454233.1	79.5	A0A139JQV3	79.78	6.064e-77	txid203274
WP_152309961.1	94.38	A0A449BKR3	94.26	6.074e-77	txid264636
WP_024563479.1	95.06	A0A2N1QJ31	94.17	6.288e-77	txid2013844
WP_121463764.1	94.72	A0A1G3WU41	93.96	6.291e-77	txid1802353
WP_201736609.1	85.97	A0A851HHM8	81	6.433e-77	txid479893
WP_069028104.1	94.96	A0A7C6WDF3	94.25	6.594e-77	txid1898209
CAM11962.1	94.63	A0A7C6DEZ1	92.96	6.691e-77	txid33015
WP_268849849.1	94.11	A0A7U9XWX3	93.94	6.7e-77	txid2735436
WP_152309961.1	94.38	A0A2N1QCN7	94	6.815e-77	txid2013845
WP_144658298.1	93.33	B7TYL8	91.42	6.891e-77	txid39646
WP_015638303.1	87.79	B1V8S5	77.54	7.004e-77	txid59748
WP_071345698.1	95.05	A0A1S9M242	92.31	7.033e-77	txid180978
WP_268850027.1	87.82	A0A859I9E1	79.85	7.373e-77	txid2490543
WEK82747.1	94.96	A0A7C7ASL1	94.57	7.443e-77	txid1898209
WP_012504207.1	94.7	A0A3A6NHQ6	93.71	7.526e-77	txid33015
WEX20146.1	94.71	Q2NK04	94.04	7.549e-77	txid322098
WP_178734489.1	88.81	A0A851HKR8	88.21	7.828e-77	txid479893
WP_144658298.1	93.33	A0A1G3X6I8	93.95	8.196e-77	txid1802357
WCA22269.1	94.28	A0A2N1QCN7	94	8.218e-77	txid2013845
CAM11962.1	94.63	A0A7C6WDF3	94.25	8.467e-77	txid1898209
CAM11962.1	94.63	A0A3D4MJ85	93.54	8.467e-77	txid2053494
WCA22269.1	94.28	A0A2N1Q8R9	93.94	8.703e-77	txid2013846
WP_212775526.1	94.93	A0A7V6IUB2	94.29	8.729e-77	txid1898209
WP_069028104.1	94.96	A0A2N1Q3T6	93.81	8.848e-77	txid2013848
UQV26737.1	94.55	B9X0Z5	92.83	8.923e-77	txid203274
WP_273585157.1	94.89	A0A449BKR3	94.26	9.232e-77	txid264636
USQ93353.1	94.34	A0A061AIQ7	94.04	9.367e-77	txid35623
WP_069028104.1	94.96	A0A7V6IUB2	94.29	9.384e-77	txid1898209
WP_227807049.1	94.27	B9X101	92.51	9.434e-77	txid573073
WP_212775526.1	94.93	A0A397S3M2	93.18	9.809e-77	txid2088
WP_015637926.1	94.54	A0A7X7UPG1	94.63	9.937e-77	txid1898209
WP_069028104.1	94.96	A0A348WRN6	94.09	9.952e-77	txid2053494
WP_138107987.1	94.34	A0A2N1Q8R9	93.94	1.071e-76	txid2013846
CAM11962.1	94.63	A0A3D5RKS4	94.03	1.071e-76	txid2053494
WP_268849849.1	94.11	A0A2K9AB30	93.69	1.13e-76	txid1911683
WP_023161415.1	94.96	A0A449BCA7	95.21	1.136e-76	txid29552
WP_212775473.1	95.14	B1VAW7	89.28	1.151e-76	txid59748
WP_273585157.1	94.89	A0A449BCA7	95.21	1.166e-76	txid29552
WP_015637926.1	94.54	A0A1W9S9Z4	94.05	1.185e-76	txid1971635
WP_268849849.1	94.11	A0A2K9AJT2	93.13	1.197e-76	txid1911684
WP_138107987.1	94.34	A0A651DKN9	93.94	1.202e-76	txid1898209
WP_304515254.1	93.9	A0A2N1Q8R9	93.94	1.213e-76	txid2013846
WEK82747.1	94.96	A0A449BCA7	95.21	1.252e-76	txid29552
WP_071345698.1	95.05	A0A7C6WDF3	94.25	1.257e-76	txid1898209
WP_069028104.1	94.96	A0A3D4MJ85	93.54	1.259e-76	txid2053494
WP_138107987.1	94.34	A0A2K9AJT2	93.13	1.274e-76	txid1911684
WCA22269.1	94.28	A0A847N5R3	94.15	1.3e-76	txid2155
WP_144658298.1	93.33	A0A061AIQ7	94.04	1.302e-76	txid35623
WP_227807049.1	94.27	A0A6M3YS49	92.45	1.342e-76	txid35774
WP_121463764.1	94.72	A0A449BCA7	95.21	1.346e-76	txid29552
WP_144658298.1	93.33	U4KQD5	94.22	1.379e-76	txid61635
WP_024563479.1	95.06	A0A7L7KQJ9	93.97	1.416e-76	txid2782163
WP_268849849.1	94.11	A0A1G3WU41	93.96	1.425e-76	txid1802353
WEX20146.1	94.71	U4KSG2	94.07	1.429e-76	txid1318466
CAM11962.1	94.63	A0A088SZZ6	93.83	1.438e-76	txid1541959
WP_212775526.1	94.93	A0A088SZZ6	93.83	1.475e-76	txid1541959
WP_212775526.1	94.93	A0A7C6CEA6	93.66	1.475e-76	txid1898209
USQ93353.1	94.34	A0A1G3WU41	93.96	1.493e-76	txid1802353
WP_121463764.1	94.72	U4KQD5	94.22	1.513e-76	txid61635
WEX20146.1	94.71	A0A859IAV5	93.27	1.514e-76	txid2490543
WP_304515254.1	93.9	A0A2N1QCN7	94	1.53e-76	txid2013845
WP_212775526.1	94.93	A0A7X8VU31	94.02	1.564e-76	txid1898209
WP_015637926.1	94.54	A0A2N1Q3T6	93.81	1.59e-76	txid2013848
WP_069028104.1	94.96	A0A7L7KQJ9	93.97	1.593e-76	txid2782163
WP_121463764.1	94.72	A9NE27	93.88	1.605e-76	txid441768
WP_024563479.1	95.06	A0A7C6J214	93.46	1.685e-76	txid1898209
WP_015637926.1	94.54	A0A3D5RKS4	94.03	1.687e-76	txid2053494
WP_015637926.1	94.54	B7TYL8	91.42	1.687e-76	txid39646
WP_069028104.1	94.96	A0A397S3M2	93.18	1.689e-76	txid2088
WP_138107987.1	94.34	A0A553IGM3	94.06	1.701e-76	txid2148
WP_023161415.1	94.96	A0A7L7KQJ9	93.97	1.702e-76	txid2782163
CAM11962.1	94.63	B7TYL8	91.42	1.716e-76	txid39646
WP_268849849.1	94.11	A9NE27	93.88	1.797e-76	txid441768
WCA22269.1	94.28	A0A061AIQ7	94.04	1.834e-76	txid35623
WP_212775526.1	94.93	A0A3D4MJ85	93.54	1.863e-76	txid2053494
WP_212775526.1	94.93	A0A348WRN6	94.09	1.863e-76	txid2053494
WP_024563479.1	95.06	A0A3D4MJ85	93.54	1.893e-76	txid2053494
WEX20146.1	94.71	A0A4P6MBY7	93.38	1.91e-76	txid1193712
CAM11962.1	94.63	A0A352TU54	93.21	1.93e-76	txid1898209
WP_144658298.1	93.33	A0A356GGS6	94.03	1.952e-76	txid1898209
USQ93353.1	94.34	A0A7C7ASL1	94.57	1.997e-76	txid1898209
WEX20146.1	94.71	Q6YPW4	93.78	2.024e-76	txid262768
WP_227807349.1	94.52	R4RXF6	87.59	2.097e-76	txid980422
WP_024563479.1	95.06	A0A348NJY9	94.6	2.126e-76	txid2053494
WCA22269.1	94.28	A0A7U9XWX3	93.94	2.178e-76	txid2735436
WP_144658298.1	93.33	A0A553IGM3	94.06	2.191e-76	txid2148
USQ93353.1	94.34	A0A449BKR3	94.26	2.244e-76	txid264636
WP_015637926.1	94.54	A0A2A1ZR89	93.54	2.263e-76	txid2024899
WP_012504207.1	94.7	U4KQD5	94.22	2.266e-76	txid61635
WP_138107987.1	94.34	A0A1G3WU41	93.96	2.272e-76	txid1802353
WP_138107987.1	94.34	A0A2K9AB30	93.69	2.272e-76	txid1911683
CAM11962.1	94.63	A0A7X7UPG1	94.63	2.303e-76	txid1898209
WP_144658298.1	93.33	A0A449BKR3	94.26	2.322e-76	txid264636
WP_273585157.1	94.89	U4KQD5	94.22	2.347e-76	txid61635
WP_071345698.1	95.05	A0A348WRN6	94.09	2.381e-76	txid2053494
WP_212775526.1	94.93	A0A7C6J214	93.46	2.493e-76	txid1898209
WP_071345698.1	95.05	A0A2N1Q3T6	93.81	2.524e-76	txid2013848
WP_227807049.1	94.27	A0A660HM13	93.08	2.562e-76	txid135727
WP_268849849.1	94.11	A0A061AIQ7	94.04	2.698e-76	txid35623
WP_023161415.1	94.96	A0A397S3M2	93.18	2.701e-76	txid2088
CAM11962.1	94.63	A0A2A1ZR89	93.54	2.748e-76	txid2024899
WP_071345698.1	95.05	A0A3D5RKS4	94.03	3.004e-76	txid2053494
WP_015638258.1	83.65	A0A421NV31	81.01	3.023e-76	txid69896
WP_152309961.1	94.38	A0A2K9AJT2	93.13	3.048e-76	txid1911684
WP_227807049.1	94.27	Q83VA9	93.27	3.056e-76	txid37704
WP_273585157.1	94.89	A0A1G3WU41	93.96	3.142e-76	txid1802353
CAM12133.1	88.24	Q2NJK1	76.67	3.182e-76	txid322098
USQ93353.1	94.34	A0A7C6DEZ1	92.96	3.183e-76	txid33015
WP_024563479.1	95.06	A0A7C6WDF3	94.25	3.19e-76	txid1898209
WP_012504207.1	94.7	A0A7C6DEZ1	92.96	3.21e-76	txid33015
WEX20146.1	94.71	R4S0R8	92.44	3.22e-76	txid980422
WP_304515254.1	93.9	A0A7U9XWX3	93.94	3.26e-76	txid2735436
WP_304515254.1	93.9	A9NE27	93.88	3.26e-76	txid441768
CAM11962.1	94.63	A0A7C6J214	93.46	3.279e-76	txid1898209
WP_024563479.1	95.06	A0A088SZZ6	93.83	3.381e-76	txid1541959
WEX20146.1	94.71	A0A1S2NHM7	93.4	3.412e-76	txid146897
CAM11962.1	94.63	A0A7C6U5L1	95.37	3.478e-76	txid1898209
WP_069028104.1	94.96	A0A7X8VU31	94.02	3.628e-76	txid1898209
USQ93353.1	94.34	A9NE27	93.88	3.791e-76	txid441768
WP_023161415.1	94.96	A0A7C6U5L1	95.37	3.819e-76	txid1898209
WP_015637926.1	94.54	A0A7C6U5L1	95.37	3.84e-76	txid1898209
WP_227807049.1	94.27	A0A0M1MZM6	93.01	3.866e-76	txid479893
WEK82747.1	94.96	U4KQD5	94.22	3.972e-76	txid61635
WP_212775526.1	94.93	A0A2N1QJ31	94.17	3.975e-76	txid2013844
USQ93353.1	94.34	U4KQD5	94.22	4.018e-76	txid61635
WP_023161415.1	94.96	A0A7X8VU31	94.02	4.046e-76	txid1898209
WP_012504207.1	94.7	A0A7X7UPG1	94.63	4.048e-76	txid1898209
WP_138107987.1	94.34	U4KQD5	94.22	4.052e-76	txid61635
WP_015637926.1	94.54	A0A7C6J214	93.46	4.073e-76	txid1898209
WP_201736609.1	85.97	A0A2X0QBI2	78.63	4.263e-76	txid131152
WP_012504207.1	94.7	A0A7C7ASL1	94.57	4.29e-76	txid1898209
WP_012504207.1	94.7	A0A7C6WDF3	94.25	4.546e-76	txid1898209
WP_015637926.1	94.54	A0A397S3M2	93.18	4.581e-76	txid2088
WP_304515254.1	93.9	A0A2K9AJT2	93.13	4.621e-76	txid1911684
WP_015638030.1	88.16	A0A859I8X4	78.82	4.638e-76	txid2490543
WP_246454233.1	79.5	A0A559KK23	79.7	4.654e-76	txid267362
UQV26737.1	94.55	A0A5N5XRP5	92.12	4.718e-76	txid295320
WP_024563479.1	95.06	A0A7C6CEA6	93.66	4.788e-76	txid1898209
WP_138107987.1	94.34	A0A356GGS6	94.03	4.821e-76	txid1898209
WP_152309961.1	94.38	U4KSG2	94.07	4.832e-76	txid1318466
WP_121463764.1	94.72	A0A7C7ASL1	94.57	4.878e-76	txid1898209
UQV26737.1	94.55	A0A421NYY5	92.67	4.997e-76	txid69896
WP_212775526.1	94.93	A0A7X7C607	94.23	5.019e-76	txid1898209
WP_212775526.1	94.93	A0A7C6U5L1	95.37	5.019e-76	txid1898209
WP_268849849.1	94.11	A0A7C7ASL1	94.57	5.108e-76	txid1898209
WP_138107987.1	94.34	A0A7C6DEZ1	92.96	5.108e-76	txid33015
CAM11962.1	94.63	A0A6I7NPY9	94.04	5.251e-76	txid2053494
WP_152309961.1	94.38	A0A061AIQ7	94.04	5.422e-76	txid35623
WP_152309961.1	94.38	B7TYL8	91.42	5.422e-76	txid39646
WEX20146.1	94.71	A0A2K9AJT2	93.13	5.427e-76	txid1911684
WP_227807049.1	94.27	B3R072	92.57	5.501e-76	txid482235
WP_212775526.1	94.93	A0A7X9A3V0	94.04	5.64e-76	txid1898209
WP_304515254.1	93.9	A0A651DKN9	93.94	5.831e-76	txid1898209
WP_144658298.1	93.33	A0A7C7ASL1	94.57	5.857e-76	txid1898209
CAM11962.1	94.63	A0A348NJY9	94.6	6.265e-76	txid2053494
WP_071345698.1	95.05	A0A397S3M2	93.18	6.391e-76	txid2088
WP_024563479.1	95.06	A0A7X8VU31	94.02	6.398e-76	txid1898209
WP_138107987.1	94.34	A0A3A6NHQ6	93.71	6.438e-76	txid33015
WEX20146.1	94.71	A0A847N5R3	94.15	6.459e-76	txid2155
WP_015637926.1	94.54	A0A7L6N5R9	94.27	6.518e-76	txid2725268
WP_304515254.1	93.9	A0A2K9AB30	93.69	6.551e-76	txid1911683
WP_023161415.1	94.96	A0A1W9S9Z4	94.05	6.802e-76	txid1971635
WP_138107987.1	94.34	A0A1G3X6I8	93.95	6.822e-76	txid1802357
WP_012504207.1	94.7	A0A1G3WU41	93.96	6.824e-76	txid1802353
CAM11716.1	88.47	A0A859I8X4	78.82	6.858e-76	txid2490543
CAM11570.1	87.56	A0A421NV31	81.01	6.993e-76	txid69896
UQV26737.1	94.55	U4KSG2	94.07	7.053e-76	txid1318466
UQV26737.1	94.55	A0A2K9AJT2	93.13	7.053e-76	txid1911684
CAM11751.1	88.01	A0A421NV31	81.01	7.171e-76	txid69896
WP_138107987.1	94.34	A9NE27	93.88	7.228e-76	txid441768
WP_273585157.1	94.89	A0A7C6DEZ1	92.96	7.537e-76	txid33015
WP_152309961.1	94.38	A0A2N1Q8R9	93.94	7.66e-76	txid2013846
WP_069028104.1	94.96	A0A7C6J214	93.46	7.791e-76	txid1898209
WP_212775448.1	90.18	Q2NIF9	87.17	8.112e-76	txid322098
WP_152309961.1	94.38	A0A449BCA7	95.21	8.114e-76	txid29552
WP_268849849.1	94.11	U4KQD5	94.22	8.126e-76	txid61635
WP_015637926.1	94.54	A0A088SZZ6	93.83	8.245e-76	txid1541959
UQV26737.1	94.55	Q2NK04	94.04	8.379e-76	txid322098
WP_024563479.1	95.06	A0A1W9S9Z4	94.05	8.551e-76	txid1971635
WP_023161415.1	94.96	A0A7C6WDF3	94.25	8.569e-76	txid1898209
WP_152309961.1	94.38	A0A847N5R3	94.15	8.595e-76	txid2155
WP_015637926.1	94.54	A0A6I7NPY9	94.04	8.744e-76	txid2053494
WP_071345698.1	95.05	A0A7X8VU31	94.02	9.055e-76	txid1898209
WP_071345698.1	95.05	A0A7V6IUB2	94.29	9.055e-76	txid1898209
WP_071345698.1	95.05	A0A3D4MJ85	93.54	9.055e-76	txid2053494
WP_024563479.1	95.06	A0A397S3M2	93.18	9.061e-76	txid2088
WP_023161415.1	94.96	A0A7X7C607	94.23	9.079e-76	txid1898209
WP_023161415.1	94.96	A0A3D4MJ85	93.54	9.079e-76	txid2053494
WP_227807049.1	94.27	A0A851H9J3	93.21	9.336e-76	txid479893
WP_212775526.1	94.93	A0A7X7UPG1	94.63	9.531e-76	txid1898209
UQV26737.1	94.55	B1VAI9	93.52	9.954e-76	txid59748
WP_071345698.1	95.05	A0A7C6J214	93.46	1.017e-75	txid1898209
WCA22269.1	94.28	A0A1G3X6I8	93.95	1.025e-75	txid1802357
WP_304515254.1	93.9	A0A061AIQ7	94.04	1.043e-75	txid35623
WP_069028104.1	94.96	A0A7X7C607	94.23	1.045e-75	txid1898209
WP_069028104.1	94.96	A0A6I7NPY9	94.04	1.045e-75	txid2053494
CAM11962.1	94.63	A0A7X8VU31	94.02	1.064e-75	txid1898209
CAM11962.1	94.63	A0A7X9A3V0	94.04	1.064e-75	txid1898209
WP_152309961.1	94.38	A0A7U9XWX3	93.94	1.082e-75	txid2735436
WCA22269.1	94.28	A0A2K9AB30	93.69	1.085e-75	txid1911683
WEX20146.1	94.71	A0A2N1PZ67	93.97	1.089e-75	txid2013849
WP_152309961.1	94.38	A0A1G3X6I8	93.95	1.146e-75	txid1802357
WP_138107987.1	94.34	A0A7C7ASL1	94.57	1.148e-75	txid1898209
WP_138107987.1	94.34	A0A7U9XWX3	93.94	1.148e-75	txid2735436
WP_015638179.1	87.71	A0A859I8X4	78.82	1.172e-75	txid2490543
WP_069028104.1	94.96	A0A1W9S9Z4	94.05	1.176e-75	txid1971635
UQV26737.1	94.55	A0A2N1PZ67	93.97	1.183e-75	txid2013849
WP_212775526.1	94.93	A0A348NJY9	94.6	1.203e-75	txid2053494
WP_023161415.1	94.96	A0A088SZZ6	93.83	1.212e-75	txid1541959
WP_023161415.1	94.96	A0A2N1Q3T6	93.81	1.212e-75	txid2013848
WP_152309961.1	94.38	A0A553IGM3	94.06	1.214e-75	txid2148
WP_152309961.1	94.38	U4KQD5	94.22	1.214e-75	txid61635
WP_138107987.1	94.34	A0A449BKR3	94.26	1.217e-75	txid264636
WCA22269.1	94.28	A9NE27	93.88	1.217e-75	txid441768
WCA22269.1	94.28	A0A449BCA7	95.21	1.289e-75	txid29552
WP_201736609.1	85.97	A0A660HNK4	79.33	1.326e-75	txid135727
CAM11962.1	94.63	A0A1V5HTW8	94.59	1.347e-75	txid1852922
WP_071345698.1	95.05	A0A7X7C607	94.23	1.36e-75	txid1898209
WP_012504207.1	94.7	F7PWR5	94.59	1.369e-75	txid1033810
WP_268849849.1	94.11	A0A449BKR3	94.26	1.37e-75	txid264636
WP_152309961.1	94.38	A0A356GGS6	94.03	1.444e-75	txid1898209
WP_138107987.1	94.34	A0A061AIQ7	94.04	1.447e-75	txid35623
WP_012504207.1	94.7	A0A7C6U5L1	95.37	1.451e-75	txid1898209
CAM11962.1	94.63	A0A2N1QJ31	94.17	1.515e-75	txid2013844
WP_273585157.1	94.89	A0A1W9S9Z4	94.05	1.518e-75	txid1971635
WP_071345698.1	95.05	A0A2N1QJ31	94.17	1.527e-75	txid2013844
USQ93353.1	94.34	F7PWR5	94.59	1.534e-75	txid1033810
WP_144658298.1	93.33	A9NE27	93.88	1.566e-75	txid441768
WP_069028104.1	94.96	A0A7C6CEA6	93.66	1.578e-75	txid1898209
WP_071345698.1	95.05	A0A6I7NPY9	94.04	1.618e-75	txid2053494
WP_201736609.1	85.97	A0A2X0QW87	72.06	1.646e-75	txid131152
UQV26737.1	94.55	A0A859IAV5	93.27	1.669e-75	txid2490543
WP_069028104.1	94.96	B7TYL8	91.42	1.673e-75	txid39646
WP_023161415.1	94.96	A0A2N1QJ31	94.17	1.713e-75	txid2013844
WP_024563479.1	95.06	A0A7X9A3V0	94.04	1.715e-75	txid1898209
WP_071345698.1	95.05	A0A7L7KQJ9	93.97	1.715e-75	txid2782163
WP_024563479.1	95.06	B7TYL8	91.42	1.715e-75	txid39646
WCA22269.1	94.28	U4KSG2	94.07	1.717e-75	txid1318466
WP_012504207.1	94.7	A0A7V6IUB2	94.29	1.726e-75	txid1898209
WP_012504207.1	94.7	A0A7V6ZP83	94.75	1.726e-75	txid1898209
WP_201736609.1	85.97	G0LXX6	80.58	1.737e-75	txid37692
WP_144658298.1	93.33	A0A7C6DEZ1	92.96	1.758e-75	txid33015
UQV26737.1	94.55	Q6YPW4	93.78	1.768e-75	txid262768
WP_212775526.1	94.93	A0A1V5HTW8	94.59	1.81e-75	txid1852922
WP_212775526.1	94.93	A0A352TU54	93.21	1.81e-75	txid1898209
WP_152309961.1	94.38	F7PWR5	94.59	1.818e-75	txid1033810
WP_071345698.1	95.05	A0A088SZZ6	93.83	1.818e-75	txid1541959
WP_152309961.1	94.38	A0A3A6NHQ6	93.71	1.818e-75	txid33015
WP_304515254.1	93.9	A0A1G3X6I8	93.95	1.866e-75	txid1802357
WP_121463764.1	94.72	A0A7C6WDF3	94.25	1.874e-75	txid1898209
WP_069028104.1	94.96	A0A7C6U5L1	95.37	1.882e-75	txid1898209
WP_212775526.1	94.93	A0A1W9S9Z4	94.05	1.919e-75	txid1971635
WP_071345698.1	95.05	A0A7C6U5L1	95.37	1.927e-75	txid1898209
WEX20146.1	94.71	A0A2N1Q8R9	93.94	1.945e-75	txid2013846
WP_121463764.1	94.72	B9X0W6	93.64	1.987e-75	txid100379
WP_015637926.1	94.54	A0A7X7C607	94.23	1.991e-75	txid1898209
WP_069028104.1	94.96	A0A7X7UPG1	94.63	1.996e-75	txid1898209
WP_069028104.1	94.96	A0A2N1QJ31	94.17	1.996e-75	txid2013844
CAM11962.1	94.63	A0A7X7C607	94.23	2.033e-75	txid1898209
WP_152309961.1	94.38	A0A2K9AB30	93.69	2.04e-75	txid1911683
WEX20146.1	94.71	B7TYL8	91.42	2.061e-75	txid39646
WP_015637926.1	94.54	A0A348NJY9	94.6	2.112e-75	txid2053494
WP_201736609.1	85.97	M1X0T1	78.98	2.156e-75	txid37692
CAM11962.1	94.63	A0A397S3M2	93.18	2.287e-75	txid2088
WP_304515254.1	93.9	A0A3A6NHQ6	93.71	2.355e-75	txid33015
WP_227807049.1	94.27	U4KSG2	94.07	2.391e-75	txid1318466
WP_212775526.1	94.93	A0A7V6ZP83	94.75	2.423e-75	txid1898209
WP_024563479.1	95.06	A0A7X7C607	94.23	2.429e-75	txid1898209
WP_121463764.1	94.72	F7PWR5	94.59	2.512e-75	txid1033810
WP_012504207.1	94.7	A0A1W9S9Z4	94.05	2.591e-75	txid1971635
UQV26737.1	94.55	A0A4P6MBY7	93.38	2.642e-75	txid1193712
UQV26737.1	94.55	A0A847N5R3	94.15	2.642e-75	txid2155
WP_015637926.1	94.54	A0A7V6ZP83	94.75	2.671e-75	txid1898209
WP_023161415.1	94.96	A0A348NJY9	94.6	2.719e-75	txid2053494
WP_024563479.1	95.06	A0A7V6IUB2	94.29	2.728e-75	txid1898209
WEX20146.1	94.71	A0A3A6NHQ6	93.71	2.919e-75	txid33015
WP_201736609.1	85.97	G0LXX7	79.49	2.982e-75	txid37692
WP_121463764.1	94.72	B9X0X2	93.65	2.994e-75	txid100379
WEK82747.1	94.96	A0A6I7NPY9	94.04	2.997e-75	txid2053494
WP_069028104.1	94.96	A0A7X9A3V0	94.04	3.012e-75	txid1898209
WP_023161415.1	94.96	A0A7X7UPG1	94.63	3.052e-75	txid1898209
WP_024563479.1	95.06	A0A352TU54	93.21	3.063e-75	txid1898209
WP_012504207.1	94.7	A0A348WRN6	94.09	3.084e-75	txid2053494
WP_201736609.1	85.97	M1X1V2	79.52	3.147e-75	txid37692
WP_201736609.1	85.97	M1X6Y1	79.76	3.147e-75	txid37692
WCA22269.1	94.28	U4KQD5	94.22	3.226e-75	txid61635
WP_273585157.1	94.89	A0A7C7ASL1	94.57	3.239e-75	txid1898209
WP_268849849.1	94.11	A0A7C6DEZ1	92.96	3.272e-75	txid33015
UQV26737.1	94.55	A0A1S2NHM7	93.4	3.325e-75	txid146897
WP_015637926.1	94.54	A0A1V5HNJ1	94.55	3.379e-75	txid1852921
WEX20146.1	94.71	A0A2N1QCN7	94	3.474e-75	txid2013845
WP_144658298.1	93.33	A0A397S3M2	93.18	3.519e-75	txid2088
CAM11383.1	88.27	A0A859I8X4	78.82	3.546e-75	txid2490543
WP_121463764.1	94.72	B9X0Z0	93.41	3.568e-75	txid357770
WP_246454233.1	79.5	A0A2S8NV52	83.25	3.573e-75	txid198422
WP_023161415.1	94.96	A0A1V5HTW8	94.59	3.629e-75	txid1852922
WP_212775526.1	94.93	A0A1V5HNJ1	94.55	3.644e-75	txid1852921
WP_024563479.1	95.06	A0A1V5HTW8	94.59	3.645e-75	txid1852922
WP_024563479.1	95.06	A0A7C6U5L1	95.37	3.645e-75	txid1898209
WP_012504207.1	94.7	B7TYL8	91.42	3.67e-75	txid39646
WP_201736609.1	85.97	M1X1S9	79.74	3.701e-75	txid37692
WP_015637926.1	94.54	A0A7V6IUB2	94.29	3.801e-75	txid1898209
WP_069028104.1	94.96	A0A088SZZ6	93.83	3.811e-75	txid1541959
WCA22269.1	94.28	A0A3A6NHQ6	93.71	3.831e-75	txid33015
WP_071345698.1	95.05	A0A7X7UPG1	94.63	3.868e-75	txid1898209
WP_069028104.1	94.96	A0A348NJY9	94.6	4.041e-75	txid2053494
WP_227807049.1	94.27	A0A559KJS1	92	4.058e-75	txid267362
WP_012504207.1	94.7	A0A2A1ZR89	93.54	4.122e-75	txid2024899
WP_201736609.1	85.97	M1WTZ9	80.61	4.124e-75	txid37692
WP_121463764.1	94.72	B9X0X8	93.47	4.253e-75	txid186171
WP_121463764.1	94.72	A0A1W9S9Z4	94.05	4.253e-75	txid1971635
WP_069028104.1	94.96	A0A1V5HTW8	94.59	4.286e-75	txid1852922
CAM11962.1	94.63	A0A7V6ZP83	94.75	4.371e-75	txid1898209
UQV26737.1	94.55	R4S0R8	92.44	4.431e-75	txid980422
WEX20370.1	89	Q6YRF1	75.48	4.478e-75	txid262768
WCA22269.1	94.28	A0A356GGS6	94.03	4.551e-75	txid1898209
UQV26737.1	94.55	A0A2N1QCN7	94	4.693e-75	txid2013845
WP_144658298.1	93.33	A0A1W9S9Z4	94.05	4.699e-75	txid1971635
WEK82747.1	94.96	F7PWR5	94.59	4.757e-75	txid1033810
WP_121463764.1	94.72	A0A2N1Q3T6	93.81	4.781e-75	txid2013848
WP_121463764.1	94.72	A0A348WRN6	94.09	4.781e-75	txid2053494
CAM11962.1	94.63	A0A1V5HNJ1	94.55	4.917e-75	txid1852921
UQV26737.1	94.55	A0A3A6NHQ6	93.71	4.97e-75	txid33015
WP_121463764.1	94.72	B9X0Y4	93.43	5.069e-75	txid39647
WP_015637926.1	94.54	A0A7X8VU31	94.02	5.099e-75	txid1898209
WCA22269.1	94.28	A0A7X7UPG1	94.63	5.104e-75	txid1898209
WCA22269.1	94.28	A0A449BKR3	94.26	5.104e-75	txid264636
WCA22269.1	94.28	B7TYL8	91.42	5.104e-75	txid39646
WP_227807049.1	94.27	A0A2K9AB30	93.69	5.133e-75	txid1911683
WP_227807049.1	94.27	B9X107	92.97	5.133e-75	txid203273
WEX20146.1	94.71	A0A449BKR3	94.26	5.214e-75	txid264636
WP_121463764.1	94.72	A0A2A1ZR89	93.54	5.375e-75	txid2024899
WP_227807049.1	94.27	A0A0L0MJJ1	93.07	5.444e-75	txid198422
WCA22269.1	94.28	F7PWR5	94.59	5.724e-75	txid1033810
WP_024563479.1	95.06	A0A7X7UPG1	94.63	5.797e-75	txid1898209
WP_268849849.1	94.11	A0A449BCA7	95.21	5.846e-75	txid29552
USQ93353.1	94.34	A0A449BCA7	95.21	5.856e-75	txid29552
WP_304515254.1	93.9	A0A356GGS6	94.03	5.972e-75	txid1898209
WP_201736609.1	85.97	G0LXX8	80.35	6.019e-75	txid37692
WP_201736609.1	85.97	M1X1U4	80.62	6.019e-75	txid37692
WP_304515254.1	93.9	A0A449BCA7	95.21	6.33e-75	txid29552
WEK82747.1	94.96	A0A1W9S9Z4	94.05	6.349e-75	txid1971635
WP_015638258.1	83.65	A0A859I8X4	78.82	6.4e-75	txid2490543
WP_227807349.1	94.52	B1VAW7	89.28	6.41e-75	txid59748
WP_069028104.1	94.96	A0A7L6N5R9	94.27	6.468e-75	txid2725268
WP_227807049.1	94.27	A0A2S8NV46	93.16	6.494e-75	txid198422
CAM11962.1	94.63	A0A7C6RQJ4	93.55	6.6e-75	txid2231116
AYWB229	82.94	Q6YQH0	73.67	6.66e-75	txid262768
WP_069028104.1	94.96	A0A352TU54	93.21	6.86e-75	txid1898209
WP_246454233.1	79.5	M1X1T6	74.28	6.92e-75	txid37692
WP_012504207.1	94.7	A0A7L7KQJ9	93.97	6.948e-75	txid2782163
WP_201736609.1	85.97	M1X6X8	80.22	7.079e-75	txid37692
WP_273585157.1	94.89	F7PWR5	94.59	7.329e-75	txid1033810
USQ93353.1	94.34	A0A1W9S9Z4	94.05	7.392e-75	txid1971635
UQV26737.1	94.55	A0A2N1Q8R9	93.94	7.429e-75	txid2013846
WP_121463764.1	94.72	A0A2N1QJ31	94.17	7.636e-75	txid2013844
WP_015637926.1	94.54	A0A1V5HTW8	94.59	7.694e-75	txid1852922
WP_015637926.1	94.54	A0A7X9A3V0	94.04	7.694e-75	txid1898209
WP_015637926.1	94.54	A0A7C6RQJ4	93.55	7.694e-75	txid2231116
WP_071345698.1	95.05	A0A352TU54	93.21	7.764e-75	txid1898209
WP_273585157.1	94.89	A0A7L7KQJ9	93.97	7.77e-75	txid2782163
WEX20146.1	94.71	A0A2K9AB30	93.69	7.827e-75	txid1911683
WP_071345698.1	95.05	A0A1W9S9Z4	94.05	8.228e-75	txid1971635
WP_015637755.1	88.77	A0A859I8X4	78.82	8.508e-75	txid2490543
WP_152309961.1	94.38	A9NE27	93.88	8.609e-75	txid441768
WP_201736609.1	85.97	M1X1T1	79.79	8.786e-75	txid37692
WEX20146.1	94.71	A0A651DKN9	93.94	8.789e-75	txid1898209
WEX20146.1	94.71	A0A356GGS6	94.03	8.789e-75	txid1898209
WP_152309961.1	94.38	A0A348WRN6	94.09	9.12e-75	txid2053494
WP_227807049.1	94.27	A0A2N1QCN7	94	9.239e-75	txid2013845
WP_212775526.1	94.93	A0A7V6GNA3	94.7	9.262e-75	txid1898209
WP_012504207.1	94.7	B9X0X8	93.47	9.286e-75	txid186171
WP_069028104.1	94.96	A0A7V6ZP83	94.75	9.762e-75	txid1898209
WP_268849849.1	94.11	F7PWR5	94.59	9.855e-75	txid1033810
WEX20146.1	94.71	A0A1G3X6I8	93.95	9.871e-75	txid1802357
WP_273585157.1	94.89	A0A2N1QJ31	94.17	1.04e-74	txid2013844
WP_273585157.1	94.89	A0A2A1ZR89	93.54	1.04e-74	txid2024899
WP_268849849.1	94.11	A0A2A1ZR89	93.54	1.044e-74	txid2024899
CAM11962.1	94.63	A0A7V6IUB2	94.29	1.057e-74	txid1898209
WEK82747.1	94.96	A0A7L7KQJ9	93.97	1.068e-74	txid2782163
WCA22269.1	94.28	A0A7C6J214	93.46	1.076e-74	txid1898209
WP_121463764.1	94.72	A0A348NJY9	94.6	1.085e-74	txid2053494
WP_023161415.1	94.96	A0A7L6N5R9	94.27	1.087e-74	txid2725268
WP_201736609.1	85.97	M1X1U6	80.69	1.091e-74	txid37692
WP_071345698.1	95.05	A0A348NJY9	94.6	1.1e-74	txid2053494
WP_212775526.1	94.93	A0A7X7S8G7	94.97	1.103e-74	txid1898209
WP_012504207.1	94.7	A0A2N1QJ31	94.17	1.105e-74	txid2013844
CAM11962.1	94.63	A0A7C6CEA6	93.66	1.121e-74	txid1898209
WEK82747.1	94.96	A0A2N1QJ31	94.17	1.131e-74	txid2013844
WP_012504207.1	94.7	A0A088SZZ6	93.83	1.171e-74	txid1541959
WP_304515254.1	93.9	A0A7C6DEZ1	92.96	1.2e-74	txid33015
WP_201736609.1	85.97	M1X1V0	78.48	1.215e-74	txid37692
WP_201736609.1	85.97	M1X3I1	80.37	1.215e-74	txid37692
WP_015637926.1	94.54	A0A2N1QJ31	94.17	1.231e-74	txid2013844
WP_012504207.1	94.7	A0A7L6N5R9	94.27	1.241e-74	txid2725268
WP_023161415.1	94.96	A0A352TU54	93.21	1.293e-74	txid1898209
WP_138107987.1	94.34	A0A348WRN6	94.09	1.305e-74	txid2053494
WP_212775526.1	94.93	A0A7L6N5R9	94.27	1.314e-74	txid2725268
UQV26737.1	94.55	A0A356GGS6	94.03	1.319e-74	txid1898209
WP_144658298.1	93.33	A0A348WRN6	94.09	1.331e-74	txid2053494
WEK82747.1	94.96	A0A7L6N5R9	94.27	1.345e-74	txid2725268
WP_201736609.1	85.97	A0A660HNW2	86.18	1.354e-74	txid135727
WP_152309961.1	94.38	A0A7C6DEZ1	92.96	1.365e-74	txid33015
WP_012504207.1	94.7	A0A6I7NPY9	94.04	1.394e-74	txid2053494
UQV26737.1	94.55	A0A1G3X6I8	93.95	1.397e-74	txid1802357
WP_201736609.1	85.97	G0LXX9	79.99	1.429e-74	txid37692
WP_023161415.1	94.96	A0A6I7NPY9	94.04	1.451e-74	txid2053494
WP_212775526.1	94.93	B7TYL8	91.42	1.477e-74	txid39646
WP_144658298.1	93.33	F7PWR5	94.59	1.494e-74	txid1033810
WP_023161415.1	94.96	A0A7C6J214	93.46	1.537e-74	txid1898209
WP_121463764.1	94.72	A0A3D4MJ85	93.54	1.541e-74	txid2053494
WP_071345698.1	95.05	A0A7V6ZP83	94.75	1.559e-74	txid1898209
WP_273585157.1	94.89	A0A7X7UPG1	94.63	1.564e-74	txid1898209
WP_201736609.1	85.97	B3R0R7	81.89	1.592e-74	txid482235
CAM11538.1	87.67	A0A859I8X4	78.82	1.643e-74	txid2490543
WP_071345698.1	95.05	A0A1V5HTW8	94.59	1.652e-74	txid1852922
WP_273585157.1	94.89	A0A348NJY9	94.6	1.658e-74	txid2053494
WP_012504207.1	94.7	A0A7X7C607	94.23	1.659e-74	txid1898209
WP_012504207.1	94.7	A0A2N1Q3T6	93.81	1.659e-74	txid2013848
USQ93353.1	94.34	A0A2A1ZR89	93.54	1.671e-74	txid2024899
WP_201736609.1	85.97	M1X0V1	80.36	1.68e-74	txid37692
WP_201736609.1	85.97	M1X0U9	80.45	1.68e-74	txid37692
WP_071345698.1	95.05	A0A7C6CEA6	93.66	1.751e-74	txid1898209
UQV26737.1	94.55	B7TYL8	91.42	1.758e-74	txid39646
WP_071345698.1	95.05	A0A7X9A3V0	94.04	1.966e-74	txid1898209
WP_273585157.1	94.89	A0A6I7NPY9	94.04	1.976e-74	txid2053494
USQ93353.1	94.34	A0A7X8VU31	94.02	1.99e-74	txid1898209
WP_138107987.1	94.34	A0A397S3M2	93.18	2.073e-74	txid2088
UQV26737.1	94.55	A0A2K9AB30	93.69	2.089e-74	txid1911683
UQV26737.1	94.55	A0A449BKR3	94.26	2.089e-74	txid264636
WP_012504207.1	94.7	B9X0X2	93.65	2.092e-74	txid100379
WEX20146.1	94.71	A0A553IGM3	94.06	2.098e-74	txid2148
WP_227807049.1	94.27	B9X0Z5	92.83	2.104e-74	txid203274
WP_227807049.1	94.27	A0A847N5R3	94.15	2.104e-74	txid2155
WP_144658298.1	93.33	A0A449BCA7	95.21	2.114e-74	txid29552
WEK82747.1	94.96	A0A7C6WDF3	94.25	2.135e-74	txid1898209
WCA22269.1	94.28	A0A2A1ZR89	93.54	2.14e-74	txid2024899
WP_023161415.1	94.96	A0A1V5HNJ1	94.55	2.173e-74	txid1852921
WP_201736609.1	85.97	M1WTY3	79.96	2.202e-74	txid37692
WP_012504207.1	94.7	A0A397S3M2	93.18	2.217e-74	txid2088
WP_273585157.1	94.89	A0A7C6U5L1	95.37	2.22e-74	txid1898209
WEX20146.1	94.71	A0A7U9XWX3	93.94	2.224e-74	txid2735436
WP_015638303.1	87.79	R4S052	79.14	2.23e-74	txid980422
WP_152309961.1	94.38	A0A7X7UPG1	94.63	2.292e-74	txid1898209
WP_015637733.1	88.06	A0A859I8X4	78.82	2.313e-74	txid2490543
USQ93353.1	94.34	A0A7C6WDF3	94.25	2.37e-74	txid1898209
WP_144658298.1	93.33	A0A2N1Q3T6	93.81	2.373e-74	txid2013848
WEK82747.1	94.96	A0A088SZZ6	93.83	2.396e-74	txid1541959
WP_023161415.1	94.96	A0A7V6ZP83	94.75	2.439e-74	txid1898209
WP_138107987.1	94.34	F7PWR5	94.59	2.466e-74	txid1033810
WP_024563479.1	95.06	A0A7V6ZP83	94.75	2.472e-74	txid1898209
WP_012504207.1	94.7	A0A7C6J214	93.46	2.49e-74	txid1898209
WP_012504207.1	94.7	A0A7X9A3V0	94.04	2.49e-74	txid1898209
WP_012504207.1	94.7	B9X0Z0	93.41	2.49e-74	txid357770
WP_273585157.1	94.89	A0A7C6WDF3	94.25	2.495e-74	txid1898209
WEX20146.1	94.71	A0A1G3WU41	93.96	2.497e-74	txid1802353
WP_069028104.1	94.96	A0A1V5HNJ1	94.55	2.501e-74	txid1852921
WEK82747.1	94.96	A0A7X8VU31	94.02	2.538e-74	txid1898209
WP_121463764.1	94.72	A0A397S3M2	93.18	2.61e-74	txid2088
UQV26737.1	94.55	A0A651DKN9	93.94	2.628e-74	txid1898209
WP_227807049.1	94.27	B7TYL8	91.42	2.661e-74	txid39646
USQ93353.1	94.34	A0A7L7KQJ9	93.97	2.662e-74	txid2782163
WP_152309961.1	94.38	A0A7C6J214	93.46	2.725e-74	txid1898209
WP_121463764.1	94.72	A0A6I7NPY9	94.04	2.767e-74	txid2053494
WP_304515254.1	93.9	A0A449BKR3	94.26	2.872e-74	txid264636
WP_246454233.1	79.5	M1X6W7	72.95	2.898e-74	txid37692
WP_023161415.1	94.96	A0A7X9A3V0	94.04	2.901e-74	txid1898209
CAM11716.1	88.47	Q2NJK1	76.67	2.901e-74	txid322098
WP_273585157.1	94.89	A0A7X7C607	94.23	2.972e-74	txid1898209
WP_201736609.1	85.97	B3R0R0	80.85	3.045e-74	txid482235
WP_024563479.1	95.06	A0A7L6N5R9	94.27	3.117e-74	txid2725268
WP_071345698.1	95.05	A0A1V5HNJ1	94.55	3.129e-74	txid1852921
WP_012504207.1	94.7	A0A348NJY9	94.6	3.14e-74	txid2053494
WEK82747.1	94.96	A0A7X7UPG1	94.63	3.198e-74	txid1898209
WEK82747.1	94.96	A0A2A1ZR89	93.54	3.198e-74	txid2024899
WP_201736609.1	85.97	M1X6X6	80.28	3.214e-74	txid37692
WP_201736609.1	85.97	M1X3I4	80.37	3.214e-74	txid37692
WP_201736609.1	85.97	B3R057	81.6	3.214e-74	txid482235
WP_152309961.1	94.38	A0A7C7ASL1	94.57	3.239e-74	txid1898209
WP_273585157.1	94.89	A0A7C6CEA6	93.66	3.339e-74	txid1898209
WP_273585157.1	94.89	A0A2N1Q3T6	93.81	3.339e-74	txid2013848
WP_304515254.1	93.9	A0A1G3WU41	93.96	3.419e-74	txid1802353
WP_268849849.1	94.11	A0A1W9S9Z4	94.05	3.533e-74	txid1971635
WP_015637926.1	94.54	A0A3S0YQJ2	94.02	3.547e-74	txid2478537
WEK82747.1	94.96	A0A3D4MJ85	93.54	3.589e-74	txid2053494
WCA22269.1	94.28	A0A7L7KQJ9	93.97	3.798e-74	txid2782163
WP_012504207.1	94.7	A0A7C6CEA6	93.66	3.961e-74	txid1898209
CAM11751.1	88.01	A0A859I8X4	78.82	4.024e-74	txid2490543
WP_121463764.1	94.72	A0A3D5RKS4	94.03	4.168e-74	txid2053494
WP_227807049.1	94.27	A0A651DKN9	93.94	4.259e-74	txid1898209
WP_227807049.1	94.27	A0A449BKR3	94.26	4.259e-74	txid264636
WP_268849849.1	94.11	A0A7X8VU31	94.02	4.456e-74	txid1898209
WEX20146.1	94.71	F7PWR5	94.59	4.461e-74	txid1033810
WCA22269.1	94.28	A0A1G3WU41	93.96	4.511e-74	txid1802353
WP_227807049.1	94.27	A0A061AIQ7	94.04	4.516e-74	txid35623
WP_152309961.1	94.38	A0A7C6WDF3	94.25	4.576e-74	txid1898209
WP_138107987.1	94.34	A0A2N1QJ31	94.17	4.661e-74	txid2013844
WP_121463764.1	94.72	A0A7V6IUB2	94.29	4.686e-74	txid1898209
WP_144658298.1	93.33	A0A348NJY9	94.6	4.751e-74	txid2053494
WP_227807049.1	94.27	A0A2N1PZ67	93.97	4.79e-74	txid2013849
WEK82747.1	94.96	A0A348NJY9	94.6	4.791e-74	txid2053494
WP_152309961.1	94.38	A0A7C6U5L1	95.37	4.847e-74	txid1898209
UQV26737.1	94.55	A0A7U9XWX3	93.94	4.943e-74	txid2735436
USQ93353.1	94.34	A0A2N1QJ31	94.17	5.053e-74	txid2013844
CAM11962.1	94.63	A0A7V6GNA3	94.7	5.179e-74	txid1898209
UQV26737.1	94.55	F7PWR5	94.59	5.235e-74	txid1033810
WP_071345698.1	95.05	B7TYL8	91.42	5.277e-74	txid39646
WP_268849849.1	94.11	A0A2N1QJ31	94.17	5.304e-74	txid2013844
WEK82747.1	94.96	A0A2N1Q3T6	93.81	5.377e-74	txid2013848
CAM11570.1	87.56	A0A859I8X4	78.82	5.609e-74	txid2490543
WP_012504207.1	94.7	A0A7X8VU31	94.02	5.61e-74	txid1898209
WP_268849849.1	94.11	A0A7C6WDF3	94.25	5.621e-74	txid1898209
WP_273585157.1	94.89	A0A088SZZ6	93.83	5.644e-74	txid1541959
WCA22269.1	94.28	A0A7C6WDF3	94.25	5.674e-74	txid1898209
WCA22269.1	94.28	A0A7C6DEZ1	92.96	5.674e-74	txid33015
USQ93353.1	94.34	A0A7V6IUB2	94.29	5.677e-74	txid1898209
WP_227807049.1	94.27	A0A2K9AJT2	93.13	5.713e-74	txid1911684
WP_152309961.1	94.38	A0A3D4MJ85	93.54	5.762e-74	txid2053494
WP_024563479.1	95.06	A0A7X7S8G7	94.97	5.899e-74	txid1898209
WP_012504207.1	94.7	A0A3D5RKS4	94.03	5.945e-74	txid2053494
WP_268849849.1	94.11	A0A7C6U5L1	95.37	5.957e-74	txid1898209
WP_144658298.1	93.33	A0A3D4MJ85	93.54	5.988e-74	txid2053494
WEK82747.1	94.96	A0A1V5HTW8	94.59	6.036e-74	txid1852922
CAM11962.1	94.63	R4UI10	93.38	6.18e-74	txid1276229
WP_268849849.1	94.11	A0A7L7KQJ9	93.97	6.313e-74	txid2782163
WCA22269.1	94.28	A0A1W9S9Z4	94.05	6.363e-74	txid1971635
WP_152309961.1	94.38	A0A1G3WU41	93.96	6.465e-74	txid1802353
WP_138107987.1	94.34	A0A2A1ZR89	93.54	6.595e-74	txid2024899
WP_012504207.1	94.7	B9X0Y4	93.43	6.676e-74	txid39647
WP_015637926.1	94.54	A0A7C6Y2R6	93.75	6.77e-74	txid1898209
WP_138107987.1	94.34	A0A1W9S9Z4	94.05	6.988e-74	txid1971635
WP_012504207.1	94.7	B9X0W6	93.64	7.075e-74	txid100379
WEX20146.1	94.71	A0A7C6DEZ1	92.96	7.096e-74	txid33015
WP_144658298.1	93.33	A0A3D5RKS4	94.03	7.123e-74	txid2053494
USQ93353.1	94.34	A0A348WRN6	94.09	7.166e-74	txid2053494
USQ93353.1	94.34	A0A348NJY9	94.6	7.166e-74	txid2053494
WP_138107987.1	94.34	A0A2N1Q3T6	93.81	7.405e-74	txid2013848
WP_121463764.1	94.72	A0A7L7KQJ9	93.97	7.483e-74	txid2782163
AYWB275	87.23	R4S1N7	80.06	7.506e-74	txid980422
WEK82747.1	94.96	B9X0W6	93.64	7.604e-74	txid100379
WEK82747.1	94.96	A0A348WRN6	94.09	7.604e-74	txid2053494
WP_201736609.1	85.97	M1X3I3	80.32	7.628e-74	txid37692
WP_152309961.1	94.38	A0A2A1ZR89	93.54	7.685e-74	txid2024899
WP_023161415.1	94.96	A0A7V6IUB2	94.29	7.74e-74	txid1898209
WP_138107987.1	94.34	A0A7V6IUB2	94.29	7.846e-74	txid1898209
WCA22269.1	94.28	A0A348WRN6	94.09	8.004e-74	txid2053494
WP_201736609.1	85.97	M1X1U8	80.8	8.052e-74	txid37692
WP_152309961.1	94.38	A0A7L7KQJ9	93.97	8.141e-74	txid2782163
WP_138107987.1	94.34	A0A7X8VU31	94.02	8.313e-74	txid1898209
WP_138107987.1	94.34	A0A449BCA7	95.21	8.313e-74	txid29552
WP_121463764.1	94.72	A0A7V6ZP83	94.75	8.413e-74	txid1898209
WEX20146.1	94.71	A0A061AIQ7	94.04	8.445e-74	txid35623
WP_273585157.1	94.89	A0A348WRN6	94.09	8.49e-74	txid2053494
WP_015637926.1	94.54	R4UI10	93.38	8.565e-74	txid1276229
WP_304515254.1	93.9	F7PWR5	94.59	8.671e-74	txid1033810
WP_015638179.1	87.71	Q2NJK1	76.67	8.703e-74	txid322098
WP_152309961.1	94.38	A0A2N1QJ31	94.17	9.135e-74	txid2013844
WP_304515254.1	93.9	A0A7X8VU31	94.02	9.19e-74	txid1898209
WP_012504207.1	94.7	A0A1V5HTW8	94.59	9.456e-74	txid1852922
WP_152309961.1	94.38	A0A7V6IUB2	94.29	9.676e-74	txid1898209
WEX20146.1	94.71	A9NE27	93.88	1.005e-73	txid441768
WCA22269.1	94.28	A0A7X7C607	94.23	1.007e-73	txid1898209
WP_273585157.1	94.89	B9X0W6	93.64	1.011e-73	txid100379
WEK82747.1	94.96	A0A7X9A3V0	94.04	1.015e-73	txid1898209
WP_304515254.1	93.9	A0A7C7ASL1	94.57	1.032e-73	txid1898209
WP_138107987.1	94.34	A0A3D4MJ85	93.54	1.048e-73	txid2053494
CAM11962.1	94.63	A0A3S0YQJ2	94.02	1.05e-73	txid2478537
WP_024563479.1	95.06	A0A1V5HNJ1	94.55	1.054e-73	txid1852921
WCA22269.1	94.28	A0A7C7ASL1	94.57	1.066e-73	txid1898209
WEK82747.1	94.96	A0A7X7C607	94.23	1.075e-73	txid1898209
WP_152309961.1	94.38	A0A397S3M2	93.18	1.086e-73	txid2088
WP_069028104.1	94.96	A0A832QCU1	94.66	1.087e-73	txid2231116
WP_024563479.1	95.06	A0A832QCU1	94.66	1.117e-73	txid2231116
WCA22269.1	94.28	A0A7C6U5L1	95.37	1.129e-73	txid1898209
WEK82747.1	94.96	A0A7C6J214	93.46	1.139e-73	txid1898209
WEK82747.1	94.96	A0A397S3M2	93.18	1.139e-73	txid2088
WP_246454233.1	79.5	M1X3H1	74.58	1.149e-73	txid37692
WP_023161415.1	94.96	B7TYL8	91.42	1.16e-73	txid39646
WP_024563479.1	95.06	A0A7V6GNA3	94.7	1.183e-73	txid1898209
WP_121463764.1	94.72	A0A7C6J214	93.46	1.195e-73	txid1898209
USQ93353.1	94.34	A0A6I7NPY9	94.04	1.21e-73	txid2053494
WP_015637926.1	94.54	A0A7C6CEA6	93.66	1.219e-73	txid1898209
UQV26737.1	94.55	A0A1G3WU41	93.96	1.239e-73	txid1802353
WP_015638030.1	88.16	Q2NJK1	76.67	1.241e-73	txid322098
WP_201736609.1	85.97	M1X3G9	79.8	1.241e-73	txid37692
WP_144658298.1	93.33	A0A7C6WDF3	94.25	1.27e-73	txid1898209
WP_144658298.1	93.33	A0A7L6N5R9	94.27	1.27e-73	txid2725268
WP_012504207.1	94.7	A0A3D4MJ85	93.54	1.339e-73	txid2053494
WP_121463764.1	94.72	A0A088SZZ6	93.83	1.344e-73	txid1541959
WP_121463764.1	94.72	A0A7X8VU31	94.02	1.344e-73	txid1898209
WP_121463764.1	94.72	A0A7X7C607	94.23	1.344e-73	txid1898209
WEK82747.1	94.96	A0A3D5RKS4	94.03	1.355e-73	txid2053494
WP_273585157.1	94.89	B9X0X2	93.65	1.435e-73	txid100379
WEK82747.1	94.96	A0A7C6CEA6	93.66	1.435e-73	txid1898209
WP_212775526.1	94.93	A0A7C6K1W6	94.9	1.435e-73	txid1898209
USQ93353.1	94.34	A0A7X7C607	94.23	1.442e-73	txid1898209
USQ93353.1	94.34	A0A397S3M2	93.18	1.442e-73	txid2088
USQ93353.1	94.34	B9X0Z0	93.41	1.442e-73	txid357770
WP_015637926.1	94.54	R4UA48	93.27	1.454e-73	txid1276227
CAM11962.1	94.63	R4UA48	93.27	1.494e-73	txid1276227
WP_273585157.1	94.89	A0A1V5HNJ1	94.55	1.521e-73	txid1852921
WP_212775526.1	94.93	A0A4P7AIU5	93.71	1.521e-73	txid2143
USQ93353.1	94.34	B9X0W6	93.64	1.528e-73	txid100379
WP_138107987.1	94.34	A0A1V5HNJ1	94.55	1.571e-73	txid1852921
WP_012504207.1	94.7	A0A7C6RQJ4	93.55	1.594e-73	txid2231116
WP_268849849.1	94.11	A0A348NJY9	94.6	1.598e-73	txid2053494
WP_273585157.1	94.89	A0A7C6J214	93.46	1.613e-73	txid1898209
WP_201736609.1	85.97	G0LXY0	78	1.625e-73	txid37692
WP_304515254.1	93.9	A0A348WRN6	94.09	1.644e-73	txid2053494
WP_138107987.1	94.34	A0A348NJY9	94.6	1.665e-73	txid2053494
CAM11962.1	94.63	A0A7X7S8G7	94.97	1.681e-73	txid1898209
WCA22269.1	94.28	A0A6I7NPY9	94.04	1.687e-73	txid2053494
WP_144658298.1	93.33	A0A2N1QJ31	94.17	1.696e-73	txid2013844
WP_121463764.1	94.72	A0A7C6U5L1	95.37	1.698e-73	txid1898209
WP_273585157.1	94.89	A0A397S3M2	93.18	1.71e-73	txid2088
WP_069028104.1	94.96	A0A2K9BQI3	94.12	1.74e-73	txid225999
WP_304515254.1	93.9	A0A7L7KQJ9	93.97	1.743e-73	txid2782163
WP_138107987.1	94.34	A0A7X7UPG1	94.63	1.764e-73	txid1898209
WP_138107987.1	94.34	A0A7C6U5L1	95.37	1.764e-73	txid1898209
WP_071345698.1	95.05	A0A7L6N5R9	94.27	1.787e-73	txid2725268
AYWB275	87.23	B1V8V0	78.6	1.796e-73	txid59748
USQ93353.1	94.34	B9X0X8	93.47	1.82e-73	txid186171
USQ93353.1	94.34	A0A3D4MJ85	93.54	1.82e-73	txid2053494
WP_152309961.1	94.38	A0A1W9S9Z4	94.05	1.823e-73	txid1971635
UQV26737.1	94.55	A0A553IGM3	94.06	1.852e-73	txid2148
CAM11962.1	94.63	A0A7C6Y2R6	93.75	1.891e-73	txid1898209
CAM11962.1	94.63	A0A4D8RIJ6	93.99	1.891e-73	txid2134
WCA22269.1	94.28	A0A397S3M2	93.18	1.892e-73	txid2088
WEX20146.1	94.71	A0A7C7ASL1	94.57	1.903e-73	txid1898209
WP_273585157.1	94.89	A0A7V6ZP83	94.75	1.921e-73	txid1898209
WP_273585157.1	94.89	A0A3D4MJ85	93.54	1.921e-73	txid2053494
USQ93353.1	94.34	A0A088SZZ6	93.83	1.929e-73	txid1541959
WP_023161415.1	94.96	A0A7C6CEA6	93.66	1.95e-73	txid1898209
WP_015637926.1	94.54	A0A0H3XH00	94.25	1.95e-73	txid315358
WP_015638303.1	87.79	B1V9X9	78.58	1.961e-73	txid59748
WP_246454233.1	79.5	B3QZS3	76.81	1.992e-73	txid482235
WP_268849849.1	94.11	A0A7V6IUB2	94.29	2.015e-73	txid1898209
WP_121463764.1	94.72	A0A1V5HNJ1	94.55	2.024e-73	txid1852921
WEK82747.1	94.96	B9X0Z0	93.41	2.029e-73	txid357770
CAM12133.1	88.24	R4S278	77.65	2.045e-73	txid980422
WP_227807049.1	94.27	A0A7U9XWX3	93.94	2.082e-73	txid2735436
WP_138107987.1	94.34	A0A7V6ZP83	94.75	2.098e-73	txid1898209
CAM11962.1	94.63	A0A345DNS7	94.13	2.127e-73	txid1276259
WP_268849849.1	94.11	A0A6I7NPY9	94.04	2.136e-73	txid2053494
WP_121463764.1	94.72	A0A7X7UPG1	94.63	2.146e-73	txid1898209
WP_212775526.1	94.93	A0A0H3XH00	94.25	2.158e-73	txid315358
USQ93353.1	94.34	A0A3D5RKS4	94.03	2.167e-73	txid2053494
AYWB275	87.23	B1V9A6	79.94	2.181e-73	txid59748
WP_227807049.1	94.27	A0A7C7ASL1	94.57	2.208e-73	txid1898209
WP_246454233.1	79.5	M1X3H4	75.25	2.224e-73	txid37692
WP_246454233.1	79.5	M1X1T3	75.8	2.224e-73	txid37692
WP_201736609.1	85.97	G0LXY4	77.63	2.248e-73	txid37692
WP_268849849.1	94.11	A0A7X7C607	94.23	2.263e-73	txid1898209
WP_178734044.1	57.54	A0A851HH86	64.59	2.266e-73	txid479893
WP_273585157.1	94.89	B9X0X8	93.47	2.288e-73	txid186171
WP_273585157.1	94.89	B9X0Y4	93.43	2.288e-73	txid39647
WP_152309961.1	94.38	A0A7X8VU31	94.02	2.296e-73	txid1898209
USQ93353.1	94.34	A0A7C6U5L1	95.37	2.297e-73	txid1898209
USQ93353.1	94.34	B9X0Y4	93.43	2.297e-73	txid39647
WP_304515254.1	93.9	A0A1W9S9Z4	94.05	2.331e-73	txid1971635
WP_304515254.1	93.9	A0A2A1ZR89	93.54	2.331e-73	txid2024899
WP_246454233.1	79.5	M1X6W3	76	2.35e-73	txid37692
WP_071345698.1	95.05	A0A7V6GNA3	94.7	2.389e-73	txid1898209
WP_212775526.1	94.93	V5RJD2	93.42	2.425e-73	txid1276258
WP_023161415.1	94.96	A0A7V6GNA3	94.7	2.456e-73	txid1898209
WP_069028104.1	94.96	A0A846U9T6	94.17	2.477e-73	txid1276218
WP_069028104.1	94.96	A0A4P7AIU5	93.71	2.477e-73	txid2143
WCA22269.1	94.28	A0A2N1QJ31	94.17	2.52e-73	txid2013844
AYWB275	87.23	R4RQQ9	78.91	2.522e-73	txid980422
WP_212775526.1	94.93	A0A7C6S0C8	93.42	2.571e-73	txid1898209
WP_138107987.1	94.34	A0A7X7C607	94.23	2.645e-73	txid1898209
WEK82747.1	94.96	B9X0X2	93.65	2.708e-73	txid100379
WP_212775526.1	94.93	A0A846U9T6	94.17	2.725e-73	txid1276218
WP_273585157.1	94.89	A0A7X8VU31	94.02	2.726e-73	txid1898209
USQ93353.1	94.34	B9X0X2	93.65	2.736e-73	txid100379
WP_144658298.1	93.33	A0A7X8VU31	94.02	2.854e-73	txid1898209
WP_212775526.1	94.93	A0A7C6SCP5	94.26	2.889e-73	txid1898209
WP_273585157.1	94.89	A0A7V6IUB2	94.29	2.89e-73	txid1898209
WP_152309961.1	94.38	A0A6I7NPY9	94.04	2.891e-73	txid2053494
WP_152309961.1	94.38	A0A7L6N5R9	94.27	2.891e-73	txid2725268
WP_015638303.1	87.79	B1V9U4	76.37	2.938e-73	txid59748
WP_138107987.1	94.34	A0A088SZZ6	93.83	2.969e-73	txid1541959
WP_138107987.1	94.34	A0A7L7KQJ9	93.97	2.969e-73	txid2782163
WCA22269.1	94.28	A0A088SZZ6	93.83	2.993e-73	txid1541959
CAM11383.1	88.27	Q2NJK1	76.67	3.044e-73	txid322098
WP_273585157.1	94.89	B9X0Z0	93.41	3.063e-73	txid357770
WP_201736609.1	85.97	A0A2X0QAG5	79.62	3.108e-73	txid131152
WP_268849849.1	94.11	A0A7X7UPG1	94.63	3.206e-73	txid1898209
WP_212775526.1	94.93	A0A345DNS7	94.13	3.246e-73	txid1276259
USQ93353.1	94.34	A0A2N1Q3T6	93.81	3.258e-73	txid2013848
WP_304515254.1	93.9	U4KQD5	94.22	3.304e-73	txid61635
WP_071345698.1	95.05	A0A7X7S8G7	94.97	3.385e-73	txid1898209
WP_268849849.1	94.11	A0A7V6ZP83	94.75	3.397e-73	txid1898209
CAM11962.1	94.63	A0A832QCU1	94.66	3.407e-73	txid2231116
CAM11962.1	94.63	A0A0H3XH00	94.25	3.407e-73	txid315358
WP_212775526.1	94.93	W6A8T6	93.96	3.441e-73	txid1276246
WP_273585157.1	94.89	A0A7L6N5R9	94.27	3.442e-73	txid2725268
WP_069028104.1	94.96	A0A2S0NKT8	93.96	3.524e-73	txid214888
WP_138107987.1	94.34	A0A7C6WDF3	94.25	3.532e-73	txid1898209
WCA22269.1	94.28	A0A7X9A3V0	94.04	3.555e-73	txid1898209
WP_144658298.1	93.33	A0A7V6ZP83	94.75	3.598e-73	txid1898209
WP_144658298.1	93.33	A0A1V5HNJ1	94.55	3.812e-73	txid1852921
WP_201736609.1	85.97	M1WU07	77.6	3.858e-73	txid37692
USQ93353.1	94.34	A0A7V6ZP83	94.75	3.88e-73	txid1898209
WP_015637926.1	94.54	A0A345DNS7	94.13	3.948e-73	txid1276259
WP_227807049.1	94.27	A0A553IGM3	94.06	3.974e-73	txid2148
WP_268849849.1	94.11	A0A088SZZ6	93.83	4.043e-73	txid1541959
WP_069028104.1	94.96	A0A7X7S8G7	94.97	4.204e-73	txid1898209
WP_201736609.1	85.97	A0A660HP05	81.12	4.299e-73	txid135727
CAM11962.1	94.63	A0A7C6SCP5	94.26	4.311e-73	txid1898209
WP_121463764.1	94.72	A0A7X9A3V0	94.04	4.331e-73	txid1898209
USQ93353.1	94.34	A0A1V5HNJ1	94.55	4.36e-73	txid1852921
AYWB229	82.94	A0A859I9P5	74.73	4.436e-73	txid2490543
WP_227807049.1	94.27	A0A139JQP9	91.58	4.469e-73	txid203274
WP_227807049.1	94.27	A0A5N5XRP5	92.12	4.469e-73	txid295320
WEK82747.1	94.96	A0A1V5HNJ1	94.55	4.554e-73	txid1852921
CAM11962.1	94.63	A0A6J4WN70	93.84	4.573e-73	txid2691041
WP_015637733.1	88.06	Q2NJK1	76.67	4.676e-73	txid322098
WP_069028104.1	94.96	A0A7V6GNA3	94.7	4.729e-73	txid1898209
WP_069028104.1	94.96	A0A249SP62	93.9	4.729e-73	txid216427
WCA22269.1	94.28	A0A3D4MJ85	93.54	4.735e-73	txid2053494
WP_012504207.1	94.7	A0A352TU54	93.21	4.799e-73	txid1898209
WP_212775526.1	94.93	A0A7C6RQJ4	93.55	4.882e-73	txid2231116
WP_212775526.1	94.93	A0A832QCU1	94.66	4.882e-73	txid2231116
WEK82747.1	94.96	B9X0X8	93.47	5.112e-73	txid186171
WP_121463764.1	94.72	A0A7C6CEA6	93.66	5.162e-73	txid1898209
WP_138107987.1	94.34	A0A7C6CEA6	93.66	5.296e-73	txid1898209
WP_015637926.1	94.54	A0A7V6GNA3	94.7	5.297e-73	txid1898209
WCA22269.1	94.28	A0A7V6IUB2	94.29	5.311e-73	txid1898209
WP_268849849.1	94.11	A0A7C6CEA6	93.66	5.405e-73	txid1898209
WEX20146.1	94.71	A0A449BCA7	95.21	5.406e-73	txid29552
UQV26737.1	94.55	A9NE27	93.88	5.514e-73	txid441768
WP_015637926.1	94.54	A0A7X7S8G7	94.97	5.617e-73	txid1898209
WP_069028104.1	94.96	A0A7C6S0C8	93.42	5.641e-73	txid1898209
WP_227807049.1	94.27	A0A1G3X6I8	93.95	5.654e-73	txid1802357
WP_144658298.1	93.33	A0A088SZZ6	93.83	5.714e-73	txid1541959
WEX20146.1	94.71	A0A6I7NPY9	94.04	5.729e-73	txid2053494
WP_015637926.1	94.54	A0A7C6SCP5	94.26	5.957e-73	txid1898209
WP_015637755.1	88.77	Q2NJK1	76.67	5.991e-73	txid322098
WP_144658298.1	93.33	A0A1V5HTW8	94.59	6.055e-73	txid1852922
WP_152309961.1	94.38	A0A088SZZ6	93.83	6.113e-73	txid1541959
CAM11962.1	94.63	A0A2S5RFB6	93.89	6.138e-73	txid209274
WP_212775526.1	94.93	A0A0K2JFT9	94.01	6.164e-73	txid273035
WP_227807049.1	94.27	A9NE27	93.88	6.359e-73	txid441768
WEK82747.1	94.96	A0A7C6U5L1	95.37	6.44e-73	txid1898209
WP_212775526.1	94.93	A0A0K1W2X8	93.57	6.534e-73	txid216942
WP_212775526.1	94.93	A0A3S0YQJ2	94.02	6.534e-73	txid2478537
UQV26737.1	94.55	A0A449BCA7	95.21	6.551e-73	txid29552
CAM11962.1	94.63	A0A2S8NSB6	94.26	6.905e-73	txid2099885
CAM11962.1	94.63	A0A7X9BC15	94.02	6.905e-73	txid37628
WP_212775526.1	94.93	A0A6J4WN70	93.84	6.926e-73	txid2691041
WP_304515254.1	93.9	A0A348NJY9	94.6	7.037e-73	txid2053494
WP_069028104.1	94.96	A0A0H3XH00	94.25	7.136e-73	txid315358
WP_144658298.1	93.33	A0A7L7KQJ9	93.97	7.202e-73	txid2782163
WP_268849849.1	94.11	B9X0W6	93.64	7.224e-73	txid100379
WP_121463764.1	94.72	A0A7L6N5R9	94.27	7.334e-73	txid2725268
WP_023161415.1	94.96	A0A7X7S8G7	94.97	7.357e-73	txid1898209
WP_015638030.1	88.16	R4S278	77.65	7.362e-73	txid980422
WP_201736609.1	85.97	G0LXY2	77.56	7.379e-73	txid37692
WP_227807049.1	94.27	A0A2N1Q3T6	93.81	7.585e-73	txid2013848
WP_268849849.1	94.11	B9X0X2	93.65	7.656e-73	txid100379
WP_212775526.1	94.93	A0A2K9BQI3	94.12	7.783e-73	txid225999
UQV26737.1	94.55	A0A7C6DEZ1	92.96	7.783e-73	txid33015
WP_304515254.1	93.9	A0A088SZZ6	93.83	7.905e-73	txid1541959
WP_015637926.1	94.54	A0A832QCU1	94.66	7.992e-73	txid2231116
WP_069028104.1	94.96	A0A7C6K1W6	94.9	8.027e-73	txid1898209
WP_144658298.1	93.33	A0A7V6IUB2	94.29	8.085e-73	txid1898209
WP_268849849.1	94.11	A0A1V5HNJ1	94.55	8.113e-73	txid1852921
WP_268849849.1	94.11	A0A397S3M2	93.18	8.113e-73	txid2088
UQV26737.1	94.55	A0A7C7ASL1	94.57	8.243e-73	txid1898209
USQ93353.1	94.34	A0A7C6CEA6	93.66	8.274e-73	txid1898209
WP_138107987.1	94.34	A0A6I7NPY9	94.04	8.414e-73	txid2053494
WP_015637926.1	94.54	A0A249SP62	93.9	8.476e-73	txid216427
WP_069028104.1	94.96	A0A2S5RHC9	94.07	8.513e-73	txid216874
WP_268849849.1	94.11	B9X0Y4	93.43	8.598e-73	txid39647
WP_152309961.1	94.38	A0A7V6ZP83	94.75	8.637e-73	txid1898209
WP_212775526.1	94.93	A0A7C6Y2R6	93.75	8.746e-73	txid1898209
WP_212775526.1	94.93	A0A5B9Y6B1	93.78	8.746e-73	txid216932
USQ93353.1	94.34	A0A7X7UPG1	94.63	8.77e-73	txid1898209
WP_069028104.1	94.96	A0A1B3SMA1	93.27	9.028e-73	txid216938
WP_071345698.1	95.05	A0A7C6K1W6	94.9	9.084e-73	txid1898209
WP_268849849.1	94.11	A0A2N1Q3T6	93.81	9.112e-73	txid2013848
CAM11962.1	94.63	A0A7C6K1W6	94.9	9.267e-73	txid1898209
WP_212775526.1	94.93	A0A2K8SH49	93.94	9.271e-73	txid1336749
WP_273585157.1	94.89	A0A7X9A3V0	94.04	9.278e-73	txid1898209
WP_138107987.1	94.34	A0A1V5HTW8	94.59	9.446e-73	txid1852922
WP_015637926.1	94.54	A0A1B3SMA1	93.27	9.534e-73	txid216938
WCA22269.1	94.28	A0A7X8VU31	94.02	9.979e-73	txid1898209
WP_138107987.1	94.34	A0A7C6J214	93.46	1.001e-72	txid1898209
WP_015637926.1	94.54	A0A2S5RFB6	93.89	1.011e-72	txid209274
WP_024563479.1	95.06	A0A7C6S0C8	93.42	1.012e-72	txid1898209
WEK82747.1	94.96	B9X0Y4	93.43	1.022e-72	txid39647
WP_268849849.1	94.11	B9X0Z0	93.41	1.023e-72	txid357770
AYWB275	87.23	R4RL93	80.07	1.029e-72	txid980422
WP_015637926.1	94.54	A0A7C6K1W6	94.9	1.072e-72	txid1898209
WP_144658298.1	93.33	A0A6I7NPY9	94.04	1.08e-72	txid2053494
WP_268849849.1	94.11	A0A7X9A3V0	94.04	1.084e-72	txid1898209
WCA22269.1	94.28	A0A3D5RKS4	94.03	1.119e-72	txid2053494
WP_024563479.1	95.06	A0A3S0YQJ2	94.02	1.136e-72	txid2478537
WP_201736609.1	85.97	A0A2X0RUJ7	79.24	1.137e-72	txid131152
WP_201736609.1	85.97	A0A0M1N0A5	79.97	1.137e-72	txid479893
WP_273585157.1	94.89	A0A3D5RKS4	94.03	1.172e-72	txid2053494
CAM11962.1	94.63	A0A0K2JFT9	94.01	1.173e-72	txid273035
WP_201736609.1	85.97	G0LXY1	78.31	1.2e-72	txid37692
WP_015637926.1	94.54	A0A2K8P821	93.02	1.206e-72	txid219745
WEK82747.1	94.96	A0A7V6IUB2	94.29	1.215e-72	txid1898209
WP_212775526.1	94.93	A0A0M5KLT6	94.14	1.241e-72	txid362837
WP_121463764.1	94.72	A0A1V5HTW8	94.59	1.242e-72	txid1852922
WP_201736609.1	85.97	M1X6Y0	77.37	1.267e-72	txid37692
WP_144658298.1	93.33	A0A7C6J214	93.46	1.284e-72	txid1898209
WP_144658298.1	93.33	A0A7X7UPG1	94.63	1.284e-72	txid1898209
WP_227807049.1	94.27	A0A2N1Q8R9	93.94	1.287e-72	txid2013846
WP_268849849.1	94.11	B9X0X8	93.47	1.291e-72	txid186171
UQV26737.1	94.55	A0A6I7NPY9	94.04	1.305e-72	txid2053494
UQV26737.1	94.55	A0A061AIQ7	94.04	1.305e-72	txid35623
AYWB275	87.23	R4S148	80.97	1.311e-72	txid980422
WP_268849849.1	94.11	A0A1V5HTW8	94.59	1.368e-72	txid1852922
WP_268849849.1	94.11	A0A348WRN6	94.09	1.368e-72	txid2053494
WP_212775526.1	94.93	A0A4D8RIJ6	93.99	1.394e-72	txid2134
CAM11962.1	94.63	A0A1B3SMA1	93.27	1.399e-72	txid216938
WP_201736609.1	85.97	A0A2X0QAH5	82.63	1.411e-72	txid131152
WP_304515254.1	93.9	A0A7L6N5R9	94.27	1.414e-72	txid2725268
WP_015637926.1	94.54	A0A4D8RIJ6	93.99	1.439e-72	txid2134
WP_015637926.1	94.54	A0A2R3P886	93.23	1.439e-72	txid2151
AYWB275	87.23	B1VB10	80.31	1.445e-72	txid59748
USQ93353.1	94.34	A0A7L6N5R9	94.27	1.481e-72	txid2725268
CAM11716.1	88.47	R4S278	77.65	1.499e-72	txid980422
WP_227807049.1	94.27	A0A3A6NHQ6	93.71	1.536e-72	txid33015
WP_152309961.1	94.38	A0A7X7C607	94.23	1.537e-72	txid1898209
WP_152309961.1	94.38	A0A348NJY9	94.6	1.537e-72	txid2053494
WP_212775526.1	94.93	A0A1B3SMA1	93.27	1.567e-72	txid216938
WP_015638258.1	83.65	Q2NJK1	76.67	1.604e-72	txid322098
WP_024563479.1	95.06	A0A0H3XH00	94.25	1.609e-72	txid315358
CAM11538.1	87.67	Q2NJK1	76.67	1.619e-72	txid322098
WP_069028104.1	94.96	A0A2K8SH49	93.94	1.625e-72	txid1336749
WP_212775526.1	94.93	S5MKM4	93.86	1.661e-72	txid1276221
CAM11962.1	94.63	W0GKA8	94.29	1.67e-72	txid838561
WCA22269.1	94.28	A0A7V6ZP83	94.75	1.672e-72	txid1898209
WCA22269.1	94.28	A0A348NJY9	94.6	1.672e-72	txid2053494
CAM11570.1	87.56	Q2NJK1	76.67	1.68e-72	txid322098
WP_304515254.1	93.9	A0A3D5RKS4	94.03	1.684e-72	txid2053494
WP_015637926.1	94.54	W0GKA8	94.29	1.716e-72	txid838561
WP_152309961.1	94.38	A0A2N1Q3T6	93.81	1.724e-72	txid2013848
WP_144658298.1	93.33	A0A7X9A3V0	94.04	1.817e-72	txid1898209
WP_071345698.1	95.05	A0A7C6RQJ4	93.55	1.824e-72	txid2231116
WCA22269.1	94.28	A0A1V5HNJ1	94.55	1.875e-72	txid1852921
CAM11962.1	94.63	A0A6I6CK05	93.88	1.878e-72	txid324079
CAM11962.1	94.63	E4PTF2	94.15	1.878e-72	txid880447
WP_304515254.1	93.9	A0A2N1QJ31	94.17	1.891e-72	txid2013844
WP_138107987.1	94.34	B9X0W6	93.64	1.892e-72	txid100379
WP_138107987.1	94.34	A0A7X9A3V0	94.04	1.892e-72	txid1898209
WP_015637926.1	94.54	A0A6J4WN70	93.84	1.93e-72	txid2691041
WP_152309961.1	94.38	A0A7C6Y2R6	93.75	1.935e-72	txid1898209
WP_201736609.1	85.97	A0A660HNG2	85.21	1.952e-72	txid135727
WP_212775526.1	94.93	W0GKA8	94.29	1.978e-72	txid838561
WP_246454233.1	79.5	A0A1S2NIH9	76.01	2.014e-72	txid146897
WP_246454233.1	79.5	A0A421NUJ7	80.75	2.014e-72	txid69896
AYWB275	87.23	B1V9E8	79.53	2.029e-72	txid59748
WP_144658298.1	93.33	A0A7C6U5L1	95.37	2.04e-72	txid1898209
WP_268849849.1	94.11	A0A7C6J214	93.46	2.053e-72	txid1898209
WP_212775526.1	94.93	A0A858AU70	93.57	2.097e-72	txid216964
USQ93353.1	94.34	A0A7C6J214	93.46	2.101e-72	txid1898209
CAM11962.1	94.63	A0A1J0TZP8	94.29	2.113e-72	txid1914410
WP_304515254.1	93.9	A0A2N1Q3T6	93.81	2.125e-72	txid2013848
WEK82747.1	94.96	A0A7V6ZP83	94.75	2.165e-72	txid1898209
WP_152309961.1	94.38	A0A3D5RKS4	94.03	2.171e-72	txid2053494
WEX20146.1	94.71	A0A7L7KQJ9	93.97	2.176e-72	txid2782163
WP_212775526.1	94.93	A0A2K9LVH0	93.43	2.223e-72	txid1336748
WP_138107987.1	94.34	A0A7C6RQJ4	93.55	2.25e-72	txid2231116
WP_024563479.1	95.06	A0A7C6K1W6	94.9	2.279e-72	txid1898209
WP_144658298.1	93.33	A0A7X7C607	94.23	2.29e-72	txid1898209
WP_152309961.1	94.38	A0A7X9A3V0	94.04	2.3e-72	txid1898209
WP_071345698.1	95.05	A0A7C6Y2R6	93.75	2.301e-72	txid1898209
WP_071345698.1	95.05	A0A0H3XH00	94.25	2.301e-72	txid315358
WP_015637926.1	94.54	A0A7X9BC15	94.02	2.302e-72	txid37628
WP_268849849.1	94.11	A0A3D4MJ85	93.54	2.306e-72	txid2053494
WP_069028104.1	94.96	A0A2K8NWZ3	93.23	2.313e-72	txid81459
WP_012504207.1	94.7	A0A7C6S0C8	93.42	2.436e-72	txid1898209
WP_015637926.1	94.54	A0A0K2JFT9	94.01	2.442e-72	txid273035
WEX20146.1	94.71	A0A348WRN6	94.09	2.443e-72	txid2053494
WEX20146.1	94.71	U4KQD5	94.22	2.443e-72	txid61635
WP_069028104.1	94.96	A0A0K1P7K8	93.55	2.453e-72	txid216946
WP_212775526.1	94.93	A0A6I6CK05	93.88	2.498e-72	txid324079
CAM11962.1	94.63	A0A249SP62	93.9	2.521e-72	txid216427
WP_212775473.1	95.14	A0A4V0Z8Z3	90.63	2.547e-72	txid1193712
WP_024563479.1	95.06	A0A6J4WN70	93.84	2.559e-72	txid2691041
UQV26737.1	94.55	A0A7X7UPG1	94.63	2.6e-72	txid1898209
WP_069028104.1	94.96	A0A2S5RFB6	93.89	2.601e-72	txid209274
WCA22269.1	94.28	A0A2N1Q3T6	93.81	2.645e-72	txid2013848
WP_212775526.1	94.93	A0A0K1P7K8	93.55	2.648e-72	txid216946
CAM11962.1	94.63	A0A846U9T6	94.17	2.674e-72	txid1276218
WP_304515254.1	93.9	A0A397S3M2	93.18	2.681e-72	txid2088
WP_024563479.1	95.06	A0A7C6RQJ4	93.55	2.712e-72	txid2231116
WP_012504207.1	94.7	A0A1V5HNJ1	94.55	2.736e-72	txid1852921
WEX20146.1	94.71	A0A7C6U5L1	95.37	2.744e-72	txid1898209
WP_015637926.1	94.54	A0A2K8NWZ3	93.23	2.746e-72	txid81459
WP_069028104.1	94.96	V5RJD2	93.42	2.759e-72	txid1276258
WP_069028104.1	94.96	A0A2K9LVH0	93.43	2.759e-72	txid1336748
WCA22269.1	94.28	A0A7L6N5R9	94.27	2.802e-72	txid2725268
WP_212775526.1	94.93	R4UI10	93.38	2.807e-72	txid1276229
WP_212775526.1	94.93	A0A2S5RFB6	93.89	2.807e-72	txid209274
USQ93353.1	94.34	A0A1V5HTW8	94.59	2.811e-72	txid1852922
WP_024563479.1	95.06	W0GKA8	94.29	2.874e-72	txid838561
WP_268849849.1	94.11	A0A7L6N5R9	94.27	2.909e-72	txid2725268
WP_069028104.1	94.96	A0A2K8NW50	94.01	2.926e-72	txid214888
WP_227807049.1	94.27	F7PWR5	94.59	2.931e-72	txid1033810
WP_212775526.1	94.93	A0A2K8KMI3	93.95	2.975e-72	txid2139
WP_304515254.1	93.9	B9X0Y4	93.43	3.012e-72	txid39647
WP_024563479.1	95.06	A0A345DNS7	94.13	3.045e-72	txid1276259
WEX20146.1	94.71	A0A7X7UPG1	94.63	3.081e-72	txid1898209
WP_069028104.1	94.96	A0A7C6RQJ4	93.55	3.103e-72	txid2231116
WP_069028104.1	94.96	A0A6I6CK05	93.88	3.103e-72	txid324079
WP_069028104.1	94.96	W0GKA8	94.29	3.103e-72	txid838561
WP_227807049.1	94.27	A0A356GGS6	94.03	3.109e-72	txid1898209
CAM11962.1	94.63	A0A2P6FB34	93.86	3.19e-72	txid2138
UQV26737.1	94.55	A0A7C6U5L1	95.37	3.271e-72	txid1898209
WP_015637926.1	94.54	A0A2S5RHC9	94.07	3.276e-72	txid216874
WP_069028104.1	94.96	A0A7C6Y2R6	93.75	3.291e-72	txid1898209
WP_069028104.1	94.96	A0A3S0YQJ2	94.02	3.291e-72	txid2478537
WP_227807049.1	94.27	A0A449BCA7	95.21	3.297e-72	txid29552
WP_212775526.1	94.93	R4UA48	93.27	3.343e-72	txid1276227
WP_212775526.1	94.93	A0A2S8NSB6	94.26	3.343e-72	txid2099885
WP_138107987.1	94.34	B9X0X2	93.65	3.374e-72	txid100379
CAM11962.1	94.63	A0A084ERM7	94.23	3.384e-72	txid1188238
[truncated: 178,489 more rows]
