# Supplementary material for: Effector innovation in genome-reduced phytoplasmas and other host-dependent mollicutes
Source: PLoS Genet. 2025 Nov 13;21(11):e1011946. doi: 10.1371/journal.pgen.1011946 (PMC12633904; doi:10.1371/journal.pgen.1011946)
Supplement: S12 Table — (XLSX) [file pgen.1011946.s030.xlsx]

## Sheet: Table S12
S12 Table. Secreted and transmembrane Mollicute Exhibiting Fold Similarity to PhAMEs
Species	txid	Unique_hits	Hits_with_signal_peptide	Hits_with_signal_peptide(%)	Hits_with_SP_Lacking_TM_domains	Hits_with_SP_Lacking_TM_domains(%)		NCBI_txid	Hits_with_signal_peptide	Localization
Aster yellows witches'-broom phytoplasma (strain AYWB)	322098	111	45	40.5405	43	38.7387		295320	A0A5N5XRP5	Secreted
Rice orange leaf phytoplasma	146897	72	17	23.6111	14	19.4444		146897	A0A1S2NHM7	Secreted
Phytoplasma mali (strain AT)	482235	63	18	28.5714	17	26.9841		482235	B3R072	Secreted
Candidatus Phytoplasma pini	267362	53	11	20.7547	10	18.8679		267362	A0A559KJS1	Secreted
Cynodon dactylon’ phytoplasma	295320	54	14	25.9259	14	25.9259		322098	Q2NIU7	Secreted
Candidatus Phytoplasma citri	180978	71	20	28.169	19	26.7606		322098	Q2NK04	Secreted
Acholeplasma axanthum	29552	85	26	30.5882	26	30.5882		180978	A0A1S9M242	Secreted
Acholeplasma laidlawii (strain PG-8A)	441768	66	23	34.8485	22	33.3333		322098	Q2NJP7	Secreted
Acholeplasma oculi	35623	70	27	38.5714	24	34.2857		322098	Q2NJK1	Secreted
Acholeplasma hippikon	264636	73	20	27.3973	19	26.0274		146897	A0A1S2NJP0	Secreted
Mariniplasma anaerobium	2735436	85	28	32.9412	24	28.2353		322098	Q2NIF9	Secreted
Acholeplasma brassicae	61635	91	32	35.1648	30	32.967		482235	B3R058	Secreted
Anaeroplasma bactoclasticum	2088	99	19	19.1919	16	16.1616		35623	A0A061AIQ7	Secreted
Hujiaoplasma nucleasis	2725268	66	18	27.2727	16	24.2424		267362	A0A559KJZ7	Secreted
Candidatus Xianfuyuplasma coldseepsis	2782163	87	30	34.4828	28	32.1839		264636	A0A449BKR3	Secreted
Candidatus Izimaplasma bacterium HR1	1541959	73	22	30.137	22	30.137		29552	A0A449BCA7	Secreted
Mycoplasma hyopneumoniae (strain 232)	295358	31	6	19.3548	5	16.129		441768	A9NE27	Secreted
Mycoplasma mobile (strain ATCC 43663 / 163K / NCTC 11711)	267748	33	8	24.2424	7	21.2121		61635	U4KQD5	Secreted
Mycoplasma alligatoris A21JP2	747682	39	12	30.7692	11	28.2051		2782163	A0A7L7KQJ9	Secreted
Mycoplasma bovis (strain ATCC 25523 / DSM 22781 / NCTC 10131 / PG45)	289397	50	17	34	16	32		2088	A0A397S3M2	Secreted
Mycoplasma fermentans (strain ATCC 19989 / NBRC 14854 / NCTC 10117 / PG18)	496833	42	8	19.0476	7	16.6667		1541959	A0A088SZZ6	Secreted
Mycoplasma hominis (strain ATCC 23114 / DSM 25592 / NBRC 14850 / NCTC 10111 / PG21)	347256	32	9	28.125	8	25		482235	B3R057	Secreted
Mycoplasma arthritidis (strain 158L3-1)	243272	33	11	33.3333	10	30.303		81460	A0A291IS93	Secreted
Mycoplasma genitalium (strain ATCC 33530 / DSM 19775 / NCTC 10195 / G37)	243273	31	8	25.8065	7	22.5806		2088	A0A397RN78	Secreted
Mycoplasma pneumoniae (strain ATCC 29342 / M129 / Subtype 1)	272634	38	14	36.8421	14	36.8421		267362	A0A559KJH6	Secreted
Mycoplasma penetrans (strain HF-2)	272633	44	5	11.3636	5	11.3636		2735436	A0A7U9XVG7	Secreted
Mycoplasma iowae 695	1048830	37	6	16.2162	6	16.2162		2133	Q14QG9	Secreted
Ureaplasma parvum serovar 3 (strain ATCC 27815 / 27 / NCTC 11736)	505682	26	4	15.3846	4	15.3846		1276227	R4UEN9	Secreted
Spiroplasma chrysopicola DF-1	1276227	66	19	28.7879	16	24.2424		146897	A0A1S2NIL4	Secreted
Spiroplasma citri	2133	84	33	39.2857	22	26.1905		267748	Q6KHN6	Secreted
Spiroplasma melliferum	2134	62	1	1.6129	1	1.6129		81460	A0A291ISF6	Secreted
Mesoplasma lactucae ATCC 49193	81460	44	11	25	9	20.4545		272632	Q6MUJ2	Secreted
Mesoplasma syrphidae	225999	42	11	26.1905	9	21.4286		482235	B3R0G9	Secreted
Entomoplasma freundtii	74700	47	11	23.4043	9	19.1489		747682	D4XWD6	Secreted
Mycoplasma mycoides subsp. mycoides SC (strain PG1)	272632	50	10	20	6	12		289397	A0A454AQJ5	Secreted
Entomoplasma corruscae	216874	48	12	25	10	20.8333		216427	A0A249SP47	Secreted
Mesoplasma chauliocola	216427	49	11	22.449	9	18.3673		225999	A0A2K9BL09	Secreted
Mesoplasma melaleucae	81459	34	8	23.5294	6	17.6471		81459	A0A2K8P0F1	Secreted
Mesoplasma coleopterae	324078	47	16	34.0426	14	29.7872		496833	C4XFG8	Secreted
Acholeplasma entomophilum	2149	50	18	36	16	32		2149	A0A3S5Y0S7	Secreted
Mesoplasma tabanidae	219745	46	14	30.4348	13	28.2609		219745	A0A2K8P5E0	Secreted
Mesoplasma florum	265311	47	15	31.9149	13	27.6596		322098	Q2NIZ6	Secreted
								505682	A0A2C9DYW9	Secreted
								146897	A0A1S2NJZ9	Secreted
								324078	A0A2K8P3D4	Secreted
								243272	B3PNH3	Secreted
								74700	A0A2K8NT30	Secreted
								267362	A0A559KJ29	Secreted
								216874	A0A2S5RHI8	Secreted
								322098	Q2NIN8	Secreted
								747682	D4XWH9	Secreted
								265311	Q6F0E5	Secreted
								267748	Q6KHA4	Secreted
								496833	C4XFN0	Secreted
								243273	P47695	Secreted
								322098	Q2NIK2	Secreted
								347256	D1J8L1	Secreted
								322098	Q2NJ43	Secreted
								289397	A0A454AQJ9	Secreted
								180978	A0A1S9M0E0	Secreted
								482235	B3R062	Secreted
								295320	A0A5N5XVJ4	Secreted
								267362	A0A559KJM2	Secreted
								482235	B3R0M9	Secreted
								482235	B3R029	Secreted
								2782163	A0A7L7KSL7	Secreted
								1541959	A0A088T2P3	Secreted
								322098	Q2NJL3	Secreted
								2735436	A0A7U9XVD4	Secreted
								35623	A0A061AIR2	Secreted
								482235	B3QZH6	Secreted
								264636	A0A449BKY5	Secreted
								441768	A9NE34	Secreted
								146897	A0A1S2NHY4	Secreted
								322098	Q2NJE7	Secreted
								29552	A0A449BC96	Secreted
								61635	U4KQ58	Secreted
								146897	A0A1S2NHX0	Secreted
								322098	Q2NJ62	Secreted
								74700	A0A2K8NRG8	Secreted
								81459	A0A2K8NVU4	Secreted
								295320	A0A5N5XQR2	Secreted
								219745	A0A2K8P3T4	Secreted
								324078	A0A2K8P1Y3	Secreted
								2149	A0A3S5XZ85	Secreted
								482235	B3R091	Secreted
								265311	Q6F1Q9	Secreted
								81460	A0A291IR93	Secreted
								322098	Q2NJ44	Secreted
								295320	A0A5N5XTQ7	Secreted
								146897	A0A1S2NII2	Secreted
								61635	U4KSJ8	Secreted
								1048830	A0A6P1LGJ1	Secreted
								295320	A0A5N5XRM1	Secreted
								322098	Q2NJD7	Secreted
								441768	A9NE41	Secreted
								1541959	A0A088TQ23	Secreted
								35623	A0A061ACG1	Secreted
								264636	A0A449BKP2	Secreted
								322098	Q2NJL7	Secreted
								29552	A0A449BC71	Secreted
								243272	B3PME3	Secreted
								322098	Q2NJS3	Secreted
								265311	Q6F1R6	Secreted
								219745	A0A2K8P6P7	Secreted
								81459	A0A2K8NZ20	Secreted
								2149	A0A3S5XZT5	Secreted
								324078	A0A2K8P1V0	Secreted
								2735436	A0A7U9XWX9	Secreted
								2782163	A0A7L7KRF4	Secreted
								496833	C4XF70	Secreted
								267362	A0A559KJG3	Secreted
								267362	A0A559KJY9	Secreted
								267362	A0A559KJG2	Secreted
								295320	A0A5N5XS02	Secreted
								322098	Q2NJX8	Secreted
								322098	Q2NJK7	Secreted
								747682	D4XWS8	Secreted
								267748	Q6KHG2	Secreted
								2725268	A0A7L6N567	Secreted
								1541959	A0A088T007	Secreted
								2735436	A0A7U9TGW8	Secreted
								322098	Q2NII1	Secreted
								2088	A0A397RVD0	Secreted
								482235	B3QZJ3	Secreted
								2725268	A0A7L6N359	Secreted
								264636	A0A449BIN6	Secreted
								61635	U4KRA8	Secreted
								29552	A0A449BC81	Secreted
								1541959	A0A088T2C5	Secreted
								482235	B3QZQ9	Secreted
								2088	A0A397RU55	Secreted
								35623	A0A061AFD9	Secreted
								441768	A9NHM0	Secreted
								2088	A0A397RPZ1	Secreted
								35623	A0A061AFF9	Secreted
								322098	Q2NJA0	Secreted
								2782163	A0A7L7KST6	Secreted
								482235	B3R0L5	Secreted
								322098	Q2NJY0	Secreted
								322098	Q2NJT7	Secreted
								29552	A0A449BCZ2	Secreted
								61635	U4KS94	Secreted
								146897	A0A1S2NHZ7	Secreted
								482235	B3R0Q4	Secreted
								81460	A0A291IR94	Secreted
								441768	A9NHJ2	Secreted
								482235	B3QZI4	Secreted
								322098	Q2NJR4	Secreted
								1276227	R4UI49	Secreted
								322098	Q2NK94	Secreted
								264636	A0A449BK13	Secreted
								2133	Q14M69	Secreted
								322098	Q2NJQ1	Secreted
								35623	A0A061AIN0	Secreted
								35623	A0A061A8Y0	Secreted
								61635	U4KT31	Secreted
								29552	A0A449BDE8	Secreted
								216874	A0A2S5RHP2	Secreted
								146897	A0A1S2NI06	Secreted
								146897	A0A1S2NIM4	Secreted
								81460	A0A291IR69	Secreted
								146897	A0A1S2NHU6	Secreted
								1541959	A0A088T0C4	Secreted
								2735436	A0A7U9TH41	Secreted
								441768	A9NFY5	Secreted
								180978	A0A1S9LYK0	Secreted
								295320	A0A5N5XVI2	Secreted
								322098	Q2NIF2	Secreted
								74700	A0A2K8NTQ3	Secreted
								322098	Q2NJP0	Secreted
								322098	Q2NID6	Secreted
								180978	A0A1S9M358	Secreted
								225999	A0A2K9C1P4	Secreted
								1541959	A0A088TPZ5	Secreted
								322098	Q2NK53	Secreted
								322098	Q2NIE7	Secreted
								35623	A0A061AG60	Secreted
								295320	A0A5N5XVL4	Secreted
								2735436	A0A7U9TL46	Secreted
								216427	A0A249SNS8	Secreted
								216874	A0A2S5RHF0	Secreted
								441768	A9NGY3	Secreted
								29552	A0A449BE60	Secreted
								441768	A9NHT8	Secreted
								225999	A0A2K9C2J4	Secreted
								264636	A0A449BLE9	Secreted
								2735436	A0A7U9TI34	Secreted
								496833	C4XEE8	Secreted
								322098	Q2NJV7	Secreted
								35623	A0A061ABS4	Secreted
								272632	Q6MS18	Secreted
								289397	A0A454AP46	Secreted
								146897	A0A1S2NJQ0	Secreted
								35623	A0A061AF55	Secreted
								2735436	A0A7U9TJK0	Secreted
								2782163	A0A7L7KSY2	Secreted
								35623	A0A061A8U1	Secreted
								2735436	A0A7U9XWV7	Secreted
								264636	A0A449BL16	Secreted
								264636	A0A449BK89	Secreted
								1541959	A0A088T279	Secreted
								747682	D4XVY4	Secreted
								441768	A9NEW6	Secreted
								2735436	A0A7U9TK07	Secreted
								61635	U4KML0	Secreted
								2782163	A0A7L7KR86	Secreted
								272634	P75479	Secreted
								324078	A0A2K8P291	Secreted
								322098	Q2NJA8	Secreted
								2782163	A0A7L7KTN7	Secreted
								61635	U4KT32	Secreted
								2782163	A0A7L7KQY9	Secreted
								29552	A0A449BCX2	Secreted
								29552	A0A449BDI1	Secreted
								264636	A0A449BIT9	Secreted
								2782163	A0A7L7KPI3	Secreted
								216427	A0A249SMP1	Secreted
								264636	A0A449BIA8	Secreted
								295320	A0A5N5XUX1	Secreted
								265311	Q6F1B9	Secreted
								2725268	A0A7L6N107	Secreted
								29552	A0A449BBJ0	Secreted
								2725268	A0A7L6N341	Secreted
								2149	A0A3S5XZM7	Secreted
								747682	D4XVZ9	Secreted
								272632	Q6MU57	Secreted
								441768	A9NFZ7	Secreted
								2735436	A0A7U9XWD0	Secreted
								180978	A0A1S9M065	Secreted
								2735436	A0A7U9XVB7	Secreted
								2088	A0A397RRU5	Secreted
								289397	A0A454AQS6	Secreted
								1541959	A0A088T5K4	Secreted
								61635	U4KSS2	Secreted
								1541959	A0A088T323	Secreted
								1541959	A0A088SZI4	Secreted
								35623	A0A061AH64	Secreted
								324078	A0A2K8P1J5	Secreted
								81459	A0A2K8NVA4	Secreted
								2725268	A0A7L6N0W0	Secreted
								243272	B3PNG2	Secreted
								61635	U4KR00	Secreted
								61635	U4KQS1	Secreted
								243273	P47369	Secreted
								35623	A0A061A8Y3	Secreted
								61635	U4KRF7	Secreted
								2149	A0A3S5XZN5	Secreted
								265311	Q6F1F1	Secreted
								324078	A0A2K8P2E0	Secreted
								61635	U4KN20	Secreted
								2782163	A0A7L7KS84	Secreted
								747682	D4XV28	Secreted
								61635	U4KPZ4	Secreted
								2149	A0A3S5Y049	Secreted
								264636	A0A449BIY4	Secreted
								2725268	A0A7L6N4V2	Secreted
								35623	A0A061AGV4	Secreted
								441768	A9NH80	Secreted
								295358	Q600S6	Secreted
								35623	A0A061AHJ6	Secreted
								289397	A0A454AQ92	Secreted
								482235	B3R0F9	Secreted
								496833	C4XDX0	Secreted
								2088	A0A397S4V2	Secreted
								35623	A0A061ACG6	Secreted
								2782163	A0A7L7KQD0	Secreted
								265311	Q6F219	Secreted
								322098	Q2NJI2	Secreted
								324078	A0A2K8P1B0	Secreted
								505682	A0A2C9DYG1	Secreted
								29552	A0A449BE57	Secreted
								2149	A0A3S5XYE8	Secreted
								61635	U4KM85	Secreted
								289397	A0A454APB6	Secreted
								81460	A0A291IS67	Secreted
								219745	A0A2K8P512	Secreted
								2782163	A0A7L7KR57	Secreted
								265311	Q6F294	Secreted
								219745	A0A2K8P4A4	Secreted
								2088	A0A397RUD5	Secreted
								441768	A9NG60	Secreted
								2725268	A0A7L6N2B7	Secreted
								2735436	A0A7U9TGM4	Secreted
								61635	U4KNI0	Secreted
								61635	U4KMP3	Secreted
								295320	A0A5N5XS43	Secreted
								264636	A0A449BK35	Secreted
								322098	Q2NJ89	Secreted
								1541959	A0A088T435	Secreted
								1541959	A0A088T1Q9	Secreted
								219745	A0A2K8P6J1	Secreted
								219745	A0A2K8P4N0	Secreted
								289397	A0A454AQU7	Secreted
								289397	A0A454AQA5	Secreted
								2735436	A0A7U9THA0	Secreted
								2725268	A0A7L6N377	Secreted
								289397	A0A454ANV3	Secreted
								441768	A9NEW5	Secreted
								2782163	A0A7L7KQK4	Secreted
								2088	A0A397RNY8	Secreted
								441768	A9NH48	Secreted
								81459	A0A2K8NV29	Secreted
								74700	A0A2K8NUI9	Secreted
								347256	D1J7T8	Secreted
								216427	A0A249SMG0	Secreted
								747682	D4XWR0	Secreted
								2782163	A0A7L7KQW0	Secreted
								264636	A0A449BLJ0	Secreted
								29552	A0A449BE58	Secreted
								61635	U4KNB7	Secreted
								2088	A0A397RYR5	Secreted
								264636	A0A449BID9	Secreted
								295320	A0A5N5XR28	Secreted
								324078	A0A2K8P318	Secreted
								1048830	A0A6P1LDX6	Secreted
								61635	U4KR68	Secreted
								2725268	A0A7L6N3A1	Secreted
								272632	Q6MU17	Secreted
								81459	A0A2K8NUU4	Secreted
								295320	A0A5N5XR81	Secreted
								216427	A0A249SM89	Secreted
								295358	Q600F3	Secreted
								35623	A0A061ACY2	Secreted
								264636	A0A449BJ50	Secreted
								35623	A0A061AGZ1	Secreted
								216427	A0A249SNN3	Secreted
								322098	Q2NJA7	Secreted
								482235	B3R0L2	Secreted
								29552	A0A449BG08	Secreted
								295358	Q600S7	Secreted
								295358	Q600R4	Secreted
								265311	Q6F297	Secreted
								219745	A0A2K8P4M7	Secreted
								322098	Q2NK93	Secreted
								146897	A0A291PNH3	Secreted
								2735436	A0A7U9THW2	Secreted
								216874	A0A2S5RH45	Secreted
								219745	A0A2K8P4F8	Secreted
								482235	B3R0R1	Secreted
								29552	A0A449BBG5	Secreted
								146897	A0A1S2NHX6	Secreted
								289397	A0A454ANT7	Secreted
								216874	A0A2S5RGK8	Secreted
								289397	A0A454AQ85	Secreted
								243273	P47563	Secreted
								322098	Q2NJN9	Secreted
								289397	A0A454APL6	Secreted
								243272	B3PLX6	Secreted
								1276227	R4U0E0	Secreted
								61635	U4KMN6	Secreted
								243272	B3PML6	Secreted
								1541959	A0A088T309	Secreted
								1276227	R4U1G3	Secreted
								74700	A0A2K8NQQ8	Secreted
								272632	Q6MT89	Secreted
								29552	A0A449BDX8	Secreted
								441768	A9NE98	Secreted
								295320	A0A5N5XR67	Secreted
								35623	A0A061A991	Secreted
								1048830	A0A6P1LFL9	Secreted
								482235	B3R0R4	Secreted
								322098	Q2NJQ2	Secreted
								2735436	A0A7U9TH27	Secreted
								747682	D4XV77	Secreted
								347256	D1J7L6	Secreted
								2725268	A0A7L6N6B8	Secreted
								35623	A0A061AGM5	Secreted
								2088	A0A397RMP6	Secreted
								2088	A0A397RNI5	Secreted
								180978	A0A1S9LYK8	Secreted
								322098	Q2NKA4	Secreted
								219745	A0A2K8P4B6	Secreted
								243273	P47502	Secreted
								347256	D1J7K9	Secreted
								347256	D1J8N6	Secreted
								324078	A0A2K8P2K2	Secreted
								1276227	R4UIA6	Secreted
								2782163	A0A7L7KUD4	Secreted
								1276227	R4UI91	Secreted
								272634	P75280	Secreted
								216427	A0A249SNT1	Secreted
								81459	A0A2K8NWK1	Secreted
								243273	P47431	Secreted
								219745	A0A2K8P7I4	Secreted
								61635	U4KMP7	Secreted
								180978	A0A1S9M289	Secreted
								243272	B3PNF6	Secreted
								289397	A0A454APA6	Secreted
								61635	U4KM36	Secreted
								2735436	A0A7U9TK90	Secreted
								2149	A0A3S5Y086	Secreted
								61635	U4KP74	Secreted
								264636	A0A449BI93	Secreted
								2149	A0A3S5XZ95	Secreted
								324078	A0A2K8P5H0	Secreted
								272634	P75489	Secreted
								2782163	A0A7L7KPT6	Secreted
								2133	Q14NF5	Secreted
								35623	A0A061AI86	Secreted
								216874	A0A2S5RHS1	Secreted
								267362	A0A559KIV4	Secreted
								146897	A0A1S2NIN3	Secreted
								1541959	A0A088T2R4	Secreted
								243273	P47291	Secreted
								81459	A0A2K8NWK9	Secreted
								496833	C4XEL2	Secreted
								2088	A0A397S6K5	Secreted
								272634	P75056	Secreted
								180978	A0A7G1G848	Secreted
								2782163	A0A7L7KSG8	Secreted
								2133	Q14MC1	Secreted
								747682	D4XV51	Secreted
								146897	A0A1S2NJM5	Secreted
								29552	A0A449BFR0	Secreted
								272634	P75493	Secreted
								324078	A0A2K8P5N2	Secreted
								272632	Q6MTK6	Secreted
								747682	D4XV78	Secreted
								441768	A9NFG3	Secreted
								347256	D1J7L5	Secreted
								505682	A0A2C9DYR6	Secreted
								1276227	R4UGL5	Secreted
								747682	D4XVC4	Secreted
								2133	Q14Q05	Secreted
								322098	Q2NJB0	Secreted
								180978	A0A1S9M2F6	Secreted
								243272	B3PN09	Secreted
								272634	Q50288	Secreted
								29552	A0A449BF91	Secreted
								1276227	R4UAC8	Secreted
								225999	A0A2K9C2U0	Secreted
								2725268	A0A7L6N3N2	Secreted
								2133	Q14ME6	Secreted
								225999	A0A2K9BY99	Secreted
								2149	A0A3S5XYQ3	Secreted
								265311	Q6F112	Secreted
								289397	A0A454APF0	Secreted
								216427	A0A249SNR4	Secreted
								2088	A0A397S253	Secreted
								272634	P75376	Secreted
								2133	A0A0H3Y6Q2	Secreted
								2735436	A0A7U9TH61	Secreted
								2133	C5I790	Secreted
								1276227	R4UBI4	Secreted
								2088	A0A397RPB1	Secreted
								180978	A0A7G1GBC7	Secreted
								2133	A0A0U2GRM7	Secreted
								61635	U4KNL5	Secreted
								216427	A0A249SNL8	Secreted
								265311	Q6F0V6	Secreted
								322098	Q2NJA9	Secreted
								2735436	A0A7U9XV39	Secreted
								61635	U4KSD3	Secreted
								2133	Q53830	Secreted
								180978	A0A4Y5R0G3	Secreted
								322098	Q2NJA6	Secreted
								496833	C4XDP7	Secreted
								272634	Q50289	Secreted
								2149	A0A3S5XZW8	Secreted
								1276227	R4U1P8	Secreted
								2133	Q3ZVQ5	Secreted
								2149	A0A3S5XZC3	Secreted
								347256	D1J8N2	Secreted
								2133	Q53828	Secreted
								1276227	R4UGA3	Secreted
								2133	Q3ZVP5	Secreted
								1541959	A0A088TQ60	Secreted
								243272	B3PN13	Secreted
								219745	A0A2K8P4M5	Secreted
								272634	P75034	Secreted
								267748	Q6KIN9	Secreted
								2133	Q3ZVJ3	Secreted
								1541959	A0A088T0H8	Secreted
								2133	I1U7D6	Secreted
								2133	Q14M12	Secreted
								2133	Q2YHQ9	Secreted
								324078	A0A2K8P2J0	Secreted
								2133	Q3ZVN6	Secreted
								2133	I1YDC1	Secreted
								2133	Q53829	Secreted
								2133	Q57034	Secreted
								1276227	R4U3Y8	Secreted
								2133	Q3ZVG3	Secreted
								243272	B3PNH8	Secreted
								2133	Q2YHQ8	Secreted
								180978	A0A7G1GAX5	Secreted
								180978	A0A1S9M328	Secreted
								1276227	R4U0W0	Secreted
								2133	Q9EV58	Secreted
								295320	A0A5N5XRW1	Secreted
								180978	A0A1S9M291	Secreted
								35623	A0A061AI24	Secreted
								2133	Q3ZVJ0	Secreted
								295358	Q600A0	Secreted
								2133	A0A3G2B7N6	Secreted
								180978	A0A6M3WSS2	Secreted
								29552	A0A449BDV1	Secreted
								747682	D4XWN6	Secreted
								35623	A0A061AD64	Secreted
								2149	A0A3S5Y090	Secreted
								264636	A0A449BJU0	Secreted
								2133	Q3ZVL0	Secreted
								1276227	R4U3F3	Secreted
								2782163	A0A7L7KQZ0	Secreted
								216874	A0A2S5RFT3	Secreted
								496833	C4XG62	Secreted
								74700	A0A2K8NQQ4	Secreted
								2133	Q3ZVI7	Secreted
								2149	A0A3S5Y039	Secreted
								2735436	A0A7U9THD7	Secreted
								2782163	A0A7L7KPM0	Secreted
								180978	A0A1S9M1B4	Secreted
								322098	Q2NII6	Secreted
								243273	P47652	Secreted
								272634	P75184	Secreted
								81460	A0A291IQT1	Secreted
								289397	A0A454APV8	Secreted
								2725268	A0A7L6N8I9	Secreted
								61635	U4KTD5	Secreted
								1276227	R4U9R1	Secreted
								225999	A0A2K9BMQ5	Secreted
								324078	A0A2K8P1I6	Secreted
								264636	A0A449BL94	Secreted
								267748	Q6KHJ2	Secreted
								272634	P75327	Secreted
								61635	U4KQS4	Secreted
								74700	A0A2K8NQU5	Secreted
								29552	A0A449BBM4	Secreted
								505682	A0A2C9DYA8	Secreted
								1276227	R4U2I7	Secreted
								2133	Q14LU4	Secreted
								74700	A0A2K8NTR8	Secreted
								29552	A0A449BF75	Secreted
								180978	A0A2P9JTQ0	Secreted
								1541959	A0A088SZA5	Secreted
								2149	A0A3S5Y0P0	Secreted
								216874	A0A2S5RG83	Secreted
								2782163	A0A7L7KR45	Secreted
								272632	Q6MUB5	Secreted
								2725268	A0A7L6N3N5	Secreted
								180978	A0A1S9M1J1	Secreted
								180978	A0A1S9LYF9	Secreted
								74700	A0A2K8NQN9	Secreted
								2782163	A0A7L7KTP6	Secreted
								61635	U4KPW2	Secreted
								2735436	A0A7U9TJI4	Secreted
								272633	Q8EV05	Secreted
								2133	Q3ZVL7	Secreted
								216874	A0A2S5RFZ0	Secreted
								1048830	A0A6P1LM82	Secreted
								272632	Q6MTC3	Secreted
								2133	P19215	Secreted
								2735436	A0A7U9XX95	Secreted
								2133	A0A0U2GMV3	Secreted
								272633	Q8EV08	Secreted
								2782163	A0A7L7KR89	Secreted
								289397	A0A454APG0	Secreted
								264636	A0A449BJF0	Secreted
								272632	Q6MUF3	Secreted
								272634	P75324	Secreted
								2735436	A0A7U9XV80	Secreted
								29552	A0A449BCG5	Secreted
								272634	Q50296	Secreted
								2134	P21625	Secreted
								441768	A9NEA4	Secreted
								322098	Q2NJI1	Secreted
								1541959	A0A088T1F6	Secreted
								2149	A0A3S5XZ82	Secreted
								29552	A0A449BCG9	Secreted
								216874	A0A2S5RHA4	Secreted
								219745	A0A2K8P815	Secreted
								74700	A0A2K8NU45	Secreted
								2088	A0A397RTZ5	Secreted
								324078	A0A2K8P4H4	Secreted
								272633	Q8EUR5	Secreted
								289397	A0A454ANW8	Secreted
								265311	Q6F1C7	Secreted
								265311	Q6F0P2	Secreted
								2782163	A0A7L7KTJ1	Secreted
								2735436	A0A7U9XVV0	Secreted
								2782163	A0A7L7KQ26	Secreted
								35623	A0A061A8M4	Secreted
								265311	Q6F295	Secreted
								1276227	R4U104	Secreted
								225999	A0A2K9BMW4	Secreted
								441768	A9NEK5	Secreted
								2725268	A0A7L6N0T1	Secreted
								61635	U4KPV0	Secreted
								61635	U4KQ39	Secreted
								180978	A0A1S9M4T4	Secreted
								441768	A9NH59	Secreted
								272633	Q8EVA3	Secreted
								225999	A0A2K9BUY6	Secreted
								272633	Q8EV07	Secreted
								216874	A0A2S5RGL0	Secreted
								2725268	A0A7L6N5M3	Secreted
								1541959	A0A088SZ99	Membrane
								441768	A9NEG3	Membrane
								61635	U4KM88	Membrane
								29552	A0A449BCG8	Membrane
								74700	A0A2K8NQY1	Membrane
								267362	A0A559KJR0	Membrane
								35623	A0A061A8D8	Membrane
								2088	A0A397S0D8	Membrane
								267748	Q6KIT0	Membrane
								2725268	A0A7L6N5W7	Membrane
								35623	A0A061AH54	Membrane
								81460	A0A291IQZ7	Membrane
								265311	Q6F0W0	Membrane
								267748	Q6KHW0	Membrane
								216874	A0A2S5RHN7	Membrane
								1541959	A0A088TLJ0	Membrane
								1276227	R4UAN0	Membrane
								29552	A0A449BCF5	Membrane
								243272	B3PLZ4	Membrane
								2782163	A0A7L7KPU4	Membrane
								267362	A0A559KIZ8	Membrane
								265311	Q6F114	Membrane
								2782163	A0A7L7KPJ4	Membrane
								219745	A0A2K8P6D5	Membrane
								216427	A0A249SNV0	Membrane
								272634	P75371	Membrane
								2782163	A0A7L7KTM3	Membrane
								2735436	A0A7U9XVJ3	Membrane
								322098	Q2NJJ6	Membrane
								347256	D1J8F0	Membrane
								2782163	A0A7L7KRP8	Membrane
								324078	A0A2K8P1W9	Membrane
								29552	A0A449BFS9	Membrane
								1276227	R4UCF0	Membrane
								2782163	A0A7L7KSF5	Membrane
								2725268	A0A7L6N362	Membrane
								441768	A9NHT5	Membrane
								2735436	A0A7U9TKS7	Membrane
								1048830	A0A6P1LEL0	Membrane
								1541959	A0A088TMY8	Membrane
								2133	Q14PE8	Membrane
								1048830	A0A6P1LLL2	Membrane
								243273	Q49410	Membrane
								441768	A9NHR8	Membrane
								81460	A0A291IRQ4	Membrane
								2149	A0A3S5XZP7	Membrane
								347256	D1J8E9	Membrane
								81460	A0A291IRZ8	Membrane
								2088	A0A397RTY3	Membrane
								2735436	A0A7U9TJD0	Membrane
								2782163	A0A7L7KS62	Membrane
								225999	A0A2K9CD27	Membrane
								146897	A0A1S2NHY6	Membrane
								81460	A0A291IS11	Membrane
								225999	A0A2K9BUM1	Membrane
								29552	A0A449BDE9	Membrane
								324078	A0A2K8P2P6	Membrane
								2149	A0A3S5Y0E2	Membrane
								272632	Q6MSR2	Membrane
								225999	A0A2K9BJE8	Membrane
								243272	B3PNC9	Membrane
								264636	A0A449BI07	Membrane
								267748	Q6KHV3	Membrane
								441768	A9NGR3	Membrane
								2735436	A0A7U9TIA9	Membrane
								216427	A0A249SN19	Membrane
								2088	A0A397RPV7	Membrane
								61635	U4KQT0	Membrane
								295358	Q600C2	Membrane
								35623	A0A061AGU6	Membrane
								2725268	A0A7L6N2U2	Membrane
